# Supplementary material for: Distinct interacting core taxa in co-occurrence networks enable discrimination of polymicrobial oral diseases with similar symptoms
Source: Sci Rep. 2016 Aug 8;6:30997. doi: 10.1038/srep30997 (PMC4976368; doi:10.1038/srep30997)
Supplement: Supplementary Dataset 1 [file srep30997-s2.xls]

## Sheet: TableS1
Supplementary Table S1. Summary of Illumina MiSeq reads in this study
Disease type	Patient		Raw data			Preprocessed data								EMIRGE			MG-RAST					Assignment with NCBI nr, VFDB and MvirDB
			Number of reads	Total lengths (bp)		Paired reads				Unpaired reads				Number of used reads	Used reads (%)		Number of used reads	Used reads (%)	Number of function used for assignment			Number of formed clusters		mRNA clusters				Number of function used for assignment
						Number of reads	Total lengths (bp)	Mean of read lengths		Number of reads	Total lengths (bp)	Mean of read lengths							SEED	KEGG				Number of reads	Number of clusters	Clusters (%)		NCBI nr	VFDB	MvirDB
Peri-implantitis	1		1065546	267452046		837906	180294163	215.172		99365	17247345	173.576		87588	10.4532		240705	28.727	40923	13794		99223		76759	48295	48.6732		60561	9603	14209
Peri-implantitis	2		2637572	662030572		1656420	373044450	225.211		380735	66758731	175.342		172924	10.4396		449939	27.1633	56546	18669		168730		168587	95624	56.6728		111956	16088	24311
Peri-implantitis	3		427300	107252300		271630	60339407	222.138		29490	5060109	171.587		51172	18.8389		80668	29.6978	3874	1270		27382		9851	7779	28.4092		5439	671	1002
Peri-implantitis	4		824294	206897794		594654	130461027	219.39		66909	10981734	164.129		113038	19.009		174190	29.2927	9478	3141		53435		26903	18831	35.2409		17958	2149	3309
Peri-implantitis	5		1811482	454681982		1384184	297441090	214.886		184474	33957176	184.076		203180	14.6787		299109	21.609	34315	11543		152508		115521	84079	55.1309		66380	8485	13183
Peri-implantitis	6		2077166	521368666		1523606	349742473	229.549		232882	38385725	164.829		218610	14.3482		347778	22.826	47207	16532		97246		108152	51735	53.2001		83032	10216	17317
Peri-implantitis	7		776176	194820176		569616	124308214	218.232		66017	11393649	172.587		50656	8.89301		105832	18.5795	10992	4015		43536		23419	18867	43.3365		14490	2429	3350
Peri-implantitis	8		2044964	513285964		1571040	354005256	225.332		189965	32280579	169.929		180004	11.4576		365164	23.2435	52239	19252		126910		108260	64622	50.9195		167838	13348	20298
Peri-implantitis	9		748508	187875508		477012	97343143	204.069		118663	20923884	176.33		26316	5.51684		115314	24.1742	2710	1079		72814		43268	35105	48.2119		12895	1350	1977
Peri-implantitis	10		779572	195672572		600578	128343395	213.7		81759	14615020	178.757		55276	9.2038		167670	27.9181	14030	5305		82385		46721	36769	44.6307		29901	4039	6692
Peri-implantitis	11		1693746	425130246		1033886	213826544	206.818		280984	47714365	169.812		107016	10.3509		264255	25.5594	20935	7556		157918		105420	79281	50.2039		54616	6608	9927
Peri-implantitis	12		609844	153070844		444224	95434869	214.835		67433	11906337	176.565		49062	11.0444		136594	30.7489	15795	4887		63757		37126	28233	44.2822		23455	3856	5467
Peri-implantitis	Mean		1.29135e+06	3.24128e+08		913730	2.00382e+08	217.444		149890	2.59354e+07	173.127		109570	12.0195		228935	25.7949	25753.7	8920.25		95487		72498.9	47435	46.576		54043.4	6570.17	10086.8
Peri-implantitis	Standard deviation		721890	1.81194e+08		498985	1.13951e+08	7.50676		105980	1.83325e+07	5.66053		67790.1	4.00953		117998	3.74864	19460.1	6735.42		47016.5		48541	28340.8	8.18074		48410.3	5001.87	7734.04
Periodontitis	1		580182	145625682		458056	96549645	210.781		50137	8594370	171.418		54012	11.7916		126780	27.6778	4513	1374		45419		19783	14717	32.4027		10374	1448	1940
Periodontitis	2		1715650	430628150		1203100	263656894	219.148		222104	37486472	168.779		64896	5.39407		282503	23.4813	11042	4216		121942		69220	50211	41.1761		30114	3662	5501
Periodontitis	3		1673544	420059544		1201402	241031053	200.625		217147	41165971	189.577		200818	16.7153		368549	30.6766	96021	31750		272954		215565	167707	61.4415		141859	19088	32011
Periodontitis	4		672868	168889868		557524	126603972	227.083		51010	8961912	175.689		56564	10.1456		173313	31.0862	8775	2470		54119		21681	12717	23.4982		16979	1773	2714
Periodontitis	5		1190962	298931462		813472	175374200	215.587		157541	26433712	167.789		124440	15.2974		203003	24.9551	19021	7676		99904		75539	55224	55.2771		47690	5820	9003
Periodontitis	6		2083102	522858602		1510578	313534213	207.559		243621	46806067	192.127		168028	11.1234		303884	20.1171	25955	8403		168698		106336	84654	50.1808		43728	6789	9097
Periodontitis	7		1079808	271031808		859492	196624294	228.768		89700	15385986	171.527		78310	9.1112		238061	27.6979	12686	4255		66903		35137	23644	35.3407		24005	3415	4671
Periodontitis	8		1515690	380438190		951968	199821586	209.904		185615	33558383	180.796		122500	12.8681		251074	26.3742	24290	8502		141149		103113	73475	52.0549		58036	6743	10552
Periodontitis	9		2697022	676952522		1806832	412903787	228.524		342734	59587403	173.859		321656	17.8022		332536	18.4044	4631	1826		91991		43690	32801	35.6567		19869	2077	3140
Periodontitis	10		870740	218555740		544322	103382703	189.929		154732	30081702	194.412		25886	4.75564		138191	25.3877	362	136		142350		57300	55437	38.9442		5523	157	207
Periodontitis	11		873510	219251010		716500	163176139	227.741		67052	11536466	172.053		92754	12.9454		215638	30.096	16110	5169		72099		36050	25181	34.9256		26231	3576	5215
Periodontitis	12		589980	148084980		458688	100720709	219.584		54430	9628925	176.905		53098	11.5761		129559	28.2456	9367	2995		52893		33039	23604	44.6259		19741	2384	3388
Periodontitis	Mean		1.29525e+06	3.25109e+08		923494	1.99448e+08	215.436		152985	2.74356e+07	177.911		113580	11.6272		230258	26.1833	19397.8	6564.33		110868		68037.8	51614.3	42.127		37012.4	4744.33	7286.58
Periodontitis	Standard deviation		658204	1.65209e+08		431762	9.59186e+07	12.2525		93556.7	1.69365e+07	9.26482		83264.9	3.99598		80765.3	3.98985	25368.7	8397.52		64964.7		54801.4	43244.2	10.9048		36458.8	4979.97	8391.08
All	Mean		1.2933e+06	3.24619e+08		918612	1.99915e+08	216.44		151437	2.66855e+07	175.519		111575	11.8233		229596	25.9891	22575.7	7742.29		103178		70268.3	49524.7	44.3515		45527.9	5657.25	8686.71
All	Standard deviation		675601	1.69576e+08		456357	1.03008e+08	9.99006		97777.3	1.72774e+07	7.89604		74282.2	3.9199		98890.3	3.79123	22348.4	7541.28		56012.5		50679.3	35820	9.69756		42804.5	4969.51	8020.44

## Sheet: TableS2
Supplementary Table S2. Relative read abundances (%) of rc-rRNA OTUs (in the descending order of mean values)
Species	Specificity to disease groups		Peri-implantitis; sample IDs																	Species	Specificity to disease groups		Periodontitis; sample IDs
			1	2	3	4	5	6	7	8	9	10	11	12	Mean	Standard deviation	Cumulative sum of mean	Number of samples detected					1	2	3	4	5	6	7	8	9	10	11	12	Mean	Standard deviation	Cumulative sum of mean	Number of samples detected
Porphyromonas gingivalis	Common in both disease groups		7.108	9.334	12.389	15.263	21.16	38.648	0	4.03	1.745	10.534	2.358	3.954	10.544	10.8	10.544	11		Porphyromonas gingivalis	Common in both disease groups		0	7.577	3.529	41.085	10.987	15.443	15.163	21.255	1.003	9.645	26.648	19.077	14.284	11.749	14.284	11
Unclassified sp.	Common in both disease groups		12.391	4.006	5.27	8.74	0.62	6.59	0.326	6.845	3.224	8.794	10.446	7.767	6.252	3.726	16.795	12		Treponema denticola	Common in both disease groups		0	9.379	0	0	14.006	0	15.323	20.127	0	0	7.378	15.209	6.785	7.73	21.069	6
Treponema sp.	Common in both disease groups		1.423	1.126	1.646	0.454	0.031	4.009	0	9.003	6.563	9.105	11.792	6.786	4.328	4.152	21.123	11		Unclassified sp.	Common in both disease groups		10.387	2.23	8.919	1.669	1.382	3.96	3.58	10.024	6.302	13.02	5.138	2.841	5.788	3.906	26.857	12
Fusobacterium nucleatum subsp. animalis	Common in both disease groups		0	0	0	0	0	0	0	20.835	0	14.986	12.071	0	3.991	7.467	25.114	3		Fretibacterium sp.	Common in both disease groups		0	9.104	2.338	4.757	6.638	0.931	1.358	5.285	12.025	9.854	3.39	8.401	5.34	3.899	32.197	11
Fretibacterium sp.	Common in both disease groups		0	2.06	0	6.223	0	0	20.183	0	0	0	0	16.746	3.768	7.138	28.882	4		Fusobacterium nucleatum subsp. vincentii	Common in both disease groups		38.392	0	9.669	0	0	0	10.084	0	0	0	0.622	0	4.897	11.207	37.094	4
Rothia aeria	Common in both disease groups		2.202	6.012	0	1.836	4.987	5.522	0	1.728	0.86	3.92	4.456	6.345	3.156	2.324	32.038	10		Desulfobulbus sp.	Common in both disease groups		0	0	6.278	0	0	0	0	2.207	31.018	4.312	7.77	0	4.299	8.861	41.393	5
Eubacterium nodatum	Common in both disease groups		7.843	0	0	0	3.094	0.395	0	4.279	8.236	4.244	2.337	5.56	2.999	3.073	35.037	8		Leptotrichia buccalis	Common in both disease groups		0.167	0.994	1.214	0	4.971	5.177	3.447	2.908	0.384	2.592	4.333	17.298	3.624	4.687	45.017	11
Fusobacterium nucleatum subsp. vincentii	Common in both disease groups		1.16	4.632	3.108	0	8.939	4.202	0	1.333	1.884	2.784	0.751	3.445	2.686	2.503	37.723	10		Rothia aeria	Common in both disease groups		0.258	2.324	0.294	3.941	14.585	3.223	1.963	2.106	1.366	3.727	1.741	4.678	3.35	3.795	48.367	12
Treponema denticola	Common in both disease groups		0.46	0	0.733	0	0	0	29.899	0.079	0.379	0	0.126	0.269	2.662	8.581	40.385	7		Tannerella forsythia	Common in both disease groups		0	11.773	0.562	6.256	2.779	2.317	1.76	0	0	0	0	8.699	2.846	3.963	51.213	7
Tannerella forsythia	Common in both disease groups		0	0	0	0	9.747	0	0	0	0	0	0	18.704	2.371	5.857	42.756	2		Fusobacterium nucleatum subsp. nucleatum	Common in both disease groups		0	9.28	2.109	0	5.304	7.249	0	4.338	0	0	0	0	2.357	3.35	53.57	5
Streptococcus sp.	Common in both disease groups		0	5.864	1.906	0.209	3.729	0.796	0	0.874	8.318	2.711	2.459	1.541	2.367	2.542	45.123	10		Porphyromonas endodontalis	Common in both disease groups		0	7.321	0	0.916	9.334	0	0.401	0	7.467	1.406	0	0.272	2.26	3.545	55.829	7
Prevotella intermedia	Common in both disease groups		0	18.469	3.575	0	0	3.906	0	0.443	0	0	0	1.264	2.305	5.285	47.428	5		Prevotella intermedia	Common in both disease groups		10.25	0	13.539	0	0	0	1.064	1.436	0	0	0	0	2.191	4.612	58.02	4
Bifidobacterium dentium	Common in both disease groups		16.429	0	0.384	0.246	0.616	0.043	0	0.56	5.966	2.004	0	0.204	2.204	4.788	49.633	9		Peptococcus sp.	Common in both disease groups		0	0	0	0	0	0	3.525	0	16.174	1.229	4.052	0	2.082	4.671	60.102	4
Porphyromonas endodontalis	Common in both disease groups		1.063	5.906	0.27	0	6.619	1.128	0	0.307	3.103	1.099	5.161	0.464	2.093	2.456	51.726	10		Tannerella sp.	Common in both disease groups		0	4.475	0.346	0.177	2	0	1.373	4.627	4.049	2.042	1.217	1.534	1.82	1.709	61.922	10
Leptotrichia sp.	Common in both disease groups		3.634	1.578	0	10.307	0.119	1.085	2.701	0	0.897	0.07	2.773	0.768	1.994	2.888	53.72	10		Actinomyces sp.	Common in both disease groups		2.909	0.823	5.202	1.81	0.213	0.362	4.663	2.137	0.477	1.401	1.199	0	1.766	1.709	63.688	11
Fusobacterium nucleatum subsp. polymorphum	Common in both disease groups		0	0.867	0	0.544	0.548	3.092	0	0	17.684	0	0	1.023	1.98	5.024	55.7	6		Prevotella pleuritidis	Common in both disease groups		0	4.274	0	0	0	0	0	0	0	5.504	5.396	0	1.265	2.306	64.953	3
Peptococcus sp.	Common in both disease groups		0	0	0	0	8.924	0	0	0	0	4.797	6.956	0	1.723	3.239	57.423	3		Leptotrichia sp.	Common in both disease groups		3.006	0	1.845	1.458	0	0.06	6.059	0.133	0.027	1.833	0.502	0	1.244	1.818	66.196	9
Desulfobulbus sp.	Common in both disease groups		0	0.153	0	4.24	0	0	0	10.169	0	2.351	1.715	0	1.552	3.03	58.976	5		Fusobacterium nucleatum subsp. polymorphum	Common in both disease groups		10.815	0	0	0	0	3.928	0	0	0	0	0	0	1.229	3.223	67.425	2
Fusobacterium naviforme	Common in both disease groups		0	9.328	0	8.179	0	0	0	0	0	0	0	0	1.459	3.416	60.435	2		Treponema medium	Common in both disease groups		0	5.576	0	0	2.937	0	1.337	0	0	0	4.87	0	1.227	2.071	68.651	4
Neisseria sicca	Specific to periodontitis group		0	2.67	0	0.705	2.429	5.412	0	0	3.372	1.106	1.739	0	1.453	1.735	61.887	7		Eubacterium nodatum	Common in both disease groups		0	0.781	0.588	2.805	3.268	0	1.771	0	1.619	2.234	0.894	0.672	1.219	1.114	69.871	9
Streptococcus constellatus	Common in both disease groups		0	5.45	0	0	6.294	0	0	0	0	3.243	2.015	0	1.417	2.332	63.304	4		Filifactor alocis	Common in both disease groups		0	0	0	0	14.571	0	0	0	0	0	0	0	1.214	4.206	71.085	1
Atopobium rimae	Common in both disease groups		0	0	0	0	0	0	16.715	0	0	0	0	0	1.393	4.825	64.697	1		Peptostreptococcus stomatis	Common in both disease groups		0	0	0	0	0	0	0	0	0	14.256	0	0	1.188	4.115	72.273	1
Neisseria flava	Common in both disease groups		0	0	0	6.256	0	1.658	0	2.981	0	0.596	4.853	0	1.362	2.183	66.059	5		Prevotella sp.	Common in both disease groups		0.798	0	0.359	9.822	0	0	0.196	0.202	0.034	0	0.768	0	1.015	2.789	73.288	7
Actinomyces sp.	Common in both disease groups		0	0.498	3.247	0.153	0.156	0.545	0	3.256	6.787	0.442	0	0.433	1.293	2.091	67.352	9		Neisseria flava	Common in both disease groups		0	0	0	0	0	11.585	0	0	0	0	0	0	0.965	3.344	74.253	1
Johnsonella sp.	Common in both disease groups		0	0	15.116	0	0	0	0	0	0	0	0	0	1.26	4.364	68.612	1		Fusobacterium nucleatum subsp. animalis	Common in both disease groups		0.194	0.456	0.93	4.36	0.824	0.261	1.333	0.884	0.851	0	1.35	0.123	0.964	1.161	75.217	11
Peptostreptococcus stomatis	Common in both disease groups		4.009	0	0	0	0	0	0	6.638	2.455	1.032	0	0	1.178	2.144	69.79	4		Treponema sp.	Common in both disease groups		3.119	0.336	1.717	0.749	0.072	0.31	0.399	0.193	0.637	0.216	2.283	0.069	0.842	0.992	76.059	12
Veillonella dispar	Common in both disease groups		0	0	13.696	0	0	0	0	0	0	0	0	0	1.141	3.954	70.931	1		Fretibacterium fastidiosum	Common in both disease groups		0	0	1.407	1.296	0	0	0	0.564	0	5.474	0.869	0	0.801	1.567	76.86	5
Filifactor alocis	Common in both disease groups		0	3.737	0	0	6.275	0	0	0	3.57	0	0	0	1.132	2.147	72.063	3		Ottowia sp.	Common in both disease groups		0	1.078	0.639	0	0.582	0.534	0.546	0.355	3.967	0	0.36	0.95	0.751	1.071	77.611	9
Streptococcus anginosus	Common in both disease groups		0	0	3.404	0	0	0	9.859	0	0	0	0	0	1.105	2.925	73.168	2		Mogibacterium timidum	Common in both disease groups		1.368	0.643	0.203	0	0	0	0.088	0	0	0	2.346	4.192	0.737	1.311	78.347	6
Prevotella nigrescens	Common in both disease groups		0	0	0	0	0	13.19	0	0	0	0	0	0	1.099	3.808	74.267	1		Propionibacterium propionicum	Common in both disease groups		1.504	0.557	0.38	0.293	0	4.29	1.332	0.37	0	0	0	0	0.727	1.235	79.074	7
Streptococcus oralis	Specific to periodontitis group		2.094	1.287	0	1.055	0.549	0	0	1.043	0	1.561	2.535	0.1	0.852	0.89	75.12	8		Streptococcus constellatus	Common in both disease groups		0	5.921	0.117	0	0	0	0.345	0.186	0	1.418	0	0.664	0.721	1.691	79.795	6
Eikenella corrodens	Common in both disease groups		0.238	0	9.06	0	0	0	0	0	0	0	0	0	0.775	2.61	75.894	2		Actinomyces israelii	Common in both disease groups		0	0	0	0	0	8.593	0	0	0	0	0	0	0.716	2.481	80.511	1
Prevotella sp.	Common in both disease groups		0.452	0.41	0	0	0.455	0.262	2.903	2.513	0.238	0.911	0	0.892	0.753	0.966	76.647	9		Streptococcus sp.	Common in both disease groups		0	0	5.025	0	0	1.079	1.626	0	0.729	0	0	0	0.705	1.466	81.216	4
Prevotella denticola	Common in both disease groups		0.322	0	0	0	0	0	0	0	8.702	0	0	0	0.752	2.505	77.399	2		Streptococcus pneumoniae	Specific to peri-implantitis group		2.412	0.698	0	0	0	0	1.912	2.43	0	0	0.634	0	0.674	0.992	81.89	5
Fretibacterium fastidiosum	Common in both disease groups		4.943	2.981	0	0	0	0	0	0	0	0	1.003	0	0.744	1.586	78.143	3		Eubacterium saburreum	Specific to peri-implantitis group		0	0	0	3.149	0.701	0	1.708	0	0.856	0.37	0.169	0	0.579	0.963	82.469	6
Propionibacterium propionicum	Common in both disease groups		0.146	0.175	7.92	0.647	0	0	0	0	0	0	0	0	0.741	2.269	78.884	4		Neisseria elongata	Common in both disease groups		2.578	0	1.753	0	0	0	0	0.682	0	0	1.925	0	0.578	0.948	83.047	4
Lautropia mirabilis	Common in both disease groups		0.257	0.453	0	2.542	0.488	1.929	0	0.788	0	0.188	1.771	0	0.701	0.883	79.585	8		Cardiobacterium hominis	Common in both disease groups		0	0	0	0	0	0	0	0	0	0	0	6.874	0.573	1.984	83.62	1
Fusobacterium nucleatum subsp. nucleatum	Common in both disease groups		0.586	0	0	0.74	0	0	0	2.32	0	3.495	0.991	0	0.678	1.127	80.263	5		Johnsonella sp.	Common in both disease groups		0	0	0	0	0	6.871	0	0	0	0	0	0	0.573	1.983	84.193	1
Mogibacterium timidum	Common in both disease groups		4.311	0	0	3.578	0	0	0	0	0	0	0	0	0.657	1.543	80.92	2		Oribacterium sp.	Common in both disease groups		0	3.084	0.288	0	0.067	0	0	0.196	0	1.098	0.504	0.91	0.512	0.893	84.705	7
Catonella morbi	Common in both disease groups		3.205	0.047	0	0.132	0	0.086	0	2.918	0	0.639	0.796	0	0.652	1.158	81.572	7		Actinomyces naeslundii	Common in both disease groups		2.86	0	1.324	0.418	0	0	0.263	0	0.229	1.023	0	0	0.51	0.861	85.215	6
Oribacterium sp.	Common in both disease groups		0.09	0	0	0.208	6.81	0	0	0	0	0	0.5	0	0.634	1.951	82.206	4		Pseudoramibacter alactolyticus	Common in both disease groups		0	0	0	0	0	0	0	0	0	5.835	0	0	0.486	1.684	85.701	1
Campylobacter sp.	Specific to periodontitis group		0.518	0.083	0	1.058	0	0.097	0	3.66	0	1.344	0.475	0	0.603	1.065	82.809	7		Fusobacterium naviforme	Common in both disease groups		1.956	0	0	0	0	2.53	1.236	0	0	0	0	0	0.477	0.906	86.178	3
Acinetobacter sp.	Specific to periodontitis group		0	0	0	0	0	0	6.624	0	0	0	0	0	0.552	1.912	83.361	1		Olsenella sp.	Common in both disease groups		0	0.153	0.037	1.736	0.086	0.047	0.054	2.242	0.219	0.539	0.112	0.466	0.474	0.735	86.652	11
Pseudoramibacter alactolyticus	Common in both disease groups		0	0.7	0	0	0	0	0	0	1.089	0	0	4.529	0.527	1.309	83.888	3		Prevotella nigrescens	Common in both disease groups		0	0.173	3.089	1.552	0	0	0	0	0.039	0	0.19	0	0.42	0.949	87.072	5
Haemophilus parainfluenzae	Common in both disease groups		0.318	0.153	0	0	0	0	5.289	0	0	0	0	0.278	0.503	1.512	84.391	4		Capnocytophaga sputigena	Common in both disease groups		0	0	0.611	0.06	0	0.329	2.299	0	0	1.71	0	0	0.417	0.775	87.49	5
Streptococcus gordonii	Specific to periodontitis group		0	0	0	1.169	0	0	0	0	1.593	0	0	3.024	0.482	0.966	84.873	3		Prevotella fusca	Common in both disease groups		0	0.32	0.043	0.831	0.076	0	0.081	2.085	0.046	0.25	0.491	0.432	0.388	0.591	87.878	10
Dialister invisus	Common in both disease groups		0	0	4.158	0	0	0	0	1.624	0	0	0	0	0.482	1.248	85.355	2		Gemella haemolysans	Specific to peri-implantitis group		0	0	0	0	0	3.949	0	0	0	0	0	0.695	0.387	1.139	88.265	2
Olsenella sp.	Common in both disease groups		0	0.917	0	0	0	0.379	0	0	3.239	0.203	0	0.889	0.469	0.937	85.824	5		Leptotrichia wadei	Common in both disease groups		0	3.378	0	0	0	0	0.471	0	0.59	0	0	0	0.37	0.969	88.634	3
Solobacterium moorei	Common in both disease groups		5.215	0	0	0	0	0.283	0	0	0	0	0	0	0.458	1.5	86.282	2		Lautropia mirabilis	Common in both disease groups		0	0.632	0.153	0	0.247	0.311	0.658	0.063	1.089	0.374	0.278	0.627	0.369	0.327	89.004	10
Streptococcus intermedius	Common in both disease groups		0.122	1.054	0.684	0	0.387	0.318	0	0.054	1.807	0.5	0.272	0.173	0.448	0.528	86.73	10		Corynebacterium matruchotii	Common in both disease groups		0	0	0	0	0	0	0.423	3.626	0	0	0.174	0	0.352	1.039	89.356	3
Atopobium sp.	Common in both disease groups		1.941	0	1.643	0.851	0	0	0	0.271	0	0.574	0	0	0.44	0.692	87.17	5		Lachnoanaerobaculum umeaense	Common in both disease groups		0	0	4.011	0.109	0	0	0	0	0	0	0	0	0.343	1.155	89.699	2
Prevotella oris	Common in both disease groups		0	0.385	0	4.726	0	0	0	0	0	0	0.07	0	0.432	1.357	87.601	3		Pyramidobacter piscolens	Common in both disease groups		0	0	0	2.869	0	0	0	0	1.13	0	0	0	0.333	0.862	90.033	2
Corynebacterium durum	Common in both disease groups		3.411	0	0	0.509	0	0	0	1.081	0	0	0.126	0	0.427	0.995	88.028	4		Haemophilus sp.	Common in both disease groups		0	0	0	0	0	3.946	0	0	0	0	0	0	0.329	1.139	90.361	1
Prevotella pleuritidis	Common in both disease groups		0	0.174	0	0.705	0.244	0.015	0	0	0.223	2.79	0.636	0.243	0.419	0.785	88.448	8		Selenomonas dianae	Common in both disease groups		0	0.512	0.522	0.47	0.823	0	0.166	0.388	0.144	0.86	0	0	0.324	0.318	90.685	8
Actinomyces naeslundii	Common in both disease groups		0.226	0	0	1.386	0	0.015	0	2.117	0	0.83	0.077	0	0.388	0.697	88.835	6		Atopobium rimae	Common in both disease groups		0	0.265	0.655	0.556	0.08	0	0.161	0	0	1.099	1.013	0	0.319	0.41	91.004	7
Abiotrophia defectiva	Common in both disease groups		0	0.37	0	0	0	0	0	0	0	3.472	0.715	0	0.38	0.999	89.215	3		Catonella morbi	Common in both disease groups		0	0	0	0	0	3.026	0.274	0.109	0	0	0	0	0.284	0.867	91.288	3
Tannerella sp.	Common in both disease groups		0.283	0.62	0	0.586	0	0	1.559	0.974	0	0.506	0	0	0.377	0.499	89.592	6		Prevotella oris	Common in both disease groups		0	0	0.211	1.999	0	0	0.335	0	0.158	0.456	0.144	0	0.275	0.564	91.564	6
Prevotella veroralis	Common in both disease groups		0	0	4.504	0	0	0	0	0	0	0	0	0	0.375	1.3	89.968	1		Neisseria pharyngis	Common in both disease groups		0	0.197	2.459	0.175	0	0	0	0	0.067	0.298	0	0	0.266	0.698	91.83	5
Campylobacter rectus	Common in both disease groups		0	0	0	0	0	0	0	0	0	0	0	4.433	0.369	1.28	90.337	1		Desulfomicrobium orale	Common in both disease groups		0	0	0	0	0.18	0	1.204	0	0.65	0	1.091	0	0.26	0.455	92.09	4
Shuttleworthia satelles	Specific to periodontitis group		1.243	0.774	1.068	0	0.298	0.095	0	0.019	0	0.588	0	0.299	0.365	0.449	90.703	8		Campylobacter rectus	Common in both disease groups		0	0	0	0	0	0	0	0	1.444	1.623	0	0	0.256	0.598	92.346	2
Anaeroglobus geminatus	Common in both disease groups		0	0	0	4.145	0	0	0	0	0	0	0	0	0.345	1.196	91.048	1		Alloprevotella tannerae	Common in both disease groups		0.328	0	1.722	0.529	0	0	0.351	0	0.051	0	0.079	0	0.255	0.496	92.601	6
Moraxella osloensis	Specific to periodontitis group		0	0	1.411	0	0	0	0	0	0	0	2.685	0	0.341	0.842	91.389	2		Campylobacter gracilis	Common in both disease groups		0	0	0	0	0	0	1.874	0	0	0	1.161	0	0.253	0.61	92.854	2
Neisseria elongata	Common in both disease groups		0	0	0	0	0	0	0	0	0	1.811	2.27	0	0.34	0.8	91.729	2		Actinomyces dentalis	Common in both disease groups		0	0	0.949	0.216	0	0.35	0.655	0.741	0	0	0	0.076	0.249	0.345	93.103	6
Pyramidobacter piscolens	Common in both disease groups		0.358	0	0	1.479	0.759	0	0	0	0	0.083	0.569	0	0.271	0.462	92	5		Streptococcus mitis	Specific to peri-implantitis group		0	0	0.054	0	0	2.053	0.51	0	0	0	0	0.296	0.243	0.592	93.346	4
Actinomyces israelii	Common in both disease groups		0.703	0	0	0	0	0	0	0.785	0	0.427	1.212	0	0.261	0.421	92.261	4		Streptococcus anginosus	Common in both disease groups		0	0	1.755	0	0	0	0.054	0	0	0	0.974	0	0.232	0.555	93.578	3
Selenomonas sp.	Common in both disease groups		0.047	0.072	1.084	1.379	0	0	0	0.014	0	0	0	0.479	0.256	0.479	92.517	6		Capnocytophaga leadbetteri	Common in both disease groups		0	0	2.78	0	0	0	0	0	0	0	0	0	0.232	0.802	93.809	1
Leptotrichia wadei	Common in both disease groups		1.136	0	0	0.769	0	0	0	0	0	0	0	1.092	0.25	0.46	92.767	3		Gemella morbillorum	Common in both disease groups		0	0	0	0	0	0.632	0	0	0.049	0	1.998	0	0.223	0.588	94.032	3
Campylobacter gracilis	Common in both disease groups		0	0	0	0	0	0	0	0	2.82	0	0	0	0.235	0.814	93.002	1		Treponema amylovorum	Common in both disease groups		1.524	0	0	0	0	0	0	0	0.585	0	0.517	0	0.219	0.463	94.251	3
Treponema medium	Common in both disease groups		0	0	0	0	0	0	0	0	0	0	2.803	0	0.234	0.809	93.235	1		Eubacterium brachy	Common in both disease groups		0	0.174	0.25	0.116	0.47	0.283	0.061	0.945	0.087	0	0.16	0	0.212	0.269	94.463	9
Cardiobacterium hominis	Common in both disease groups		0	0.421	0	0	1.24	0	0	0	0	0.295	0.653	0	0.217	0.389	93.453	4		Cardiobacterium valvulum	Common in both disease groups		0	0.15	0	0	0	0.089	0.367	0.73	0.021	0.529	0.332	0.298	0.21	0.243	94.673	8
Streptococcus mutans	Specific to periodontitis group		0	0	0	0	0	0	2.483	0	0	0	0	0	0.207	0.717	93.66	1		Prevotella multiformis	Common in both disease groups		0	0.086	0	0	0.503	0	0.452	0	0	1.172	0.259	0	0.206	0.356	94.879	5
Alloprevotella tannerae	Common in both disease groups		2.179	0	0	0	0	0	0	0	0	0	0	0	0.182	0.629	93.841	1		Capnocytophaga gingivalis	Common in both disease groups		0.91	0	0.11	0	0	0	1.398	0	0	0	0	0	0.201	0.458	95.08	3
Prevotella pallens	Common in both disease groups		0	0.152	0.701	0.254	0	0	0.505	0.017	0.308	0	0	0.191	0.177	0.231	94.018	7		Neisseria flavescens	Common in both disease groups		0	0.681	0	0	0	0	0	0	0	0	0	1.722	0.2	0.518	95.281	2
Neisseria oralis	Common in both disease groups		0	0	0	0	0	2.11	0	0	0	0	0	0	0.176	0.609	94.194	1		Actinomyces cardiffensis	Common in both disease groups		0	0.162	0.041	0	0.192	0	0	0.136	1.131	0	0.326	0.366	0.196	0.322	95.477	7
Cardiobacterium valvulum	Common in both disease groups		0	0.836	0	0	0	0	0	0.302	0	0.249	0	0.688	0.173	0.297	94.367	4		Capnocytophaga granulosa	Common in both disease groups		0	0	0.929	0.692	0	0	0	0.256	0.018	0	0.182	0.175	0.188	0.309	95.664	6
Leptotrichia hofstadii	Specific to periodontitis group		0	0	0	0	0	0.477	0	0	1.55	0	0	0	0.169	0.456	94.536	2		Propionibacterium sp.	Common in both disease groups		0.7	0	0	0	0	1.468	0	0	0.05	0	0	0	0.185	0.451	95.849	3
Treponema amylovorum	Common in both disease groups		0	0.301	0	0	0	0.31	0	0.036	0.63	0.096	0.493	0.13	0.166	0.218	94.702	7		Corynebacterium durum	Common in both disease groups		0	0.491	0.456	0	0.146	0	0.208	0	0.17	0	0.135	0.583	0.182	0.214	96.032	7
Mogibacterium diversum	Specific to periodontitis group		0	0.607	0	0	0	0	0	0	0.202	0	0	1.172	0.165	0.364	94.867	3		Lachnoanaerobaculum sp.	Common in both disease groups		0	0	0.735	0	0	0	0.251	0.79	0	0	0.254	0	0.169	0.294	96.201	4
Atopobium parvulum	Specific to periodontitis group		0.878	0	0	1.036	0	0	0	0	0	0	0	0	0.159	0.374	95.027	2		Selenomonas sputigena	Common in both disease groups		0.288	0.24	0	0.825	0	0	0	0.136	0	0	0.365	0	0.155	0.25	96.355	5
Eubacterium infirmum	Common in both disease groups		0	0	0	0.469	0.979	0.247	0	0.023	0	0.048	0	0.089	0.155	0.296	95.182	6		Rothia dentocariosa	Common in both disease groups		0	0	0.27	0	0	0.94	0.481	0.075	0	0	0.074	0	0.153	0.289	96.509	5
Parvimonas micra	Common in both disease groups		0	0	0	0	0.508	0.104	0	0	0.851	0	0.305	0	0.147	0.274	95.329	4		Anaeroglobus geminatus	Common in both disease groups		0	0	0.09	0.417	0.186	0.405	0.357	0.305	0	0	0	0	0.147	0.177	96.655	6
Aggregatibacter aphrophilus	Common in both disease groups		1.033	0	0	0	0	0	0	0	0	0.442	0.277	0	0.146	0.314	95.475	3		Dialister invisus	Common in both disease groups		0	0.562	0	0	0.706	0	0	0	0	0.473	0	0	0.145	0.267	96.8	3
Desulfomicrobium orale	Common in both disease groups		0	0	0	1.748	0	0	0	0	0	0	0	0	0.146	0.505	95.62	1		Bergeyella sp.	Common in both disease groups		0.893	0	0.115	0	0	0	0	0	0	0	0	0.723	0.144	0.314	96.944	3
Lachnoanaerobaculum umeaense	Common in both disease groups		0.737	0	0	0	0	0	0	0.131	0	0.318	0.546	0	0.144	0.254	95.765	4		Porphyromonas catoniae	Common in both disease groups		0.22	0	1.314	0	0	0	0.143	0	0	0	0	0	0.14	0.377	97.084	3
Campylobacter showae	Common in both disease groups		0	0	0	0	0	0	0	0	0	0	0	1.624	0.135	0.469	95.9	1		Selenomonas sp.	Common in both disease groups		0	0.211	0	0	0.567	0	0	0.056	0	0.822	0	0	0.138	0.272	97.222	4
Leptotrichia buccalis	Common in both disease groups		0.356	0.116	0	0.678	0	0.021	0	0	0	0	0.441	0	0.134	0.229	96.034	5		Neisseria oralis	Common in both disease groups		0.141	0	0.437	0	0.043	0	0.044	0.035	0.018	0.254	0.667	0	0.137	0.214	97.359	8
Lachnoanaerobaculum orale	Specific to periodontitis group		1.371	0.135	0	0	0	0	0	0.101	0	0	0	0	0.134	0.392	96.168	3		Prevotella dentalis	Common in both disease groups		0.245	0	0.865	0	0	0	0	0.223	0	0	0.235	0	0.131	0.254	97.49	4
Corynebacterium matruchotii	Common in both disease groups		0	0	0	0	0	0	0	0	0	0	1.606	0	0.134	0.464	96.302	1		Streptococcus cristatus	Common in both disease groups		0	0	0	0	0	1.563	0	0	0	0	0	0	0.13	0.451	97.62	1
Leptotrichia hongkongensis	Common in both disease groups		0	0.061	0.809	0	0.027	0.396	0	0	0	0	0.306	0	0.133	0.252	96.436	5		Bifidobacterium dentium	Common in both disease groups		0	0	0	0	0	0	0	0.622	0	0	0.94	0	0.13	0.311	97.75	2
Actinomyces odontolyticus	Specific to periodontitis group		0	0.702	0	0	0	0.886	0	0	0	0	0	0	0.132	0.311	96.568	2		Solobacterium moorei	Common in both disease groups		0	0.886	0	0	0	0	0	0	0.676	0	0	0	0.13	0.307	97.88	2
Prevotella dentalis	Common in both disease groups		0.311	0.188	0	0.311	0.353	0	0	0.064	0.213	0.088	0.043	0	0.131	0.137	96.699	8		Streptococcus intermedius	Common in both disease groups		0	0.419	0	0.844	0	0	0	0	0.173	0	0	0	0.12	0.261	98	3
Neisseria pharyngis	Common in both disease groups		0.426	0	0	1.08	0	0	0	0	0	0	0	0	0.125	0.325	96.824	2		Actinomyces oricola	Common in both disease groups		0	0	0	0	0.1	0	0	0.341	0	0.884	0	0	0.11	0.263	98.11	3
Actinomyces dentalis	Common in both disease groups		0	0	0	0.799	0	0	0.688	0	0	0	0	0	0.124	0.29	96.948	2		Dialister pneumosintes	Common in both disease groups		0	0	0	0	0	0	1.168	0	0	0	0	0	0.097	0.337	98.208	1
Eubacterium brachy	Common in both disease groups		0	0	0	0.185	0	0.039	0	1.237	0	0	0	0	0.122	0.355	97.07	3		Haemophilus parainfluenzae	Common in both disease groups		0	0	0	0	0	0	0	1.127	0	0	0	0	0.094	0.325	98.301	1
Eubacterium yurii	Common in both disease groups		0	0	0	1.214	0	0	0	0	0	0	0.244	0	0.122	0.351	97.192	2		Parvimonas micra	Common in both disease groups		0.561	0	0.168	0	0	0	0.31	0	0	0	0	0	0.087	0.178	98.388	3
Lactobacillus gasseri	Specific to periodontitis group		0	0	1.457	0	0	0	0	0	0	0	0	0	0.121	0.421	97.313	1		Alloprevotella sp.	Common in both disease groups		0	0	0	0.612	0	0	0	0.028	0.203	0	0.092	0	0.078	0.179	98.466	4
Moryella sp.	Common in both disease groups		0	0.071	0	0	1.175	0	0	0	0	0	0.063	0	0.109	0.337	97.422	3		Eikenella corrodens	Common in both disease groups		0	0	0.507	0	0	0.147	0.149	0	0.048	0	0	0	0.071	0.149	98.537	4
Capnocytophaga sputigena	Common in both disease groups		0	0	0	0	0	0	0	1.308	0	0	0	0	0.109	0.378	97.531	1		Treponema vincentii	Specific to peri-implantitis group		0	0	0.749	0	0	0	0	0	0	0	0.101	0	0.071	0.215	98.608	2
Dialister pneumosintes	Common in both disease groups		0	0	0	0	0	0	0	1.243	0	0	0	0	0.104	0.359	97.635	1		Eubacterium yurii	Common in both disease groups		0	0	0.358	0	0	0	0	0	0	0	0	0.436	0.066	0.155	98.674	2
Prevotella melaninogenica	Common in both disease groups		0	0	0	0	0	0	0	0	0	0	0	1.23	0.102	0.355	97.737	1		Mycoplasma faucium	Common in both disease groups		0	0.106	0	0	0	0.305	0	0.376	0	0	0	0	0.066	0.133	98.739	3
Porphyromonas sp.	Common in both disease groups		0	0.227	0	0	0	0	0	0	0.361	0.474	0	0.165	0.102	0.167	97.839	4		Neisseria subflava	Common in both disease groups		0	0	0.479	0	0	0	0	0.295	0	0	0	0	0.064	0.156	98.804	2
Mycoplasma faucium	Common in both disease groups		0	1.075	0	0	0	0	0	0	0	0	0	0	0.09	0.31	97.929	1		Selenomonas infelix	Specific to peri-implantitis group		0	0	0	0	0	0	0	0.739	0	0	0	0	0.062	0.213	98.866	1
Selenomonas sputigena	Common in both disease groups		0	0.6	0	0	0	0.19	0	0	0	0	0.271	0	0.088	0.185	98.017	3		Actinobaculum sp.	Common in both disease groups		0	0.31	0	0	0	0	0	0	0	0	0	0.427	0.061	0.146	98.927	2
Gemella morbillorum	Common in both disease groups		0	0	0	0	0	0	0	0	0.971	0	0	0	0.081	0.28	98.098	1		Leptotrichia hongkongensis	Common in both disease groups		0	0	0	0	0	0	0	0.72	0	0	0	0	0.06	0.208	98.987	1
Desulfovibrio sp.	Specific to periodontitis group		0	0	0	0	0	0	0	0	0	0	0.962	0	0.08	0.278	98.178	1		Actinomyces georgiae	Specific to peri-implantitis group		0	0	0	0	0	0.169	0.532	0	0	0	0	0	0.058	0.157	99.045	2
Gemella sanguinis	Specific to periodontitis group		0	0	0	0.104	0	0	0	0.118	0	0.736	0	0	0.08	0.211	98.258	3		Veillonella parvula	Specific to peri-implantitis group		0	0	0	0.132	0	0.212	0	0	0	0	0.318	0	0.055	0.107	99.101	3
Prevotella buccae	Specific to periodontitis group		0	0.076	0	0	0.637	0.014	0	0	0	0	0	0.202	0.078	0.186	98.336	4		Bacteroides tectus	Specific to peri-implantitis group		0	0	0.61	0	0	0	0	0	0	0	0	0	0.051	0.176	99.151	1
Megasphaera micronuciformis	Common in both disease groups		0	0	0	0	0	0	0	0	0	0.926	0	0	0.077	0.267	98.413	1		Abiotrophia defectiva	Common in both disease groups		0	0	0	0	0	0	0	0	0.579	0	0	0	0.048	0.167	99.2	1
Actinomyces cardiffensis	Common in both disease groups		0	0	0	0	0	0	0.149	0	0	0.089	0	0.636	0.073	0.184	98.486	3		Prevotella maculosa	Common in both disease groups		0	0	0	0	0	0.558	0	0	0	0	0	0	0.046	0.161	99.246	1
Propionibacterium sp.	Common in both disease groups		0	0	0	0.096	0.232	0.112	0	0	0.16	0	0.26	0	0.072	0.099	98.557	5		Bacteroides zoogleoformans	Common in both disease groups		0.099	0.113	0.068	0	0.129	0	0.052	0	0	0	0.032	0	0.041	0.05	99.287	6
Streptococcus cristatus	Common in both disease groups		0.034	0	0	0	0	0	0	0.598	0	0.072	0.124	0	0.069	0.171	98.626	4		Moryella sp.	Common in both disease groups		0.096	0	0.181	0.124	0	0	0	0	0	0	0.091	0	0.041	0.064	99.328	4
Prevotella multiformis	Common in both disease groups		0	0	0	0	0	0	0	0	0	0	0.815	0	0.068	0.235	98.694	1		Treponema socranskii subsp. socranskii	Common in both disease groups		0	0.1	0	0	0	0	0	0	0	0	0.378	0	0.04	0.11	99.368	2
Capnocytophaga gingivalis	Common in both disease groups		0	0	0	0	0	0	0	0	0	0	0	0.749	0.062	0.216	98.757	1		Aggregatibacter aphrophilus	Common in both disease groups		0	0.142	0	0	0	0.06	0.077	0	0.016	0	0.168	0	0.039	0.061	99.407	5
Streptococcus salivarius	Specific to periodontitis group		0	0	0	0	0	0	0	0	0	0	0	0.748	0.062	0.216	98.819	1		Rothia mucilaginosa	Specific to peri-implantitis group		0	0.186	0	0	0	0	0.264	0	0	0	0	0	0.037	0.089	99.444	2
Capnocytophaga leadbetteri	Common in both disease groups		0	0.397	0	0	0	0.341	0	0	0	0	0	0	0.061	0.144	98.88	2		Aggregatibacter sp.	Specific to peri-implantitis group		0	0	0	0	0	0	0	0	0.447	0	0	0	0.037	0.129	99.481	1
Johnsonella ignava	Common in both disease groups		0	0	0	0	0	0.73	0	0	0	0	0	0	0.061	0.211	98.941	1		Capnocytophaga sp.	Common in both disease groups		0	0	0	0	0	0.356	0	0	0.04	0	0	0	0.033	0.103	99.514	2
Alloprevotella sp.	Common in both disease groups		0.028	0.126	0	0.13	0.03	0	0	0.128	0	0	0.281	0	0.06	0.089	99.001	6		Olsenella uli	Common in both disease groups		0	0	0	0.109	0	0	0.139	0.046	0.017	0	0.069	0	0.032	0.049	99.546	5
Treponema socranskii subsp. socranskii	Common in both disease groups		0	0	0	0	0	0	0	0	0	0.72	0	0	0.06	0.208	99.061	1		Eubacterium infirmum	Common in both disease groups		0	0	0	0	0	0	0	0	0.345	0	0	0	0.029	0.099	99.575	1
Capnocytophaga granulosa	Common in both disease groups		0.189	0.148	0	0	0	0.053	0	0	0	0.325	0	0	0.06	0.106	99.121	4		Johnsonella ignava	Common in both disease groups		0.299	0	0.043	0	0	0	0	0	0	0	0	0	0.028	0.086	99.603	2
Scardovia wiggsiae	Specific to periodontitis group		0.682	0	0	0	0	0	0	0	0	0	0	0	0.057	0.197	99.178	1		Actinomyces massiliensis	Specific to peri-implantitis group		0	0	0.325	0	0	0	0	0	0	0	0	0	0.027	0.094	99.63	1
Mycoplasma salivarium	Common in both disease groups		0	0.173	0.436	0.061	0	0	0	0	0	0	0	0	0.056	0.13	99.234	3		Porphyromonas sp.	Common in both disease groups		0.223	0	0.079	0	0	0	0	0	0	0	0	0	0.025	0.066	99.656	2
Bacteroides zoogleoformans	Common in both disease groups		0.178	0.454	0	0	0	0.016	0	0	0	0	0	0	0.054	0.136	99.288	3		Bulleidia extructa	Common in both disease groups		0	0	0.292	0	0	0	0	0	0	0	0	0	0.024	0.084	99.68	1
Capnocytophaga sp.	Common in both disease groups		0	0.281	0	0	0.214	0	0	0	0	0.094	0	0	0.049	0.098	99.337	3		Alloprevotella rava	Common in both disease groups		0.197	0	0.063	0	0	0	0	0	0	0	0	0	0.022	0.058	99.702	2
Actinobaculum sp.	Common in both disease groups		0.469	0	0	0	0	0	0	0	0	0	0	0	0.039	0.135	99.376	1		Campylobacter showae	Common in both disease groups		0	0	0.258	0	0	0	0	0	0	0	0	0	0.022	0.075	99.723	1
Prevotella maculosa	Common in both disease groups		0	0	0	0.04	0	0	0.118	0	0	0	0	0.28	0.037	0.084	99.412	3		Prevotella saccharolytica	Specific to peri-implantitis group		0	0.255	0	0	0	0	0	0	0	0	0	0	0.021	0.074	99.744	1
Bulleidia extructa	Common in both disease groups		0.424	0	0	0	0	0	0	0	0	0	0	0	0.035	0.122	99.448	1		Treponema maltophilum	Common in both disease groups		0	0	0.253	0	0	0	0	0	0	0	0	0	0.021	0.073	99.766	1
Olsenella uli	Common in both disease groups		0	0	0	0	0	0	0	0	0	0	0.394	0	0.033	0.114	99.48	1		Prevotella denticola	Common in both disease groups		0	0.219	0	0	0	0	0	0	0	0	0	0	0.018	0.063	99.784	1
Treponema lecithinolyticum	Common in both disease groups		0	0.028	0	0	0	0	0	0	0	0.258	0	0.08	0.031	0.075	99.511	3		Aggregatibacter segnis	Specific to peri-implantitis group		0	0	0	0	0	0	0	0	0	0	0	0.216	0.018	0.062	99.802	1
Rothia dentocariosa	Common in both disease groups		0.233	0	0	0.043	0	0	0	0	0	0	0.065	0	0.028	0.068	99.539	3		Prevotella scopos	Specific to peri-implantitis group		0	0.193	0	0	0	0	0	0	0	0	0	0	0.016	0.056	99.818	1
Bergeyella sp.	Common in both disease groups		0	0	0	0	0	0	0	0	0	0.337	0	0	0.028	0.097	99.567	1		Prevotella melaninogenica	Common in both disease groups		0.124	0	0	0	0	0	0.055	0	0	0	0	0	0.015	0.038	99.833	2
Eubacterium saphenum	Specific to periodontitis group		0	0	0.321	0	0	0	0	0	0	0	0	0	0.027	0.093	99.594	1		Prevotella oulorum	Common in both disease groups		0.179	0	0	0	0	0	0	0	0	0	0	0	0.015	0.052	99.848	1
Alloprevotella rava	Common in both disease groups		0	0	0	0	0	0	0	0	0	0	0	0.311	0.026	0.09	99.62	1		Catonella sp.	Specific to peri-implantitis group		0	0	0	0	0	0	0	0	0	0.167	0	0	0.014	0.048	99.862	1
Jonquetella anthropi	Specific to periodontitis group		0.114	0	0	0	0	0	0	0	0	0	0	0	0.025	0.06	99.645	2		Actinomyces gerencseriae	Common in both disease groups		0	0	0	0	0	0	0	0	0.163	0	0	0	0.014	0.047	99.875	1
Lachnoanaerobaculum sp.	Common in both disease groups		0	0	0	0	0	0	0	0	0	0.279	0	0	0.023	0.081	99.668	1		Selenomonas noxia	Specific to peri-implantitis group		0	0	0	0	0.134	0	0	0	0.028	0	0	0	0.013	0.039	99.889	2
Selenomonas dianae	Common in both disease groups		0.158	0	0	0.121	0	0	0	0	0	0	0	0	0.023	0.055	99.691	2		Veillonella sp.	Specific to peri-implantitis group		0	0	0.054	0	0	0.099	0	0	0	0	0	0	0.013	0.031	99.902	2
Actinomyces graevenitzii	Common in both disease groups		0	0	0	0	0	0	0	0	0	0	0	0	0.021	0.074	99.713	1		Mycoplasma salivarium	Common in both disease groups		0	0	0	0	0	0	0	0	0.027	0	0.109	0	0.011	0.032	99.913	2
Prevotella fusca	Common in both disease groups		0	0	0	0	0.25	0	0	0	0	0	0	0	0.021	0.072	99.734	1		Prevotella enoeca	Common in both disease groups		0	0	0	0	0	0	0	0	0	0	0.131	0	0.011	0.038	99.924	1
Actinomyces meyeri	Specific to periodontitis group		0	0	0	0.239	0	0	0	0	0	0	0	0	0.02	0.069	99.754	1		Actinomyces oris	Specific to peri-implantitis group		0	0	0.129	0	0	0	0	0	0	0	0	0	0.011	0.037	99.935	1
Dialister sp.	Specific to periodontitis group		0	0.232	0	0	0	0	0	0	0	0	0	0	0.019	0.067	99.773	1		Kingella oralis	Common in both disease groups		0	0	0	0	0	0	0	0.122	0	0	0	0	0.01	0.035	99.945	1
Treponema maltophilum	Common in both disease groups		0	0	0	0	0	0	0	0	0	0.23	0	0	0.019	0.066	99.792	1		Prevotella veroralis	Common in both disease groups		0	0	0	0	0.112	0	0	0	0	0	0	0	0.009	0.032	99.954	1
Granulicatella adiacens	Specific to periodontitis group		0.057	0.098	0	0.069	0	0	0	0	0	0	0	0	0.019	0.035	99.811	3		Veillonella dispar	Common in both disease groups		0	0	0	0	0	0	0	0	0.105	0	0	0	0.009	0.03	99.963	1
Parvimonas sp.	Specific to periodontitis group		0	0	0	0	0.041	0	0	0	0	0	0.181	0	0.018	0.052	99.829	2		Bacteroides heparinolyticus	Common in both disease groups		0	0	0	0	0	0	0.067	0	0.012	0	0	0	0.007	0.019	99.969	2
Prevotella salivae	Specific to periodontitis group		0	0	0	0	0	0	0	0	0	0	0	0	0.018	0.062	99.847	1		Campylobacter concisus	Specific to peri-implantitis group		0	0	0	0	0	0	0	0	0.069	0	0	0	0.006	0.02	99.975	1
Neisseria subflava	Common in both disease groups		0	0	0	0	0	0	0	0	0	0.108	0	0	0.017	0.039	99.864	2		Atopobium sp.	Common in both disease groups		0	0	0	0.065	0	0	0	0	0	0	0	0	0.005	0.019	99.981	1
Prevotella oulorum	Common in both disease groups		0	0	0	0.111	0	0	0	0	0	0	0	0	0.015	0.035	99.879	2		Treponema lecithinolyticum	Common in both disease groups		0	0	0	0	0	0	0	0	0.058	0	0	0	0.005	0.017	99.985	1
Kingella oralis	Common in both disease groups		0	0	0	0	0	0.173	0	0	0	0	0	0	0.014	0.05	99.893	1		Prevotella oralis	Common in both disease groups		0	0	0.044	0	0	0	0	0	0	0	0	0	0.004	0.013	99.989	1
Lactobacillus oris	Specific to periodontitis group		0.134	0	0	0	0	0	0	0	0	0	0	0	0.011	0.039	99.904	1		Prevotella pallens	Common in both disease groups		0	0	0.04	0	0	0	0	0	0	0	0	0	0.003	0.012	99.992	1
Prevotella baroniae	Specific to periodontitis group		0.126	0	0	0	0	0	0	0	0	0	0	0	0.01	0.036	99.915	1		Actinomyces graevenitzii	Common in both disease groups		0	0	0.039	0	0	0	0	0	0	0	0	0	0.003	0.011	99.996	1
Prevotella enoeca	Common in both disease groups		0	0	0	0	0	0	0	0	0	0	0	0	0.01	0.034	99.925	1		Prevotella marshii	Common in both disease groups		0	0	0.028	0	0	0	0	0	0	0	0	0	0.002	0.008	99.998	1
Prevotella oralis	Common in both disease groups		0	0	0	0	0	0	0	0	0	0	0	0	0.009	0.032	99.934	1		Megasphaera micronuciformis	Common in both disease groups		0	0	0	0	0	0	0	0	0.023	0	0	0	0.002	0.007	100	1
Propionibacterium acidifaciens	Specific to periodontitis group		0	0	0	0.107	0	0	0	0	0	0	0	0	0.009	0.031	99.943	1
Neisseria flavescens	Common in both disease groups		0	0	0	0	0	0	0	0	0	0	0.107	0	0.009	0.031	99.952	1
Eubacterium sulci	Specific to periodontitis group		0	0	0	0.087	0	0	0	0	0	0	0	0	0.007	0.025	99.959	1
Porphyromonas catoniae	Common in both disease groups		0	0.077	0	0	0	0	0	0	0	0	0	0	0.006	0.022	99.965	1
Ottowia sp.	Common in both disease groups		0	0	0	0	0	0	0	0	0	0.075	0	0	0.006	0.022	99.971	1
Actinomyces oricola	Common in both disease groups		0	0.07	0	0	0	0	0	0	0	0	0	0	0.006	0.02	99.977	1
Prevotella marshii	Common in both disease groups		0	0	0	0	0	0	0	0	0	0	0	0	0.004	0.015	99.982	1
Actinomyces gerencseriae	Common in both disease groups		0	0	0	0	0	0	0	0	0	0	0.046	0	0.004	0.013	99.985	1
Treponema parvum	Specific to periodontitis group		0	0	0	0	0.014	0.028	0	0	0	0	0	0	0.004	0.009	99.989	2
Mitsuokella sp.	Specific to periodontitis group		0	0	0	0	0	0	0	0	0	0	0	0	0.003	0.009	99.992	1
Slackia exigua	Specific to periodontitis group		0	0	0	0	0	0.029	0	0	0	0	0	0	0.002	0.008	99.994	1
Prevotella micans	Specific to periodontitis group		0	0	0	0	0	0	0	0	0	0	0	0	0.002	0.008	99.996	1
Haemophilus sp.	Common in both disease groups		0	0	0	0	0	0.023	0	0	0	0	0	0	0.002	0.007	99.998	1
Bacteroides heparinolyticus	Common in both disease groups		0	0	0	0	0.021	0	0	0	0	0	0	0	0.002	0.006	100	1
Total			100	100	100	100	100	100	100	0	100	100	100	100						Total			100	100	100	100	100	100	100	100	100	100	100	100

## Sheet: TableS3
Supplementary Table S3. Relative read abundances (%) of mRNA clusters assigned with functional genes in the SEED (in the descending order of mean values)
Function	Level 1 SEED subsystem	Specificity to disease groups		Peri-implantitis; sample IDs																	Function	Level 1 SEED subsystem	Specificity to disease groups		Periodontitis; sample IDs
				1	2	3	4	5	6	7	8	9	10	11	12	Mean	S.D.	Cumulative sum of mean	Number of samples detected						1	2	3	4	5	6	7	8	9	10	11	12	Mean	S.D.	Cumulative sum of mean	Number of samples detected
NAD-dependent glyceraldehyde-3-phosphate dehydrogenase (EC 1.2.1.12)	Carbohydrates	Common in both disease group		6.537	1.689	7.615	5.064	1.02	2.224	7.733	7.083	2.03	2.958	5.087	4.179	4.435	2.438	4.435	12		NAD-dependent glyceraldehyde-3-phosphate dehydrogenase (EC 1.2.1.12)	Carbohydrates	Common in both disease group		10.968	1.721	0.937	3.761	1.341	4.72	5.676	1.729	1.727	6.906	4.407	2.082	3.831	2.952	3.831	12
Translation elongation factor Tu	Protein Metabolism	Common in both disease group		2.532	2.713	2.22	2.975	2.617	2.792	2.329	2.768	3.395	2.281	3.057	4.001	2.807	0.508	7.241	12		Translation elongation factor Tu	Protein Metabolism	Common in both disease group		3.944	3.713	1.668	2.393	3.88	2.751	2.98	3.911	3.066	3.867	2.744	3.48	3.2	0.725	7.031	12
Butyryl-CoA dehydrogenase (EC 1.3.99.2)	Amino Acids and Derivatives	Common in both disease group		1.784	6.066	0	0.739	4.488	1.44	0	3.254	4.428	3.279	2.962	2.849	2.607	1.883	9.849	10		Translation elongation factor G	Protein Metabolism	Common in both disease group		1.795	2.065	5.842	2.12	2.713	2.543	1.679	4.039	1.49	4.144	3.222	1.601	2.771	1.323	9.802	12
Translation elongation factor G	Protein Metabolism	Common in both disease group		3.402	3.629	2.246	1.583	1.775	2.625	1.774	1.981	2.435	3.122	2.15	2.906	2.469	0.674	12.318	12		Butyryl-CoA dehydrogenase (EC 1.3.99.2)	Amino Acids and Derivatives	Common in both disease group		0.665	4.8	4.364	3.989	4.206	0.077	1.813	2.182	1.08	0	2.917	3.416	2.459	1.731	12.261	11
Enolase (EC 4.2.1.11)	Carbohydrates	Common in both disease group		1.769	0.714	1.033	1.393	0.723	1.152	1.638	4.127	1.033	2.138	1.509	0.785	1.501	0.939	13.819	12		Enolase (EC 4.2.1.11)	Carbohydrates	Common in both disease group		3.9	0.688	1.466	1.231	0.568	1.048	2.176	1.284	0.345	4.42	1.192	0.641	1.58	1.303	13.841	12
Pyruvate formate-lyase (EC 2.3.1.54)	Carbohydrates	Common in both disease group		1.671	1.745	1.704	1.646	0.927	0.852	2.675	1.252	1.882	1.026	1.06	1.311	1.479	0.517	15.298	12		Acetyl-CoA acetyltransferase (EC 2.3.1.9)	Amino Acids and Derivatives	Common in both disease group		0	2.49	0.642	4.137	1.388	0.848	1.041	1.087	1.425	0	1.639	2.466	1.43	1.163	15.271	10
Acetyl-CoA acetyltransferase (EC 2.3.1.9)	Amino Acids and Derivatives	Common in both disease group		0.86	2.198	0.568	1.857	2.116	0	0	2.611	0	2.195	1.209	1.184	1.233	0.957	16.531	9		Serine hydroxymethyltransferase (EC 2.1.2.1)	Amino Acids and Derivatives	Common in both disease group		0.222	1.087	0.219	1.481	1.419	0.694	0.867	1.112	1.08	5.525	0.745	1.708	1.346	1.394	16.618	12
Electron transfer flavoprotein, alpha subunit	Amino Acids and Derivatives	Common in both disease group		0.528	1.302	0.31	0.295	1.655	2.61	0	0.965	2.804	0.855	1.681	1.545	1.213	0.895	17.744	11		Flagellin protein FlaA	Motility and Chemotaxis	Common in both disease group		0.222	3.025	0.09	0.57	3.007	0.647	0.678	0.189	0.13	0	2.905	1.473	1.078	1.213	17.696	11
Flagellin protein FlaA	Motility and Chemotaxis	Common in both disease group		0.039	2.458	0	0.148	5.484	0.661	0.055	0.05	2.509	0.699	0.468	0.291	1.072	1.648	18.816	11		Electron transfer flavoprotein, alpha subunit	Amino Acids and Derivatives	Common in both disease group		1.064	1.775	0.437	1.869	1.556	0.57	0.977	0.972	0.518	0	1.068	1.452	1.022	0.573	18.717	11
Serine hydroxymethyltransferase (EC 2.1.2.1)	Amino Acids and Derivatives	Common in both disease group		0.464	1.043	1.291	1.477	1.515	0.953	0.455	0.172	2.583	1.497	0.812	0.38	1.054	0.673	19.869	12		Phosphoglycerate kinase (EC 2.7.2.3)	Carbohydrates	Common in both disease group		3.435	1.358	1.047	0.513	0.552	0.963	0.946	0.391	0.864	0	0.807	0.374	0.937	0.867	19.654	11
Pyruvate-flavodoxin oxidoreductase (EC 1.2.7.-)	Amino Acids and Derivatives	Common in both disease group		0.948	1.118	0.155	0.612	1.515	1.508	0	1.348	0.886	1.81	1.261	0.317	0.956	0.581	20.826	11		Pyruvate formate-lyase (EC 2.3.1.54)	Carbohydrates	Common in both disease group		1.064	0.326	1.231	0.513	0.442	2.069	1.726	0.815	0.842	0	1.341	0.544	0.909	0.604	20.564	11
Cysteine desulfurase (EC 2.8.1.7)	Amino Acids and Derivatives	Common in both disease group		0.616	1.337	1.859	1.393	1.119	0	0.328	0.62	0	1.625	1.318	1.216	0.952	0.623	21.778	10		NAD-specific glutamate dehydrogenase (EC 1.4.1.2)	Amino Acids and Derivatives	Common in both disease group		0.487	1.413	0.592	1.504	1.388	0.247	0.757	0.996	0.389	0	1.39	1.516	0.89	0.546	21.454	11
Phosphoglycerate kinase (EC 2.7.2.3)	Carbohydrates	Common in both disease group		0.721	0.442	1.42	0.791	0.306	0.254	1.729	1.359	1.661	0.499	0.908	0.57	0.888	0.525	22.666	12		Cysteine desulfurase (EC 2.8.1.7)	Amino Acids and Derivatives	Common in both disease group		1.064	2.065	1.25	1.094	0	0.601	1.135	1.235	0.777	0	1.117	0	0.862	0.623	22.315	9
NAD-specific glutamate dehydrogenase (EC 1.4.1.2)	Amino Acids and Derivatives	Common in both disease group		0.249	1.21	0.258	0.359	1.848	1.762	0.091	0.387	0.517	0.898	1.347	0.836	0.813	0.606	23.48	12		Pyruvate-flavodoxin oxidoreductase (EC 1.2.7.-)	Amino Acids and Derivatives	Common in both disease group		0.798	1.54	0.61	1.094	1.051	0.462	0.583	1.103	0.821	0.552	0.732	0.939	0.857	0.306	23.173	12
Pyruvate kinase (EC 2.7.1.40)	Carbohydrates	Common in both disease group		1.056	0.265	0.929	1.519	0.175	0.445	0.71	1.574	0.443	1.197	0.43	0.684	0.786	0.471	24.265	12		SSU ribosomal protein S1p	Clustering-based subsystems	Common in both disease group		0.886	0.543	0.398	0.501	0.662	1.063	0.977	1.219	0.907	0	0.857	0.534	0.712	0.337	23.885	11
Acetate kinase (EC 2.7.2.1)	Amino Acids and Derivatives	Common in both disease group		0.907	1.015	0.361	0.295	0.571	0.845	0.573	0.992	1.55	0.848	0.669	0.709	0.778	0.335	25.043	12		Electron transfer flavoprotein, beta subunit	Amino Acids and Derivatives	Common in both disease group		1.108	0.77	0.88	0.513	1.078	0.347	0.67	0.762	0.324	0	0.559	0.587	0.633	0.319	24.518	11
SSU ribosomal protein S1p	Clustering-based subsystems	Common in both disease group		0.65	0.587	0.361	0.907	0.466	0.424	1.237	1.275	0.517	0.584	0.736	0.861	0.717	0.301	25.76	12		Alcohol dehydrogenase (EC 1.1.1.1)	Carbohydrates	Common in both disease group		1.662	0.272	1.125	0.114	0.21	0.886	0.788	0.494	1.08	0	0.466	0.427	0.627	0.491	25.145	11
DNA-directed RNA polymerase alpha subunit (EC 2.7.7.6)	Miscellaneous	Common in both disease group		0.582	0.47	1.446	0.506	0.35	0.691	0.746	0.528	1.181	0.684	0.487	0.836	0.709	0.317	26.469	12		Flagellin	Motility and Chemotaxis	Common in both disease group		0.133	1.657	0.052	0.296	1.619	0.351	0.394	0.119	0.13	0	1.657	0.95	0.613	0.669	25.758	11
Electron transfer flavoprotein, beta subunit	Amino Acids and Derivatives	Common in both disease group		0.293	1.105	0.387	0.844	1.02	0.593	0	0.402	1.107	0.677	0.645	0.855	0.661	0.346	27.13	11		3-ketoacyl-CoA thiolase (EC 2.3.1.16)	Amino Acids and Derivatives	Common in both disease group		0.355	1.014	0.208	1.915	0.715	0	0.378	0.329	0.345	0	0.695	1.281	0.603	0.565	26.361	10
Alcohol dehydrogenase (EC 1.1.1.1)	Carbohydrates	Common in both disease group		0.501	0.221	0.516	0.422	0.35	0.201	2.092	1.369	0	0.285	0.884	0.855	0.641	0.589	27.771	11		Pyruvate,phosphate dikinase (EC 2.7.9.1)	Carbohydrates	Common in both disease group		0	0.815	0.322	0.581	0.726	0.312	0.615	0.778	1.101	0	0.838	1.089	0.598	0.372	26.959	10
LSU ribosomal protein L1p (L10Ae)	Clustering-based subsystems	Common in both disease group		0.723	0.711	0.929	0.696	0.42	0.796	0.546	0.375	0.443	0.356	0.449	1.102	0.629	0.237	28.4	12		Formate--tetrahydrofolate ligase (EC 6.3.4.3)	Carbohydrates	Common in both disease group		1.064	0.543	0.294	0.171	0.457	0.116	0.142	0.21	0.972	2.486	0.149	0.416	0.585	0.677	27.544	12
Flagellin	Motility and Chemotaxis	Common in both disease group		0.027	1.466	0	0.084	3.031	0.445	0.027	0.029	1.439	0.413	0.339	0.146	0.621	0.919	29.021	11		Acetaldehyde dehydrogenase (EC 1.2.1.10)	Amino Acids and Derivatives	Common in both disease group		0.31	0.38	1.545	0.16	0.294	0.458	0.662	0.692	1.512	0	0.304	0.374	0.558	0.491	28.102	11
Acetaldehyde dehydrogenase (EC 1.2.1.10)	Amino Acids and Derivatives	Common in both disease group		0.582	0.21	0.723	0.443	0.224	0.282	0.446	1.916	0	0.399	1.17	0.931	0.611	0.524	29.631	11		Ornithine carbamoyltransferase (EC 2.1.3.3)	Amino Acids and Derivatives	Common in both disease group		0	0.616	0.5	0.137	0.673	0.632	0.221	0.428	0.518	2.21	0.273	0.47	0.556	0.561	28.658	11
Fructose-bisphosphate aldolase class II (EC 4.1.2.13)	Carbohydrates	Common in both disease group		0.836	0.294	0.671	0.464	0.111	0.686	0.837	1.237	0.369	0.442	0.65	0.709	0.609	0.297	30.24	12		Heat shock protein 60 family chaperone GroEL	Phages, Prophages, Transposable elements, Plasmids	Common in both disease group		0.399	0.561	0.298	0.387	0.852	0.339	0.552	0.692	0.993	0	0.72	0.833	0.552	0.282	29.21	11
Polyribonucleotide nucleotidyltransferase (EC 2.7.7.8)	Clustering-based subsystems	Common in both disease group		0.498	0.828	0.31	0.717	0.653	0.932	0.509	0.613	0.443	0.428	0.459	0.76	0.596	0.186	30.836	12		Ferrous iron transport protein B	Clustering-based subsystems	Common in both disease group		0	0.725	0.554	1.185	0.736	0.262	0.599	0.576	0.777	0	0.571	0.47	0.538	0.333	29.748	10
Phosphate acetyltransferase (EC 2.3.1.8)	Amino Acids and Derivatives	Common in both disease group		0.802	0.495	0.62	0.506	0.466	0.729	0.509	0.352	1.476	0.171	0.535	0.456	0.593	0.322	31.429	12		DNA-directed RNA polymerase alpha subunit (EC 2.7.7.6)	Miscellaneous	Common in both disease group		0.576	0.308	0.739	0.251	0.568	0.863	0.363	0.585	0.259	1.105	0.459	0.256	0.528	0.27	30.276	12
SSU ribosomal protein S2p (SAe)	Clustering-based subsystems	Common in both disease group		0.667	0.515	0.774	0.76	0.341	0.496	0.573	0.724	0.111	0.364	0.674	0.741	0.561	0.205	31.99	12		Fructose-bisphosphate aldolase class II (EC 4.1.2.13)	Carbohydrates	Common in both disease group		1.684	0.344	0.6	0.319	0.315	0.886	0.946	0.231	0.259	0	0.36	0.32	0.522	0.455	30.798	11
3-hydroxybutyryl-CoA dehydrogenase (EC 1.1.1.157)	Carbohydrates	Common in both disease group		0.733	0.46	0.258	0	0.612	0.731	0	1.11	1.476	0.428	0.382	0.222	0.534	0.436	32.525	10		LSU ribosomal protein L1p (L10Ae)	Clustering-based subsystems	Common in both disease group		0	0.525	0.677	0.479	0.389	1.156	0.331	0.873	0.432	0	0.546	0.683	0.508	0.328	31.306	10
Heat shock protein 60 family chaperone GroEL	Phages, Prophages, Transposable elements, Plasmids	Common in both disease group		0.582	0.668	0.413	0.274	0.863	0.432	0.4	0.364	0.664	0.499	0.678	0.544	0.532	0.167	33.056	12		Pyruvate kinase (EC 2.7.1.40)	Carbohydrates	Common in both disease group		1.197	0.489	0.4	0.684	0.126	0.832	0.899	0.494	0	0	0.708	0.256	0.507	0.374	31.813	10
Pyruvate,phosphate dikinase (EC 2.7.9.1)	Carbohydrates	Common in both disease group		0.359	0.467	0.155	0.791	0.699	0.744	0.055	1.338	0	0.791	0.817	0.114	0.527	0.405	33.584	11		Ribose-phosphate pyrophosphokinase (EC 2.7.6.1)	Carbohydrates	Common in both disease group		0.266	0.543	0.396	0.456	0.484	0.2	0.41	0.527	0	2.21	0.422	0.128	0.503	0.563	32.316	11
Translation initiation factor 2	Clustering-based subsystems	Common in both disease group		0.425	0.552	0.465	0.57	0.629	0.75	0.71	0.609	0	0.556	0.487	0.494	0.521	0.19	34.104	11		Translation initiation factor 2	Clustering-based subsystems	Common in both disease group		0.665	0.489	1.031	0.274	0.694	0.439	0.331	1.235	0	0	0.223	0.641	0.502	0.377	32.818	10
Phosphoenolpyruvate-protein phosphotransferase of PTS system (EC 2.7.3.9)	Carbohydrates	Common in both disease group		0.714	0.106	0.826	0.675	0	0.33	1.128	0.605	0.295	0.114	0.401	0.81	0.5	0.346	34.605	11		Acetate kinase (EC 2.7.2.1)	Amino Acids and Derivatives	Common in both disease group		0	0.571	0.758	0.319	0.81	0.593	0.607	0.692	0.605	0	0.348	0.673	0.498	0.273	33.316	10
3-hydroxyacyl-CoA dehydrogenase (EC 1.1.1.35)	Amino Acids and Derivatives	Common in both disease group		0.445	0.347	0.361	0.295	0.938	0.801	0	0.75	1.292	0.15	0.401	0.222	0.5	0.372	35.105	11		3-oxoacyl-[acyl-carrier-protein] synthase, KASII (EC 2.3.1.41)	Cell Wall and Capsule	Common in both disease group		0	0.489	0.312	0.786	0.804	0.381	0.331	1.186	0.583	0	0.354	0.609	0.486	0.339	33.802	10
Plasmin(ogen) receptor	Virulence, Disease and Defense	Common in both disease group		0.809	0.088	1.342	0.485	0.02	0.174	1.046	0.32	0.074	0.242	0.564	0.608	0.481	0.416	35.586	12		Phosphate acetyltransferase (EC 2.3.1.8)	Amino Acids and Derivatives	Common in both disease group		0.532	0.435	0.567	0.365	0.294	1.202	0.757	0.428	0	0	0.248	0.854	0.473	0.346	34.276	10
Branched-chain amino acid aminotransferase (EC 2.6.1.42)	Amino Acids and Derivatives	Common in both disease group		0.43	0.382	0.826	0.506	0.793	0.746	0.364	0.077	0.59	0	0.306	0.658	0.473	0.267	36.059	11		Polyribonucleotide nucleotidyltransferase (EC 2.7.7.8)	Clustering-based subsystems	Common in both disease group		0	0.507	0.379	0.365	0.757	0.447	0.504	0.774	1.036	0	0.497	0.384	0.471	0.297	34.746	10
LSU ribosomal protein L7/L12 (P1/P2)	Clustering-based subsystems	Common in both disease group		0.503	0.378	0.465	0.422	0.233	0.402	0.127	0.176	1.402	0.214	0.669	0.355	0.446	0.338	36.505	12		Ribokinase (EC 2.7.1.15)	Carbohydrates	Specific to peri-implantitis group		0	0	0	0	0	5.513	0	0	0	0	0	0	0.459	1.592	35.206	1
Ornithine carbamoyltransferase (EC 2.1.3.3)	Amino Acids and Derivatives	Common in both disease group		0.43	0.474	0	0.211	0.455	0.356	0.255	0.873	0.443	0.827	0.745	0.152	0.435	0.27	36.94	11		LSU ribosomal protein L10p (P0)	Clustering-based subsystems	Common in both disease group		0.62	0	0.694	0.479	0.294	0.416	0.599	0.387	0.302	0.552	0.732	0.299	0.448	0.208	35.654	11
3-ketoacyl-CoA thiolase (EC 2.3.1.16)	Amino Acids and Derivatives	Common in both disease group		0.332	0.58	0.413	0.506	1.026	0	0	0.934	0	0.627	0	0.709	0.427	0.37	37.367	8		SSU ribosomal protein S2p (SAe)	Clustering-based subsystems	Common in both disease group		0.199	0.706	0.512	0.342	0.426	0.509	0.426	0.58	0.453	0	0.503	0.384	0.42	0.182	36.074	11
NADP-specific glutamate dehydrogenase (EC 1.4.1.4)	Amino Acids and Derivatives	Common in both disease group		0.225	0.495	0	0.422	0.525	0.415	0.291	0.345	1.181	0.599	0.497	0.101	0.425	0.297	37.792	11		TonB-dependent receptor	Iron acquisition and metabolism	Common in both disease group		0.044	0.435	0.102	1.732	0.578	0.208	0.205	0.478	0.173	0	0.484	0.512	0.413	0.461	36.487	11
Translation elongation factor Ts	Clustering-based subsystems	Common in both disease group		0.425	0.355	0.542	0.57	0.306	0.356	0.573	0.345	0	0.428	0.416	0.57	0.407	0.161	38.199	11		ClpB protein	Clustering-based subsystems	Common in both disease group		0.709	0.326	0.9	0.684	0.189	0.123	0.504	0.379	0.432	0	0.397	0.256	0.408	0.26	36.895	11
Dihydrolipoamide dehydrogenase (EC 1.8.1.4)	Amino Acids and Derivatives	Common in both disease group		0.806	0.124	1.807	0.369	0.189	0.148	0.182	0.096	0	0.499	0.263	0.348	0.403	0.492	38.601	11		Aspartate aminotransferase (EC 2.6.1.1)	Amino Acids and Derivatives	Common in both disease group		0.62	0	0.233	0.957	0.505	0	0.473	0.445	1.036	0	0.521	0	0.399	0.365	37.294	8
Cell division protein FtsZ (EC 3.4.24.-)	Cell Division and Cell Cycle	Common in both disease group		0.401	0.424	0.62	0.338	0.268	0.246	0.801	0.613	0	0.399	0.478	0.228	0.401	0.212	39.003	11		Thioredoxin reductase (EC 1.8.1.9)	Nucleosides and Nucleotides	Common in both disease group		0	0.471	0.292	0	0.357	0.17	0.378	0.362	0.605	1.105	0.323	0.427	0.374	0.291	37.668	10
Chaperone protein DnaK	Protein Metabolism	Common in both disease group		0.42	0.435	0.723	0.253	0.297	0.292	0.255	0.279	0.664	0.713	0.267	0.19	0.399	0.194	39.402	12		Chaperone protein DnaK	Protein Metabolism	Common in both disease group		0.62	0.471	0.746	0.615	0.294	0.077	0.205	0.371	0.345	0	0.435	0.278	0.371	0.222	38.04	11
Ferrous iron transport protein B	Clustering-based subsystems	Common in both disease group		0.606	0.552	0.207	0.633	0.408	0.839	0	0.436	0	0.485	0.344	0.228	0.395	0.254	39.796	10		decarboxylase	Carbohydrates	Common in both disease group		0.288	0.552	0.437	0.262	0.478	0.081	0.441	0.445	0.54	0	0.279	0.534	0.362	0.181	38.401	11
3-oxoacyl-[acyl-carrier-protein] synthase, KASII (EC 2.3.1.41)	Cell Wall and Capsule	Common in both disease group		0.161	0.414	0.155	0.38	0.866	0.833	0.082	0.201	0.664	0.299	0.229	0.266	0.379	0.267	40.176	12		Branched-chain amino acid aminotransferase (EC 2.6.1.42)	Amino Acids and Derivatives	Common in both disease group		0	0.58	0.192	0.274	0.421	0.678	0.126	0.296	0	0	0.745	1.025	0.361	0.334	38.763	9
Glutamine synthetase type I (EC 6.3.1.2)	Amino Acids and Derivatives	Common in both disease group		0.195	0.053	1.162	0.264	0.029	0.159	1.365	0.268	0	0.249	0.358	0.443	0.379	0.435	40.554	11		Phosphoenolpyruvate-protein phosphotransferase of PTS system (EC 2.7.3.9)	Carbohydrates	Common in both disease group		0.886	0.109	0.246	0.182	0.105	0.74	0.788	0.395	0	0	0.571	0.299	0.36	0.314	39.123	10
selenocysteine-containing	Protein Metabolism	Common in both disease group		0.046	0.488	0	0	0.968	0.383	0	0.1	1.661	0.185	0.516	0.146	0.374	0.498	40.929	9		Zn-dependent hydrolase, RNA-metabolising	Clustering-based subsystems	Common in both disease group		0.133	0.326	0.225	0.171	0.142	0.277	0.307	0.296	0.259	1.657	0.205	0.32	0.36	0.414	39.483	12
LSU ribosomal protein L11p (L12e)	Clustering-based subsystems	Common in both disease group		0.406	0.456	0.361	0.401	0.187	0.491	0.509	0.207	0.517	0.342	0.21	0.393	0.373	0.118	41.302	12		selenocysteine-containing	Protein Metabolism	Common in both disease group		0	0.987	0.047	0.091	0.457	0.143	0.213	0.292	1.209	0	0.155	0.619	0.351	0.397	39.834	10
LSU ribosomal protein L10p (P0)	Clustering-based subsystems	Common in both disease group		0.621	0.364	0.774	0.232	0.152	0.39	0.455	0.536	0	0.157	0.229	0.57	0.373	0.228	41.675	11		Translation elongation factor Ts	Clustering-based subsystems	Common in both disease group		0.332	0.408	0.253	0.205	0.599	0.196	0.426	0.543	0.583	0	0.298	0.352	0.35	0.176	40.183	11
Triosephosphate isomerase (EC 5.3.1.1)	Carbohydrates	Common in both disease group		0.547	0.127	0.207	0.506	0.187	0.237	0.473	0.919	0	0.713	0.248	0.228	0.366	0.268	42.041	11		NADP-specific glutamate dehydrogenase (EC 1.4.1.4)	Amino Acids and Derivatives	Common in both disease group		0.177	1.014	0.083	0.41	0	0.524	0.568	0.263	0.518	0	0.298	0.299	0.346	0.288	40.53	10
ClpB protein	Clustering-based subsystems	Common in both disease group		0.323	0.417	0.413	0.591	0.268	0.288	0.218	0.184	0.443	0.542	0.42	0.279	0.365	0.126	42.407	12		LSU ribosomal protein L7/L12 (P1/P2)	Clustering-based subsystems	Common in both disease group		0.31	0.272	0.085	0.319	0.357	0.509	0.205	0.576	0.864	0	0.335	0.299	0.344	0.227	40.874	11
RNA polymerase sigma factor RpoD	Cell Division and Cell Cycle	Common in both disease group		0.313	0.474	0.413	0.169	0.21	0.373	0.109	0.345	0.738	0.57	0.306	0.279	0.358	0.175	42.765	12		UDP-N-acetylglucosamine 1-carboxyvinyltransferase (EC 2.5.1.7)	Cell Wall and Capsule	Common in both disease group		0.066	0.217	0.137	0.889	0.126	0.381	0.189	0.124	0.194	1.657	0.074	0.064	0.343	0.472	41.217	12
Ribose-phosphate pyrophosphokinase (EC 2.7.6.1)	Carbohydrates	Common in both disease group		0.44	0.29	0.103	0.338	0.268	0.364	0.437	0.322	0	0.428	0.325	0.734	0.337	0.182	43.102	11		Malate dehydrogenase (EC 1.1.1.37)	Carbohydrates	Common in both disease group		0.598	0.408	0.191	0.274	0.315	0.358	0.331	0.58	0.518	0	0.149	0.352	0.34	0.176	41.557	11
DNA-directed RNA polymerase beta' subunit (EC 2.7.7.6)	RNA Metabolism	Common in both disease group		0.359	0.352	0.181	0.274	0.405	0.576	0.246	0.218	0.443	0.356	0.396	0.234	0.337	0.112	43.439	12		RecA protein	Clustering-based subsystems	Common in both disease group		1.064	0.109	0.175	0.615	0.347	0.509	0	0.296	0.259	0	0.186	0.448	0.334	0.299	41.891	10
Lysine 2,3-aminomutase (EC 5.4.3.2)	Amino Acids and Derivatives	Common in both disease group		0.068	0.279	0	0.148	0.6	1.161	0	0.176	0.59	0.342	0.478	0.101	0.329	0.337	43.768	10		Cell division protein FtsZ (EC 3.4.24.-)	Cell Division and Cell Cycle	Common in both disease group		0.177	0.58	0.292	0.41	0.379	0.647	0.41	0.412	0	0	0.422	0.214	0.328	0.202	42.22	10
SSU ribosomal protein S4p (S9e)	Clustering-based subsystems	Common in both disease group		0.367	0.272	0.568	0.338	0.21	0.208	0.673	0.348	0	0.2	0.22	0.431	0.319	0.18	44.087	11		Ribulose-phosphate 3-epimerase (EC 5.1.3.1)	Carbohydrates	Common in both disease group		0	0	0.062	0	0.158	0.231	0.079	0.062	0.324	2.762	0.124	0	0.317	0.777	42.536	8
Glycine reductase component B gamma subunit (EC 1.21.4.2)	Protein Metabolism	Common in both disease group		0.039	0.352	0	0	0.871	0.21	0	0.04	1.661	0.128	0.411	0.114	0.319	0.492	44.406	9		Plasmin(ogen) receptor	Virulence, Disease and Defense	Common in both disease group		0.886	0.072	0.056	0.194	0.021	0.674	0.441	0.103	0.086	0.552	0.453	0.203	0.312	0.283	42.848	12
LSU ribosomal protein L27p	Clustering-based subsystems	Common in both disease group		0.264	0.389	0	0.422	0.256	0.314	0.255	0	0.886	0.143	0.497	0.38	0.317	0.237	44.723	10		Chemotaxis regulator - transmits chemoreceptor signals to flagelllar motor components CheY	Motility and Chemotaxis	Common in both disease group		0	0.362	0.029	0	0.315	0	0.158	0.049	0.345	2.21	0.074	0.171	0.31	0.614	43.158	9
LSU ribosomal protein L21p	Clustering-based subsystems	Common in both disease group		0.508	0.46	0	0.506	0	0.407	0.218	0.383	0.295	0	0.459	0.481	0.31	0.205	45.033	9		DNA-directed RNA polymerase beta' subunit (EC 2.7.7.6)	RNA Metabolism	Common in both disease group		0.31	0.335	0.426	0.205	0.452	0.247	0.252	0.473	0.324	0	0.385	0.235	0.304	0.13	43.462	11
decarboxylase	Carbohydrates	Common in both disease group		0.391	0.357	0.207	0.295	0.551	0.267	0.109	0.201	0.369	0.478	0.31	0.171	0.309	0.129	45.342	12		SSU ribosomal protein S4p (S9e)	Clustering-based subsystems	Common in both disease group		0	0.109	0.225	0.274	0.168	0.285	0.52	0.519	0.216	0.552	0.348	0.427	0.304	0.175	43.765	11
DNA gyrase subunit B (EC 5.99.1.3)	Clustering-based subsystems	Common in both disease group		0.195	0.191	0.62	0.422	0.49	0.542	0.291	0.199	0	0.171	0.229	0.279	0.302	0.18	45.644	11		RNA polymerase sigma factor RpoD	Cell Division and Cell Cycle	Common in both disease group		0	0.471	0.283	0.228	0.379	0.231	0.284	0.362	0.605	0	0.298	0.342	0.29	0.171	44.055	10
Methylmalonyl-CoA mutase (EC 5.4.99.2)	Carbohydrates	Common in both disease group		0.242	0.249	0	0.601	0.105	0.064	0.055	0.27	0.775	0.813	0.244	0.057	0.289	0.285	45.934	11		LSU ribosomal protein L11p (L12e)	Clustering-based subsystems	Common in both disease group		0.177	0.254	0.375	0.387	0.252	0.601	0.205	0.362	0.13	0	0.422	0.299	0.289	0.156	44.344	11
Malate dehydrogenase (EC 1.1.1.37)	Carbohydrates	Common in both disease group		0.433	0.101	0.62	0.253	0.201	0.133	0.055	0.333	0.332	0.577	0.315	0	0.279	0.196	46.213	11		Glycine reductase component B gamma subunit (EC 1.21.4.2)	Protein Metabolism	Common in both disease group		0	0.779	0.025	0	0.415	0.112	0.158	0.198	1.166	0	0.093	0.491	0.286	0.367	44.63	9
Preprotein translocase secY subunit (TC 3.A.5.1.1)	Membrane Transport	Common in both disease group		0.176	0.265	0.542	0.295	0.201	0.419	0.309	0.272	0.185	0.164	0.172	0.291	0.274	0.113	46.487	12		DNA gyrase subunit B (EC 5.99.1.3)	Clustering-based subsystems	Common in both disease group		0.089	0.29	0.275	0.182	0.4	0.339	0.252	0.296	0.432	0	0.621	0.256	0.286	0.16	44.916	11
RecA protein	Clustering-based subsystems	Common in both disease group		0.235	0.265	0.31	0.443	0.175	0.165	0.164	0.356	0	0.299	0.401	0.342	0.263	0.123	46.75	11		Allophanate hydrolase 2 subunit 2 (EC 3.5.1.54)	Amino Acids and Derivatives	Common in both disease group		0	0	0.008	0	0	0	0	0	0	3.315	0	0	0.277	0.957	45.193	2
Protein export cytoplasm protein SecA ATPase RNA helicase (TC 3.A.5.1.1)	Clustering-based subsystems	Common in both disease group		0.22	0.286	0.207	0.274	0.099	0.381	0.255	0.295	0.148	0.442	0.248	0.291	0.262	0.092	47.012	12		Glycine dehydrogenase [decarboxylating] (glycine cleavage system P2 protein) (EC 1.4.4.2)	Amino Acids and Derivatives	Common in both disease group		0	0.679	0.041	0	0.284	0	0	0	0.972	0	0.372	0.961	0.276	0.386	45.469	6
TonB-dependent receptor	Iron acquisition and metabolism	Common in both disease group		0.264	0.41	0.207	0.338	0.495	0.652	0	0.084	0	0.428	0.153	0.101	0.261	0.207	47.273	10		Triosephosphate isomerase (EC 5.3.1.1)	Carbohydrates	Common in both disease group		0.798	0.181	0.262	0.137	0.21	0.2	0.504	0.296	0.345	0	0.323	0.043	0.275	0.213	45.744	11
Formate--tetrahydrofolate ligase (EC 6.3.4.3)	Carbohydrates	Common in both disease group		0.132	0.43	0	0	0.385	0.248	0.491	0.235	0.332	0.385	0.201	0.228	0.256	0.158	47.529	10		Cell division protein FtsK	Cell Division and Cell Cycle	Common in both disease group		0.665	0.136	0.083	0.228	0.131	0.347	0.197	0.226	0.432	0	0.341	0.48	0.272	0.189	46.016	11
DNA-directed RNA polymerase beta subunit (EC 2.7.7.6)	RNA Metabolism	Common in both disease group		0.227	0.283	0.232	0.169	0.277	0.358	0.2	0.293	0.332	0.214	0.291	0.139	0.251	0.066	47.78	12		2-amino-4-hydroxy-6-hydroxymethyldihydropteridine pyrophosphokinase (EC 2.7.6.3)	Clustering-based subsystems	Common in both disease group		0	0	0.031	0.114	0	0.039	0	0.082	0	2.762	0	0.214	0.27	0.788	46.286	6
Translation elongation factor LepA	Miscellaneous	Common in both disease group		0.127	0.212	0	0.084	0.268	0.229	0.146	0.199	0.738	0.285	0.172	0.506	0.247	0.198	48.028	11		3-hydroxybutyryl-CoA dehydrogenase (EC 1.1.1.157)	Carbohydrates	Common in both disease group		0	0.498	0.083	0.456	0.473	0.154	0	0.288	0.756	0	0.31	0.214	0.269	0.24	46.556	9
Transcription antitermination protein NusG	Clustering-based subsystems	Common in both disease group		0.093	0.364	0.052	0.253	0.21	0.398	0.109	0.168	0.369	0.314	0.334	0.291	0.246	0.118	48.274	12		LSU ribosomal protein L21p	Clustering-based subsystems	Common in both disease group		0	0.29	0.392	0.41	0.273	0	0.347	0.56	0	0	0.422	0.512	0.267	0.213	46.823	8
Translation elongation factor G-related protein	Protein Metabolism	Common in both disease group		1.153	0.286	0.207	0.169	0.163	0.148	0	0.103	0	0.314	0.143	0.215	0.242	0.302	48.516	10		LSU ribosomal protein L2p (L8e)	Protein Metabolism	Common in both disease group		0	0.172	0.71	0.205	0.205	0.339	0.142	0.383	0.173	0.276	0.279	0.32	0.267	0.173	47.09	11
Carbamate kinase (EC 2.7.2.2)	Amino Acids and Derivatives	Common in both disease group		0.518	0.248	0.413	0	0.187	0.458	0.036	0.498	0	0.171	0.267	0.101	0.241	0.192	48.757	10		Fructose-bisphosphate aldolase class I (EC 4.1.2.13)	Carbohydrates	Common in both disease group		0.399	0.299	0.05	0.581	0.457	0.173	0.142	0.111	0	0	0.503	0.48	0.266	0.212	47.356	10
Fructose-bisphosphate aldolase class I (EC 4.1.2.13)	Carbohydrates	Common in both disease group		0.117	0.233	0.155	0.127	0.673	0.28	0	0.098	0.554	0.321	0.143	0.19	0.241	0.195	48.998	11		DNA-directed RNA polymerase beta subunit (EC 2.7.7.6)	RNA Metabolism	Common in both disease group		0	0.344	0.343	0.148	0.468	0.162	0.268	0.432	0.561	0	0.168	0.214	0.259	0.177	47.615	10
Alanyl-tRNA synthetase (EC 6.1.1.7)	Clustering-based subsystems	Common in both disease group		0.169	0.244	0.465	0.127	0.157	0.375	0.136	0.224	0.332	0.257	0.186	0.209	0.24	0.103	49.238	12		Cell division protein FtsH (EC 3.4.24.-)	Clustering-based subsystems	Common in both disease group		0.266	0.217	0.323	0.251	0.221	0.324	0.331	0.107	0.691	0	0.211	0.149	0.258	0.167	47.873	11
Phosphoglycerate mutase (EC 5.4.2.1)	Carbohydrates	Common in both disease group		0.301	0.117	0.31	0.222	0.114	0.184	0.191	0.431	0.111	0.107	0.387	0.38	0.238	0.12	49.476	12		Dihydrolipoamide dehydrogenase (EC 1.8.1.4)	Amino Acids and Derivatives	Common in both disease group		0.332	0.226	0.182	0.171	0	0.25	0.434	0.268	0.54	0	0.186	0.48	0.256	0.17	48.129	10
tRNA (Guanine37-N1) -methyltransferase (EC 2.1.1.31)	Protein Metabolism	Common in both disease group		0.068	0.186	0.361	0.369	0.449	0.074	0.191	0.147	0.258	0.2	0.234	0.31	0.237	0.118	49.713	12		Transketolase, C-terminal section (EC 2.2.1.1)	Carbohydrates	Common in both disease group		0	0.109	0.037	0.068	0.063	0	0	0.086	0	2.486	0.074	0.064	0.249	0.706	48.378	8
DNA gyrase subunit A (EC 5.99.1.3)	Clustering-based subsystems	Common in both disease group		0.235	0.207	0.077	0.222	0.219	0.413	0.273	0.218	0	0.406	0.229	0.342	0.237	0.119	49.95	11		Thioredoxin	Miscellaneous	Common in both disease group		0	0.254	0.181	0.251	0.221	0.1	0.236	0.272	0.475	0.552	0.211	0.235	0.249	0.146	48.627	11
Chemotaxis regulator - transmits chemoreceptor signals to flagelllar motor components CheY	Motility and Chemotaxis	Common in both disease group		0	0.297	0	0.084	0.968	0.127	0	0.046	1.033	0.143	0.134	0	0.236	0.368	50.186	8		Transcription antitermination protein NusG	Clustering-based subsystems	Common in both disease group		0.31	0.127	0.527	0.365	0.273	0.131	0.268	0.445	0	0	0.211	0.256	0.243	0.162	48.87	10
Zn-dependent hydrolase, RNA-metabolising	Clustering-based subsystems	Common in both disease group		0.183	0.138	0.31	0.538	0.079	0.318	0.328	0.132	0.111	0.192	0.287	0.19	0.234	0.129	50.419	12		Pyruvate dehydrogenase E1 component (EC 1.2.4.1)	Amino Acids and Derivatives	Common in both disease group		0	0.072	0	0	0	0.231	0.252	0.115	0	2.21	0.025	0	0.242	0.626	49.112	6
Aspartate aminotransferase (EC 2.6.1.1)	Amino Acids and Derivatives	Common in both disease group		0.293	0.311	0.31	0.338	0	0	0.073	0.306	0	0.314	0.516	0.329	0.232	0.17	50.652	9		Protein export cytoplasm protein SecA ATPase RNA helicase (TC 3.A.5.1.1)	Clustering-based subsystems	Common in both disease group		0.177	0.38	0.375	0.342	0.116	0.146	0.236	0.321	0.389	0	0.211	0.192	0.24	0.123	49.352	11
Glycogen phosphorylase (EC 2.4.1.1)	Carbohydrates	Common in both disease group		0.425	0.154	0	0.411	0.114	0.07	0	0.701	0	0.492	0.272	0.133	0.231	0.229	50.883	9		Lysine 2,3-aminomutase (EC 5.4.3.2)	Amino Acids and Derivatives	Common in both disease group		0.266	0.634	0.304	0.228	0.179	0.347	0.189	0.231	0.086	0	0.236	0.149	0.237	0.156	49.59	11
ATP-dependent Clp protease proteolytic subunit (EC 3.4.21.92)	Protein Metabolism	Common in both disease group		0.205	0.133	0.232	0.317	0.236	0.286	0.246	0.109	0.664	0.171	0.143	0	0.229	0.162	51.111	11		Transketolase (EC 2.2.1.1)	Carbohydrates	Common in both disease group		0.133	0.19	0.081	0.205	0.142	0.254	0.355	0.148	0.13	0.829	0.168	0.192	0.236	0.2	49.825	12
Glycine dehydrogenase [decarboxylating] (glycine cleavage system P2 protein) (EC 1.4.4.2)	Amino Acids and Derivatives	Common in both disease group		0.088	0	0	0	0	0.356	0	0.431	1.218	0.107	0.244	0.266	0.226	0.348	51.337	7		3-hydroxyacyl-CoA dehydrogenase (EC 1.1.1.35)	Amino Acids and Derivatives	Common in both disease group		0	0.38	0.102	0.399	0.515	0.189	0	0.403	0.302	0	0.304	0.224	0.235	0.178	50.06	9
Glucosamine--fructose-6-phosphate aminotransferase [isomerizing] (EC 2.6.1.16)	Cell Wall and Capsule	Common in both disease group		0.137	0.219	0.207	0.338	0.035	0.212	0.4	0.176	0	0.314	0.21	0.456	0.225	0.136	51.562	11		Purine nucleoside phosphorylase (EC 2.4.2.1)	Carbohydrates	Common in both disease group		0.443	0.408	0.083	0.228	0.079	0.25	0.079	0.165	0.324	0	0.31	0.427	0.233	0.152	50.293	11
LSU ribosomal protein L2p (L8e)	Protein Metabolism	Common in both disease group		0.186	0.332	0.336	0.274	0.122	0.136	0.218	0.149	0.332	0.178	0.196	0.209	0.222	0.078	51.785	12		Preprotein translocase secY subunit (TC 3.A.5.1.1)	Membrane Transport	Common in both disease group		0.244	0.136	0.173	0.194	0.326	0.397	0.213	0.329	0.259	0	0.298	0.214	0.232	0.104	50.525	11
PTS system, mannose-specific IID component (EC 2.7.1.69)	Carbohydrates	Common in both disease group		0.235	0.05	0.568	0.232	0.029	0.059	0.164	0.754	0	0.157	0.229	0.19	0.222	0.225	52.007	11		Translation elongation factor LepA	Miscellaneous	Common in both disease group		0.532	0.217	0.358	0.137	0.168	0.324	0.189	0.412	0	0	0.149	0.171	0.221	0.159	50.746	10
RNA polymerase sigma factor	Phages, Prophages, Transposable elements, Plasmids	Common in both disease group		0.166	0.301	0.31	0.148	0.117	0.195	0.091	0.199	0.443	0.342	0.172	0.152	0.22	0.106	52.227	12		Peptide chain release factor 1	Clustering-based subsystems	Common in both disease group		0	0	0.234	0.057	0.184	0	0.158	0.103	0.216	1.381	0.155	0.16	0.221	0.375	50.967	9
Single-stranded DNA-binding protein	DNA Metabolism	Common in both disease group		0.601	0.159	0.232	0.253	0	0.292	0.218	0	0.332	0	0.315	0.228	0.219	0.171	52.446	9		Copper-translocating P-type ATPase (EC 3.6.3.4)	Clustering-based subsystems	Common in both disease group		0.332	0.353	0.231	0	0	0.266	0.307	0.173	0.583	0	0.223	0.16	0.219	0.171	51.186	9
Copper-translocating P-type ATPase (EC 3.6.3.4)	Clustering-based subsystems	Common in both disease group		0.323	0.202	0.232	0.222	0.21	0.248	0.546	0	0	0.192	0.215	0.209	0.216	0.14	52.662	10		6-phosphofructokinase (EC 2.7.1.11)	Carbohydrates	Common in both disease group		0.177	0.29	0.546	0	0.105	0.17	0.221	0.346	0.345	0	0.248	0.171	0.218	0.154	51.404	10
S-adenosylmethionine synthetase (EC 2.5.1.6)	Amino Acids and Derivatives	Common in both disease group		0.242	0.159	0.31	0	0.149	0.343	0.082	0.155	0.554	0.278	0.287	0	0.213	0.157	52.876	10		Cysteine desulfurase (EC 2.8.1.7), SufS subfamily	Amino Acids and Derivatives	Common in both disease group		0.177	0.507	0.242	0.274	0	0.062	0.504	0.296	0.518	0	0	0	0.215	0.209	51.619	8
Succinate dehydrogenase iron-sulfur protein (EC 1.3.99.1)	Carbohydrates	Common in both disease group		0.367	0.106	0	0	0.35	0.254	0.318	0.182	0	0.249	0.406	0.317	0.212	0.152	53.088	9		Carbon starvation protein A	Miscellaneous	Common in both disease group		0.532	0	0.065	0.684	0.294	0.2	0.189	0.091	0	0	0.422	0.085	0.214	0.226	51.833	9
GTP-binding protein	Clustering-based subsystems	Common in both disease group		0.198	0.161	0.361	0.253	0.125	0.218	0.136	0.186	0.185	0.15	0.244	0.285	0.208	0.068	53.296	12		GMP synthase [glutamine-hydrolyzing] (EC 6.3.5.2)	Nucleosides and Nucleotides	Common in both disease group		0.222	0.163	0.042	0.205	0.126	0.085	0.095	0.115	0.086	1.105	0.149	0.107	0.208	0.287	52.041	12
Purine nucleoside phosphorylase (EC 2.4.2.1)	Carbohydrates	Common in both disease group		0.122	0.097	0.258	0.317	0.175	0.169	0.091	0.44	0.185	0.178	0.239	0.222	0.208	0.099	53.504	12		Zn-dependent hydrolase, RNA-metabolising, CPSF 100 kDa analog	Clustering-based subsystems	Common in both disease group		0.089	0.217	0.133	0.114	0.095	0.046	0.142	0.14	0.086	1.105	0.137	0.171	0.206	0.286	52.248	12
SSU ribosomal protein S5p (S2e)	Protein Metabolism	Common in both disease group		0.269	0.202	0	0.253	0.093	0.225	0.346	0.088	0.369	0.114	0.21	0.304	0.206	0.113	53.71	11		Aconitate hydratase (EC 4.2.1.3)	Carbohydrates	Common in both disease group		0	0.136	0.026	0.114	0	0.019	0.236	0.124	0	1.381	0.31	0.107	0.204	0.383	52.452	9
SSU ribosomal protein S12p (S23e)	Protein Metabolism	Common in both disease group		0.332	0.41	0.361	0.211	0.128	0.102	0.182	0.268	0	0.314	0	0.139	0.204	0.136	53.914	10		Aminoacyl-histidine dipeptidase (Peptidase D) (EC 3.4.13.3)	Cell Wall and Capsule	Common in both disease group		0	0.254	0.083	0.456	0.368	0.262	0.363	0.173	0.216	0	0	0.256	0.203	0.155	52.654	9
Cell division protein FtsK	Cell Division and Cell Cycle	Common in both disease group		0.195	0.088	0	0.475	0.146	0.064	0.227	0.23	0.369	0.214	0.143	0.222	0.198	0.129	54.112	11		S-adenosylmethionine synthetase (EC 2.5.1.6)	Amino Acids and Derivatives	Common in both disease group		0.133	0.163	0.131	0.171	0.426	0.092	0.236	0.21	0.453	0	0.186	0.224	0.202	0.128	52.857	11
Iron-sulfur cluster assembly protein SufB	Clustering-based subsystems	Common in both disease group		0.332	0.134	0	0.169	0.117	0.356	0.546	0.283	0	0.143	0.115	0.177	0.198	0.157	54.31	10		DNA gyrase subunit A (EC 5.99.1.3)	Clustering-based subsystems	Common in both disease group		0	0	0.297	0.205	0.284	0.127	0.402	0.173	0.324	0	0.447	0.16	0.202	0.154	53.058	9
Maltodextrin phosphorylase (EC 2.4.1.1)	Carbohydrates	Common in both disease group		0.227	0.021	0.62	0.443	0	0.083	0.164	0.235	0	0.043	0.229	0.304	0.197	0.191	54.507	10		Translation elongation factor P	Protein Metabolism	Common in both disease group		0.089	0.109	0.042	0.091	0.084	0.146	0.205	0.156	0.13	1.105	0.087	0.171	0.201	0.288	53.259	12
L-lactate dehydrogenase (EC 1.1.1.27)	Carbohydrates	Common in both disease group		0.45	0.06	0.258	0.211	0.035	0.165	0.4	0.161	0	0.071	0.306	0.228	0.195	0.143	54.702	11		Glutamine synthetase type I (EC 6.3.1.2)	Amino Acids and Derivatives	Common in both disease group		0.111	0.091	0.141	0	0.053	0.405	0.434	0.124	0.54	0	0.248	0.267	0.201	0.178	53.46	10
4-alpha-glucanotransferase (amylomaltase) (EC 2.4.1.25)	Carbohydrates	Common in both disease group		0.352	0.113	0	0.675	0.093	0	0.364	0.398	0	0	0.153	0.177	0.194	0.212	54.896	8		Glucosamine--fructose-6-phosphate aminotransferase [isomerizing] (EC 2.6.1.16)	Cell Wall and Capsule	Common in both disease group		0.266	0.181	0.171	0.319	0	0.2	0.252	0.231	0.259	0	0.223	0.256	0.197	0.1	53.657	10
Thioredoxin	Miscellaneous	Common in both disease group		0.323	0.233	0	0.211	0.274	0.182	0.218	0.203	0	0.214	0.267	0.177	0.192	0.099	55.088	10		D-alanine--poly(phosphoribitol) ligase subunit 1 (EC 6.1.1.13)	Cell Wall and Capsule	Common in both disease group		0	0	0	0	0	0.139	0	0	0	2.21	0	0	0.196	0.636	53.853	2
SSU ribosomal protein S7p (S5e)	Protein Metabolism	Common in both disease group		0.154	0.159	0.413	0.127	0.058	0.114	0.227	0.165	0.369	0.143	0.191	0.165	0.19	0.103	55.278	12		DNA polymerase III alpha subunit (EC 2.7.7.7)	Clustering-based subsystems	Common in both disease group		0	0	0.144	0	0.242	0.177	0.331	0.14	0	1.105	0.112	0.085	0.195	0.305	54.047	8
UDP-N-acetylglucosamine 1-carboxyvinyltransferase (EC 2.5.1.7)	Cell Wall and Capsule	Common in both disease group		0.264	0.143	0.31	0	0.157	0.133	0.273	0.281	0	0.235	0.373	0.114	0.19	0.119	55.469	10		SSU ribosomal protein S5p (S2e)	Protein Metabolism	Common in both disease group		0	0.163	0.552	0.114	0.221	0.432	0.221	0.198	0.302	0	0.124	0	0.194	0.171	54.241	9
ATP-dependent Clp protease ATP-binding subunit ClpX	Protein Metabolism	Common in both disease group		0.142	0.173	0	0.106	0.134	0.275	0.109	0.191	0.59	0.2	0.248	0.114	0.19	0.145	55.659	11		RNA polymerase sigma factor	Phages, Prophages, Transposable elements, Plasmids	Common in both disease group		0	0.254	0.179	0.205	0.284	0.162	0.173	0.239	0.432	0	0.174	0.192	0.191	0.116	54.432	10
Thioredoxin reductase (EC 1.8.1.9)	Nucleosides and Nucleotides	Common in both disease group		0.215	0.219	0	0.295	0.396	0.237	0.364	0	0	0	0.287	0.253	0.189	0.149	55.848	8		1,4-alpha-glucan (glycogen) branching enzyme, GH-13-type (EC 2.4.1.18)	Carbohydrates	Common in both disease group		0	0	0.156	0.239	0.047	0.081	0.26	0.086	0.324	0.829	0.168	0.096	0.191	0.225	54.623	10
Manganese superoxide dismutase (EC 1.15.1.1)	Clustering-based subsystems	Common in both disease group		0.672	0.292	0.387	0.158	0.058	0.085	0.182	0.096	0	0	0.072	0.222	0.185	0.192	56.033	10		UDP-glucose 4-epimerase (EC 5.1.3.2)	Carbohydrates	Common in both disease group		0	0.489	0.206	0	0	0.139	0.189	0.296	0.518	0	0.447	0	0.19	0.204	54.813	7
Cell division protein FtsH (EC 3.4.24.-)	Clustering-based subsystems	Common in both disease group		0.235	0.248	0.207	0.19	0.227	0.148	0.091	0.184	0	0.228	0.277	0.165	0.183	0.076	56.216	11		Alanyl-tRNA synthetase (EC 6.1.1.7)	Clustering-based subsystems	Common in both disease group		0	0.245	0.237	0.376	0.3	0.046	0.024	0.321	0.583	0	0.112	0.032	0.19	0.185	55.003	10
Isoleucyl-tRNA synthetase (EC 6.1.1.5)	Clustering-based subsystems	Common in both disease group		0.029	0.156	0.31	0.19	0.291	0.373	0.109	0.119	0	0.157	0.191	0.266	0.183	0.112	56.399	11		Translation elongation factor G-related protein	Protein Metabolism	Common in both disease group		0.089	0.145	0.104	0.251	0.242	0.108	0.173	0.058	0.259	0	0.459	0.384	0.189	0.135	55.192	11
Peptide chain release factor 1	Clustering-based subsystems	Common in both disease group		0.061	0.248	0	0.158	0.131	0.35	0	0.115	0.369	0.641	0	0.095	0.181	0.193	56.58	9		SSU ribosomal protein S3p (S3e)	Protein Metabolism	Common in both disease group		0.244	0.19	0.377	0.046	0.147	0.227	0.118	0.235	0.13	0.276	0.118	0.149	0.188	0.089	55.38	12
UDP-glucose 4-epimerase (EC 5.1.3.2)	Carbohydrates	Common in both disease group		0.249	0.18	0	0.127	0.157	0.089	0.437	0.172	0	0.171	0.373	0.19	0.179	0.129	56.758	10		Succinate dehydrogenase iron-sulfur protein (EC 1.3.99.1)	Carbohydrates	Common in both disease group		0.332	0.272	0.115	0.285	0.263	0	0.315	0.391	0	0	0.062	0.214	0.187	0.144	55.568	9
Oligopeptide ABC transporter, periplasmic oligopeptide-binding protein OppA (TC 3.A.1.5.1)	Membrane Transport	Common in both disease group		0.215	0.088	0.361	0.127	0.297	0.051	0.237	0.084	0.148	0.114	0.153	0.241	0.176	0.094	56.935	12		Signal recognition particle, subunit Ffh SRP54 (TC 3.A.5.1.1)	Cell Division and Cell Cycle	Common in both disease group		0	0.326	0.359	0.308	0.158	0.046	0.236	0.247	0	0	0.298	0.256	0.186	0.139	55.754	9
Transketolase (EC 2.2.1.1)	Carbohydrates	Common in both disease group		0.088	0.127	0.232	0.19	0.131	0.108	0.573	0.046	0	0.107	0.258	0.228	0.174	0.148	57.109	11		Phosphoglycerate mutase (EC 5.4.2.1)	Carbohydrates	Common in both disease group		0.731	0.136	0.094	0.239	0.126	0.092	0.402	0.185	0	0	0.13	0.096	0.186	0.202	55.94	10
Cysteine desulfurase (EC 2.8.1.7), SufS subfamily	Amino Acids and Derivatives	Common in both disease group		0.156	0.198	0	0	0.187	0.203	0.146	0	0	0.684	0.344	0.152	0.173	0.194	57.281	8		Methylmalonyl-CoA mutase (EC 5.4.99.2)	Carbohydrates	Common in both disease group		0	0.19	0.175	0.137	0.158	0.162	0.355	0.284	0.13	0	0.223	0.416	0.186	0.124	56.126	10
YgjD/Kae1/Qri7 family, required for N6-threonylcarbamoyl adenosine t(6)A37 modification in tRNA	Cell Division and Cell Cycle	Common in both disease group		0.098	0.113	0	0	0.117	0.153	0	0.153	0.886	0	0.076	0.456	0.171	0.258	57.452	8		Single-stranded DNA-binding protein	DNA Metabolism	Common in both disease group		0	0	0.262	0.308	0	0.301	0	0.371	0.583	0	0.242	0.16	0.186	0.191	56.311	7
Signal recognition particle, subunit Ffh SRP54 (TC 3.A.5.1.1)	Cell Division and Cell Cycle	Common in both disease group		0.22	0.186	0	0.38	0.149	0.133	0.136	0.144	0	0.342	0.172	0.133	0.166	0.112	57.618	10		GTP-binding protein	Clustering-based subsystems	Common in both disease group		0.111	0.145	0.228	0.171	0.195	0.158	0.15	0.288	0.302	0	0.161	0.278	0.182	0.085	56.494	11
Arginine/ornithine antiporter ArcD	Amino Acids and Derivatives	Common in both disease group		0.315	0.111	0	0.127	0.096	0.172	0.3	0.23	0	0.171	0.358	0.095	0.165	0.117	57.783	10		Glycine dehydrogenase [decarboxylating] (glycine cleavage system P protein) (EC 1.4.4.2)	Amino Acids and Derivatives	Common in both disease group		0	0	0.066	0.137	0.3	0.162	0.142	0.111	0.13	0.829	0.112	0.192	0.182	0.219	56.675	10
LSU ribosomal protein L13p (L13Ae)	Protein Metabolism	Common in both disease group		0.264	0.133	0.155	0.158	0.079	0.148	0.1	0.239	0.258	0.107	0.124	0.209	0.165	0.063	57.947	12		YgjD/Kae1/Qri7 family, required for N6-threonylcarbamoyl adenosine t(6)A37 modification in tRNA	Cell Division and Cell Cycle	Common in both disease group		0	0	0.108	0.182	0.336	0	0.189	0.132	0.518	0	0.348	0.342	0.18	0.173	56.855	8
Sirohydrochlorin cobaltochelatase CbiK (EC 4.99.1.3)	Cofactors, Vitamins, Prosthetic Groups, Pigments	Common in both disease group		0.274	0.11	0.103	0.169	0.07	0.127	0	0.149	0.295	0.485	0.153	0	0.161	0.136	58.109	10		SSU ribosomal protein S20p	Miscellaneous	Common in both disease group		0	0	0	0.023	0.126	0	0.142	0	0	1.657	0.087	0.085	0.177	0.469	57.031	6
Maltose/maltodextrin ABC transporter, substrate binding periplasmic protein MalE	Carbohydrates	Common in both disease group		0.198	0	0.31	0.158	0	0	0.71	0.172	0	0	0.1	0.266	0.16	0.206	58.268	7		Iron-binding ferritin-like antioxidant protein	Cofactors, Vitamins, Prosthetic Groups, Pigments	Common in both disease group		0.443	0.163	0	0.068	0.158	0.062	0	0.165	0.864	0	0.062	0.128	0.176	0.248	57.207	9
Glucose-6-phosphate isomerase (EC 5.3.1.9)	Carbohydrates	Common in both disease group		0.2	0.053	0.103	0.19	0.052	0.102	0.382	0.222	0.148	0.185	0.105	0.165	0.159	0.09	58.427	12		6-phosphogluconate dehydrogenase, decarboxylating (EC 1.1.1.44)	Carbohydrates	Common in both disease group		0	0	0.084	0	0	0.185	0.071	0.074	0	1.657	0.037	0	0.176	0.47	57.383	6
Ribonucleotide reductase of class III (anaerobic), large subunit (EC 1.17.4.2)	Nucleosides and Nucleotides	Common in both disease group		0.252	0.212	0.052	0.285	0.181	0.212	0	0.124	0.148	0.2	0.119	0.12	0.159	0.082	58.586	11		Succinate dehydrogenase flavoprotein subunit (EC 1.3.99.1)	Carbohydrates	Common in both disease group		0.266	0.136	0.137	0.308	0.252	0.185	0.26	0.173	0.13	0	0.093	0.16	0.175	0.086	57.558	11
SSU ribosomal protein S9p (S16e)	Protein Metabolism	Common in both disease group		0.156	0.103	0.181	0.179	0.099	0.182	0	0.211	0.185	0.107	0.134	0.323	0.155	0.078	58.741	11		3-hydroxybutyryl-CoA dehydratase (EC 4.2.1.55)	Carbohydrates	Common in both disease group		0.133	0.489	0.187	0.342	0.426	0.023	0.095	0.136	0	0	0.074	0.192	0.175	0.163	57.733	10
ATP synthase beta chain (EC 3.6.3.14)	Respiration	Common in both disease group		0.169	0.156	0.207	0.2	0.061	0.03	0.373	0.17	0	0.214	0.172	0.108	0.155	0.099	58.896	11		4-alpha-glucanotransferase (amylomaltase) (EC 2.4.1.25)	Carbohydrates	Common in both disease group		0.443	0	0.362	0.274	0	0.046	0.599	0.181	0	0	0.149	0.043	0.175	0.203	57.908	8
Alkyl hydroperoxide reductase protein C (EC 1.6.4.-)	Sulfur Metabolism	Common in both disease group		0.269	0.329	0.052	0.39	0.07	0.229	0.036	0.078	0	0.178	0.119	0.089	0.153	0.125	59.049	11		Glycerol kinase (EC 2.7.1.30)	Carbohydrates	Common in both disease group		0	0.254	0.125	0.046	0.147	0.185	0	0.148	0.518	0	0.273	0.342	0.17	0.158	58.078	9
6-phosphofructokinase (EC 2.7.1.11)	Carbohydrates	Common in both disease group		0.176	0	0	0.127	0	0.076	0.218	0.253	0	0.371	0.325	0.279	0.152	0.137	59.201	8		Phosphoenolpyruvate carboxykinase [ATP] (EC 4.1.1.49)	Carbohydrates	Common in both disease group		0.266	0.272	0.075	0	0.284	0.092	0.221	0.198	0.13	0	0.223	0.256	0.168	0.105	58.246	10
DNA polymerase III alpha subunit (EC 2.7.7.7)	Clustering-based subsystems	Common in both disease group		0.093	0.117	0.207	0.232	0.105	0.148	0.182	0.088	0.148	0.143	0.22	0.139	0.152	0.049	59.353	12		Methenyltetrahydrofolate cyclohydrolase (EC 3.5.4.9)	Carbohydrates	Common in both disease group		0	0.082	0.056	0.171	0	0.185	0.213	0.222	0.713	0	0.037	0.32	0.167	0.202	58.412	9
LSU ribosomal protein L19p	Protein Metabolism	Common in both disease group		0.137	0.172	0.052	0.063	0.076	0.146	0.173	0.184	0.295	0.064	0.272	0.146	0.148	0.079	59.501	12		Phosphoserine aminotransferase (EC 2.6.1.52)	Amino Acids and Derivatives	Common in both disease group		0	0.245	0.153	0.308	0.158	0.139	0.166	0.148	0.194	0	0.13	0.352	0.166	0.104	58.578	10
1,4-alpha-glucan (glycogen) branching enzyme, GH-13-type (EC 2.4.1.18)	Carbohydrates	Common in both disease group		0.139	0.08	0	0.19	0.122	0.127	0	0.436	0	0.364	0.143	0.152	0.146	0.136	59.647	9		SSU ribosomal protein S12p (S23e)	Protein Metabolism	Common in both disease group		0	0.217	0.394	0	0.126	0.185	0.142	0.338	0.043	0	0.174	0.363	0.165	0.142	58.743	9
Aminomethyltransferase (glycine cleavage system T protein) (EC 2.1.2.10)	Amino Acids and Derivatives	Common in both disease group		0.086	0.186	0	0	0.233	0.106	0	0.258	0.369	0.107	0.119	0.285	0.146	0.121	59.793	9		Iron-sulfur cluster assembly protein SufB	Clustering-based subsystems	Common in both disease group		0.177	0	0.221	0.182	0.084	0.324	0.347	0.082	0.173	0	0.124	0.256	0.164	0.113	58.908	10
Pyruvate dehydrogenase E1 component (EC 1.2.4.1)	Amino Acids and Derivatives	Common in both disease group		0.049	0.071	0.413	0	0	0.017	0.728	0.038	0	0.086	0.096	0.228	0.144	0.219	59.936	9		Cytochrome d ubiquinol oxidase subunit II (EC 1.10.3.-)	Clustering-based subsystems	Common in both disease group		0	0	0	0.182	0.084	0	0.126	0.198	0.086	1.105	0.099	0.085	0.164	0.304	59.071	8
Succinate dehydrogenase flavoprotein subunit (EC 1.3.99.1)	Carbohydrates	Common in both disease group		0.088	0.085	0	0	0.245	0.362	0.218	0.052	0	0.278	0.143	0.247	0.143	0.124	60.08	9		LSU ribosomal protein L27p	Clustering-based subsystems	Common in both disease group		0.532	0.362	0.112	0	0.379	0.324	0	0	0	0	0	0.256	0.164	0.195	59.235	6
SSU ribosomal protein S3p (S3e)	Protein Metabolism	Common in both disease group		0.09	0.189	0	0.158	0.146	0.144	0.109	0.084	0.258	0.143	0.153	0.234	0.142	0.069	60.222	11		Glycogen phosphorylase (EC 2.4.1.1)	Carbohydrates	Common in both disease group		0.199	0.136	0.281	0	0.126	0.127	0.236	0.296	0	0	0.335	0.224	0.164	0.119	59.399	9
Phosphoserine aminotransferase (EC 2.6.1.52)	Amino Acids and Derivatives	Common in both disease group		0.044	0.175	0.232	0.222	0.358	0.159	0	0.034	0	0.171	0.158	0.133	0.141	0.107	60.363	10		Methionyl-tRNA synthetase (EC 6.1.1.10)	Miscellaneous	Common in both disease group		0.177	0.235	0.085	0.251	0.168	0.077	0.142	0.074	0	0.552	0.186	0	0.162	0.148	59.561	10
Peptide methionine sulfoxide reductase MsrB (EC 1.8.4.12)	Carbohydrates	Common in both disease group		0.066	0.117	0.155	0.158	0.105	0.108	0.082	0.069	0.332	0.171	0.086	0.228	0.14	0.077	60.502	12		Chromosome (plasmid) partitioning protein ParA	Cell Division and Cell Cycle	Common in both disease group		0.266	0.326	0.042	0.182	0.126	0	0.032	0.198	0.691	0	0	0.085	0.162	0.199	59.723	9
Methionyl-tRNA synthetase (EC 6.1.1.10)	Miscellaneous	Common in both disease group		0.103	0.191	0.31	0.084	0.105	0.127	0.036	0.054	0.221	0.157	0.134	0.139	0.138	0.075	60.641	12		SSU ribosomal protein S13p (S18e)	Protein Metabolism	Common in both disease group		0	0.082	0.262	0.057	0.1	0.104	0.126	0.115	0.173	0.829	0.093	0	0.162	0.222	59.885	10
ATP-dependent Clp protease ATP-binding subunit ClpA	Clustering-based subsystems	Common in both disease group		0.117	0.064	0.155	0.222	0.122	0.305	0.246	0.052	0	0.128	0.172	0.057	0.137	0.089	60.777	11		ATP-dependent Clp protease ATP-binding subunit ClpX	Protein Metabolism	Common in both disease group		0.044	0.199	0.206	0.251	0.168	0.208	0.236	0.148	0.173	0	0.124	0.171	0.161	0.074	60.046	11
Glycerol kinase (EC 2.7.1.30)	Carbohydrates	Common in both disease group		0.117	0.191	0	0	0.082	0.28	0.255	0.13	0	0.314	0	0.253	0.135	0.121	60.912	8		Isoleucyl-tRNA synthetase (EC 6.1.1.5)	Clustering-based subsystems	Common in both disease group		0.089	0.109	0.24	0.091	0.158	0.185	0.189	0.28	0.216	0	0.112	0.235	0.159	0.081	60.204	11
tRNA-i(6)A37 methylthiotransferase	Clustering-based subsystems	Common in both disease group		0.12	0.198	0	0	0.286	0.178	0	0.107	0	0.299	0	0.399	0.132	0.141	61.045	7		D-3-phosphoglycerate dehydrogenase (EC 1.1.1.95)	Amino Acids and Derivatives	Common in both disease group		0	0.398	0.187	0.228	0	0.015	0	0.214	0.518	0	0.124	0.214	0.158	0.171	60.363	8
Glycine reductase component B alpha subunit (EC 1.21.4.2)	Protein Metabolism	Common in both disease group		0.176	0.456	0.077	0.042	0.157	0.119	0	0.065	0.148	0.107	0.129	0.101	0.131	0.114	61.176	11		Carbamate kinase (EC 2.7.2.2)	Amino Acids and Derivatives	Common in both disease group		0.443	0.145	0.146	0	0.252	0.154	0.158	0.148	0.173	0	0.149	0.128	0.158	0.114	60.521	10
Glycine reductase component B beta subunit (EC 1.21.4.2)	Protein Metabolism	Common in both disease group		0.176	0.456	0.077	0.042	0.157	0.119	0	0.059	0.148	0.107	0.129	0.101	0.131	0.114	61.307	11		LSU ribosomal protein L6p (L9e)	Protein Metabolism	Common in both disease group		0.111	0.072	0.311	0	0.131	0.139	0.063	0.169	0.108	0.552	0.074	0.149	0.157	0.146	60.677	11
Peptide methionine sulfoxide reductase MsrA (EC 1.8.4.11)	Clustering-based subsystems	Common in both disease group		0.073	0.111	0.155	0.158	0.061	0.083	0.109	0.063	0.332	0.15	0.086	0.19	0.131	0.076	61.438	12		Uridylate kinase (EC 2.7.4.-)	Clustering-based subsystems	Common in both disease group		0	0.145	0.242	0	0	0.1	0.047	0	0	1.105	0.062	0.149	0.154	0.309	60.832	7
Mercuric ion reductase (EC 1.16.1.1)	Miscellaneous	Common in both disease group		0.227	0	0.697	0.095	0.026	0	0.109	0.04	0	0.192	0.057	0.114	0.13	0.193	61.568	9		Urocanate hydratase (EC 4.2.1.49)	Amino Acids and Derivatives	Common in both disease group		0	0.127	0.073	0	0.294	0.069	0.158	0.206	0.086	0	0.41	0.427	0.154	0.152	60.986	9
SSU ribosomal protein S15p (S13e)	Clustering-based subsystems	Common in both disease group		0.215	0.103	0	0	0.052	0.212	0.127	0.165	0.295	0.029	0.229	0.127	0.129	0.097	61.697	10		ATP synthase beta chain (EC 3.6.3.14)	Respiration	Common in both disease group		0.222	0.082	0.177	0.068	0.084	0.64	0.15	0.095	0.086	0	0.112	0.128	0.154	0.163	61.139	11
GTP pyrophosphokinase (EC 2.7.6.5), (p)ppGpp synthetase I	Clustering-based subsystems	Common in both disease group		0.176	0.106	0.155	0.158	0.096	0.095	0.164	0.212	0	0	0.215	0.171	0.129	0.072	61.827	10		Transcription termination protein NusA	Clustering-based subsystems	Common in both disease group		0	0.19	0.331	0.068	0.158	0.104	0.095	0.148	0.259	0	0.112	0.352	0.151	0.115	61.291	10
Glycogen synthase, ADP-glucose transglucosylase (EC 2.4.1.21)	Carbohydrates	Common in both disease group		0.054	0.046	0.207	0.063	0.023	0	0.546	0.26	0	0.228	0.067	0.038	0.128	0.16	61.954	10		tRNA-guanine transglycosylase (EC 2.4.2.29)	RNA Metabolism	Common in both disease group		0.133	0.082	0.137	0.205	0.063	0.081	0.118	0.136	0.389	0	0.149	0.32	0.151	0.109	61.442	11
Flagellin protein FlaB	Motility and Chemotaxis	Common in both disease group		0	0.29	0	0	0.577	0.169	0	0	0.148	0.128	0.21	0	0.127	0.175	62.081	6		SSU ribosomal protein S7p (S5e)	Protein Metabolism	Common in both disease group		0.177	0.118	0.433	0.125	0.147	0.223	0.102	0.255	0.086	0	0.118	0	0.149	0.117	61.591	10
Methionine aminopeptidase (EC 3.4.11.18)	Clustering-based subsystems	Common in both disease group		0.117	0.12	0	0.148	0.087	0.136	0.127	0.138	0.443	0.128	0	0.076	0.127	0.112	62.208	10		Cell division protein FtsA	Cell Division and Cell Cycle	Common in both disease group		0.177	0	0.167	0.046	0.189	0.092	0.126	0.148	0.518	0	0.298	0	0.147	0.148	61.738	9
Iron-binding ferritin-like antioxidant protein	Cofactors, Vitamins, Prosthetic Groups, Pigments	Common in both disease group		0.093	0.138	0.103	0.232	0.157	0.343	0.091	0.092	0	0	0.124	0.127	0.125	0.093	62.333	10		LSU ribosomal protein L4p (L1e)	Protein Metabolism	Common in both disease group		0.133	0.082	0.395	0.148	0.095	0.077	0.11	0.206	0	0.276	0.062	0.139	0.144	0.106	61.881	11
DNA topoisomerase I (EC 5.99.1.2)	Clustering-based subsystems	Common in both disease group		0.117	0.122	0	0.19	0.149	0.14	0.055	0.138	0	0.171	0.229	0.19	0.125	0.073	62.458	10		Alkyl hydroperoxide reductase protein C (EC 1.6.4.-)	Sulfur Metabolism	Common in both disease group		0.31	0.29	0.103	0.068	0.121	0.039	0.142	0.181	0.216	0	0.124	0.117	0.143	0.094	62.024	11
Cell division protein FtsI [Peptidoglycan synthetase] (EC 2.4.1.129)	Cell Division and Cell Cycle	Common in both disease group		0.176	0.159	0	0	0.07	0.089	0	0.23	0	0.47	0	0.304	0.125	0.15	62.583	7		tRNA (Guanine37-N1) -methyltransferase (EC 2.1.1.31)	Protein Metabolism	Common in both disease group		0	0	0.292	0	0.368	0.485	0	0.173	0	0	0.087	0.299	0.142	0.176	62.166	6
3-hydroxybutyryl-CoA dehydratase (EC 4.2.1.55)	Carbohydrates	Common in both disease group		0.132	0.08	0	0.127	0.219	0.095	0	0.19	0	0.47	0.086	0.095	0.124	0.13	62.707	9		Cell division protein FtsI [Peptidoglycan synthetase] (EC 2.4.1.129)	Cell Division and Cell Cycle	Common in both disease group		0	0	0.444	0.41	0.379	0	0	0.198	0	0	0.261	0	0.141	0.185	62.307	5
ATP synthase alpha chain (EC 3.6.3.14)	Respiration	Common in both disease group		0.181	0.069	0.284	0.137	0.07	0.061	0.255	0.121	0	0.121	0.086	0.108	0.124	0.081	62.831	11		UDP-glucose dehydrogenase (EC 1.1.1.22)	Cell Wall and Capsule	Common in both disease group		0.177	0.145	0.046	0.365	0.294	0.216	0	0.099	0	0	0.074	0.256	0.139	0.124	62.446	9
3-oxoacyl-[acyl-carrier protein] reductase (EC 1.1.1.100)	Cell Wall and Capsule	Common in both disease group		0.147	0.134	0	0.253	0.117	0.229	0	0.283	0	0.228	0	0.101	0.124	0.107	62.956	8		Outer membrane protein A precursor	Cell Wall and Capsule	Common in both disease group		0.997	0	0.106	0	0	0.139	0.26	0	0	0	0.168	0	0.139	0.284	62.585	5
Seryl-tRNA synthetase (EC 6.1.1.11)	Amino Acids and Derivatives	Common in both disease group		0.073	0.117	0	0.19	0.131	0.184	0.136	0.144	0	0.192	0.115	0.209	0.124	0.07	63.08	10		Acyl carrier protein	Cell Wall and Capsule	Common in both disease group		0.177	0	0.067	0.091	0.084	0	0.158	0.148	0.605	0	0.074	0.256	0.138	0.167	62.724	9
LSU ribosomal protein L3p (L3e)	Protein Metabolism	Common in both disease group		0.13	0.226	0.052	0	0.108	0.133	0.118	0.26	0	0.214	0.129	0.114	0.124	0.082	63.204	10		Peptide methionine sulfoxide reductase MsrB (EC 1.8.4.12)	Carbohydrates	Common in both disease group		0.598	0	0.153	0.171	0.158	0.277	0.047	0.161	0	0	0.093	0	0.138	0.171	62.862	8
Carbamoyl-phosphate synthase large chain (EC 6.3.5.5)	Cell Division and Cell Cycle	Common in both disease group		0.034	0.014	0.103	0.042	0.082	0.178	0.146	0.073	0.369	0.157	0.115	0.165	0.123	0.094	63.327	12		Aminomethyltransferase (glycine cleavage system T protein) (EC 2.1.2.10)	Amino Acids and Derivatives	Common in both disease group		0	0.181	0.115	0.342	0.237	0.039	0.118	0.185	0	0	0	0.427	0.137	0.143	62.999	8
PTS system, maltose and glucose-specific IIB component (EC 2.7.1.69)	Carbohydrates	Common in both disease group		0.293	0.009	0.232	0.042	0.009	0.028	0.328	0.086	0	0.021	0.091	0.329	0.122	0.133	63.449	11		Oligopeptide ABC transporter, periplasmic oligopeptide-binding protein OppA (TC 3.A.1.5.1)	Membrane Transport	Common in both disease group		0	0.254	0.204	0.114	0.158	0.2	0.252	0.148	0	0	0.161	0.149	0.137	0.092	63.135	9
PTS system, maltose and glucose-specific IIC component (EC 2.7.1.69)	Carbohydrates	Common in both disease group		0.293	0.009	0.232	0.042	0.009	0.028	0.328	0.086	0	0.021	0.091	0.329	0.122	0.133	63.572	11		Arginyl-tRNA synthetase (EC 6.1.1.19)	Protein Metabolism	Common in both disease group		0	0.072	0.053	0.125	0.063	0.031	0.024	0.054	0	1.105	0.062	0.043	0.136	0.307	63.271	10
Na+/H+ antiporter	Miscellaneous	Common in both disease group		0.073	0.133	0	0.095	0.05	0.239	0.018	0.025	0.627	0.071	0.072	0.057	0.122	0.171	63.693	11		ATP-dependent Clp protease proteolytic subunit (EC 3.4.21.92)	Protein Metabolism	Common in both disease group		0.532	0.245	0.078	0	0.142	0.15	0.142	0.148	0	0	0.149	0.032	0.135	0.147	63.406	9
ethylmalonyl-CoA mutase	Carbohydrates	Common in both disease group		0.127	0.104	0	0.2	0.058	0.072	0.018	0.098	0.295	0.328	0.096	0.063	0.122	0.103	63.815	11		Ribonucleotide reductase of class III (anaerobic), large subunit (EC 1.17.4.2)	Nucleosides and Nucleotides	Common in both disease group		0.133	0.181	0.13	0.114	0.216	0.089	0.205	0.136	0.13	0	0.068	0.203	0.134	0.063	63.54	11
Rubrerythrin	Stress Response	Common in both disease group		0.21	0.081	0.31	0.211	0.041	0.258	0	0.142	0	0	0.162	0.025	0.12	0.11	63.935	9		Beta-galactosidase (EC 3.2.1.23)	Carbohydrates	Common in both disease group		0.443	0	0.071	0.137	0.294	0.123	0.158	0	0.173	0	0.199	0	0.133	0.136	63.673	8
Aspartyl-tRNA synthetase (EC 6.1.1.12)	Miscellaneous	Common in both disease group		0.161	0.053	0.052	0.106	0.087	0.097	0.164	0.057	0.295	0.128	0.143	0.089	0.119	0.068	64.054	12		Sirohydrochlorin cobaltochelatase CbiK (EC 4.99.1.3)	Cofactors, Vitamins, Prosthetic Groups, Pigments	Common in both disease group		0.044	0	0.077	0.205	0.116	0	0.205	0.058	0	0.552	0.161	0.171	0.132	0.153	63.805	9
Iron-sulfur cluster assembly ATPase protein SufC	Clustering-based subsystems	Common in both disease group		0.225	0.085	0	0.084	0.093	0.051	0.291	0.092	0	0.114	0.21	0.177	0.119	0.09	64.173	10		ATP synthase alpha chain (EC 3.6.3.14)	Respiration	Common in both disease group		0	0.109	0.144	0.125	0.021	0.247	0.087	0.07	0.108	0.552	0.062	0.064	0.132	0.147	63.938	11
Acyl carrier protein	Cell Wall and Capsule	Common in both disease group		0.215	0.226	0	0.084	0.105	0	0.218	0.115	0	0.285	0.172	0	0.118	0.104	64.291	8		Malonyl CoA-acyl carrier protein transacylase (EC 2.3.1.39)	Cell Wall and Capsule	Common in both disease group		0.133	0.489	0.116	0.137	0.252	0.023	0.166	0.111	0	0	0	0.16	0.132	0.138	64.07	9
GTP cyclohydrolase I (EC 3.5.4.16) type 1	Cofactors, Vitamins, Prosthetic Groups, Pigments	Common in both disease group		0.342	0.272	0	0	0.082	0.089	0.127	0.054	0	0.1	0.334	0	0.117	0.129	64.408	8		3-oxoacyl-[acyl-carrier protein] reductase (EC 1.1.1.100)	Cell Wall and Capsule	Common in both disease group		0.355	0.181	0.167	0	0.273	0.108	0	0.181	0	0	0.149	0.171	0.132	0.116	64.202	8
ATP-dependent protease La (EC 3.4.21.53) Type I	Protein Metabolism	Common in both disease group		0.039	0.152	0.258	0.063	0.157	0.352	0	0.05	0.148	0	0.076	0.101	0.116	0.105	64.524	10		Thiol peroxidase, Tpx-type (EC 1.11.1.15)	Clustering-based subsystems	Common in both disease group		0	0.072	0	0.068	0.084	0.023	0.079	0.173	0.302	0.552	0.037	0.192	0.132	0.159	64.334	10
Cell division protein FtsA	Cell Division and Cell Cycle	Common in both disease group		0.254	0.127	0	0.253	0.07	0.102	0.255	0.015	0	0.171	0.134	0	0.115	0.102	64.639	9		Methionine aminopeptidase (EC 3.4.11.18)	Clustering-based subsystems	Common in both disease group		0.044	0	0.181	0.182	0.273	0.077	0	0.263	0	0	0.211	0.342	0.131	0.125	64.465	8
Cell division protein FtsX	Clustering-based subsystems	Common in both disease group		0.176	0.133	0	0	0	0.184	0.273	0.167	0.111	0.086	0.129	0.114	0.114	0.084	64.754	9		Dihydroorotate dehydrogenase, catalytic subunit (EC 1.3.3.1)	Cofactors, Vitamins, Prosthetic Groups, Pigments	Common in both disease group		0.177	0	0.073	0.023	0.011	0.023	0.047	0.016	0.086	1.105	0.012	0	0.131	0.311	64.596	10
SSU ribosomal protein S16p	Clustering-based subsystems	Common in both disease group		0	0.131	0.207	0.148	0.093	0.042	0	0.084	0.148	0.128	0.172	0.215	0.114	0.072	64.868	10		3-oxoacyl-[acyl-carrier-protein] synthase, KASIII (EC 2.3.1.41)	Clustering-based subsystems	Common in both disease group		0	0.072	0.171	0.16	0.105	0.139	0.11	0.173	0	0.552	0.087	0	0.131	0.148	64.727	9
Ferredoxin	Cofactors, Vitamins, Prosthetic Groups, Pigments	Common in both disease group		0.073	0.101	0.232	0	0	0.203	0.164	0	0	0.192	0.258	0.133	0.113	0.098	64.981	8		2-amino-3-ketobutyrate coenzyme A ligase (EC 2.3.1.29)	Amino Acids and Derivatives	Common in both disease group		0	0.272	0.09	0.182	0.168	0.054	0.189	0.115	0.389	0	0.074	0	0.128	0.119	64.855	9
PTS system, maltose and glucose-specific IIA component (EC 2.7.1.69)	Carbohydrates	Common in both disease group		0.286	0.005	0.232	0.042	0.003	0.028	0.273	0.069	0	0	0.076	0.329	0.112	0.128	65.093	10		Seryl-tRNA synthetase (EC 6.1.1.11)	Amino Acids and Derivatives	Common in both disease group		0	0.109	0.087	0.376	0.3	0.104	0	0.173	0.13	0	0.223	0	0.125	0.124	64.98	8
Urocanate hydratase (EC 4.2.1.49)	Amino Acids and Derivatives	Common in both disease group		0.039	0.248	0	0.063	0.251	0.318	0.036	0.042	0.148	0.071	0.086	0.038	0.112	0.104	65.204	11		tRNA uridine 5-carboxymethylaminomethyl modification enzyme GidA	Clustering-based subsystems	Common in both disease group		0.222	0.226	0.297	0	0.158	0	0	0.185	0.216	0	0.186	0	0.124	0.114	65.104	7
6-phosphogluconate dehydrogenase, decarboxylating (EC 1.1.1.44)	Carbohydrates	Common in both disease group		0.037	0.032	0.155	0.127	0.044	0	0.355	0.034	0	0.107	0.258	0.19	0.111	0.111	65.316	10		ATP-dependent protease La (EC 3.4.21.53) Type I	Protein Metabolism	Common in both disease group		0.044	0.199	0.098	0.16	0.084	0.054	0.142	0.222	0.259	0	0	0.214	0.123	0.089	65.227	10
Pyrophosphate-energized proton pump (EC 3.6.1.1)	Phosphorus Metabolism	Common in both disease group		0.068	0.184	0.026	0	0.201	0.263	0.018	0.042	0.221	0.057	0.167	0.082	0.111	0.091	65.427	11		Chaperone protein DnaJ	Protein Metabolism	Common in both disease group		0	0.181	0.069	0.068	0.158	0.046	0	0.14	0.13	0.552	0	0.128	0.123	0.15	65.35	9
Phosphoenolpyruvate carboxykinase [ATP] (EC 4.1.1.49)	Carbohydrates	Common in both disease group		0.108	0.099	0.207	0.148	0.274	0.208	0	0.157	0	0	0.105	0.025	0.111	0.092	65.538	9		Peptide methionine sulfoxide reductase MsrA (EC 1.8.4.11)	Clustering-based subsystems	Common in both disease group		0.598	0	0.153	0.171	0	0.277	0.047	0.148	0	0	0.056	0	0.121	0.176	65.471	7
Arginine deiminase (EC 3.5.3.6)	Amino Acids and Derivatives	Common in both disease group		0.239	0.057	0.103	0	0.122	0.08	0.036	0.306	0.074	0.1	0.21	0	0.111	0.095	65.648	10		LSU ribosomal protein L3p (L3e)	Protein Metabolism	Common in both disease group		0	0.063	0.346	0.114	0.158	0.15	0.142	0.185	0.065	0	0.124	0.096	0.12	0.092	65.591	10
Carbon starvation protein A	Miscellaneous	Common in both disease group		0.298	0.113	0.052	0	0.122	0.169	0.036	0.107	0	0.086	0.191	0.152	0.111	0.086	65.759	10		Acetyl-CoA synthetase (ADP-forming) alpha and beta chains, putative	Carbohydrates	Common in both disease group		0	0.335	0.009	0.456	0.126	0.015	0.15	0.016	0	0	0.112	0.203	0.119	0.149	65.71	9
tRNA (5-methylaminomethyl-2-thiouridylate)-methyltransferase (EC 2.1.1.61)	Miscellaneous	Common in both disease group		0.176	0.106	0.155	0.063	0.14	0.089	0	0.092	0	0.171	0.143	0.19	0.11	0.064	65.869	10		LSU ribosomal protein L19p	Protein Metabolism	Common in both disease group		0.111	0.136	0.011	0	0.137	0.139	0.15	0.222	0.345	0	0.106	0.064	0.118	0.099	65.828	10
CTP synthase (EC 6.3.4.2)	Clustering-based subsystems	Common in both disease group		0.117	0.074	0.207	0.211	0.064	0.148	0.127	0.073	0	0.128	0.124	0.038	0.109	0.063	65.979	11		Alkyl hydroperoxide reductase subunit C-like protein	Stress Response	Common in both disease group		0.066	0.19	0.075	0.171	0.363	0.046	0.118	0.272	0	0	0.112	0	0.118	0.114	65.946	9
LSU ribosomal protein L4p (L1e)	Protein Metabolism	Common in both disease group		0.086	0.184	0.077	0.2	0.096	0.157	0.109	0.067	0	0.15	0.076	0.108	0.109	0.056	66.088	11		Asparaginyl-tRNA synthetase (EC 6.1.1.22)	Protein Metabolism	Common in both disease group		0.266	0.199	0.09	0.091	0.116	0.1	0	0.082	0.259	0	0.124	0.085	0.118	0.086	66.064	10
FIG004453: protein YceG like	Clustering-based subsystems	Common in both disease group		0.147	0.064	0.103	0.084	0	0.042	0.291	0.123	0.295	0	0	0.152	0.108	0.102	66.196	9		3,5-diaminobexanoate dehydrogenase (EC 1.4.1.11)	Amino Acids and Derivatives	Common in both disease group		0.044	0.136	0.1	0.114	0.105	0.027	0.087	0.049	0.108	0.552	0.087	0	0.117	0.143	66.181	11
Signal recognition particle receptor protein FtsY (=alpha subunit) (TC 3.A.5.1.1)	Cell Division and Cell Cycle	Common in both disease group		0.049	0.057	0.207	0.169	0.058	0	0	0.069	0.443	0	0.096	0.152	0.108	0.125	66.304	9		Glycine reductase component B alpha subunit (EC 1.21.4.2)	Protein Metabolism	Common in both disease group		0.177	0.118	0.201	0.068	0.053	0.108	0.213	0.111	0.13	0	0.068	0.139	0.115	0.063	66.297	11
Threonyl-tRNA synthetase (EC 6.1.1.3)	Protein Metabolism	Common in both disease group		0.103	0.087	0.258	0.116	0.067	0.066	0.018	0.094	0.221	0.093	0.086	0.089	0.108	0.067	66.413	12		SSU ribosomal protein S9p (S16e)	Protein Metabolism	Common in both disease group		0.089	0.154	0.044	0.103	0.105	0.146	0.126	0.268	0.13	0	0.106	0.107	0.115	0.064	66.411	11
PTS system, mannose-specific IIC component (EC 2.7.1.69)	Carbohydrates	Common in both disease group		0.112	0.011	0.207	0.148	0	0.076	0.273	0.172	0.074	0.057	0.115	0.051	0.108	0.081	66.52	11		LSU ribosomal protein L14p (L23e)	Protein Metabolism	Common in both disease group		0.066	0.109	0.202	0.034	0.047	0.116	0.063	0.169	0.108	0.276	0.099	0.085	0.115	0.07	66.526	12
LSU ribosomal protein L17p	Protein Metabolism	Common in both disease group		0.142	0.083	0.232	0.127	0.111	0.178	0.118	0.109	0	0.078	0.115	0	0.108	0.065	66.628	10		Glycine reductase component B beta subunit (EC 1.21.4.2)	Protein Metabolism	Common in both disease group		0.177	0.118	0.197	0.068	0.053	0.108	0.205	0.111	0.13	0	0.068	0.139	0.114	0.061	66.64	11
Nicotinamidase (EC 3.5.1.19)	Cofactors, Vitamins, Prosthetic Groups, Pigments	Common in both disease group		0.037	0.062	0.516	0.106	0.058	0.117	0.182	0	0	0	0.119	0.095	0.108	0.141	66.736	9		Tryptophanase (EC 4.1.99.1)	Amino Acids and Derivatives	Common in both disease group		0	0.389	0.061	0.274	0.105	0	0.134	0.058	0	0	0.149	0.203	0.114	0.124	66.755	8
Amidophosphoribosyltransferase (EC 2.4.2.14)	Cofactors, Vitamins, Prosthetic Groups, Pigments	Common in both disease group		0	0.058	0.31	0.095	0.122	0.153	0.164	0.046	0.221	0.064	0.057	0	0.108	0.092	66.843	10		CTP synthase (EC 6.3.4.2)	Clustering-based subsystems	Common in both disease group		0	0.145	0.108	0.205	0.158	0.131	0.205	0.181	0	0	0.087	0.149	0.114	0.077	66.869	9
Translation elongation factor P	Protein Metabolism	Common in both disease group		0.161	0.145	0	0.19	0.093	0.072	0.073	0.103	0.221	0.086	0.057	0.089	0.108	0.062	66.951	11		Long-chain-fatty-acid--CoA ligase (EC 6.2.1.3)	Cofactors, Vitamins, Prosthetic Groups, Pigments	Common in both disease group		0	0	0.071	0.091	0.105	0	0.315	0.165	0.345	0	0.273	0	0.114	0.131	66.983	7
LSU ribosomal protein L5p (L11e)	Protein Metabolism	Common in both disease group		0.083	0.113	0.129	0.106	0.114	0.119	0.118	0.109	0.037	0.071	0.158	0.12	0.106	0.031	67.057	12		Histidine ammonia-lyase (EC 4.3.1.3)	Amino Acids and Derivatives	Common in both disease group		0	0.163	0.133	0.296	0.179	0.062	0	0.082	0.173	0	0.112	0.149	0.112	0.089	67.095	9
Glycine dehydrogenase [decarboxylating] (glycine cleavage system P1 protein) (EC 1.4.4.2)	Amino Acids and Derivatives	Common in both disease group		0	0.101	0	0	0.122	0.102	0	0.092	0.775	0.064	0	0	0.105	0.217	67.162	6		LSU ribosomal protein L5p (L11e)	Protein Metabolism	Common in both disease group		0.244	0.072	0.281	0.034	0.1	0.119	0.087	0.136	0.043	0	0.074	0.149	0.112	0.083	67.207	11
Methenyltetrahydrofolate cyclohydrolase (EC 3.5.4.9)	Carbohydrates	Common in both disease group		0.147	0.117	0.232	0.063	0.105	0.28	0.027	0	0	0	0.129	0.152	0.104	0.092	67.266	9		Methylenetetrahydrofolate dehydrogenase (NADP+) (EC 1.5.1.5)	Carbohydrates	Common in both disease group		0	0.054	0.037	0.114	0	0.123	0.142	0.148	0.475	0	0.025	0.214	0.111	0.134	67.318	9
Glycine dehydrogenase [decarboxylating] (glycine cleavage system P protein) (EC 1.4.4.2)	Amino Acids and Derivatives	Common in both disease group		0.029	0.09	0.232	0.127	0.175	0.286	0.136	0	0.111	0	0.057	0	0.104	0.094	67.37	9		N-acetylglucosamine-1-phosphate uridyltransferase (EC 2.7.7.23)	Cell Wall and Capsule	Common in both disease group		0.332	0	0.229	0.171	0.184	0	0.197	0	0	0	0	0.214	0.111	0.122	67.428	6
Peptide chain release factor 2	Clustering-based subsystems	Common in both disease group		0.037	0.064	0.155	0.19	0.052	0.089	0.191	0.052	0	0.086	0.201	0.114	0.102	0.067	67.472	11		DNA polymerase I (EC 2.7.7.7)	DNA Metabolism	Common in both disease group		0	0	0.081	0	0.126	0.012	0.095	0.025	0	0.829	0.093	0.064	0.11	0.231	67.539	8
Glucose-1-phosphate adenylyltransferase (EC 2.7.7.27)	Carbohydrates	Common in both disease group		0.083	0.074	0.207	0.042	0	0	0.091	0.337	0.148	0.114	0.124	0	0.102	0.098	67.574	9		Glucokinase (EC 2.7.1.2)	Carbohydrates	Common in both disease group		0.177	0	0.054	0.091	0.168	0.154	0.347	0	0.173	0	0.149	0	0.109	0.106	67.648	8
Outer membrane protein A precursor	Cell Wall and Capsule	Common in both disease group		0.176	0.101	0.077	0.127	0	0	0.109	0.04	0	0.043	0.086	0.456	0.101	0.125	67.675	9		LSU ribosomal protein L13p (L13Ae)	Protein Metabolism	Common in both disease group		0.111	0.1	0.072	0.16	0.095	0.119	0.173	0.177	0	0	0.112	0.192	0.109	0.063	67.757	10
Tryptophanase (EC 4.1.99.1)	Amino Acids and Derivatives	Common in both disease group		0.042	0.173	0	0.158	0.338	0.076	0.018	0.117	0	0.1	0.119	0.057	0.1	0.095	67.775	10		DNA topoisomerase I (EC 5.99.1.2)	Clustering-based subsystems	Common in both disease group		0	0	0.166	0.103	0.11	0	0.213	0.296	0	0	0.261	0.16	0.109	0.11	67.866	7
Urease alpha subunit (EC 3.5.1.5)	Amino Acids and Derivatives	Common in both disease group		0.02	0	0	0.338	0.023	0	0.073	0	0.738	0	0	0	0.099	0.223	67.874	5		LSU ribosomal protein L17p	Protein Metabolism	Common in both disease group		0	0.063	0.029	0.08	0.168	0.196	0.126	0.14	0.173	0.276	0.05	0	0.108	0.086	67.975	10
Nitric-oxide reductase (EC 1.7.99.7), quinol-dependent	Nitrogen Metabolism	Common in both disease group		0.081	0.021	0.465	0.032	0.017	0	0.136	0.011	0.111	0.064	0.043	0.209	0.099	0.13	67.974	11		Glucose-6-phosphate isomerase (EC 5.3.1.9)	Carbohydrates	Common in both disease group		0.089	0	0.144	0.114	0.074	0.247	0.205	0.107	0.043	0	0.211	0.064	0.108	0.081	68.083	10
Uracil phosphoribosyltransferase (EC 2.4.2.9)	Clustering-based subsystems	Common in both disease group		0.22	0.062	0	0	0.058	0.064	0.091	0.201	0.185	0.214	0.096	0	0.099	0.085	68.073	9		tRNA (5-methylaminomethyl-2-thiouridylate)-methyltransferase (EC 2.1.1.61)	Miscellaneous	Common in both disease group		0.266	0.163	0.106	0	0.158	0	0.284	0.124	0	0	0	0.192	0.108	0.107	68.191	7
tRNA uridine 5-carboxymethylaminomethyl modification enzyme GidA	Clustering-based subsystems	Common in both disease group		0.098	0.168	0	0.106	0.073	0.085	0.091	0.096	0	0.071	0.239	0.158	0.099	0.067	68.171	10		Septum site-determining protein MinC	Cell Division and Cell Cycle	Common in both disease group		0.089	0	0	0	0	0	0	0.025	0	1.105	0.025	0.043	0.107	0.315	68.298	5
Ferric siderophore transport system, periplasmic binding protein TonB	Iron acquisition and metabolism	Common in both disease group		0.049	0.127	0	0.295	0.35	0.22	0	0.038	0	0	0	0.101	0.098	0.125	68.27	7		GTP pyrophosphokinase (EC 2.7.6.5), (p)ppGpp synthetase I	Clustering-based subsystems	Common in both disease group		0	0.217	0.212	0.342	0	0.058	0.118	0.111	0.13	0	0.093	0	0.107	0.108	68.405	8
Aminoacyl-histidine dipeptidase (Peptidase D) (EC 3.4.13.3)	Cell Wall and Capsule	Common in both disease group		0.044	0.117	0	0.084	0.239	0.318	0	0.015	0	0.086	0.172	0.089	0.097	0.101	68.367	9		SSU ribosomal protein S15p (S13e)	Clustering-based subsystems	Common in both disease group		0.222	0.127	0	0.023	0.032	0.123	0.158	0.321	0.216	0	0.05	0	0.106	0.106	68.511	9
3,5-diaminobexanoate dehydrogenase (EC 1.4.1.11)	Amino Acids and Derivatives	Common in both disease group		0.029	0.118	0	0.116	0.064	0.229	0	0.01	0.517	0.029	0.043	0	0.096	0.149	68.463	9		Maltodextrin phosphorylase (EC 2.4.1.1)	Carbohydrates	Common in both disease group		0.133	0.082	0.278	0	0	0	0.402	0.062	0	0	0.242	0.064	0.105	0.134	68.616	7
LSU ribosomal protein L9p	Clustering-based subsystems	Common in both disease group		0.068	0.064	0.31	0	0.082	0.195	0.182	0.084	0	0	0.067	0.101	0.096	0.092	68.559	9		Putative stomatin/prohibitin-family membrane protease subunit YbbK	Clustering-based subsystems	Common in both disease group		0.133	0.109	0.146	0.182	0.063	0.039	0.11	0.074	0	0	0.223	0.171	0.104	0.071	68.72	10
LSU ribosomal protein L16p (L10e)	Protein Metabolism	Common in both disease group		0.044	0.149	0.129	0.063	0.058	0.093	0.118	0.088	0.148	0.086	0.057	0.114	0.096	0.036	68.655	12		Glutamate formiminotransferase (EC 2.1.2.5)	Amino Acids and Derivatives	Common in both disease group		0	0	0.122	0.239	0.252	0.046	0	0.099	0.13	0	0.168	0.192	0.104	0.095	68.824	8
GTP-binding protein EngA	Clustering-based subsystems	Common in both disease group		0.066	0.095	0.387	0	0.044	0.089	0	0.063	0	0.064	0.129	0.209	0.096	0.11	68.75	9		Chorismate synthase (EC 4.2.3.5)	Amino Acids and Derivatives	Common in both disease group		0	0	0.037	0.137	0	0	0.047	0	0	0.829	0	0.192	0.104	0.237	68.927	5
Zn-dependent hydrolase, RNA-metabolising, CPSF 100 kDa analog	Clustering-based subsystems	Common in both disease group		0.088	0.085	0.103	0.127	0.052	0.195	0.055	0.077	0.074	0.128	0.153	0	0.095	0.051	68.845	11		LSU ribosomal protein L16p (L10e)	Protein Metabolism	Common in both disease group		0	0.163	0.237	0.057	0.121	0.146	0.095	0.111	0.086	0	0.087	0.128	0.103	0.066	69.03	10
GTP-binding protein TypA/BipA	Protein Metabolism	Common in both disease group		0.098	0.064	0.103	0.148	0.07	0.138	0.073	0.105	0.111	0.05	0.072	0.095	0.094	0.03	68.939	12		Glycogen synthase, ADP-glucose transglucosylase (EC 2.4.1.21)	Carbohydrates	Common in both disease group		0.355	0	0.077	0	0	0.378	0.173	0.074	0	0	0.174	0	0.103	0.139	69.133	6
D-proline reductase, 23 kDa subunit (EC 1.21.4.1)	Amino Acids and Derivatives	Common in both disease group		0.095	0.06	0.052	0.053	0.117	0.189	0.009	0.071	0.185	0.071	0.096	0.127	0.094	0.054	69.032	12		ATP-dependent Clp protease ATP-binding subunit ClpA	Clustering-based subsystems	Common in both disease group		0	0.109	0.066	0.171	0.142	0	0.118	0.198	0.324	0	0.093	0	0.102	0.099	69.234	8
D-proline reductase, 45 kDa subunit (EC 1.21.4.1)	Amino Acids and Derivatives	Common in both disease group		0.095	0.06	0.052	0.053	0.117	0.189	0.009	0.071	0.185	0.071	0.096	0.127	0.094	0.054	69.126	12		Deoxyribose-phosphate aldolase (EC 4.1.2.4)	Carbohydrates	Common in both disease group		0	0	0.023	0	0.011	0	0.079	0	0	1.105	0	0	0.101	0.317	69.336	4
Nicotinate phosphoribosyltransferase (EC 2.4.2.11)	Cofactors, Vitamins, Prosthetic Groups, Pigments	Common in both disease group		0.051	0.186	0	0.127	0.035	0.121	0	0.103	0.443	0	0	0.057	0.094	0.126	69.219	8		Benzoyl-CoA reductase subunit BadE (EC 1.3.99.15)	Metabolism of Aromatic Compounds	Common in both disease group		0.044	0.299	0.167	0.125	0.168	0	0.079	0.103	0.065	0	0.099	0.064	0.101	0.083	69.437	10
Translation initiation factor 3	Protein Metabolism	Common in both disease group		0.081	0.073	0.155	0.222	0.041	0.032	0.082	0.113	0	0.086	0.086	0.146	0.093	0.06	69.312	11		Flagellin protein FlaB	Motility and Chemotaxis	Common in both disease group		0	0.29	0.008	0	0.231	0.054	0.11	0	0.043	0	0.186	0.278	0.1	0.115	69.537	8
Glycerate kinase (EC 2.7.1.31)	Amino Acids and Derivatives	Common in both disease group		0	0	0.361	0.222	0.041	0.015	0.127	0	0.258	0	0	0.089	0.093	0.124	69.405	7		FIG004453: protein YceG like	Clustering-based subsystems	Common in both disease group		0	0	0.129	0.091	0	0.663	0.158	0.066	0	0	0.074	0	0.098	0.187	69.635	6
Chromosome (plasmid) partitioning protein ParA	Cell Division and Cell Cycle	Common in both disease group		0.039	0.134	0.31	0.084	0.152	0.042	0.109	0.115	0	0	0.096	0.025	0.092	0.085	69.497	10		Ferredoxin	Cofactors, Vitamins, Prosthetic Groups, Pigments	Common in both disease group		0	0.082	0	0.068	0.142	0.035	0.118	0	0.583	0	0.056	0.096	0.098	0.16	69.734	8
Aspartyl-tRNA(Asn) amidotransferase subunit A (EC 6.3.5.6)	Miscellaneous	Common in both disease group		0.039	0.039	0.361	0.042	0.017	0	0.109	0.031	0.369	0.086	0	0.013	0.092	0.132	69.589	10		Protein-export membrane protein SecD (TC 3.A.5.1.1)	Membrane Transport	Common in both disease group		0.066	0.208	0.035	0.182	0.179	0.054	0.126	0.07	0.043	0	0.062	0.149	0.098	0.068	69.832	11
Glutamyl-tRNA(Gln) amidotransferase subunit A (EC 6.3.5.7)	Miscellaneous	Common in both disease group		0.039	0.039	0.361	0.042	0.017	0	0.109	0.031	0.369	0.086	0	0.013	0.092	0.132	69.681	10		Cell division transporter, ATP-binding protein FtsE (TC 3.A.5.1.1)	Clustering-based subsystems	Common in both disease group		0	0.163	0.059	0.274	0.063	0.173	0.166	0.086	0	0	0.093	0.096	0.098	0.084	69.929	9
Leucyl-tRNA synthetase (EC 6.1.1.4)	Protein Metabolism	Common in both disease group		0.046	0.051	0.129	0.074	0.055	0.03	0.1	0.065	0.258	0.128	0.105	0.063	0.092	0.061	69.774	12		tRNA-i(6)A37 methylthiotransferase	Clustering-based subsystems	Common in both disease group		0	0	0.197	0.16	0	0	0.276	0	0.302	0	0.087	0.149	0.098	0.116	70.027	6
Cell division trigger factor (EC 5.2.1.8)	Clustering-based subsystems	Common in both disease group		0.117	0.06	0.155	0.19	0.038	0.076	0.227	0.08	0	0.086	0	0.063	0.091	0.07	69.865	10		Carbamoyl-phosphate synthase large chain (EC 6.3.5.5)	Cell Division and Cell Cycle	Common in both disease group		0.089	0.036	0.11	0.114	0.168	0.162	0.016	0.107	0.173	0	0.062	0.128	0.097	0.058	70.124	11
Cell division transporter, ATP-binding protein FtsE (TC 3.A.5.1.1)	Clustering-based subsystems	Common in both disease group		0.066	0.101	0	0.158	0.149	0.159	0.109	0.057	0	0.107	0.129	0.057	0.091	0.056	69.956	10		Flavodoxin	Cofactors, Vitamins, Prosthetic Groups, Pigments	Common in both disease group		0.177	0.154	0.036	0.114	0.116	0.05	0.173	0.082	0	0	0.099	0.16	0.097	0.064	70.221	10
Malonyl CoA-acyl carrier protein transacylase (EC 2.3.1.39)	Cell Wall and Capsule	Common in both disease group		0.059	0.117	0.155	0.222	0.201	0.051	0	0.069	0	0.171	0	0.038	0.09	0.08	70.046	9		Protein-export membrane protein SecF (TC 3.A.5.1.1)	Membrane Transport	Common in both disease group		0.089	0.172	0.045	0.182	0.184	0.085	0.15	0.066	0	0	0.05	0.139	0.097	0.067	70.318	10
V-type ATP synthase subunit B (EC 3.6.3.14)	Respiration	Common in both disease group		0.059	0.163	0	0.042	0.096	0.142	0.036	0.056	0.221	0.135	0.072	0.051	0.089	0.064	70.135	11		Lysyl-tRNA synthetase (class II) (EC 6.1.1.6)	Protein Metabolism	Common in both disease group		0.066	0.163	0.045	0.114	0.074	0.046	0.173	0.156	0.13	0	0.093	0.096	0.096	0.053	70.414	11
Transcription termination protein NusA	Clustering-based subsystems	Common in both disease group		0.073	0.127	0	0	0.105	0.146	0	0.069	0	0.128	0.229	0.19	0.089	0.079	70.224	8		Ribosome recycling factor	Clustering-based subsystems	Common in both disease group		0.133	0.145	0.129	0.068	0.105	0.077	0.063	0.181	0	0	0.099	0.149	0.096	0.057	70.51	10
tRNA-guanine transglycosylase (EC 2.4.2.29)	RNA Metabolism	Common in both disease group		0.081	0.058	0	0.253	0.131	0.025	0.164	0.034	0	0.15	0.129	0.038	0.089	0.078	70.313	10		Peptide chain release factor 2	Clustering-based subsystems	Common in both disease group		0	0	0.109	0.103	0.205	0.104	0.095	0.161	0.13	0	0.112	0.128	0.095	0.065	70.605	9
Asparaginyl-tRNA synthetase (EC 6.1.1.22)	Protein Metabolism	Common in both disease group		0.112	0.081	0.103	0.232	0.035	0.08	0.073	0.088	0	0.057	0.124	0.076	0.089	0.056	70.401	11		PTS system, maltose and glucose-specific IIB component (EC 2.7.1.69)	Carbohydrates	Common in both disease group		0.111	0.009	0.158	0.046	0.005	0.301	0.134	0.033	0	0	0.23	0.117	0.095	0.098	70.701	10
Protein-export membrane protein SecD (TC 3.A.5.1.1)	Membrane Transport	Common in both disease group		0.024	0.126	0.052	0.095	0.154	0.214	0	0.023	0.221	0.086	0.029	0.032	0.088	0.076	70.489	11		PTS system, maltose and glucose-specific IIC component (EC 2.7.1.69)	Carbohydrates	Common in both disease group		0.111	0.009	0.158	0.046	0.005	0.301	0.134	0.033	0	0	0.23	0.117	0.095	0.098	70.796	10
2-amino-3-ketobutyrate coenzyme A ligase (EC 2.3.1.29)	Amino Acids and Derivatives	Common in both disease group		0.044	0.18	0.155	0.063	0.21	0.102	0	0.015	0	0.057	0.172	0.051	0.087	0.074	70.577	10		S-adenosylmethionine:tRNA ribosyltransferase-isomerase (EC 5.-.-.-)	RNA Metabolism	Common in both disease group		0	0	0.069	0.308	0.237	0.046	0.071	0.111	0.194	0	0.074	0.032	0.095	0.1	70.891	9
Alcohol dehydrogenase (EC 1.1.1.1); Acetaldehyde dehydrogenase (EC 1.2.1.10)	Carbohydrates	Common in both disease group		0.083	0.03	0.103	0.063	0.032	0.04	0.064	0.274	0	0.057	0.167	0.133	0.087	0.075	70.664	11		GTP-binding protein EngA	Clustering-based subsystems	Common in both disease group		0	0.136	0.134	0.137	0.079	0.162	0.095	0.173	0	0	0.13	0.096	0.095	0.063	70.986	9
Benzoyl-CoA reductase subunit BadE (EC 1.3.99.15)	Metabolism of Aromatic Compounds	Common in both disease group		0.029	0.122	0.052	0.137	0.082	0.034	0	0.04	0.258	0.057	0.153	0.082	0.087	0.071	70.751	11		COG1649 predicted glycoside hydrolase	Carbohydrates	Common in both disease group		0.82	0	0.221	0.023	0	0.008	0.016	0.004	0.043	0	0	0	0.095	0.237	71.081	7
Guanylate kinase (EC 2.7.4.8)	Clustering-based subsystems	Common in both disease group		0.125	0.058	0.155	0	0	0	0.082	0.224	0.221	0.086	0	0.095	0.087	0.082	70.838	8		Maltose/maltodextrin ABC transporter, substrate binding periplasmic protein MalE	Carbohydrates	Common in both disease group		0.133	0	0.141	0.103	0	0.301	0.095	0	0	0	0.261	0.096	0.094	0.104	71.175	7
SSU ribosomal protein S11p (S14e)	Protein Metabolism	Common in both disease group		0.088	0.099	0.129	0	0.052	0	0.164	0.075	0.185	0.107	0.062	0.082	0.087	0.056	70.925	10		PTS system, mannose-specific IID component (EC 2.7.1.69)	Carbohydrates	Common in both disease group		0	0.018	0.14	0.091	0	0.139	0.284	0.082	0	0	0.372	0	0.094	0.123	71.269	7
LSU ribosomal protein L6p (L9e)	Protein Metabolism	Common in both disease group		0.064	0.071	0.207	0.116	0.085	0.066	0	0.046	0.111	0.1	0	0.177	0.087	0.062	71.012	10		Arginine/ornithine antiporter ArcD	Amino Acids and Derivatives	Common in both disease group		0.133	0.19	0.122	0	0	0.046	0	0.161	0.324	0	0.149	0	0.094	0.104	71.362	7
Ribosome recycling factor	Clustering-based subsystems	Common in both disease group		0.078	0.113	0.052	0.042	0.076	0.055	0.109	0.1	0.295	0	0.115	0	0.086	0.077	71.098	10		Pyrophosphate-energized proton pump (EC 3.6.1.1)	Phosphorus Metabolism	Common in both disease group		0.044	0.1	0.027	0.217	0.152	0.031	0.071	0.177	0.086	0	0.217	0	0.094	0.08	71.456	10
N-acetylglucosamine-1-phosphate uridyltransferase (EC 2.7.7.23)	Cell Wall and Capsule	Common in both disease group		0.11	0.124	0	0.317	0.058	0.032	0	0.172	0	0	0	0.222	0.086	0.105	71.184	7		V-type ATP synthase subunit B (EC 3.6.3.14)	Respiration	Common in both disease group		0.066	0.181	0.049	0.046	0.1	0.104	0.205	0.091	0.151	0	0.043	0.075	0.093	0.06	71.549	11
PF00070 family, FAD-dependent NAD(P)-disulphide oxidoreductase	Miscellaneous	Common in both disease group		0.152	0	0.465	0.063	0.012	0	0.073	0.027	0	0.128	0.038	0.076	0.086	0.129	71.27	9		Ferric siderophore transport system, periplasmic binding protein TonB	Iron acquisition and metabolism	Common in both disease group		0	0	0.054	0	0	0.046	0.126	0.231	0.259	0	0.05	0.342	0.092	0.12	71.641	7
Putative Dihydrolipoamide dehydrogenase (EC 1.8.1.4)	Carbohydrates	Common in both disease group		0.152	0	0.465	0.063	0.012	0	0.073	0.027	0	0.128	0.038	0.076	0.086	0.129	71.356	9		Glucosamine-1-phosphate N-acetyltransferase (EC 2.3.1.157)	Cell Wall and Capsule	Common in both disease group		0.266	0	0.183	0.137	0.147	0	0.189	0	0	0	0	0.171	0.091	0.1	71.732	6
Adenylosuccinate lyase (EC 4.3.2.2)	Nucleosides and Nucleotides	Common in both disease group		0.083	0.06	0	0.106	0.052	0.123	0.164	0.061	0.148	0.143	0.076	0.013	0.086	0.052	71.442	11		D-proline reductase, 23 kDa subunit (EC 1.21.4.1)	Amino Acids and Derivatives	Common in both disease group		0	0.027	0.145	0.114	0.121	0.019	0	0.152	0.065	0	0.223	0.224	0.091	0.084	71.823	9
Alkyl hydroperoxide reductase subunit C-like protein	Stress Response	Common in both disease group		0.044	0.154	0	0	0.096	0	0	0.046	0.443	0	0.072	0.171	0.085	0.128	71.528	7		D-proline reductase, 45 kDa subunit (EC 1.21.4.1)	Amino Acids and Derivatives	Common in both disease group		0	0.027	0.145	0.114	0.121	0.019	0	0.152	0.065	0	0.223	0.224	0.091	0.084	71.914	9
Beta-galactosidase (EC 3.2.1.23)	Carbohydrates	Common in both disease group		0.108	0.057	0	0.169	0.152	0	0.4	0	0	0.114	0	0.025	0.085	0.118	71.613	7		GTP cyclohydrolase II (EC 3.5.4.25)	Cofactors, Vitamins, Prosthetic Groups, Pigments	Common in both disease group		0.133	0.19	0.194	0.068	0.047	0.104	0.024	0.062	0.194	0	0	0.064	0.09	0.073	72.004	10
Protein-export membrane protein SecF (TC 3.A.5.1.1)	Membrane Transport	Common in both disease group		0.024	0.122	0.026	0.095	0.137	0.22	0.018	0.027	0.221	0.071	0.029	0.032	0.085	0.075	71.698	12		D-alanyl transfer protein DltB	Cell Wall and Capsule	Common in both disease group		0	0	0.075	0	0	0.127	0.047	0	0	0.829	0	0	0.09	0.236	72.094	4
GMP synthase [glutamine-hydrolyzing] (EC 6.3.5.2)	Nucleosides and Nucleotides	Common in both disease group		0.093	0.145	0	0.063	0.093	0.102	0.146	0.115	0	0	0.172	0.089	0.085	0.059	71.783	9		COG0536: GTP-binding protein Obg	Clustering-based subsystems	Common in both disease group		0	0.109	0.084	0.068	0.189	0.035	0.095	0.173	0	0	0.13	0.192	0.09	0.072	72.183	9
Aspartate carbamoyltransferase (EC 2.1.3.2)	Clustering-based subsystems	Common in both disease group		0.051	0.027	0.155	0.19	0.061	0.032	0.109	0.057	0	0.128	0.029	0.171	0.084	0.064	71.867	11		Hypothetical protein YggS, proline synthase co-transcribed bacterial homolog PROSC	Amino Acids and Derivatives	Common in both disease group		0	0.217	0.125	0	0.315	0.416	0	0	0	0	0	0	0.089	0.148	72.273	4
3-oxoacyl-[acyl-carrier-protein] synthase, KASIII (EC 2.3.1.41)	Clustering-based subsystems	Common in both disease group		0.108	0.081	0	0.148	0.111	0.127	0.109	0.042	0	0.2	0	0.076	0.083	0.063	71.951	9		SSU ribosomal protein S16p	Clustering-based subsystems	Common in both disease group		0.133	0.127	0.031	0	0.158	0	0.126	0.173	0.259	0	0.062	0	0.089	0.086	72.362	8
Ribulose-phosphate 3-epimerase (EC 5.1.3.1)	Carbohydrates	Common in both disease group		0.049	0	0.129	0.106	0.073	0.106	0.136	0.067	0	0.143	0.191	0	0.083	0.063	72.034	9		Enoyl-CoA hydratase (EC 4.2.1.17)	Amino Acids and Derivatives	Common in both disease group		0.399	0	0	0.103	0	0	0	0.111	0	0	0.168	0.288	0.089	0.134	72.451	5
D-3-phosphoglycerate dehydrogenase (EC 1.1.1.95)	Amino Acids and Derivatives	Common in both disease group		0.068	0.149	0	0	0.198	0.127	0.073	0.123	0	0	0.21	0.051	0.083	0.078	72.117	8		GTP-binding protein Era	Clustering-based subsystems	Common in both disease group		0.332	0	0.068	0	0	0.096	0.118	0.226	0	0	0.062	0.16	0.089	0.107	72.539	7
SSU ribosomal protein S13p (S18e)	Protein Metabolism	Common in both disease group		0.068	0.088	0.155	0.148	0.076	0.064	0	0.057	0	0.086	0.129	0.12	0.083	0.05	72.2	10		Trk system potassium uptake protein TrkA	Clustering-based subsystems	Common in both disease group		0	0.109	0.022	0	0.016	0.023	0	0	0	0.829	0	0.064	0.089	0.235	72.628	6
Lysyl-tRNA synthetase (class II) (EC 6.1.1.6)	Protein Metabolism	Common in both disease group		0.083	0.092	0	0.074	0.073	0.127	0.064	0.052	0.148	0.121	0.081	0.076	0.083	0.038	72.282	11		Ferroxidase (EC 1.16.3.1)	Stress Response	Common in both disease group		0.222	0.082	0	0.034	0.079	0.031	0	0.082	0.432	0	0.031	0.064	0.088	0.124	72.716	9
COG0536: GTP-binding protein Obg	Clustering-based subsystems	Common in both disease group		0.088	0.085	0	0.127	0.07	0.07	0	0.115	0	0.107	0.172	0.152	0.082	0.058	72.364	9		Non-specific DNA-binding protein Dps	Stress Response	Common in both disease group		0.222	0.082	0	0.034	0.079	0.031	0	0.082	0.432	0	0.031	0.064	0.088	0.124	72.804	9
Dihydropteroate synthase (EC 2.5.1.15)	Clustering-based subsystems	Common in both disease group		0.103	0.099	0	0	0	0	0.127	0.201	0	0.249	0.201	0	0.082	0.095	72.446	6		Signal transduction histidine kinase CheA (EC 2.7.3.-)	Motility and Chemotaxis	Common in both disease group		0	0.245	0	0	0.237	0.035	0	0	0.324	0	0.056	0.16	0.088	0.12	72.892	6
Glutamyl-tRNA synthetase (EC 6.1.1.17)	Cofactors, Vitamins, Prosthetic Groups, Pigments	Common in both disease group		0.088	0.05	0.155	0.127	0.064	0.059	0.036	0.134	0	0.057	0.172	0.038	0.082	0.053	72.527	11		Rubrerythrin	Stress Response	Common in both disease group		0	0.018	0.048	0.091	0.084	0	0.063	0.107	0.302	0	0.211	0.128	0.088	0.092	72.98	9
Cysteinyl-tRNA synthetase (EC 6.1.1.16)	Miscellaneous	Common in both disease group		0	0.106	0	0.042	0.152	0.127	0.218	0.061	0	0.171	0	0.101	0.082	0.076	72.609	8		Xaa-Pro aminopeptidase (EC 3.4.11.9)	Clustering-based subsystems	Common in both disease group		0.222	0.036	0.025	0.274	0.053	0.023	0	0.091	0.13	0	0	0.192	0.087	0.095	73.067	9
GTP cyclohydrolase II (EC 3.5.4.25)	Cofactors, Vitamins, Prosthetic Groups, Pigments	Common in both disease group		0.037	0.053	0.155	0.222	0.131	0.133	0	0.08	0	0.043	0.115	0	0.081	0.071	72.69	9		Rod shape-determining protein MreB	Cell Division and Cell Cycle	Common in both disease group		0.089	0.145	0.179	0	0.074	0	0.063	0.082	0.259	0	0.087	0.064	0.087	0.077	73.154	9
Long-chain-fatty-acid--CoA ligase (EC 6.2.1.3)	Cofactors, Vitamins, Prosthetic Groups, Pigments	Common in both disease group		0	0.127	0	0.127	0.21	0.169	0	0	0	0	0.076	0.253	0.08	0.094	72.77	6		Ketol-acid reductoisomerase (EC 1.1.1.86)	Amino Acids and Derivatives	Common in both disease group		0.222	0.018	0.048	0.068	0.021	0.085	0.268	0	0	0	0.05	0.256	0.086	0.102	73.24	9
NAD synthetase (EC 6.3.1.5)	Cofactors, Vitamins, Prosthetic Groups, Pigments	Common in both disease group		0.054	0.078	0.155	0.106	0.099	0.127	0.036	0.061	0	0.057	0.086	0.101	0.08	0.042	72.85	11		Acetoin dehydrogenase E1 component beta-subunit (EC 1.2.4.-)	Carbohydrates	Common in both disease group		0.399	0.054	0.079	0.091	0	0.162	0.032	0	0.086	0	0.087	0.043	0.086	0.109	73.326	9
Rod shape-determining protein MreB	Cell Division and Cell Cycle	Common in both disease group		0.02	0.071	0	0	0.082	0.08	0	0.08	0.221	0.171	0.124	0.101	0.079	0.07	72.929	9		2,3-bisphosphoglycerate-independent phosphoglycerate mutase (EC 5.4.2.1)	Carbohydrates	Common in both disease group		0.465	0	0.094	0	0.032	0.116	0.118	0.062	0	0	0.112	0.032	0.086	0.129	73.412	8
D-alanyl-D-alanine carboxypeptidase (EC 3.4.16.4)	Cell Wall and Capsule	Common in both disease group		0.098	0.044	0.516	0.106	0	0	0	0.067	0	0	0.119	0	0.079	0.145	73.008	6		LSU ribosomal protein L15p (L27Ae)	Protein Metabolism	Common in both disease group		0.177	0.045	0.076	0.068	0.074	0.139	0.071	0.119	0.108	0	0.062	0.085	0.085	0.046	73.497	11
Uridylate kinase (EC 2.7.4.-)	Clustering-based subsystems	Common in both disease group		0.064	0.103	0.155	0.042	0.017	0.017	0.109	0.065	0.148	0.071	0.038	0.114	0.079	0.047	73.087	12		Glycosyltransferase	Clustering-based subsystems	Common in both disease group		0.177	0.054	0.1	0	0.095	0	0.079	0.14	0.13	0	0.074	0.171	0.085	0.063	73.582	9
GTP-binding protein Era	Clustering-based subsystems	Common in both disease group		0.086	0.115	0.129	0	0	0.106	0.136	0	0	0.143	0	0.222	0.078	0.076	73.165	7		Outer membrane protein H precursor	Cell Wall and Capsule	Common in both disease group		0.199	0.082	0.122	0	0.284	0.046	0	0.124	0	0	0.056	0.096	0.084	0.089	73.666	8
SSU ribosomal protein S8p (S15Ae)	Protein Metabolism	Common in both disease group		0.064	0.136	0.103	0	0	0.074	0	0.069	0.074	0.093	0.057	0.253	0.077	0.07	73.242	9		SSU ribosomal protein S11p (S14e)	Protein Metabolism	Common in both disease group		0.089	0.109	0.208	0.068	0.037	0.116	0.039	0.148	0.022	0	0.074	0.096	0.084	0.058	73.75	11
rRNA small subunit methyltransferase I	Clustering-based subsystems	Common in both disease group		0.029	0.08	0.077	0	0.079	0.184	0	0.029	0.443	0	0	0	0.077	0.128	73.319	7		Cell wall surface anchor family protein	Cell Wall and Capsule	Common in both disease group		0.82	0	0.057	0	0	0.008	0.024	0	0.043	0	0.05	0	0.083	0.233	73.833	6
Flagellar motor rotation protein MotB	Clustering-based subsystems	Specific to peri-implantitis group		0	0	0	0	0.035	0	0	0	0.886	0	0	0	0.077	0.255	73.395	2		L-lactate dehydrogenase (EC 1.1.1.27)	Carbohydrates	Common in both disease group		0.399	0.072	0.052	0.046	0.042	0	0.095	0.14	0	0	0.112	0.043	0.083	0.109	73.917	9
Cytochrome d ubiquinol oxidase subunit II (EC 1.10.3.-)	Clustering-based subsystems	Common in both disease group		0.098	0.028	0.31	0	0.07	0.085	0.036	0.077	0	0	0.134	0.076	0.076	0.085	73.471	9		Aspartyl-tRNA synthetase (EC 6.1.1.12)	Miscellaneous	Common in both disease group		0	0.127	0.094	0.114	0.116	0.123	0.095	0.14	0	0	0.062	0.128	0.083	0.054	74	9
Adenylosuccinate synthetase (EC 6.3.4.4)	Clustering-based subsystems	Common in both disease group		0.093	0.05	0.103	0.042	0.076	0.047	0.036	0.13	0.148	0.071	0.076	0.038	0.076	0.037	73.547	12		Delta-1-pyrroline-5-carboxylate dehydrogenase (EC 1.5.1.12)	Amino Acids and Derivatives	Common in both disease group		0.266	0	0	0.091	0.042	0	0.063	0.148	0	0	0.124	0.256	0.083	0.098	74.083	7
Geranyltranstransferase (farnesyldiphosphate synthase) (EC 2.5.1.10)	Fatty Acids, Lipids, and Isoprenoids	Common in both disease group		0	0.078	0.103	0.169	0.07	0.119	0	0.038	0	0.086	0.096	0.152	0.076	0.057	73.623	9		Citrate synthase (si) (EC 2.3.3.1)	Carbohydrates	Common in both disease group		0.133	0.082	0.044	0	0	0.301	0.142	0.086	0.065	0	0.074	0.064	0.083	0.083	74.165	9
LSU ribosomal protein L20p	Protein Metabolism	Common in both disease group		0.081	0.065	0.103	0.095	0.061	0.042	0.1	0.088	0.111	0.064	0.096	0	0.076	0.031	73.699	11		LSU ribosomal protein L22p (L17e)	Protein Metabolism	Common in both disease group		0.111	0.027	0.117	0.023	0.095	0.073	0.039	0.066	0.086	0.276	0.074	0	0.082	0.071	74.247	11
Putative Holliday junction resolvase (EC 3.1.-.-)	Clustering-based subsystems	Common in both disease group		0.169	0.027	0.077	0.063	0	0.064	0.164	0	0.111	0	0.172	0.057	0.075	0.065	73.774	9		GTPase and tRNA-U34 5-formylation enzyme TrmE	Clustering-based subsystems	Common in both disease group		0	0.362	0.108	0	0.168	0	0.063	0.198	0	0	0	0.085	0.082	0.113	74.329	6
Cysteine desulfurase (EC 2.8.1.7), IscS subfamily	Amino Acids and Derivatives	Common in both disease group		0	0	0.826	0	0	0	0.073	0	0	0	0	0	0.075	0.237	73.849	2		Threonyl-tRNA synthetase (EC 6.1.1.3)	Protein Metabolism	Common in both disease group		0.066	0.072	0.105	0.103	0.1	0.039	0.11	0.115	0.108	0	0.056	0.096	0.081	0.035	74.41	11
SSU ribosomal protein S18p	Phages, Prophages, Transposable elements, Plasmids	Common in both disease group		0	0.113	0.207	0	0.076	0	0.182	0.08	0	0	0.124	0.114	0.075	0.075	73.923	7		GTP cyclohydrolase I (EC 3.5.4.16) type 1	Cofactors, Vitamins, Prosthetic Groups, Pigments	Common in both disease group		0	0.254	0.087	0	0.221	0.108	0	0	0	0	0	0.299	0.081	0.114	74.491	5
ABC transporter membrane-spanning permease, Pep export, Vex3	Virulence, Disease and Defense	Common in both disease group		0.005	0.035	0.181	0.042	0.044	0.153	0.109	0.013	0.037	0.029	0.172	0.076	0.075	0.063	73.998	12		Fructose-1,6-bisphosphatase, Bacillus type (EC 3.1.3.11)	Carbohydrates	Common in both disease group		0	0.072	0.027	0.091	0.032	0	0.142	0.099	0	0	0.248	0.256	0.081	0.093	74.572	8
Predicted L-lactate dehydrogenase, Iron-sulfur cluster-binding subunit YkgF	Carbohydrates	Common in both disease group		0.117	0.074	0.103	0	0.163	0.089	0.109	0.031	0	0.043	0.076	0.089	0.075	0.049	74.073	10		P protein	Clustering-based subsystems	Common in both disease group		0	0.063	0.023	0.046	0.116	0.069	0.047	0.082	0.086	0.276	0.037	0.117	0.08	0.071	74.652	11
Dihydrolipoamide dehydrogenase of acetoin dehydrogenase (EC 1.8.1.4)	Carbohydrates	Common in both disease group		0.068	0	0.413	0	0	0.021	0.255	0.015	0	0	0	0.114	0.074	0.131	74.146	6		Manganese superoxide dismutase (EC 1.15.1.1)	Clustering-based subsystems	Common in both disease group		0	0	0.089	0	0.105	0.27	0.118	0.165	0	0	0	0.214	0.08	0.096	74.732	6
Chromosome (plasmid) partitioning protein ParB	Cell Division and Cell Cycle	Common in both disease group		0.039	0.078	0	0	0.082	0.059	0.109	0.084	0	0.143	0.21	0.076	0.073	0.062	74.22	9		Inosine-5'-monophosphate dehydrogenase (EC 1.1.1.205)	Nucleosides and Nucleotides	Common in both disease group		0.044	0.118	0.067	0.16	0.053	0.116	0.071	0.062	0.086	0	0.087	0.096	0.08	0.041	74.812	11
Alkyl hydroperoxide reductase protein F (EC 1.6.4.-)	Sulfur Metabolism	Common in both disease group		0.073	0.092	0	0.158	0.061	0.275	0.009	0.031	0	0.05	0.053	0.076	0.073	0.078	74.293	10		Alcohol dehydrogenase (EC 1.1.1.1); Acetaldehyde dehydrogenase (EC 1.2.1.10)	Carbohydrates	Common in both disease group		0.044	0.054	0.221	0.023	0.042	0.065	0.095	0.099	0.216	0	0.043	0.053	0.08	0.07	74.891	11
4-hydroxy-3-methylbut-2-enyl diphosphate reductase (EC 1.17.1.2)	Fatty Acids, Lipids, and Isoprenoids	Common in both disease group		0.181	0.184	0	0.148	0.047	0	0	0.096	0	0.171	0	0.038	0.072	0.079	74.365	7		V-type ATP synthase subunit A (EC 3.6.3.14)	Respiration	Common in both disease group		0.155	0.127	0.074	0.011	0.074	0.085	0.102	0.066	0.173	0	0.019	0.064	0.079	0.054	74.971	11
Hypothetical protein YggS, proline synthase co-transcribed bacterial homolog PROSC	Amino Acids and Derivatives	Common in both disease group		0.205	0.106	0	0.127	0.07	0.127	0.164	0.057	0	0	0	0	0.071	0.074	74.436	7		GTP-binding protein TypA/BipA	Protein Metabolism	Common in both disease group		0.044	0.072	0.102	0.068	0.084	0.065	0.071	0.111	0.13	0	0.05	0.149	0.079	0.04	75.05	11
Flavodoxin	Cofactors, Vitamins, Prosthetic Groups, Pigments	Common in both disease group		0.095	0.095	0.103	0.084	0.076	0	0.027	0.09	0	0.064	0.062	0.158	0.071	0.045	74.508	10		Arginine deiminase (EC 3.5.3.6)	Amino Acids and Derivatives	Common in both disease group		0.133	0.181	0.181	0.068	0.042	0.039	0.047	0.181	0	0	0.074	0	0.079	0.072	75.129	9
Transcription-repair coupling factor	Clustering-based subsystems	Common in both disease group		0.137	0	0	0.084	0	0.11	0	0.107	0	0.143	0.115	0.152	0.071	0.065	74.578	7		Amidophosphoribosyltransferase (EC 2.4.2.14)	Cofactors, Vitamins, Prosthetic Groups, Pigments	Common in both disease group		0	0.109	0.166	0.034	0.079	0	0.095	0.086	0.13	0	0.056	0.192	0.079	0.064	75.207	9
Thiol peroxidase, Tpx-type (EC 1.11.1.15)	Clustering-based subsystems	Common in both disease group		0.103	0.131	0.103	0.169	0.052	0.195	0	0.004	0	0	0	0.089	0.07	0.071	74.649	8		Poly(glycerophosphate chain) D-alanine transfer protein DltD	Cell Wall and Capsule	Common in both disease group		0	0	0.022	0	0	0.069	0	0.025	0	0.829	0	0	0.079	0.237	75.286	4
Fumarate hydratase class I, aerobic (EC 4.2.1.2)	Carbohydrates	Common in both disease group		0.132	0.042	0	0.158	0.052	0.038	0	0	0	0.321	0.1	0	0.07	0.096	74.719	7		ethylmalonyl-CoA mutase	Carbohydrates	Common in both disease group		0	0.118	0.08	0.046	0.084	0.054	0.134	0.111	0.086	0	0.081	0.149	0.079	0.048	75.365	10
Ketol-acid reductoisomerase (EC 1.1.1.86)	Amino Acids and Derivatives	Common in both disease group		0.112	0.032	0	0.084	0.012	0.021	0.309	0.054	0	0.086	0.067	0.063	0.07	0.084	74.789	10		Glycyl-tRNA synthetase beta chain (EC 6.1.1.14)	Protein Metabolism	Common in both disease group		0.177	0	0.036	0	0.011	0.023	0.055	0.016	0.022	0.552	0.05	0	0.079	0.157	75.443	9
FIG002344: Hydrolase (HAD superfamily)	Clustering-based subsystems	Common in both disease group		0.112	0.111	0	0.084	0.026	0.127	0	0.046	0.074	0.064	0.167	0.025	0.07	0.053	74.859	10		PTS system, maltose and glucose-specific IIA component (EC 2.7.1.69)	Carbohydrates	Common in both disease group		0	0.009	0.075	0.046	0	0.301	0.134	0.033	0	0	0.217	0.117	0.078	0.098	75.521	8
Methylenetetrahydrofolate dehydrogenase (NADP+) (EC 1.5.1.5)	Carbohydrates	Common in both disease group		0.098	0.078	0.155	0.042	0.07	0.186	0.018	0	0	0	0.086	0.101	0.07	0.061	74.929	9		Guanylate kinase (EC 2.7.4.8)	Clustering-based subsystems	Common in both disease group		0.199	0	0.116	0	0.032	0.092	0	0.062	0.259	0	0.074	0.096	0.078	0.083	75.598	8
Glutamate synthase [NADPH] large chain (EC 1.4.1.13)	Amino Acids and Derivatives	Common in both disease group		0.029	0.17	0	0	0.035	0.057	0	0	0.332	0.086	0.029	0.095	0.069	0.097	74.998	8		MotA/TolQ/ExbB proton channel family protein	Membrane Transport	Common in both disease group		0.089	0.045	0.134	0.034	0.068	0.019	0.032	0.082	0	0.276	0.074	0.075	0.077	0.072	75.676	11
UDP-N-acetylmuramate--alanine ligase (EC 6.3.2.8)	Cell Wall and Capsule	Common in both disease group		0.073	0.046	0.052	0.063	0.07	0.102	0.146	0.111	0	0	0.067	0.101	0.069	0.043	75.067	10		Methylmalonyl-CoA decarboxylase, alpha chain (EC 4.1.1.41)	Carbohydrates	Common in both disease group		0.177	0.109	0.085	0.046	0.137	0	0.095	0.132	0	0	0.037	0.107	0.077	0.06	75.753	9
Transcription accessory protein (S1 RNA-binding domain)	Clustering-based subsystems	Common in both disease group		0.098	0.177	0	0	0.14	0.076	0.073	0.061	0	0	0.153	0.051	0.069	0.063	75.136	8		Transcription-repair coupling factor	Clustering-based subsystems	Common in both disease group		0	0.181	0.075	0	0.063	0.092	0	0.082	0.259	0	0	0.171	0.077	0.087	75.83	7
Glucosamine-1-phosphate N-acetyltransferase (EC 2.3.1.157)	Cell Wall and Capsule	Common in both disease group		0.088	0.099	0	0.253	0.047	0.025	0	0.138	0	0	0	0.177	0.069	0.084	75.205	7		Cysteinyl-tRNA synthetase (EC 6.1.1.16)	Miscellaneous	Common in both disease group		0	0	0.083	0.228	0.231	0.046	0.189	0	0	0	0.099	0.043	0.077	0.091	75.907	7
Dihydroorotase (EC 3.5.2.3)	Cofactors, Vitamins, Prosthetic Groups, Pigments	Common in both disease group		0.159	0.053	0	0.106	0	0.053	0.136	0.182	0	0.107	0	0.032	0.069	0.067	75.274	8		4-hydroxy-3-methylbut-2-enyl diphosphate reductase (EC 1.17.1.2)	Fatty Acids, Lipids, and Isoprenoids	Common in both disease group		0.133	0.127	0.187	0.114	0	0	0.063	0.115	0	0	0	0.171	0.076	0.073	75.982	7
Xaa-Pro aminopeptidase (EC 3.4.11.9)	Clustering-based subsystems	Common in both disease group		0.073	0.085	0	0.253	0.058	0.119	0.055	0.05	0	0	0.029	0.101	0.069	0.07	75.343	9		Prolipoprotein diacylglyceryl transferase (EC 2.4.99.-)	Carbohydrates	Common in both disease group		0.177	0	0.112	0.046	0.084	0.123	0.158	0	0	0	0.124	0.085	0.076	0.065	76.058	8
Phosphoribosylformylglycinamidine synthase, glutamine amidotransferase subunit (EC 6.3.5.3)	Nucleosides and Nucleotides	Common in both disease group		0.02	0.062	0.103	0	0.093	0.087	0.082	0.078	0.074	0.107	0.076	0.032	0.068	0.034	75.41	11		Biotin carboxyl carrier protein	Clustering-based subsystems	Common in both disease group		0	0.091	0.017	0	0.137	0	0.221	0.058	0	0	0.236	0.149	0.076	0.09	76.134	7
Orotate phosphoribosyltransferase (EC 2.4.2.10)	Cofactors, Vitamins, Prosthetic Groups, Pigments	Common in both disease group		0	0.016	0	0.127	0.114	0.191	0.109	0.052	0	0	0.129	0.076	0.068	0.066	75.478	8		Aspartyl-tRNA(Asn) amidotransferase subunit B (EC 6.3.5.6)	Miscellaneous	Common in both disease group		0.089	0.054	0.023	0.091	0.053	0.231	0	0.124	0.173	0	0	0.064	0.075	0.072	76.209	9
S-adenosylmethionine:tRNA ribosyltransferase-isomerase (EC 5.-.-.-)	RNA Metabolism	Common in both disease group		0.022	0.117	0	0.095	0.052	0.133	0.055	0.052	0	0.171	0	0.114	0.068	0.058	75.546	9		Glutamyl-tRNA(Gln) amidotransferase subunit B (EC 6.3.5.7)	Miscellaneous	Common in both disease group		0.089	0.054	0.023	0.091	0.053	0.231	0	0.124	0.173	0	0	0.064	0.075	0.072	76.284	9
DNA polymerase I (EC 2.7.7.7)	DNA Metabolism	Common in both disease group		0.066	0.069	0.232	0.063	0.052	0.07	0.082	0.08	0	0	0.057	0.038	0.068	0.059	75.613	10		SSU ribosomal protein S8p (S15Ae)	Protein Metabolism	Common in both disease group		0	0.091	0.222	0.068	0.053	0.108	0.087	0.086	0	0	0.062	0.117	0.074	0.062	76.359	9
Iron-sulfur cluster assembly scaffold protein IscU	Amino Acids and Derivatives	Common in both disease group		0.073	0.265	0	0	0.087	0.106	0	0.038	0	0.214	0.024	0	0.067	0.089	75.681	7		Cell division protein FtsX	Clustering-based subsystems	Common in both disease group		0.266	0.109	0.053	0	0	0.196	0.142	0.062	0	0	0.056	0	0.074	0.088	76.432	7
Valyl-tRNA synthetase (EC 6.1.1.9)	Protein Metabolism	Common in both disease group		0.037	0.032	0	0.021	0.085	0.087	0.027	0.052	0.258	0.086	0.053	0.07	0.067	0.066	75.748	11		Glycerol uptake facilitator protein	Carbohydrates	Common in both disease group		0.177	0.036	0.012	0.091	0.063	0.416	0	0.082	0	0	0	0	0.073	0.121	76.505	7
rRNA small subunit methyltransferase H	Clustering-based subsystems	Common in both disease group		0.039	0.057	0.155	0	0.064	0.055	0.073	0.134	0.148	0	0	0.076	0.067	0.055	75.814	9		Nicotinate phosphoribosyltransferase (EC 2.4.2.11)	Cofactors, Vitamins, Prosthetic Groups, Pigments	Common in both disease group		0	0.109	0.106	0.068	0.142	0.081	0.047	0.111	0	0	0.112	0.096	0.073	0.05	76.578	9
Inosine-5'-monophosphate dehydrogenase (EC 1.1.1.205)	Nucleosides and Nucleotides	Common in both disease group		0.066	0.067	0	0.116	0.052	0.127	0.082	0.056	0.074	0.086	0.029	0.044	0.067	0.035	75.881	11		Iron-sulfur cluster assembly ATPase protein SufC	Clustering-based subsystems	Common in both disease group		0	0.072	0.096	0	0.063	0.031	0.347	0	0.259	0	0	0	0.072	0.114	76.65	6
UDP-glucose dehydrogenase (EC 1.1.1.22)	Cell Wall and Capsule	Common in both disease group		0.049	0.092	0	0.042	0.093	0.11	0.146	0.031	0	0.143	0.038	0.051	0.066	0.05	75.947	10		Translation initiation factor 3	Protein Metabolism	Common in both disease group		0	0.091	0.18	0.068	0.063	0.058	0.11	0.132	0	0	0.068	0.096	0.072	0.055	76.723	9
Putative stomatin/prohibitin-family membrane protease subunit YbbK	Clustering-based subsystems	Common in both disease group		0.137	0.046	0.103	0.042	0.07	0.136	0.055	0.046	0	0.029	0.067	0.063	0.066	0.041	76.013	11		SSU ribosomal protein S14p (S29e)	Miscellaneous	Common in both disease group		0	0	0.246	0.068	0.095	0.139	0.047	0	0.086	0	0	0.171	0.071	0.081	76.794	7
Glucokinase (EC 2.7.1.2)	Carbohydrates	Common in both disease group		0.108	0.035	0	0.127	0.058	0.136	0	0.077	0	0.057	0.191	0	0.066	0.064	76.079	8		Transcription accessory protein (S1 RNA-binding domain)	Clustering-based subsystems	Common in both disease group		0	0.145	0.079	0.091	0.147	0.031	0.063	0.099	0	0	0.025	0.171	0.071	0.061	76.865	9
L-aspartate oxidase (EC 1.4.3.16)	Cofactors, Vitamins, Prosthetic Groups, Pigments	Common in both disease group		0	0	0.232	0.317	0.026	0.153	0	0	0	0	0.057	0	0.065	0.109	76.144	5		SSU ribosomal protein S19p (S15e)	Protein Metabolism	Common in both disease group		0.066	0	0	0.057	0	0	0	0	0.043	0.552	0.099	0.032	0.071	0.155	76.935	6
LSU ribosomal protein L15p (L27Ae)	Protein Metabolism	Common in both disease group		0.042	0.062	0.052	0.032	0.044	0.064	0.091	0.048	0.111	0.05	0.038	0.152	0.065	0.036	76.21	12		D-lactate dehydrogenase (EC 1.1.1.28)	Carbohydrates	Common in both disease group		0.177	0	0.056	0.274	0.095	0.039	0.095	0.041	0	0	0.074	0	0.071	0.083	77.006	8
Dipeptide-binding ABC transporter, periplasmic substrate-binding component (TC 3.A.1.5.2)	Membrane Transport	Common in both disease group		0.073	0.134	0.155	0.084	0	0.017	0	0.061	0	0.157	0.038	0.063	0.065	0.058	76.275	9		Dipeptide transport system permease protein DppB (TC 3.A.1.5.2)	Membrane Transport	Common in both disease group		0.044	0.045	0.033	0	0	0	0.008	0.021	0.086	0.552	0.012	0.032	0.07	0.154	77.076	9
Phosphoribosylformylglycinamidine synthase, synthetase subunit (EC 6.3.5.3)	Nucleosides and Nucleotides	Common in both disease group		0.024	0.057	0	0	0.087	0.087	0.155	0.075	0.074	0.107	0.086	0.032	0.065	0.045	76.34	10		Butyrate-acetoacetate CoA-transferase subunit B (EC 2.8.3.9)	Amino Acids and Derivatives	Common in both disease group		0.199	0.109	0.044	0.274	0.063	0	0.024	0	0	0	0.056	0.064	0.069	0.087	77.145	8
SSU ribosomal protein S10p (S20e)	Protein Metabolism	Common in both disease group		0.054	0.163	0	0.053	0.047	0.066	0.073	0.124	0	0.093	0.053	0.057	0.065	0.046	76.405	10		Phosphomannomutase (EC 5.4.2.8)	Carbohydrates	Common in both disease group		0	0	0.128	0	0.158	0.092	0.071	0.099	0.13	0	0.056	0.096	0.069	0.058	77.214	8
Two-component system histidine kinase	Regulation and Cell signaling	Common in both disease group		0.015	0	0	0.127	0	0.017	0.127	0	0	0	0.134	0.355	0.064	0.107	76.47	6		Leucyl-tRNA synthetase (EC 6.1.1.4)	Protein Metabolism	Common in both disease group		0.111	0.1	0.049	0.068	0.084	0.042	0.102	0.082	0	0	0.056	0.128	0.069	0.041	77.283	10
2,3-bisphosphoglycerate-independent phosphoglycerate mutase (EC 5.4.2.1)	Carbohydrates	Common in both disease group		0.044	0.053	0	0.127	0.061	0.057	0	0.017	0	0.278	0.115	0.019	0.064	0.079	76.534	9		Threonine dehydrogenase and related Zn-dependent dehydrogenases	Amino Acids and Derivatives	Common in both disease group		0.177	0.118	0.026	0.091	0.032	0.012	0.063	0.07	0.151	0	0.012	0.064	0.068	0.057	77.351	11
Dihydroxyacetone kinase family protein	Clustering-based subsystems	Common in both disease group		0.112	0	0	0.232	0	0	0.127	0.126	0	0.071	0	0.101	0.064	0.077	76.598	6		Valyl-tRNA synthetase (EC 6.1.1.9)	Protein Metabolism	Common in both disease group		0	0.063	0.049	0.08	0.058	0.031	0.087	0.078	0.13	0	0.099	0.139	0.068	0.044	77.419	10
Cytochrome d ubiquinol oxidase subunit I (EC 1.10.3.-)	Respiration	Common in both disease group		0.088	0.035	0.103	0.042	0.023	0.119	0	0.034	0.148	0.086	0.029	0.063	0.064	0.044	76.662	11		Glycine dehydrogenase [decarboxylating] (glycine cleavage system P1 protein) (EC 1.4.4.2)	Amino Acids and Derivatives	Common in both disease group		0	0.272	0.009	0.068	0.032	0	0	0.049	0	0	0.093	0.288	0.068	0.104	77.486	7
Cytoplasmic axial filament protein CafA and Ribonuclease G (EC 3.1.4.-)	Clustering-based subsystems	Common in both disease group		0.051	0.037	0	0.222	0.114	0.108	0.082	0.011	0	0.107	0	0.038	0.064	0.066	76.726	9		1-hydroxy-2-methyl-2-(E)-butenyl 4-diphosphate synthase (EC 1.17.7.1)	Clustering-based subsystems	Common in both disease group		0	0.109	0.05	0.103	0.158	0	0.071	0.062	0.194	0	0	0.064	0.068	0.064	77.554	8
1-deoxy-D-xylulose 5-phosphate synthase (EC 2.2.1.7)	Cofactors, Vitamins, Prosthetic Groups, Pigments	Common in both disease group		0.044	0.067	0	0.106	0.041	0.097	0.073	0.038	0.148	0.057	0.096	0	0.064	0.043	76.79	10		Dipeptide-binding ABC transporter, periplasmic substrate-binding component (TC 3.A.1.5.2)	Membrane Transport	Common in both disease group		0.133	0	0.235	0	0.063	0	0.047	0.091	0	0	0.112	0.128	0.067	0.075	77.621	7
Histidine ammonia-lyase (EC 4.3.1.3)	Amino Acids and Derivatives	Common in both disease group		0.015	0.103	0	0.042	0.093	0.093	0.164	0.046	0	0.143	0.067	0	0.064	0.056	76.854	9		Mannose-6-phosphate isomerase (EC 5.3.1.8)	Carbohydrates	Common in both disease group		0.066	0.054	0.025	0.068	0	0	0	0.062	0.324	0	0.112	0.096	0.067	0.09	77.689	8
Iron-sulfur cluster assembly protein SufD	Clustering-based subsystems	Common in both disease group		0.029	0	0.155	0.095	0.044	0.076	0.136	0.034	0	0.064	0.072	0.057	0.064	0.048	76.918	10		LSU ribosomal protein L9p	Clustering-based subsystems	Common in both disease group		0	0.054	0.023	0.182	0.179	0.062	0	0.156	0	0	0.087	0.064	0.067	0.07	77.756	8
Signal transduction histidine kinase CheA (EC 2.7.3.-)	Motility and Chemotaxis	Common in both disease group		0	0.249	0	0	0.306	0	0	0	0	0.064	0.143	0	0.064	0.11	76.981	4		Phosphoribosylformylglycinamidine synthase, synthetase subunit (EC 6.3.5.3)	Nucleosides and Nucleotides	Common in both disease group		0.066	0.082	0.044	0.091	0.158	0.127	0.024	0.062	0	0	0.056	0.096	0.067	0.048	77.823	10
V-type ATP synthase subunit A (EC 3.6.3.14)	Respiration	Common in both disease group		0.022	0.149	0	0.042	0.149	0.121	0.027	0	0.185	0.043	0	0.025	0.063	0.067	77.045	9		UDP-N-acetylglucosamine 2-epimerase (EC 5.1.3.14)	Cell Wall and Capsule	Common in both disease group		0	0.045	0.089	0	0.079	0.039	0.039	0.124	0	0	0.279	0.107	0.067	0.08	77.89	8
Aspartokinase (EC 2.7.2.4)	Amino Acids and Derivatives	Common in both disease group		0.095	0.117	0	0.19	0.114	0.095	0.055	0	0	0	0	0.095	0.063	0.064	77.108	7		Glutaconyl-CoA decarboxylase alpha chain (EC 4.1.1.70)	Respiration	Common in both disease group		0	0.199	0.114	0	0.058	0.008	0.039	0.041	0.108	0	0.062	0.171	0.067	0.068	77.956	9
Multiple sugar ABC transporter, ATP-binding protein	Carbohydrates	Common in both disease group		0.054	0.035	0.103	0.127	0.052	0.008	0.073	0.042	0	0.043	0.057	0.165	0.063	0.048	77.171	11		Nucleoside triphosphate pyrophosphohydrolase MazG	Dormancy and Sporulation	Common in both disease group		0	0.091	0	0	0.021	0	0	0.074	0	0.552	0.012	0.043	0.066	0.156	78.022	6
UDP-N-acetylmuramoylalanyl-D-glutamyl-2,6-diaminopimelate--D-alanyl-D-alanine ligase (EC 6.3.2.10)	Cell Wall and Capsule	Common in both disease group		0.022	0.042	0	0.095	0.192	0.089	0.082	0.046	0	0.107	0.043	0.038	0.063	0.054	77.234	10		Cell division trigger factor (EC 5.2.1.8)	Clustering-based subsystems	Common in both disease group		0	0	0.106	0.046	0.063	0.104	0.095	0.091	0.13	0	0.106	0.053	0.066	0.046	78.088	9
Peptide deformylase (EC 3.5.1.88)	Clustering-based subsystems	Common in both disease group		0.061	0	0	0.158	0.044	0.064	0.045	0.077	0	0.107	0.072	0.127	0.063	0.05	77.297	9		Oxaloacetate decarboxylase beta chain (EC 4.1.1.3)	Carbohydrates	Common in both disease group		0	0.109	0.027	0	0.074	0.023	0.11	0.058	0.173	0	0.037	0.171	0.065	0.063	78.153	9
Cell division initiation protein DivIVA	Cell Division and Cell Cycle	Common in both disease group		0.134	0	0	0.264	0	0	0.227	0	0	0	0	0.127	0.063	0.099	77.36	4		FIG002344: Hydrolase (HAD superfamily)	Clustering-based subsystems	Common in both disease group		0	0.082	0.033	0.182	0.121	0.039	0.079	0.058	0.065	0	0.037	0.085	0.065	0.051	78.219	10
Zn-dependent hydrolase, RNA-metabolising, CPSF 73 kDa analog	Clustering-based subsystems	Common in both disease group		0.044	0	0.103	0.232	0	0.017	0.182	0.011	0	0	0.048	0.114	0.063	0.079	77.423	8		UDP-N-acetylglucosamine--N-acetylmuramyl-(pentapeptide) pyrophosphoryl-undecaprenol N-acetylglucosamine transferase (EC 2.4.1.227)	Cell Wall and Capsule	Common in both disease group		0.399	0	0.128	0.171	0	0	0.047	0	0	0	0	0.032	0.065	0.12	78.283	5
Fructose-1,6-bisphosphatase, GlpX type (EC 3.1.3.11)	Carbohydrates	Common in both disease group		0.098	0	0.31	0.127	0	0.051	0.109	0	0	0.057	0	0	0.063	0.092	77.485	6		dTDP-glucose 4,6-dehydratase (EC 4.2.1.46)	Cell Wall and Capsule	Common in both disease group		0	0	0.062	0.034	0	0.069	0.307	0.099	0.13	0	0.074	0	0.065	0.089	78.348	7
Ferroxidase (EC 1.16.3.1)	Stress Response	Common in both disease group		0.046	0.069	0.052	0.116	0.079	0.172	0.045	0.046	0	0	0.062	0.063	0.063	0.047	77.548	10		Undecaprenyl pyrophosphate synthetase (EC 2.5.1.31)	Clustering-based subsystems	Common in both disease group		0.266	0.109	0.037	0	0	0	0.189	0.148	0	0	0.025	0	0.065	0.092	78.413	6
Non-specific DNA-binding protein Dps	Stress Response	Common in both disease group		0.046	0.069	0.052	0.116	0.079	0.172	0.045	0.046	0	0	0.062	0.063	0.063	0.047	77.61	10		Glutamyl-tRNA synthetase (EC 6.1.1.17)	Cofactors, Vitamins, Prosthetic Groups, Pigments	Common in both disease group		0	0.127	0.098	0	0.126	0	0.142	0.099	0.086	0	0.05	0.043	0.064	0.055	78.477	8
D-alanine--poly(phosphoribitol) ligase subunit 1 (EC 6.1.1.13)	Cell Wall and Capsule	Common in both disease group		0.098	0	0.413	0	0	0.042	0	0.069	0	0	0	0.127	0.062	0.119	77.673	5		Glycyl-tRNA synthetase (EC 6.1.1.14)	Protein Metabolism	Common in both disease group		0	0.036	0.016	0.046	0.053	0.039	0.039	0.066	0.13	0.276	0.025	0.043	0.064	0.074	78.541	11
Acetyl-CoA synthetase (ADP-forming) alpha and beta chains, putative	Carbohydrates	Common in both disease group		0.051	0.113	0	0	0.125	0.07	0	0.034	0.185	0.078	0.091	0	0.062	0.06	77.735	8		Glycine cleavage system H protein	Amino Acids and Derivatives	Common in both disease group		0	0.136	0.019	0.103	0.173	0.058	0	0.086	0	0	0.093	0.096	0.064	0.06	78.604	8
Acetoin dehydrogenase E1 component beta-subunit (EC 1.2.4.-)	Carbohydrates	Common in both disease group		0.122	0.067	0.155	0	0.006	0	0.2	0.011	0.074	0.029	0.057	0.025	0.062	0.066	77.797	10		Aspartate-semialdehyde dehydrogenase (EC 1.2.1.11)	Amino Acids and Derivatives	Common in both disease group		0.266	0	0.056	0	0.126	0.081	0.071	0.161	0	0	0	0	0.063	0.085	78.668	6
Phosphoglucosamine mutase (EC 5.4.2.10)	Cell Wall and Capsule	Common in both disease group		0.054	0	0	0	0.076	0.038	0.127	0.054	0	0.185	0.105	0.101	0.062	0.06	77.859	8		Mercuric ion reductase (EC 1.16.1.1)	Miscellaneous	Common in both disease group		0	0	0.053	0	0.032	0.104	0.142	0.062	0	0	0.112	0.256	0.063	0.079	78.731	7
dTDP-glucose 4,6-dehydratase (EC 4.2.1.46)	Cell Wall and Capsule	Common in both disease group		0.037	0.053	0	0.032	0.052	0.095	0.164	0.092	0	0.086	0.072	0.057	0.062	0.045	77.92	10		3,4-dihydroxy-2-butanone 4-phosphate synthase	Cofactors, Vitamins, Prosthetic Groups, Pigments	Common in both disease group		0.089	0.145	0.129	0.046	0.042	0.069	0.016	0.049	0.13	0	0	0.043	0.063	0.05	78.794	10
LSU ribosomal protein L22p (L17e)	Protein Metabolism	Common in both disease group		0.037	0.104	0	0.032	0.093	0.08	0	0.046	0.148	0.078	0.053	0.063	0.061	0.043	77.982	10		ATP-dependent DNA helicase UvrD/PcrA	Clustering-based subsystems	Common in both disease group		0.177	0	0.033	0.046	0.063	0.054	0.173	0.049	0.086	0	0.074	0	0.063	0.06	78.857	9
Manganese ABC transporter, inner membrane permease protein SitD	Membrane Transport	Common in both disease group		0.037	0.019	0.077	0.053	0.02	0.028	0.146	0.017	0	0	0.076	0.26	0.061	0.075	78.043	10		Holliday junction DNA helicase RuvB	DNA Metabolism	Common in both disease group		0	0.072	0.05	0.091	0.063	0.069	0.095	0.041	0.13	0	0.037	0.107	0.063	0.04	78.92	10
DNA ligase (EC 6.5.1.2)	Clustering-based subsystems	Common in both disease group		0.066	0.074	0	0	0.044	0.089	0	0.161	0	0.128	0.129	0.038	0.061	0.057	78.103	8		Chromosome (plasmid) partitioning protein ParB	Cell Division and Cell Cycle	Common in both disease group		0	0.181	0.125	0	0.105	0.046	0	0.099	0	0	0.199	0	0.063	0.076	78.983	6
Citrate synthase (si) (EC 2.3.3.1)	Carbohydrates	Common in both disease group		0.044	0.053	0	0	0	0.006	0.382	0.023	0	0	0.043	0.171	0.06	0.112	78.164	7		Dihydrolipoamide dehydrogenase of acetoin dehydrogenase (EC 1.8.1.4)	Carbohydrates	Common in both disease group		0.177	0.036	0.137	0	0	0.116	0	0.033	0.173	0	0.074	0	0.062	0.071	79.045	7
ATP-dependent protease La (EC 3.4.21.53)	Protein Metabolism	Common in both disease group		0.02	0.076	0.129	0.032	0.079	0.18	0	0.025	0.074	0	0.038	0.063	0.06	0.053	78.223	10		Predicted L-lactate dehydrogenase, Iron-sulfur cluster-binding subunit YkgF	Carbohydrates	Common in both disease group		0	0	0.06	0.114	0.105	0.108	0.189	0.058	0.086	0	0.025	0	0.062	0.06	79.107	8
Phosphomannomutase (EC 5.4.2.8)	Carbohydrates	Common in both disease group		0	0.058	0	0.032	0.122	0.019	0.355	0	0	0	0.072	0.057	0.06	0.101	78.283	7		FKBP-type peptidyl-prolyl cis-trans isomerase SlyD (EC 5.2.1.8)	Potassium metabolism	Common in both disease group		0	0.054	0.056	0.068	0	0.035	0.047	0.062	0.324	0	0	0.096	0.062	0.089	79.169	8
Transketolase, C-terminal section (EC 2.2.1.1)	Carbohydrates	Common in both disease group		0.066	0.085	0	0.127	0.035	0	0	0.178	0	0.128	0.057	0.038	0.06	0.06	78.342	8		ATP-dependent protease La (EC 3.4.21.53)	Protein Metabolism	Common in both disease group		0.022	0.1	0.049	0.08	0.042	0.027	0.071	0.111	0.13	0	0	0.107	0.061	0.045	79.231	10
Biotin carboxyl carrier protein	Clustering-based subsystems	Common in both disease group		0.039	0.078	0	0.338	0.064	0.085	0	0.027	0	0	0	0.076	0.059	0.094	78.401	7		UDP-N-acetylmuramoylalanyl-D-glutamyl-2,6-diaminopimelate--D-alanyl-D-alanine ligase (EC 6.3.2.10)	Cell Wall and Capsule	Common in both disease group		0	0.082	0.056	0.274	0	0.046	0.047	0.074	0	0	0.093	0.064	0.061	0.075	79.292	8
D-lactate dehydrogenase (EC 1.1.1.28)	Carbohydrates	Common in both disease group		0.044	0.071	0.103	0.106	0	0	0	0.153	0	0.114	0	0.114	0.059	0.058	78.46	7		LSU ribosomal protein L20p	Protein Metabolism	Common in both disease group		0	0.063	0.024	0	0.084	0.05	0	0.115	0.238	0	0.074	0.085	0.061	0.069	79.353	8
Glycerol uptake facilitator protein	Carbohydrates	Common in both disease group		0	0.064	0	0.084	0.035	0	0.364	0.1	0	0.057	0	0	0.059	0.103	78.518	6		Phosphoribosylformylglycinamidine synthase, glutamine amidotransferase subunit (EC 6.3.5.3)	Nucleosides and Nucleotides	Common in both disease group		0.066	0.063	0.042	0.068	0.158	0.123	0.032	0.062	0	0	0.056	0.064	0.061	0.045	79.415	10
Histidyl-tRNA synthetase (EC 6.1.1.21)	Miscellaneous	Common in both disease group		0.034	0.035	0.103	0.063	0.047	0.051	0.109	0.038	0.074	0.1	0.048	0	0.059	0.033	78.577	11		Enoyl-[acyl-carrier-protein] reductase [NADH] (EC 1.3.1.9)	Cell Wall and Capsule	Common in both disease group		0.133	0.036	0.012	0	0.095	0.039	0.063	0.049	0.13	0	0	0.171	0.061	0.059	79.475	9
SSU ribosomal protein S6p	Protein Metabolism	Common in both disease group		0.042	0.041	0.155	0.042	0	0.042	0.118	0	0.074	0.071	0.038	0.076	0.058	0.045	78.635	10		5-Enolpyruvylshikimate-3-phosphate synthase (EC 2.5.1.19)	Amino Acids and Derivatives	Common in both disease group		0	0.127	0.012	0	0.053	0	0	0.066	0.432	0	0.037	0	0.061	0.123	79.536	6
Aldehyde dehydrogenase B (EC 1.2.1.22)	Carbohydrates	Common in both disease group		0.195	0.074	0.103	0.106	0.012	0.025	0	0.088	0	0.029	0.029	0.038	0.058	0.058	78.694	10		Methionine ABC transporter substrate-binding protein	Amino Acids and Derivatives	Common in both disease group		0.332	0	0.062	0	0	0.081	0.118	0	0	0	0	0.128	0.06	0.099	79.596	5
PTS system, mannose-specific IIA component (EC 2.7.1.69)	Carbohydrates	Common in both disease group		0.064	0	0.052	0.084	0	0	0.091	0.195	0	0.114	0.057	0.038	0.058	0.059	78.751	8		Adenylosuccinate synthetase (EC 6.3.4.4)	Clustering-based subsystems	Common in both disease group		0.089	0.091	0.04	0.091	0.074	0.069	0	0.091	0	0	0	0.171	0.06	0.053	79.655	8
PTS system, mannose-specific IIB component (EC 2.7.1.69)	Carbohydrates	Common in both disease group		0.064	0	0.052	0.084	0	0	0.091	0.195	0	0.114	0.057	0.038	0.058	0.059	78.809	8		Methylmalonyl-CoA decarboxylase, beta chain (EC 4.1.1.41)	Carbohydrates	Common in both disease group		0	0.091	0.023	0	0.137	0.023	0.095	0.091	0	0	0.062	0.192	0.059	0.063	79.715	8
UDP-N-acetylglucosamine--N-acetylmuramyl-(pentapeptide) pyrophosphoryl-undecaprenol N-acetylglucosamine transferase (EC 2.4.1.227)	Cell Wall and Capsule	Common in both disease group		0.059	0.021	0.155	0	0	0	0.109	0.057	0	0.107	0.072	0.114	0.058	0.054	78.867	8		Iron-sulfur cluster assembly protein SufD	Clustering-based subsystems	Common in both disease group		0	0.109	0.072	0	0.047	0.046	0.118	0.037	0.194	0	0.056	0.032	0.059	0.058	79.774	9
Ribonuclease III (EC 3.1.26.3)	Cell Division and Cell Cycle	Common in both disease group		0.059	0.092	0	0.084	0.047	0.042	0.073	0.069	0	0.2	0	0.025	0.058	0.055	78.925	9		Electron transport complex protein RnfC	Respiration	Common in both disease group		0.066	0.072	0.087	0.16	0.152	0.031	0.047	0.029	0	0	0.019	0.043	0.059	0.053	79.833	10
Superoxide reductase (EC 1.15.1.2)	Stress Response	Common in both disease group		0.166	0	0.103	0.042	0	0	0	0.023	0.295	0.057	0	0	0.057	0.091	78.982	6		SSU ribosomal protein S18p	Phages, Prophages, Transposable elements, Plasmids	Common in both disease group		0.266	0.036	0	0	0.126	0	0	0.148	0.13	0	0	0	0.059	0.088	79.892	5
Glycosyltransferase	Clustering-based subsystems	Common in both disease group		0.112	0.046	0	0.127	0.058	0	0.164	0	0	0	0.115	0.063	0.057	0.06	79.039	7		Na+/H+ antiporter	Miscellaneous	Common in both disease group		0.044	0.154	0.033	0.057	0.042	0.042	0.047	0.066	0.043	0	0.043	0.128	0.058	0.042	79.95	11
Lipoate-protein ligase A	Cofactors, Vitamins, Prosthetic Groups, Pigments	Common in both disease group		0	0.032	0.155	0	0	0	0.027	0.029	0.332	0	0.029	0.076	0.057	0.098	79.096	7		Methionine gamma-lyase (EC 4.4.1.11)	Amino Acids and Derivatives	Common in both disease group		0.066	0.118	0	0.091	0.126	0.073	0.016	0.021	0.043	0	0.05	0.096	0.058	0.044	80.009	10
Outer membrane protein H precursor	Cell Wall and Capsule	Common in both disease group		0	0.143	0.155	0.095	0.079	0.057	0	0.023	0	0	0.029	0.095	0.056	0.057	79.152	8		Maltose-6'-phosphate glucosidase (EC 3.2.1.122)	Carbohydrates	Common in both disease group		0.487	0.036	0.054	0	0	0	0.079	0.016	0	0	0.025	0	0.058	0.138	80.067	6
LSU ribosomal protein L23p (L23Ae)	Protein Metabolism	Common in both disease group		0.037	0.057	0.103	0	0.052	0.059	0.036	0.046	0.111	0.057	0.053	0.063	0.056	0.029	79.208	11		Hypoxanthine-guanine phosphoribosyltransferase (EC 2.4.2.8)	Clustering-based subsystems	Common in both disease group		0	0.018	0.033	0.046	0	0	0.047	0	0	0.552	0	0	0.058	0.157	80.125	5
Phage capsid and scaffold	Phages, Prophages, Transposable elements, Plasmids	Common in both disease group		0	0	0.671	0	0	0	0	0	0	0	0	0	0.056	0.194	79.264	1		Outer membrane protein assembly factor YaeT precursor	Cell Wall and Capsule	Common in both disease group		0.133	0.036	0.023	0	0.105	0.223	0.047	0.074	0	0	0.05	0	0.058	0.068	80.182	8
Aconitate hydratase (EC 4.2.1.3)	Carbohydrates	Common in both disease group		0.037	0.044	0	0.106	0.102	0	0	0.096	0	0	0.287	0	0.056	0.085	79.32	6		PTS system, glucose-specific IIA component (EC 2.7.1.69)	Carbohydrates	Common in both disease group		0.089	0	0.004	0.023	0.011	0	0	0.008	0	0.552	0	0	0.057	0.158	80.24	6
tmRNA-binding protein SmpB	Miscellaneous	Common in both disease group		0	0	0.258	0	0.102	0.064	0	0.067	0	0.107	0.072	0	0.056	0.077	79.376	6		8-amino-7-oxononanoate synthase (EC 2.3.1.47)	Cofactors, Vitamins, Prosthetic Groups, Pigments	Common in both disease group		0.066	0	0	0.137	0.079	0.012	0.095	0.111	0	0	0.186	0	0.057	0.065	80.297	7
Arginine/ornithine antiporter	Amino Acids and Derivatives	Common in both disease group		0.105	0.037	0	0.042	0.032	0.057	0.1	0.077	0	0.057	0.119	0.032	0.055	0.039	79.431	10		Electron transport complex protein RnfB	Respiration	Common in both disease group		0	0.009	0.131	0.046	0.068	0	0	0.078	0.043	0.276	0	0.032	0.057	0.08	80.354	8
Aspartyl-tRNA(Asn) amidotransferase subunit B (EC 6.3.5.6)	Miscellaneous	Common in both disease group		0.078	0	0.103	0.084	0.058	0	0.073	0.019	0	0.071	0.067	0.101	0.055	0.039	79.485	9		Multiple sugar ABC transporter, ATP-binding protein	Carbohydrates	Common in both disease group		0	0	0.021	0.068	0	0.254	0.063	0	0.043	0	0.124	0.107	0.057	0.076	80.411	7
Glutamyl-tRNA(Gln) amidotransferase subunit B (EC 6.3.5.7)	Miscellaneous	Common in both disease group		0.078	0	0.103	0.084	0.058	0	0.073	0.019	0	0.071	0.067	0.101	0.055	0.039	79.54	9		Acetolactate synthase, catabolic (EC 2.2.1.6)	Carbohydrates	Common in both disease group		0	0	0	0	0	0	0	0.016	0.086	0.552	0.025	0	0.057	0.158	80.467	4
SSU ribosomal protein S20p	Miscellaneous	Common in both disease group		0.083	0.117	0	0.106	0.047	0	0	0.119	0	0.029	0.105	0.051	0.055	0.049	79.594	8		Flagellar motor switch protein FliM	Motility and Chemotaxis	Common in both disease group		0	0.054	0	0	0.063	0.081	0.071	0.086	0.324	0	0	0	0.057	0.092	80.524	6
Dihydrolipoamide acetyltransferase component (E2) of acetoin dehydrogenase complex (EC 2.3.1.-)	Carbohydrates	Common in both disease group		0.098	0.074	0	0.084	0	0.017	0.291	0.008	0	0	0.029	0.051	0.054	0.083	79.649	8		FKBP-type peptidyl-prolyl cis-trans isomerase FkpA precursor (EC 5.2.1.8)	Potassium metabolism	Common in both disease group		0	0.091	0.073	0.228	0.21	0.023	0	0.033	0	0	0	0.021	0.057	0.082	80.58	7
3,4-dihydroxy-2-butanone 4-phosphate synthase	Cofactors, Vitamins, Prosthetic Groups, Pigments	Common in both disease group		0.024	0.039	0.103	0.148	0.087	0.089	0	0.054	0	0.029	0.076	0	0.054	0.047	79.703	9		Oligopeptide transport ATP-binding protein OppD (TC 3.A.1.5.1)	Membrane Transport	Common in both disease group		0.066	0.063	0.079	0.068	0.079	0.023	0.063	0.045	0.108	0	0.05	0.032	0.056	0.029	80.637	11
Phosphoenolpyruvate synthase (EC 2.7.9.2)	Carbohydrates	Common in both disease group		0.103	0.021	0.155	0.095	0.009	0	0.109	0.006	0	0.15	0	0	0.054	0.063	79.757	8		Serine acetyltransferase (EC 2.3.1.30)	Amino Acids and Derivatives	Common in both disease group		0	0.181	0.021	0.091	0.042	0.062	0	0.033	0.173	0	0.074	0	0.056	0.064	80.693	8
Phosphoribosylaminoimidazolecarboxamide formyltransferase (EC 2.1.2.3)	Cofactors, Vitamins, Prosthetic Groups, Pigments	Common in both disease group		0	0.071	0	0.169	0.076	0.034	0.073	0.011	0	0.057	0.105	0.051	0.054	0.05	79.811	9		Excinuclease ABC subunit A	DNA Metabolism	Common in both disease group		0	0.027	0.051	0.091	0.068	0.023	0.11	0.082	0.173	0	0.025	0.021	0.056	0.051	80.749	10
Carbamoyl-phosphate synthase small chain (EC 6.3.5.5)	Cell Division and Cell Cycle	Common in both disease group		0.051	0.021	0	0.063	0.017	0.172	0.109	0.034	0	0.043	0	0.133	0.054	0.056	79.864	9		NAD synthetase (EC 6.3.1.5)	Cofactors, Vitamins, Prosthetic Groups, Pigments	Common in both disease group		0	0.344	0.058	0	0	0.046	0.063	0.049	0	0	0.025	0.085	0.056	0.096	80.805	7
UTP--glucose-1-phosphate uridylyltransferase (EC 2.7.7.9)	Cell Wall and Capsule	Common in both disease group		0.103	0.028	0.103	0	0	0.025	0.237	0.073	0	0	0.048	0.025	0.053	0.069	79.918	8		DNA ligase (EC 6.5.1.2)	Clustering-based subsystems	Common in both disease group		0	0	0.094	0.103	0.032	0	0.071	0.111	0.13	0	0	0.128	0.056	0.055	80.861	7
Putative peptidoglycan bound protein (LPXTG motif) Lmo0159 homolog	Virulence, Disease and Defense	Common in both disease group		0.012	0.004	0.052	0	0	0	0.428	0	0	0	0	0.146	0.053	0.125	79.971	5		Cytochrome d ubiquinol oxidase subunit I (EC 1.10.3.-)	Respiration	Common in both disease group		0.044	0.072	0	0	0.032	0.039	0.11	0	0.345	0	0.025	0	0.056	0.098	80.917	7
NAD-dependent protein deacetylase of SIR2 family	Carbohydrates	Common in both disease group		0	0.062	0	0	0.087	0.064	0	0.057	0.369	0	0	0	0.053	0.105	80.024	5		Methylenetetrahydrofolate dehydrogenase (NADP+) (EC 1.5.1.5) / Methenyltetrahydrofolate cyclohydrolase (EC 3.5.4.9)	Cofactors, Vitamins, Prosthetic Groups, Pigments	Common in both disease group		0	0.027	0.019	0.057	0	0.062	0.071	0.074	0.238	0	0.012	0.107	0.056	0.067	80.972	9
Geranylgeranyl pyrophosphate synthetase (EC 2.5.1.29)	Fatty Acids, Lipids, and Isoprenoids	Common in both disease group		0.029	0.064	0.077	0.127	0.052	0.089	0	0	0	0	0.086	0.114	0.053	0.047	80.078	8		Dimethyladenosine transferase (EC 2.1.1.-)	Clustering-based subsystems	Common in both disease group		0.266	0	0.062	0	0.032	0.046	0	0	0	0	0	0.256	0.055	0.099	81.027	5
Prolipoprotein diacylglyceryl transferase (EC 2.4.99.-)	Carbohydrates	Common in both disease group		0.039	0	0.31	0	0	0.051	0	0.054	0	0	0.134	0.051	0.053	0.09	80.131	6		Pyrroline-5-carboxylate reductase (EC 1.5.1.2)	Amino Acids and Derivatives	Common in both disease group		0	0	0.05	0	0	0.092	0	0	0.518	0	0	0	0.055	0.149	81.082	3
Single-stranded-DNA-specific exonuclease RecJ (EC 3.1.-.-)	DNA Metabolism	Common in both disease group		0.022	0.069	0	0	0.105	0.153	0	0.046	0	0.128	0	0.114	0.053	0.058	80.184	7		Methionyl-tRNA formyltransferase (EC 2.1.2.9)	Clustering-based subsystems	Common in both disease group		0	0	0.031	0.103	0.126	0.139	0.095	0.074	0	0	0.093	0	0.055	0.055	81.137	7
Excinuclease ABC subunit A	DNA Metabolism	Common in both disease group		0.039	0.046	0.103	0.032	0.055	0.1	0.027	0.046	0	0.057	0.067	0.063	0.053	0.029	80.237	11		Cell division initiation protein DivIVA	Cell Division and Cell Cycle	Common in both disease group		0	0	0	0.171	0.026	0.327	0.039	0	0	0	0.093	0	0.055	0.101	81.192	5
5'-methylthioadenosine nucleosidase (EC 3.2.2.16)	Amino Acids and Derivatives	Common in both disease group		0.024	0.027	0	0.158	0	0.106	0.136	0.048	0	0.071	0	0.063	0.053	0.056	80.29	8		Aminopeptidase C (EC 3.4.22.40)	Protein Metabolism	Common in both disease group		0.022	0.054	0.016	0.148	0.058	0.015	0.047	0.062	0.086	0	0.062	0.085	0.055	0.04	81.247	11
Oligopeptide transport ATP-binding protein OppD (TC 3.A.1.5.1)	Membrane Transport	Common in both disease group		0.042	0.057	0.129	0.021	0.073	0.042	0.073	0.096	0	0.029	0.033	0.038	0.053	0.035	80.342	11		Single-stranded-DNA-specific exonuclease RecJ (EC 3.1.-.-)	DNA Metabolism	Common in both disease group		0	0.054	0.125	0.103	0.079	0	0.047	0.049	0	0	0.037	0.16	0.055	0.053	81.301	8
FKBP-type peptidyl-prolyl cis-trans isomerase FkpA precursor (EC 5.2.1.8)	Potassium metabolism	Common in both disease group		0	0.057	0.155	0.127	0.087	0.136	0	0	0	0.043	0	0.025	0.052	0.059	80.395	7		Ferrous iron transport protein A	Iron acquisition and metabolism	Common in both disease group		0	0.036	0.012	0	0	0	0	0.041	0	0.552	0.012	0	0.055	0.157	81.356	5
1-deoxy-D-xylulose 5-phosphate reductoisomerase (EC 1.1.1.267)	Clustering-based subsystems	Common in both disease group		0	0.042	0	0	0.079	0.127	0.027	0.029	0.111	0.107	0.086	0.019	0.052	0.047	80.447	9		Phosphoglucosamine mutase (EC 5.4.2.10)	Cell Wall and Capsule	Common in both disease group		0	0	0.108	0	0.095	0.085	0.095	0.049	0.173	0	0.05	0	0.055	0.057	81.411	7
Glycerol-3-phosphate dehydrogenase [NAD(P)+] (EC 1.1.1.94)	Carbohydrates	Common in both disease group		0.088	0.048	0	0.158	0.052	0.032	0	0.017	0	0.064	0.086	0.076	0.052	0.047	80.499	9		rRNA small subunit methyltransferase H	Clustering-based subsystems	Common in both disease group		0	0.036	0.104	0.16	0.084	0	0.095	0.066	0	0	0.087	0.021	0.054	0.053	81.465	8
Branched-chain amino acid ABC transporter, amino acid-binding protein (TC 3.A.1.4.1)	Membrane Transport	Common in both disease group		0	0.035	0	0	0.052	0.042	0.127	0	0.295	0.029	0.038	0	0.052	0.085	80.55	7		CDP-diacylglycerol--serine O-phosphatidyltransferase (EC 2.7.8.8)	Fatty Acids, Lipids, and Isoprenoids	Common in both disease group		0	0	0	0	0.021	0	0	0.033	0.043	0.552	0	0	0.054	0.158	81.519	4
Undecaprenyl pyrophosphate synthetase (EC 2.5.1.31)	Clustering-based subsystems	Common in both disease group		0.039	0.071	0	0	0	0.119	0.073	0.1	0	0.143	0	0.076	0.052	0.052	80.602	7		Septum site-determining protein MinD	Cell Division and Cell Cycle	Common in both disease group		0	0.054	0.121	0.114	0.084	0.031	0.095	0.099	0	0	0.05	0	0.054	0.048	81.573	8
LSU ribosomal protein L14p (L23e)	Protein Metabolism	Common in both disease group		0	0.104	0	0	0	0.053	0	0.088	0.148	0.078	0.091	0.057	0.052	0.051	80.654	7		Lipoate-protein ligase A	Cofactors, Vitamins, Prosthetic Groups, Pigments	Common in both disease group		0	0	0.05	0.171	0	0.058	0.189	0.012	0.13	0	0	0.032	0.053	0.07	81.626	7
Prolyl-tRNA synthetase (EC 6.1.1.15)	Protein Metabolism	Common in both disease group		0.032	0.088	0	0	0.032	0.036	0.064	0.034	0.148	0.071	0.067	0.038	0.051	0.041	80.704	10		PTS system, mannose-specific IIA component (EC 2.7.1.69)	Carbohydrates	Common in both disease group		0	0	0.11	0	0	0.054	0.095	0.041	0.216	0	0.124	0	0.053	0.07	81.68	6
Arginyl-tRNA synthetase (EC 6.1.1.19)	Protein Metabolism	Common in both disease group		0.049	0.028	0.052	0.063	0.032	0.042	0.018	0.077	0.111	0.05	0.043	0.044	0.051	0.024	80.755	12		PTS system, mannose-specific IIB component (EC 2.7.1.69)	Carbohydrates	Common in both disease group		0	0	0.11	0	0	0.054	0.095	0.041	0.216	0	0.124	0	0.053	0.07	81.733	6
DNA polymerase III subunits gamma and tau (EC 2.7.7.7)	DNA Metabolism	Common in both disease group		0.054	0.032	0	0.084	0.023	0.047	0.055	0.065	0	0.086	0.086	0.076	0.051	0.031	80.806	10		Polyphosphate kinase (EC 2.7.4.1)	Nucleosides and Nucleotides	Common in both disease group		0	0	0.016	0.171	0.032	0.127	0.095	0	0.065	0	0.037	0.096	0.053	0.058	81.786	8
Chaperone protein DnaJ	Protein Metabolism	Common in both disease group		0.078	0.074	0	0.169	0.076	0.051	0.018	0.027	0	0	0	0.114	0.051	0.054	80.856	8		Aspartokinase (EC 2.7.2.4)	Amino Acids and Derivatives	Common in both disease group		0	0	0.044	0	0.095	0.116	0.142	0.148	0	0	0.093	0	0.053	0.061	81.839	6
RNA polymerase sigma-70 factor	Clustering-based subsystems	Common in both disease group		0.015	0.156	0	0	0.105	0.318	0	0.011	0	0	0	0	0.05	0.098	80.907	5		Ribose 5-phosphate isomerase B (EC 5.3.1.6)	Carbohydrates	Common in both disease group		0	0	0.115	0	0	0	0.118	0.062	0.216	0	0.124	0	0.053	0.073	81.892	5
1-hydroxy-2-methyl-2-(E)-butenyl 4-diphosphate synthase (EC 1.17.7.1)	Clustering-based subsystems	Common in both disease group		0	0.08	0	0	0.061	0.172	0.027	0.075	0	0	0.129	0.057	0.05	0.057	80.957	7		Adenylosuccinate lyase (EC 4.3.2.2)	Nucleosides and Nucleotides	Common in both disease group		0	0.091	0.065	0.068	0.084	0.054	0	0.074	0.086	0	0.025	0.085	0.053	0.036	81.945	9
P protein	Clustering-based subsystems	Common in both disease group		0.029	0.041	0.077	0.042	0.07	0.102	0.045	0.011	0.148	0	0.033	0	0.05	0.043	81.007	10		Uracil phosphoribosyltransferase (EC 2.4.2.9)	Clustering-based subsystems	Common in both disease group		0	0	0.068	0	0.026	0.116	0.236	0.185	0	0	0	0	0.053	0.083	81.998	5
Methylmalonyl-CoA mutase, small subunit (EC 5.4.99.2)	Carbohydrates	Common in both disease group		0.093	0.042	0	0	0.047	0.102	0	0	0.074	0.114	0.038	0.089	0.05	0.044	81.057	8		PTS system, mannose-specific IIC component (EC 2.7.1.69)	Carbohydrates	Common in both disease group		0.222	0.036	0.137	0	0	0.015	0.095	0.025	0	0	0.099	0	0.052	0.071	82.05	7
Thiamine biosynthesis protein ThiI	Clustering-based subsystems	Common in both disease group		0.049	0.035	0	0.169	0	0.034	0.036	0.038	0	0.114	0.096	0.025	0.05	0.052	81.106	9		Ribosomal protein S12p Asp88 (E. coli) methylthiotransferase	Protein Metabolism	Common in both disease group		0.044	0.181	0.027	0.046	0.084	0	0.047	0.025	0	0	0	0.171	0.052	0.063	82.102	8
Cytidine deaminase (EC 3.5.4.5)	Clustering-based subsystems	Common in both disease group		0.029	0.035	0	0	0.035	0.034	0	0	0.295	0.029	0.076	0.051	0.049	0.081	81.155	8		RNA polymerase sigma-70 factor	Clustering-based subsystems	Common in both disease group		0	0.054	0.012	0.182	0.032	0.008	0.11	0.14	0	0	0	0.085	0.052	0.063	82.154	8
PTS system, fructose-specific IIA component (EC 2.7.1.69)	Carbohydrates	Common in both disease group		0.064	0.014	0.155	0.148	0.017	0.021	0	0.107	0	0	0.057	0	0.049	0.058	81.204	8		Phosphoribosylformylglycinamidine cyclo-ligase (EC 6.3.3.1)	Cofactors, Vitamins, Prosthetic Groups, Pigments	Common in both disease group		0.089	0	0.048	0.228	0.063	0.008	0.047	0.016	0	0	0.037	0.085	0.052	0.064	82.206	9
Flagellar motor rotation protein MotA	Motility and Chemotaxis	Common in both disease group		0	0.048	0	0	0.175	0.013	0	0	0.221	0.064	0.043	0.019	0.049	0.074	81.252	7		Glucose-1-phosphate adenylyltransferase (EC 2.7.7.27)	Carbohydrates	Common in both disease group		0.089	0	0.083	0.16	0.011	0.023	0.126	0.066	0	0	0.062	0	0.052	0.055	82.258	8
Glutaconyl-CoA decarboxylase alpha chain (EC 4.1.1.70)	Respiration	Common in both disease group		0.037	0.09	0.103	0.032	0.152	0	0	0.017	0	0.064	0.062	0.025	0.049	0.047	81.301	9		Translation initiation factor 1	Protein Metabolism	Common in both disease group		0.044	0.082	0.203	0	0.047	0.054	0.095	0	0	0	0.062	0.032	0.052	0.058	82.309	8
UDP-N-acetylmuramoylalanine--D-glutamate ligase (EC 6.3.2.9)	Cell Wall and Capsule	Common in both disease group		0.051	0.037	0	0	0.061	0.044	0.109	0.029	0	0.064	0.072	0.114	0.048	0.039	81.349	9		CDP-diacylglycerol--glycerol-3-phosphate 3-phosphatidyltransferase (EC 2.7.8.5)	Clustering-based subsystems	Common in both disease group		0.332	0	0.052	0	0	0	0.079	0	0	0	0.155	0	0.052	0.101	82.361	4
Pyruvate oxidase (EC 1.2.3.3)	Carbohydrates	Common in both disease group		0.108	0.009	0.052	0.021	0	0.002	0.273	0.002	0	0.029	0.01	0.076	0.048	0.079	81.397	10		Xanthine/uracil/thiamine/ascorbate permease family protein	Nucleosides and Nucleotides	Common in both disease group		0	0.091	0.017	0.068	0.063	0.031	0.055	0.066	0.13	0	0.043	0.053	0.051	0.037	82.412	10
Cold-shock DEAD-box protein A	RNA Metabolism	Common in both disease group		0.051	0.032	0.052	0.063	0.047	0.049	0.009	0.025	0.185	0.021	0.043	0	0.048	0.047	81.445	11		Histidyl-tRNA synthetase (EC 6.1.1.21)	Miscellaneous	Common in both disease group		0	0.072	0.042	0.091	0.063	0.031	0.095	0.041	0	0	0.074	0.107	0.051	0.038	82.463	9
UDP-N-acetylglucosamine 2-epimerase (EC 5.1.3.14)	Cell Wall and Capsule	Common in both disease group		0.073	0.027	0	0.053	0.087	0	0	0.086	0	0.107	0.048	0.095	0.048	0.042	81.493	8		Ribosome hibernation protein YhbH	Clustering-based subsystems	Common in both disease group		0	0	0.033	0.205	0.147	0	0.047	0.066	0	0	0.112	0	0.051	0.069	82.514	6
Ribosomal large subunit pseudouridine synthase D (EC 4.2.1.70)	Protein Metabolism	Common in both disease group		0.044	0.037	0	0.158	0.061	0.051	0	0.075	0	0	0.072	0.076	0.048	0.046	81.541	8		Arginine decarboxylase (EC 4.1.1.19)	Amino Acids and Derivatives	Common in both disease group		0	0	0.381	0.068	0.11	0	0.047	0	0	0	0	0	0.051	0.11	82.565	4
Butyrate-acetoacetate CoA-transferase subunit B (EC 2.8.3.9)	Amino Acids and Derivatives	Common in both disease group		0.059	0.117	0	0	0.052	0.089	0	0.092	0	0.064	0.1	0	0.048	0.046	81.589	7		Glucose-6-phosphate 1-dehydrogenase (EC 1.1.1.49)	Carbohydrates	Common in both disease group		0	0	0.019	0	0	0.335	0.118	0	0.13	0	0	0	0.05	0.101	82.615	4
D-alanine--D-alanine ligase (EC 6.3.2.4)	Cell Wall and Capsule	Common in both disease group		0.054	0	0.31	0.042	0	0.064	0	0.046	0	0	0.057	0	0.048	0.087	81.637	6		Transcription termination factor Rho	RNA Metabolism	Common in both disease group		0	0.054	0.042	0.114	0.089	0.004	0.063	0.045	0.043	0	0.037	0.107	0.05	0.039	82.665	10
Undecaprenyl-phosphate N-acetylglucosaminyl 1-phosphate transferase (EC 2.7.8.-)	Cell Wall and Capsule	Common in both disease group		0.083	0.035	0	0.148	0	0.013	0	0.046	0	0.143	0.105	0	0.048	0.057	81.684	7		Flavodoxin 1	Cofactors, Vitamins, Prosthetic Groups, Pigments	Common in both disease group		0.089	0.1	0.012	0	0.089	0.023	0.071	0.074	0.022	0	0.074	0.043	0.05	0.037	82.715	10
N-acetylglucosamine-6-phosphate deacetylase (EC 3.5.1.25)	Carbohydrates	Common in both disease group		0.066	0.011	0.155	0	0.026	0	0.082	0.086	0	0.021	0.086	0.038	0.048	0.048	81.732	9		tRNA delta(2)-isopentenylpyrophosphate transferase (EC 2.5.1.8)	Miscellaneous	Common in both disease group		0	0	0.042	0	0	0	0	0.082	0.216	0	0.093	0.16	0.049	0.074	82.764	5
Uridine kinase (EC 2.7.1.48)	Nucleosides and Nucleotides	Common in both disease group		0.02	0.025	0.052	0.042	0.058	0.093	0.073	0.008	0	0	0.096	0.101	0.047	0.038	81.779	10		Pantoate--beta-alanine ligase (EC 6.3.2.1)	Clustering-based subsystems	Common in both disease group		0	0.018	0	0	0	0	0	0	0	0.552	0	0.021	0.049	0.159	82.813	3
MiaB family protein, possibly involved in tRNA or rRNA modification	Protein Metabolism	Common in both disease group		0.015	0.042	0	0.032	0.044	0	0	0.011	0.332	0.086	0	0	0.047	0.094	81.826	7		Topoisomerase IV subunit B (EC 5.99.1.-)	Clustering-based subsystems	Common in both disease group		0	0	0.05	0.103	0.095	0.116	0	0.111	0	0	0.019	0.096	0.049	0.051	82.862	7
GTPase and tRNA-U34 5-formylation enzyme TrmE	Clustering-based subsystems	Common in both disease group		0	0	0	0	0.163	0.034	0	0.092	0	0.171	0	0.101	0.047	0.067	81.873	5		Ornithine decarboxylase (EC 4.1.1.17)	Amino Acids and Derivatives	Common in both disease group		0	0	0.265	0.091	0.116	0	0.016	0	0	0	0.099	0	0.049	0.082	82.911	5
Electron transport complex protein RnfB	Respiration	Common in both disease group		0.024	0.062	0	0.084	0.029	0	0	0.065	0	0.157	0.067	0.07	0.047	0.047	81.919	8		V-type ATP synthase subunit D (EC 3.6.3.14)	Respiration	Common in both disease group		0.111	0.045	0.01	0	0.068	0.062	0.047	0.021	0.086	0	0.05	0.085	0.049	0.036	82.96	10
tRNA (guanine46-N7-)-methyltransferase (EC 2.1.1.33)	Miscellaneous	Common in both disease group		0.044	0.064	0	0.285	0.07	0.025	0.027	0	0	0	0.043	0	0.047	0.079	81.966	7		Butyrate-acetoacetate CoA-transferase subunit A (EC 2.8.3.9)	Amino Acids and Derivatives	Common in both disease group		0	0	0.062	0	0.079	0.092	0	0.074	0	0	0.149	0.128	0.049	0.056	83.009	6
Beta-hexosaminidase (EC 3.2.1.52)	Carbohydrates	Common in both disease group		0.029	0.053	0	0	0.087	0.032	0	0.017	0.221	0.086	0.029	0	0.046	0.063	82.012	8		Phosphoribosylaminoimidazolecarboxamide formyltransferase (EC 2.1.2.3)	Cofactors, Vitamins, Prosthetic Groups, Pigments	Common in both disease group		0.133	0	0.056	0.046	0.105	0	0	0.049	0.13	0	0	0.064	0.049	0.051	83.058	7
Acetolactate synthase large subunit (EC 2.2.1.6)	Amino Acids and Derivatives	Common in both disease group		0.039	0	0.103	0	0	0.021	0.237	0	0	0.086	0.067	0	0.046	0.071	82.058	6		Radical SAM family protein HutW, similar to coproporphyrinogen III oxidase, oxygen-independent, associated with heme uptake	Cofactors, Vitamins, Prosthetic Groups, Pigments	Common in both disease group		0	0	0	0	0	0.008	0	0	0	0.552	0	0.021	0.048	0.159	83.106	3
Arginine decarboxylase (EC 4.1.1.19)	Amino Acids and Derivatives	Common in both disease group		0.066	0.159	0.155	0	0.026	0	0	0.063	0	0.043	0	0.038	0.046	0.058	82.104	7		Imidazolonepropionase (EC 3.5.2.7)	Amino Acids and Derivatives	Common in both disease group		0	0.054	0.087	0	0.084	0	0	0.124	0.086	0	0.037	0.107	0.048	0.048	83.154	7
ATP-dependent DNA helicase UvrD/PcrA	Clustering-based subsystems	Common in both disease group		0.039	0.057	0	0.084	0.029	0.102	0.055	0.046	0.074	0	0	0.063	0.046	0.034	82.15	9		Aldehyde dehydrogenase B (EC 1.2.1.22)	Carbohydrates	Common in both disease group		0.266	0	0.052	0.091	0	0.031	0	0.074	0	0	0	0.064	0.048	0.077	83.202	6
Electron transport complex protein RnfC	Respiration	Common in both disease group		0.037	0.03	0.026	0	0.032	0.059	0	0.04	0.148	0.064	0.048	0.063	0.046	0.039	82.195	10		Flagellar M-ring protein FliF	Motility and Chemotaxis	Common in both disease group		0	0	0	0.023	0	0	0	0	0	0.552	0	0	0.048	0.159	83.25	2
SSU ribosomal protein S14p (S29e)	Miscellaneous	Common in both disease group		0	0	0	0.084	0.052	0.14	0.109	0	0.074	0	0.086	0	0.045	0.052	82.241	6		Alkyl hydroperoxide reductase protein F (EC 1.6.4.-)	Sulfur Metabolism	Common in both disease group		0	0	0.168	0.068	0.053	0.027	0.047	0.128	0.022	0	0.062	0	0.048	0.054	83.298	8
Methylmalonyl-CoA decarboxylase, alpha chain (EC 4.1.1.41)	Carbohydrates	Common in both disease group		0.024	0.035	0	0.021	0.105	0.114	0.018	0.015	0	0.128	0.057	0.025	0.045	0.045	82.286	10		SSU ribosomal protein S10p (S20e)	Protein Metabolism	Common in both disease group		0	0	0.198	0.046	0	0.073	0.079	0	0	0	0.081	0.096	0.048	0.061	83.346	6
2',3'-cyclic-nucleotide 2'-phosphodiesterase (EC 3.1.4.16)	Nucleosides and Nucleotides	Common in both disease group		0.01	0.021	0.052	0.042	0.105	0.131	0	0	0	0.086	0.057	0.038	0.045	0.044	82.331	9		Lipid A biosynthesis lauroyl acyltransferase (EC 2.3.1.-)	Cell Wall and Capsule	Common in both disease group		0	0	0.009	0	0	0	0	0	0	0.552	0.006	0	0.047	0.159	83.393	3
GTP pyrophosphokinase	Clustering-based subsystems	Common in both disease group		0.068	0.035	0.052	0.053	0.035	0.032	0.055	0.075	0	0	0.072	0.063	0.045	0.025	82.376	10		Transaldolase (EC 2.2.1.2)	Carbohydrates	Common in both disease group		0.044	0	0.031	0.023	0	0.301	0.047	0.074	0	0	0.025	0.021	0.047	0.083	83.44	8
GTP pyrophosphokinase (EC 2.7.6.5)	Clustering-based subsystems	Common in both disease group		0.068	0.035	0.052	0.053	0.035	0.032	0.055	0.075	0	0	0.072	0.063	0.045	0.025	82.421	10		Glutamate racemase (EC 5.1.1.3)	Amino Acids and Derivatives	Common in both disease group		0	0.054	0.041	0	0.142	0.012	0.047	0	0.065	0	0.205	0	0.047	0.065	83.488	7
LSU ribosomal protein L24p (L26e)	Protein Metabolism	Common in both disease group		0.039	0.048	0.077	0.053	0.032	0.055	0.073	0.054	0	0.064	0	0.044	0.045	0.025	82.466	10		Formamidopyrimidine-DNA glycosylase (EC 3.2.2.23)	DNA Metabolism	Common in both disease group		0	0.009	0.002	0	0	0	0	0	0	0.552	0	0	0.047	0.159	83.535	3
ATP synthase gamma chain (EC 3.6.3.14)	Respiration	Common in both disease group		0.105	0.005	0.026	0.053	0.015	0.021	0.064	0.038	0	0.107	0.029	0.07	0.044	0.036	82.51	11		Uracil permease	Nucleosides and Nucleotides	Common in both disease group		0	0.054	0.033	0	0.126	0.062	0.032	0.074	0	0	0.074	0.107	0.047	0.044	83.581	8
Type I restriction-modification system, restriction subunit R (EC 3.1.21.3)	DNA Metabolism	Common in both disease group		0.029	0.053	0.155	0	0	0.013	0.109	0.034	0.074	0	0.038	0.025	0.044	0.048	82.555	9		SSU ribosomal protein S6p	Protein Metabolism	Common in both disease group		0.133	0	0.117	0	0.053	0.05	0	0.049	0	0	0.074	0.085	0.047	0.048	83.628	7
Peptidyl-tRNA hydrolase (EC 3.1.1.29)	Clustering-based subsystems	Common in both disease group		0.081	0	0	0.095	0.026	0.064	0	0	0.221	0.043	0	0	0.044	0.066	82.599	6		Cytoplasmic axial filament protein CafA and Ribonuclease G (EC 3.1.4.-)	Clustering-based subsystems	Common in both disease group		0	0.054	0.016	0.103	0.11	0.023	0.024	0.111	0.065	0	0.056	0	0.047	0.043	83.675	9
tRNA delta(2)-isopentenylpyrophosphate transferase (EC 2.5.1.8)	Miscellaneous	Common in both disease group		0	0.071	0	0.158	0.087	0.106	0	0	0	0.107	0	0	0.044	0.058	82.643	5		NAD-dependent protein deacetylase of SIR2 family	Carbohydrates	Common in both disease group		0.332	0	0.031	0	0.053	0	0	0.082	0	0	0.062	0	0.047	0.095	83.722	5
Multimodular transpeptidase-transglycosylase (EC 2.4.1.129) (EC 3.4.-.-)	Cell Wall and Capsule	Common in both disease group		0.103	0.03	0	0.032	0.023	0.049	0	0.052	0	0.078	0.043	0.114	0.044	0.038	82.686	9		Manganese ABC transporter, inner membrane permease protein SitD	Membrane Transport	Common in both disease group		0.111	0.027	0.092	0.057	0.011	0.073	0.039	0.054	0	0	0.043	0.053	0.047	0.035	83.768	10
Uracil permease	Nucleosides and Nucleotides	Common in both disease group		0.034	0.042	0	0.021	0.058	0.021	0.018	0.015	0.148	0.086	0.029	0.051	0.044	0.04	82.73	11		5'-nucleotidase (EC 3.1.3.5)	Nucleosides and Nucleotides	Common in both disease group		0.089	0.072	0.015	0.046	0.074	0.023	0.032	0	0	0	0.074	0.128	0.046	0.041	83.814	9
Ribosomal large subunit pseudouridine synthase B (EC 4.2.1.70)	Cell Division and Cell Cycle	Common in both disease group		0.022	0.021	0	0	0.026	0.019	0.055	0	0.221	0	0.1	0.057	0.043	0.064	82.774	8		Chromosomal replication initiator protein DnaA	Clustering-based subsystems	Common in both disease group		0	0	0.042	0.16	0.053	0.039	0.079	0.066	0	0	0.05	0.064	0.046	0.046	83.86	8
Thiamin-phosphate pyrophosphorylase (EC 2.5.1.3)	Cofactors, Vitamins, Prosthetic Groups, Pigments	Common in both disease group		0	0	0.103	0	0.035	0.068	0.182	0	0	0	0.057	0.076	0.043	0.057	82.817	6		V-type ATP synthase subunit K (EC 3.6.3.14)	Miscellaneous	Common in both disease group		0	0	0.031	0	0.053	0	0	0	0.173	0	0.05	0.235	0.045	0.078	83.905	5
Benzoyl-CoA reductase subunit BadG (EC 1.3.99.15)	Metabolism of Aromatic Compounds	Common in both disease group		0.029	0.053	0.103	0	0.082	0	0	0	0.148	0.043	0.062	0	0.043	0.049	82.86	7		KH domain RNA binding protein YlqC	Clustering-based subsystems	Common in both disease group		0.022	0.054	0.007	0.023	0.016	0.019	0.032	0	0.043	0.276	0	0.043	0.045	0.075	83.95	10
Cytochrome c-type biogenesis protein DsbD, protein-disulfide reductase (EC 1.8.1.8)	Protein Metabolism	Common in both disease group		0.034	0.057	0	0.042	0.134	0.093	0	0	0	0.057	0.057	0.038	0.043	0.041	82.903	8		1-deoxy-D-xylulose 5-phosphate synthase (EC 2.2.1.7)	Cofactors, Vitamins, Prosthetic Groups, Pigments	Common in both disease group		0	0.036	0.067	0.114	0.074	0.031	0.047	0.091	0	0	0.074	0	0.044	0.04	83.994	8
Cobalt-zinc-cadmium resistance protein	Virulence, Disease and Defense	Common in both disease group		0.024	0.016	0	0.106	0.061	0.072	0.091	0.023	0.074	0	0.024	0.019	0.042	0.036	82.945	10		Signal recognition particle receptor protein FtsY (=alpha subunit) (TC 3.A.5.1.1)	Cell Division and Cell Cycle	Common in both disease group		0	0	0.062	0	0.21	0.108	0	0.099	0	0	0.05	0	0.044	0.067	84.039	5
Oligopeptide transport ATP-binding protein OppF (TC 3.A.1.5.1)	Membrane Transport	Common in both disease group		0.029	0.041	0.052	0.053	0.047	0.047	0.118	0.025	0	0	0.048	0.051	0.042	0.03	82.988	10		Alpha-amylase (EC 3.2.1.1)	Carbohydrates	Common in both disease group		0.133	0	0.012	0.228	0.011	0.039	0.047	0	0	0	0.037	0.021	0.044	0.069	84.083	8
S-adenosylhomocysteine nucleosidase (EC 3.2.2.9)	Amino Acids and Derivatives	Common in both disease group		0.02	0.021	0	0.127	0	0.085	0.109	0.038	0	0.057	0	0.051	0.042	0.045	83.03	8		5'-methylthioadenosine nucleosidase (EC 3.2.2.16)	Amino Acids and Derivatives	Common in both disease group		0	0	0.026	0	0	0.039	0	0	0.432	0	0.031	0	0.044	0.123	84.127	4
Phosphoribosylaminoimidazole-succinocarboxamide synthase (EC 6.3.2.6)	Clustering-based subsystems	Common in both disease group		0.044	0.074	0	0	0.041	0.064	0	0.054	0.074	0.157	0	0	0.042	0.047	83.072	7		NAD(P) transhydrogenase subunit beta (EC 1.6.1.2)	Phosphorus Metabolism	Common in both disease group		0	0.036	0.005	0.034	0.058	0.112	0.024	0.037	0.086	0	0.05	0.085	0.044	0.036	84.171	10
Flagellar motor switch protein FliM	Motility and Chemotaxis	Common in both disease group		0	0.058	0	0	0.087	0.013	0	0.017	0.221	0.107	0	0	0.042	0.068	83.114	6		Prolyl-tRNA synthetase (EC 6.1.1.15)	Protein Metabolism	Common in both disease group		0	0	0.029	0.091	0.068	0.039	0.047	0.062	0.065	0	0.05	0.075	0.044	0.031	84.214	9
Ferric iron ABC transporter, iron-binding protein	Iron acquisition and metabolism	Common in both disease group		0	0.028	0.103	0	0	0	0	0	0.295	0	0	0.076	0.042	0.087	83.156	4		Fumarylacetoacetate hydrolase family protein	Cofactors, Vitamins, Prosthetic Groups, Pigments	Common in both disease group		0	0	0.01	0.285	0	0	0.079	0.041	0.108	0	0	0	0.044	0.084	84.258	5
Peptidyl-prolyl cis-trans isomerase (EC 5.2.1.8)	RNA Metabolism	Common in both disease group		0.022	0.041	0	0.053	0.05	0.076	0.027	0.013	0.074	0.036	0.038	0.07	0.042	0.024	83.198	11		LSU ribosomal protein L31p	Miscellaneous	Common in both disease group		0	0	0	0	0.074	0	0.047	0.099	0.216	0	0	0.085	0.043	0.067	84.301	5
NAD(P) transhydrogenase subunit beta (EC 1.6.1.2)	Phosphorus Metabolism	Common in both disease group		0	0.028	0	0.095	0.061	0.074	0	0	0.148	0.021	0.024	0.044	0.041	0.046	83.239	8		Fructose-1,6-bisphosphatase, GlpX type (EC 3.1.3.11)	Carbohydrates	Common in both disease group		0.177	0	0.037	0.091	0	0	0	0.033	0.173	0	0	0	0.043	0.068	84.344	5
Glycyl-tRNA synthetase (EC 6.1.1.14)	Protein Metabolism	Common in both disease group		0	0.064	0	0	0.119	0.017	0	0.023	0.074	0.107	0.038	0.051	0.041	0.042	83.28	8		Butyrate kinase (EC 2.7.2.7)	Amino Acids and Derivatives	Common in both disease group		0	0	0.131	0.239	0.095	0.046	0	0	0	0	0	0	0.043	0.076	84.387	4
Xanthine/uracil/thiamine/ascorbate permease family protein	Nucleosides and Nucleotides	Common in both disease group		0.042	0.027	0	0.063	0.055	0.059	0	0.069	0	0.036	0.115	0.025	0.041	0.034	83.321	9		Branched-chain amino acid ABC transporter, amino acid-binding protein (TC 3.A.1.4.1)	Membrane Transport	Common in both disease group		0	0.091	0.031	0.046	0.063	0.046	0.079	0	0.13	0	0.025	0	0.042	0.042	84.429	8
Glutamate formiminotransferase (EC 2.1.2.5)	Amino Acids and Derivatives	Common in both disease group		0	0.138	0	0	0.061	0.083	0.055	0.029	0	0.043	0.043	0.038	0.041	0.041	83.362	8		Sodium-dependent phosphate transporter	Membrane Transport	Common in both disease group		0.177	0	0.05	0	0.021	0.062	0.047	0	0	0	0	0.149	0.042	0.061	84.471	6
Homoserine kinase (EC 2.7.1.39)	Amino Acids and Derivatives	Common in both disease group		0.051	0	0	0.095	0.026	0.025	0.055	0.011	0.221	0	0	0	0.04	0.064	83.402	7		Cysteine synthase (EC 2.5.1.47)	Amino Acids and Derivatives	Common in both disease group		0.089	0	0.035	0	0	0.077	0.032	0.016	0.086	0	0.099	0.064	0.042	0.039	84.513	8
Delta-1-pyrroline-5-carboxylate dehydrogenase (EC 1.5.1.12)	Amino Acids and Derivatives	Common in both disease group		0.02	0	0	0	0.187	0.085	0	0.023	0	0.057	0.038	0.076	0.04	0.055	83.443	7		LSU m5C1962 methyltransferase RlmI	Clustering-based subsystems	Common in both disease group		0	0.036	0.017	0.137	0.105	0	0	0	0	0	0.199	0	0.041	0.068	84.554	5
Fructose-1,6-bisphosphatase, Bacillus type (EC 3.1.3.11)	Carbohydrates	Common in both disease group		0.029	0.046	0	0.084	0.047	0.11	0	0	0	0.057	0.048	0.063	0.04	0.036	83.483	8		Phenylalanyl-tRNA synthetase beta chain (EC 6.1.1.20)	Protein Metabolism	Common in both disease group		0	0	0.034	0.091	0.058	0.062	0	0.086	0.086	0	0.043	0.032	0.041	0.036	84.595	8
Manganese ABC transporter, periplasmic-binding protein SitA	Membrane Transport	Common in both disease group		0.012	0.03	0.103	0	0.006	0.021	0.082	0.019	0	0	0.033	0.177	0.04	0.054	83.524	9		Phosphatidate cytidylyltransferase (EC 2.7.7.41)	Clustering-based subsystems	Common in both disease group		0.066	0	0.022	0.137	0.095	0.104	0	0	0	0	0.037	0.032	0.041	0.048	84.636	7
LSU ribosomal protein L31p	Miscellaneous	Common in both disease group		0	0.064	0	0.063	0.052	0	0	0.065	0.148	0	0.029	0.063	0.04	0.045	83.564	7		Ribosomal RNA large subunit methyltransferase N (EC 2.1.1.-)	Clustering-based subsystems	Common in both disease group		0	0	0.066	0.137	0.016	0.104	0	0.111	0	0	0.056	0	0.041	0.052	84.677	6
Ornithine decarboxylase (EC 4.1.1.17)	Amino Acids and Derivatives	Common in both disease group		0.068	0.11	0.103	0	0.047	0.034	0	0.042	0	0.029	0	0.051	0.04	0.039	83.604	8		ABC transporter membrane-spanning permease, Pep export, Vex3	Virulence, Disease and Defense	Common in both disease group		0	0	0.046	0.023	0.032	0.154	0.087	0	0.086	0	0.05	0.011	0.041	0.048	84.718	8
Ribose 5-phosphate isomerase B (EC 5.3.1.6)	Carbohydrates	Common in both disease group		0.061	0.097	0	0	0	0.053	0	0.067	0	0.107	0.096	0	0.04	0.044	83.644	6		Aspartyl-tRNA(Asn) amidotransferase subunit A (EC 6.3.5.6)	Miscellaneous	Common in both disease group		0	0.072	0.025	0.023	0.032	0.039	0.079	0.074	0	0	0.037	0.107	0.041	0.035	84.758	9
Acetolactate synthase, catabolic (EC 2.2.1.6)	Carbohydrates	Common in both disease group		0.083	0	0.103	0.148	0	0.025	0	0.042	0	0	0.076	0	0.04	0.051	83.684	6		Glutamyl-tRNA(Gln) amidotransferase subunit A (EC 6.3.5.7)	Miscellaneous	Common in both disease group		0	0.072	0.025	0.023	0.032	0.039	0.079	0.074	0	0	0.037	0.107	0.041	0.035	84.799	9
Flavodoxin 1	Cofactors, Vitamins, Prosthetic Groups, Pigments	Common in both disease group		0.039	0.057	0.052	0.042	0.076	0.011	0	0.019	0	0.029	0.014	0.139	0.04	0.039	83.724	10		Cobalt-zinc-cadmium resistance protein	Virulence, Disease and Defense	Common in both disease group		0	0.036	0.029	0.182	0.047	0.015	0.039	0.029	0	0	0.031	0.075	0.04	0.05	84.839	9
PTS system, fructose-specific IIC component (EC 2.7.1.69)	Carbohydrates	Common in both disease group		0.044	0.018	0.155	0.127	0.012	0.021	0	0.05	0	0	0.048	0	0.039	0.051	83.763	8		Carbamoyl-phosphate synthase small chain (EC 6.3.5.5)	Cell Division and Cell Cycle	Common in both disease group		0	0	0.15	0.171	0	0	0	0.086	0	0	0.074	0	0.04	0.064	84.879	4
DNA repair protein RadA	DNA Metabolism	Common in both disease group		0.024	0.028	0.103	0.042	0.029	0.051	0	0	0	0.071	0.086	0.038	0.039	0.034	83.803	9		Glutaconyl-CoA decarboxylase beta chain (EC 4.1.1.70)	Respiration	Common in both disease group		0	0.163	0.031	0.034	0.084	0	0.039	0.086	0	0	0.031	0.011	0.04	0.049	84.919	8
Chromosome partition protein smc	Cell Division and Cell Cycle	Common in both disease group		0.044	0.035	0	0.084	0.017	0.059	0.073	0.069	0	0.043	0.048	0	0.039	0.03	83.842	9		GTP pyrophosphokinase	Clustering-based subsystems	Common in both disease group		0	0.082	0.09	0.114	0	0.019	0.047	0.045	0.043	0	0.037	0	0.04	0.039	84.959	8
Pyrimidine-nucleoside phosphorylase (EC 2.4.2.2)	Carbohydrates	Common in both disease group		0.029	0	0	0.095	0.026	0.006	0.055	0.063	0	0.064	0.129	0	0.039	0.043	83.881	8		LSU ribosomal protein L23p (L23Ae)	Protein Metabolism	Common in both disease group		0	0.045	0.161	0.08	0	0	0.055	0.091	0	0	0	0.043	0.04	0.051	84.999	6
ATP-dependent DNA helicase RecQ	DNA Metabolism	Common in both disease group		0.02	0.042	0	0.084	0.064	0.064	0	0.019	0.074	0.043	0.019	0.038	0.039	0.028	83.92	10		Ribosome-binding factor A	Clustering-based subsystems	Common in both disease group		0	0	0.054	0.046	0.042	0.046	0.032	0.033	0.173	0	0.05	0	0.04	0.047	85.038	8
dTDP-4-dehydrorhamnose 3,5-epimerase (EC 5.1.3.13)	Cell Wall and Capsule	Common in both disease group		0.051	0.037	0	0.095	0	0.025	0.109	0.034	0	0	0.057	0.057	0.039	0.037	83.959	8		PF00070 family, FAD-dependent NAD(P)-disulphide oxidoreductase	Miscellaneous	Common in both disease group		0	0	0.035	0	0.032	0.069	0.095	0.041	0	0	0.074	0.128	0.04	0.044	85.078	7
Serine acetyltransferase (EC 2.3.1.30)	Amino Acids and Derivatives	Common in both disease group		0.108	0	0	0	0.035	0.059	0.073	0	0	0.114	0.076	0	0.039	0.045	83.998	6		UDP-N-acetylglucosamine 4,6-dehydratase (EC 4.2.1.-)	Cell Wall and Capsule	Common in both disease group		0	0.036	0.062	0.091	0.042	0	0.158	0.033	0	0	0.05	0	0.039	0.048	85.117	7
Holliday junction DNA helicase RuvB	DNA Metabolism	Common in both disease group		0.015	0.078	0	0	0.047	0.034	0	0.019	0	0.086	0.086	0.101	0.039	0.039	84.036	8		GTP pyrophosphokinase (EC 2.7.6.5)	Clustering-based subsystems	Common in both disease group		0	0.082	0.084	0.114	0	0.019	0.047	0.045	0.043	0	0.037	0	0.039	0.038	85.156	8
putative periplasmic protein kinase ArgK and related GTPases of G3E family	Protein Metabolism	Common in both disease group		0.103	0.021	0.052	0	0.032	0.057	0	0.048	0	0.1	0.024	0.025	0.038	0.035	84.075	9		V-type ATP synthase subunit I (EC 3.6.3.14)	Respiration	Common in both disease group		0.044	0.045	0.055	0.034	0.089	0	0.032	0.025	0	0	0.124	0.021	0.039	0.037	85.196	9
UDP-N-acetylglucosamine 4,6-dehydratase (EC 4.2.1.-)	Cell Wall and Capsule	Common in both disease group		0.078	0.12	0	0	0.07	0.051	0	0.008	0	0.057	0.076	0	0.038	0.042	84.113	7		GTP cyclohydrolase I (EC 3.5.4.16) type 2	Cofactors, Vitamins, Prosthetic Groups, Pigments	Specific to peri-implantitis group		0	0.272	0	0	0	0.116	0	0.082	0	0	0	0	0.039	0.083	85.235	3
Succinyl-CoA ligase [ADP-forming] beta chain (EC 6.2.1.5)	Carbohydrates	Common in both disease group		0	0.011	0	0	0.012	0.008	0.364	0.011	0	0	0.029	0.025	0.038	0.103	84.152	7		Flagellar motor switch protein FliG	Motility and Chemotaxis	Common in both disease group		0	0.054	0.015	0.046	0.095	0	0.079	0.033	0.086	0	0.062	0	0.039	0.036	85.274	8
Exodeoxyribonuclease III (EC 3.1.11.2)	DNA Metabolism	Common in both disease group		0.039	0.041	0.077	0.084	0	0.028	0.045	0.015	0	0.021	0.057	0.051	0.038	0.027	84.19	10		Nitric-oxide reductase (EC 1.7.99.7), quinol-dependent	Nitrogen Metabolism	Common in both disease group		0.199	0	0.016	0	0	0.035	0.071	0.074	0	0	0.074	0	0.039	0.059	85.313	6
PTS system, fructose-specific IIB component (EC 2.7.1.69)	Carbohydrates	Common in both disease group		0.039	0.018	0.155	0.127	0.012	0.021	0	0.05	0	0	0.038	0	0.038	0.051	84.228	8		Putative Dihydrolipoamide dehydrogenase (EC 1.8.1.4)	Carbohydrates	Common in both disease group		0	0	0.035	0	0.021	0.069	0.095	0.041	0	0	0.074	0.128	0.039	0.044	85.352	7
Cytochrome c oxidase polypeptide I (EC 1.9.3.1)	Respiration	Common in both disease group		0.002	0	0.232	0.011	0	0	0.2	0	0	0	0	0.013	0.038	0.084	84.266	5		Phosphate starvation-inducible protein PhoH, predicted ATPase	Clustering-based subsystems	Common in both disease group		0	0	0.029	0.137	0	0.031	0.063	0	0	0	0.074	0.128	0.039	0.051	85.39	6
Threonine dehydrogenase and related Zn-dependent dehydrogenases	Amino Acids and Derivatives	Common in both disease group		0.037	0.012	0.026	0.063	0.055	0.051	0	0.08	0	0.007	0.062	0.063	0.038	0.028	84.304	10		2',3'-cyclic-nucleotide 2'-phosphodiesterase (EC 3.1.4.16)	Nucleosides and Nucleotides	Common in both disease group		0.089	0.054	0.023	0	0	0.046	0	0.025	0.086	0	0.074	0.064	0.038	0.035	85.429	8
Pyrroline-5-carboxylate reductase (EC 1.5.1.2)	Amino Acids and Derivatives	Common in both disease group		0.191	0.032	0	0.063	0	0	0	0	0	0.171	0	0	0.038	0.07	84.342	4		Geranyltranstransferase (farnesyldiphosphate synthase) (EC 2.5.1.10)	Fatty Acids, Lipids, and Isoprenoids	Common in both disease group		0	0.145	0.058	0	0	0.17	0	0	0	0	0	0.085	0.038	0.062	85.467	4
Recombination protein RecR	DNA Metabolism	Common in both disease group		0.029	0	0	0	0.061	0.095	0.055	0.034	0	0.043	0.1	0.038	0.038	0.036	84.38	8		DNA polymerase III subunits gamma and tau (EC 2.7.7.7)	DNA Metabolism	Common in both disease group		0	0	0.035	0	0.084	0.008	0.063	0.066	0	0	0.137	0.064	0.038	0.045	85.505	7
Ubiquinone/menaquinone biosynthesis methyltransferase UbiE (EC 2.1.1.-)	Cofactors, Vitamins, Prosthetic Groups, Pigments	Common in both disease group		0	0.053	0	0	0.335	0	0	0.019	0	0	0.048	0	0.038	0.096	84.418	4		Oligopeptide transport ATP-binding protein OppF (TC 3.A.1.5.1)	Membrane Transport	Common in both disease group		0	0.063	0.028	0.057	0.037	0.027	0.071	0.054	0.086	0	0.031	0	0.038	0.029	85.543	9
HPr kinase/phosphorylase (EC 2.7.1.-) (EC 2.7.4.-)	Carbohydrates	Common in both disease group		0	0.014	0.207	0	0.035	0	0.146	0.015	0	0	0.038	0	0.038	0.067	84.456	6		Cell division protein FtsQ	Cell Division and Cell Cycle	Common in both disease group		0	0	0	0.228	0	0.2	0	0	0	0	0.025	0	0.038	0.083	85.581	3
Aspartate-semialdehyde dehydrogenase (EC 1.2.1.11)	Amino Acids and Derivatives	Common in both disease group		0.081	0.048	0	0.063	0.061	0.044	0	0	0	0.043	0	0.114	0.038	0.038	84.494	7		Iron-sulfur cluster assembly scaffold protein IscU	Amino Acids and Derivatives	Common in both disease group		0	0	0.135	0	0	0.039	0	0.062	0	0	0.217	0	0.038	0.07	85.618	4
Phenylalanyl-tRNA synthetase alpha chain (EC 6.1.1.20)	Protein Metabolism	Common in both disease group		0.02	0.027	0.077	0.021	0.029	0.064	0.018	0.008	0.074	0.029	0.062	0.025	0.038	0.024	84.532	12		Beta-hexosaminidase (EC 3.2.1.52)	Carbohydrates	Common in both disease group		0	0.027	0.019	0.068	0	0.046	0	0.074	0	0	0.056	0.16	0.038	0.048	85.656	7
Phosphoglycolate phosphatase (EC 3.1.3.18)	Carbohydrates	Common in both disease group		0.044	0	0.232	0.127	0	0	0	0.011	0	0	0	0.038	0.038	0.072	84.57	5		Ribonuclease III (EC 3.1.26.3)	Cell Division and Cell Cycle	Common in both disease group		0.177	0	0.054	0.137	0	0	0	0.082	0	0	0	0	0.038	0.062	85.693	4
2-C-methyl-D-erythritol 4-phosphate cytidylyltransferase (EC 2.7.7.60)	Cell Wall and Capsule	Common in both disease group		0.061	0.044	0	0.053	0.015	0.095	0	0.038	0	0	0.143	0	0.037	0.046	84.607	7		Dihydrolipoamide dehydrogenase of branched-chain alpha-keto acid dehydrogenase (EC 1.8.1.4)	Amino Acids and Derivatives	Common in both disease group		0	0	0.012	0	0	0.108	0.189	0.115	0	0	0.025	0	0.037	0.064	85.731	5
COG1399 protein, clustered with ribosomal protein L32p	Clustering-based subsystems	Common in both disease group		0.108	0.019	0	0.074	0	0	0	0.042	0.111	0	0	0.095	0.037	0.046	84.644	6		PaaD-like protein (DUF59) involved in Fe-S cluster assembly	Clustering-based subsystems	Common in both disease group		0.133	0	0.009	0	0	0.058	0	0	0.13	0	0.056	0.064	0.037	0.051	85.768	6
MotA/TolQ/ExbB proton channel family protein	Membrane Transport	Common in both disease group		0.027	0.067	0	0.053	0.061	0.078	0.009	0.004	0	0.078	0.038	0.032	0.037	0.03	84.682	10		Dihydropteroate synthase (EC 2.5.1.15)	Clustering-based subsystems	Common in both disease group		0	0	0.19	0	0	0	0.11	0	0	0	0	0.149	0.037	0.07	85.806	3
Excinuclease ABC subunit C	DNA Metabolism	Common in both disease group		0.015	0.039	0	0.127	0	0.013	0.018	0.05	0.148	0	0.038	0	0.037	0.05	84.719	8		Molybdenum ABC transporter, periplasmic molybdenum-binding protein ModA (TC 3.A.1.8.1)	Cofactors, Vitamins, Prosthetic Groups, Pigments	Common in both disease group		0	0.036	0	0	0	0	0	0.025	0.345	0	0	0.043	0.037	0.098	85.843	4
Helicase PriA essential for oriC/DnaA-independent DNA replication	Clustering-based subsystems	Common in both disease group		0.054	0.028	0.103	0.042	0.023	0.14	0.055	0	0	0	0	0	0.037	0.045	84.756	7		L-aspartate oxidase (EC 1.4.3.16)	Cofactors, Vitamins, Prosthetic Groups, Pigments	Common in both disease group		0	0.027	0.034	0	0	0	0	0.086	0.13	0	0.074	0.096	0.037	0.047	85.881	6
Ribonucleotide reductase of class Ia (aerobic), alpha subunit (EC 1.17.4.1)	Clustering-based subsystems	Common in both disease group		0.098	0.106	0	0.042	0.035	0.025	0.018	0.027	0	0	0.029	0.063	0.037	0.036	84.793	9		Topoisomerase IV subunit A (EC 5.99.1.-)	DNA Metabolism	Common in both disease group		0	0.072	0.012	0.091	0	0.077	0	0.058	0	0	0.05	0.085	0.037	0.038	85.918	7
FKBP-type peptidyl-prolyl cis-trans isomerase SlyD (EC 5.2.1.8)	Potassium metabolism	Common in both disease group		0.059	0.064	0	0	0.07	0.108	0	0.011	0	0	0.072	0.057	0.037	0.039	84.83	7		FIG139598: Potential ribosomal protein	Clustering-based subsystems	Common in both disease group		0.066	0	0.081	0.171	0	0.023	0.024	0	0.043	0	0.037	0	0.037	0.05	85.955	7
Ribosomal RNA large subunit methyltransferase N (EC 2.1.1.-)	Clustering-based subsystems	Common in both disease group		0.015	0.027	0	0	0.035	0.044	0.218	0	0	0	0.1	0	0.037	0.065	84.866	6		LSU ribosomal protein L18p (L5e)	Protein Metabolism	Common in both disease group		0.022	0.036	0.1	0.034	0	0	0.047	0.086	0	0	0.043	0.075	0.037	0.035	85.992	8
NADPH-dependent glyceraldehyde-3-phosphate dehydrogenase (EC 1.2.1.13)	Carbohydrates	Common in both disease group		0.015	0	0	0	0.035	0	0.3	0.006	0	0	0.043	0.038	0.036	0.085	84.903	6		Adenosylmethionine-8-amino-7-oxononanoate aminotransferase (EC 2.6.1.62)	Cofactors, Vitamins, Prosthetic Groups, Pigments	Common in both disease group		0	0	0.023	0	0.074	0.17	0	0.049	0	0	0.062	0.064	0.037	0.051	86.029	6
Acetyl-coenzyme A carboxyl transferase alpha chain (EC 6.4.1.2)	Fatty Acids, Lipids, and Isoprenoids	Common in both disease group		0.02	0.023	0.052	0.084	0.029	0.008	0	0.034	0	0.043	0.067	0.076	0.036	0.029	84.939	10		UDP-N-acetylmuramoylalanine--D-glutamate ligase (EC 6.3.2.9)	Cell Wall and Capsule	Common in both disease group		0	0.054	0.091	0	0	0	0	0.037	0.259	0	0	0	0.037	0.076	86.065	4
Cysteine synthase (EC 2.5.1.47)	Amino Acids and Derivatives	Common in both disease group		0.054	0.053	0.207	0.084	0	0	0	0	0	0	0.029	0	0.036	0.061	84.975	5		Maltose/maltodextrin ABC transporter, permease protein MalG	Carbohydrates	Common in both disease group		0.111	0	0.025	0	0.011	0.154	0.016	0.029	0.065	0	0.031	0	0.037	0.049	86.102	8
DNA primase (EC 2.7.7.-)	Cell Division and Cell Cycle	Common in both disease group		0.081	0.069	0	0	0.035	0.057	0	0.023	0	0.086	0	0.076	0.036	0.036	85.01	7		Indolepyruvate oxidoreductase subunit IorB (EC 1.2.7.8)	Amino Acids and Derivatives	Common in both disease group		0	0	0.002	0.046	0.063	0.023	0	0.066	0.086	0	0.025	0.128	0.037	0.042	86.139	8
Dimethylallyltransferase (EC 2.5.1.1)	Fatty Acids, Lipids, and Isoprenoids	Common in both disease group		0.02	0.042	0.052	0.084	0.035	0.059	0	0	0	0	0.057	0.076	0.035	0.031	85.045	8		DNA mismatch repair protein MutS	DNA Metabolism	Common in both disease group		0	0.054	0.024	0.068	0.058	0.035	0.032	0.041	0.086	0	0.019	0.021	0.037	0.026	86.175	10
Septum site-determining protein MinD	Cell Division and Cell Cycle	Common in both disease group		0.044	0.064	0	0	0.093	0.042	0	0.011	0	0.029	0.076	0.063	0.035	0.034	85.081	8		ATP-dependent DNA helicase RecG (EC 3.6.1.-)	Clustering-based subsystems	Common in both disease group		0	0	0.021	0.251	0.042	0	0.032	0.066	0	0	0.025	0	0.036	0.071	86.212	6
dTDP-4-dehydrorhamnose reductase (EC 1.1.1.133)	Cell Wall and Capsule	Common in both disease group		0.029	0.007	0.103	0.063	0.023	0.008	0.073	0.034	0	0.029	0	0.051	0.035	0.032	85.116	10		Phosphoenolpyruvate carboxykinase [GTP] (EC 4.1.1.32)	Carbohydrates	Common in both disease group		0	0.036	0.009	0.023	0.026	0.116	0.071	0.037	0.086	0	0.031	0	0.036	0.037	86.248	9
Dihydroorotate dehydrogenase, catalytic subunit (EC 1.3.3.1)	Cofactors, Vitamins, Prosthetic Groups, Pigments	Common in both disease group		0.024	0.007	0	0.084	0.041	0.03	0.109	0.023	0	0	0.038	0.063	0.035	0.035	85.151	9		Electron transport complex protein RnfA	Respiration	Common in both disease group		0	0.045	0.047	0.034	0.053	0.042	0.032	0.054	0	0	0.118	0.011	0.036	0.033	86.284	9
Recombination inhibitory protein MutS2	Clustering-based subsystems	Common in both disease group		0.029	0.007	0	0.084	0.017	0.042	0.073	0.023	0	0.086	0.057	0	0.035	0.033	85.186	9		Formiminotetrahydrofolate cyclodeaminase (EC 4.3.1.4)	Carbohydrates	Common in both disease group		0	0.036	0.179	0.091	0.063	0.015	0	0.049	0	0	0	0	0.036	0.054	86.32	6
V-type ATP synthase subunit D (EC 3.6.3.14)	Respiration	Common in both disease group		0.012	0.078	0	0.032	0.029	0.068	0	0.006	0.111	0.036	0.029	0.019	0.035	0.034	85.221	10		L-threonine 3-dehydrogenase (EC 1.1.1.103)	Amino Acids and Derivatives	Common in both disease group		0	0.054	0.037	0	0.105	0.039	0.032	0.025	0	0	0.074	0.064	0.036	0.034	86.356	8
Adenylate kinase (EC 2.7.4.3)	Nucleosides and Nucleotides	Common in both disease group		0.015	0.042	0.052	0.106	0.05	0.036	0.036	0.05	0	0	0	0.032	0.035	0.03	85.255	9		Beta-glucosidase (EC 3.2.1.21)	Carbohydrates	Common in both disease group		0.199	0	0.041	0	0	0	0.095	0	0	0	0.093	0	0.036	0.063	86.392	4
Methylenetetrahydrofolate dehydrogenase (NADP+) (EC 1.5.1.5) / Methenyltetrahydrofolate cyclohydrolase (EC 3.5.4.9)	Cofactors, Vitamins, Prosthetic Groups, Pigments	Common in both disease group		0.049	0.039	0.077	0.021	0.035	0.093	0.009	0	0	0	0.043	0.051	0.035	0.031	85.29	9		Alpha-L-fucosidase (EC 3.2.1.51)	Carbohydrates	Common in both disease group		0	0.109	0.029	0.182	0.105	0	0	0	0	0	0	0	0.035	0.062	86.427	4
Biotin synthase (EC 2.8.1.6)	Cofactors, Vitamins, Prosthetic Groups, Pigments	Common in both disease group		0.037	0.021	0	0.095	0.017	0.025	0	0	0.221	0	0	0	0.035	0.065	85.325	6		1-deoxy-D-xylulose 5-phosphate reductoisomerase (EC 1.1.1.267)	Clustering-based subsystems	Common in both disease group		0	0.109	0.044	0.034	0	0.046	0	0.062	0.13	0	0	0	0.035	0.045	86.463	6
Dihydrolipoamide dehydrogenase of branched-chain alpha-keto acid dehydrogenase (EC 1.8.1.4)	Amino Acids and Derivatives	Common in both disease group		0	0	0	0	0	0.051	0.328	0	0	0	0.038	0	0.035	0.094	85.36	3		ATP synthase A chain (EC 3.6.3.14)	Respiration	Common in both disease group		0.177	0.018	0.062	0	0	0.046	0.063	0.025	0	0	0.031	0	0.035	0.051	86.498	7
Phosphoglucomutase (EC 5.4.2.2)	Clustering-based subsystems	Common in both disease group		0.029	0.021	0.129	0	0	0.019	0.064	0.017	0	0.043	0.043	0.051	0.035	0.036	85.394	9		S-adenosylhomocysteine nucleosidase (EC 3.2.2.9)	Amino Acids and Derivatives	Common in both disease group		0	0	0.021	0	0	0.031	0	0	0.345	0	0.025	0	0.035	0.098	86.533	4
5-methyltetrahydropteroyltriglutamate--homocysteine methyltransferase (EC 2.1.1.14)	Amino Acids and Derivatives	Common in both disease group		0.007	0.004	0.181	0	0	0	0.155	0	0	0	0	0.07	0.035	0.065	85.429	5		Phosphoglucomutase (EC 5.4.2.2)	Clustering-based subsystems	Common in both disease group		0.133	0	0.078	0	0.084	0.042	0	0.029	0	0	0.012	0.043	0.035	0.043	86.568	7
Aspartate ammonia-lyase (EC 4.3.1.1)	Amino Acids and Derivatives	Common in both disease group		0.015	0.03	0.052	0.021	0.058	0.089	0	0.011	0.074	0.029	0.024	0.013	0.035	0.027	85.464	11		ATP-dependent DNA helicase RecQ	DNA Metabolism	Common in both disease group		0	0	0.054	0.114	0.063	0.015	0	0.124	0	0	0.05	0	0.035	0.046	86.603	6
5'-nucleotidase (EC 3.1.3.5)	Nucleosides and Nucleotides	Common in both disease group		0.02	0.018	0	0.042	0.134	0.102	0.018	0	0	0.029	0	0.051	0.034	0.043	85.498	8		UTP--glucose-1-phosphate uridylyltransferase (EC 2.7.7.9)	Cell Wall and Capsule	Common in both disease group		0	0	0.037	0.068	0.032	0.023	0	0.049	0.13	0	0.037	0.043	0.035	0.037	86.638	8
DNA mismatch repair protein MutS	DNA Metabolism	Common in both disease group		0.015	0.032	0.026	0.021	0.035	0.047	0.055	0.021	0.074	0.021	0.029	0.038	0.034	0.017	85.532	12		Adenylate kinase (EC 2.7.4.3)	Nucleosides and Nucleotides	Common in both disease group		0	0.072	0.032	0.046	0.063	0.035	0.032	0.062	0	0	0.056	0.021	0.035	0.026	86.673	9
Pyruvate formate-lyase activating enzyme (EC 1.97.1.4)	Carbohydrates	Common in both disease group		0.159	0	0	0.095	0	0	0.027	0.027	0	0.05	0.019	0.032	0.034	0.048	85.566	7		ATP synthase gamma chain (EC 3.6.3.14)	Respiration	Common in both disease group		0.111	0.018	0.054	0.011	0	0.085	0	0.049	0.022	0	0.043	0.021	0.035	0.035	86.708	9
Methionine ABC transporter substrate-binding protein	Amino Acids and Derivatives	Common in both disease group		0.051	0	0.155	0.063	0	0	0.082	0	0	0	0	0.057	0.034	0.049	85.6	5		Signal peptidase I (EC 3.4.21.89)	Clustering-based subsystems	Common in both disease group		0	0	0.029	0.114	0	0.069	0	0.049	0.086	0	0.062	0	0.034	0.041	86.742	6
2-oxoglutarate dehydrogenase E1 component (EC 1.2.4.2)	Carbohydrates	Common in both disease group		0	0.014	0	0.063	0	0	0.255	0	0	0	0	0.076	0.034	0.074	85.634	4		Manganese ABC transporter, periplasmic-binding protein SitA	Membrane Transport	Common in both disease group		0.111	0	0.043	0	0.011	0.131	0.055	0.033	0	0	0.025	0	0.034	0.045	86.776	7
Serine protease, DegP/HtrA, do-like (EC 3.4.21.-)	Membrane Transport	Common in both disease group		0.027	0.014	0.129	0	0.003	0.015	0.073	0.017	0	0	0.067	0.063	0.034	0.04	85.668	9		Glutamate formyltransferase	Miscellaneous	Common in both disease group		0	0	0.041	0.068	0.084	0.015	0	0.033	0.043	0	0.056	0.064	0.034	0.03	86.809	8
Phosphopentomutase (EC 5.4.2.7)	Carbohydrates	Common in both disease group		0.088	0	0	0	0.009	0	0	0.247	0	0.064	0	0	0.034	0.073	85.702	4		Glutamate synthase [NADPH] large chain (EC 1.4.1.13)	Amino Acids and Derivatives	Common in both disease group		0	0.163	0.047	0	0	0	0.024	0.037	0	0	0.037	0.096	0.034	0.05	86.843	6
Lipoate synthase	Cofactors, Vitamins, Prosthetic Groups, Pigments	Common in both disease group		0.029	0.032	0.155	0	0.044	0.032	0.055	0.023	0	0	0	0.038	0.034	0.043	85.736	8		Phosphoribosylaminoimidazole-succinocarboxamide synthase (EC 6.3.2.6)	Clustering-based subsystems	Common in both disease group		0	0.036	0.023	0	0.074	0.077	0.095	0.099	0	0	0	0	0.034	0.041	86.877	6
Xanthine dehydrogenase, molybdenum binding subunit (EC 1.17.1.4)	Clustering-based subsystems	Common in both disease group		0.059	0.039	0	0	0.029	0	0	0.126	0	0.114	0.038	0	0.034	0.045	85.77	6		dTDP-4-dehydrorhamnose reductase (EC 1.1.1.133)	Cell Wall and Capsule	Common in both disease group		0	0	0.06	0.023	0.032	0.015	0.032	0	0.13	0	0.112	0	0.034	0.045	86.91	7
2-keto-3-deoxy-D-arabino-heptulosonate-7-phosphate synthase I alpha (EC 2.5.1.54)	Amino Acids and Derivatives	Common in both disease group		0.005	0.021	0.103	0.021	0	0	0.091	0.023	0	0.029	0.048	0.063	0.034	0.036	85.804	9		Ribonucleotide reductase of class Ia (aerobic), alpha subunit (EC 1.17.4.1)	Clustering-based subsystems	Common in both disease group		0	0	0.062	0	0.084	0.069	0	0.058	0.086	0	0	0.043	0.034	0.037	86.944	6
Serine/threonine protein kinase PrkC, regulator of stationary phase	Clustering-based subsystems	Common in both disease group		0.034	0.046	0	0.042	0	0	0.036	0.027	0	0.128	0	0.089	0.034	0.04	85.837	7		Alkaline phosphatase (EC 3.1.3.1)	Phosphorus Metabolism	Common in both disease group		0	0	0.01	0.137	0.053	0	0.016	0.066	0	0	0.012	0.107	0.033	0.047	86.977	7
Translation initiation factor 1	Protein Metabolism	Common in both disease group		0	0.073	0.077	0.084	0	0.053	0	0	0.037	0	0.076	0	0.033	0.037	85.871	6		Recombination protein RecR	DNA Metabolism	Common in both disease group		0	0	0.034	0	0.079	0.22	0.047	0	0	0	0.019	0	0.033	0.064	87.011	5
UDP-N-acetylmuramoylalanyl-D-glutamate--2,6-diaminopimelate ligase (EC 6.3.2.13)	Cell Wall and Capsule	Common in both disease group		0.029	0.027	0	0.063	0.07	0.013	0.027	0	0	0.128	0.043	0	0.033	0.039	85.904	8		LSU ribosomal protein L30p (L7e)	Protein Metabolism	Common in both disease group		0.199	0	0	0	0	0.177	0	0	0	0	0	0.021	0.033	0.073	87.044	3
Oxaloacetate decarboxylase alpha chain (EC 4.1.1.3)	Carbohydrates	Common in both disease group		0.02	0.046	0.103	0	0.07	0	0	0	0.074	0.086	0	0	0.033	0.04	85.937	6		Multimodular transpeptidase-transglycosylase (EC 2.4.1.129) (EC 3.4.-.-)	Cell Wall and Capsule	Common in both disease group		0	0	0.051	0.046	0	0.065	0.079	0.091	0	0	0.043	0.021	0.033	0.034	87.077	7
NADP-dependent malic enzyme (EC 1.1.1.40)	Carbohydrates	Common in both disease group		0.02	0.035	0.077	0	0.079	0.044	0	0.011	0.074	0.014	0.014	0.025	0.033	0.029	85.97	10		DNA repair protein RadA	DNA Metabolism	Common in both disease group		0	0	0.065	0	0.095	0.054	0.047	0.049	0	0	0	0.085	0.033	0.037	87.11	6
Ribonucleotide reductase of class Ib (aerobic), alpha subunit (EC 1.17.4.1)	Nucleosides and Nucleotides	Common in both disease group		0.042	0.016	0.026	0.095	0.006	0.047	0.036	0.038	0	0.014	0.024	0.051	0.033	0.025	86.003	11		D-proline reductase, 26 kDa subunit (EC 1.21.4.1)	Amino Acids and Derivatives	Common in both disease group		0	0.172	0.007	0.046	0.026	0	0.024	0.016	0	0	0.05	0.053	0.033	0.048	87.142	8
5,10-methylenetetrahydrofolate reductase (EC 1.5.1.20)	Amino Acids and Derivatives	Common in both disease group		0	0	0	0	0	0	0.227	0	0	0	0.072	0.095	0.033	0.069	86.036	3		DNA primase (EC 2.7.7.-)	Cell Division and Cell Cycle	Common in both disease group		0	0	0.044	0	0.079	0.127	0.095	0.049	0	0	0	0	0.033	0.045	87.175	5
Topoisomerase IV subunit B (EC 5.99.1.-)	Clustering-based subsystems	Common in both disease group		0	0.037	0	0.063	0.035	0.006	0.109	0	0	0	0.029	0.114	0.033	0.042	86.069	7		Dihydroxyacetone kinase family protein	Clustering-based subsystems	Common in both disease group		0	0.036	0.033	0	0	0.062	0.063	0.074	0.086	0	0.037	0	0.033	0.033	87.208	7
LSU ribosomal protein L25p	Protein Metabolism	Common in both disease group		0.015	0.023	0.052	0.042	0.032	0.089	0	0	0.074	0.021	0	0.044	0.033	0.029	86.101	9		Arginine/ornithine antiporter	Amino Acids and Derivatives	Common in both disease group		0.044	0.063	0.041	0	0	0.015	0	0.058	0.108	0	0.062	0	0.033	0.036	87.241	7
Indolepyruvate oxidoreductase subunit IorA (EC 1.2.7.8)	Amino Acids and Derivatives	Common in both disease group		0.044	0.021	0	0.042	0.076	0.131	0	0	0	0	0.076	0	0.033	0.043	86.134	6		Aconitate hydratase 2 (EC 4.2.1.3)	Carbohydrates	Common in both disease group		0.177	0.036	0.008	0	0	0.015	0.095	0.016	0	0	0	0.043	0.033	0.053	87.273	7
Nicotinate-nucleotide adenylyltransferase (EC 2.7.7.18)	Cofactors, Vitamins, Prosthetic Groups, Pigments	Common in both disease group		0	0	0.103	0.084	0.058	0	0	0.031	0	0	0.038	0.076	0.033	0.039	86.166	6		Aspartate carbamoyltransferase (EC 2.1.3.2)	Clustering-based subsystems	Common in both disease group		0.066	0	0.084	0	0.11	0	0	0	0.13	0	0	0	0.033	0.05	87.306	4
Glucosamine-6-phosphate deaminase (EC 3.5.99.6)	Carbohydrates	Common in both disease group		0	0.042	0	0.021	0.064	0.038	0	0.054	0	0.086	0.057	0.025	0.032	0.029	86.199	8		Acetolactate synthase large subunit (EC 2.2.1.6)	Amino Acids and Derivatives	Common in both disease group		0	0	0.04	0.046	0.011	0.077	0.079	0.025	0.086	0	0.025	0	0.032	0.033	87.338	8
Substrate-specific component RibU of riboflavin ECF transporter	Cofactors, Vitamins, Prosthetic Groups, Pigments	Common in both disease group		0.044	0.014	0.103	0.084	0	0.064	0.018	0.031	0	0.014	0	0.013	0.032	0.035	86.231	9		NAD(P) transhydrogenase alpha subunit (EC 1.6.1.2)	Phosphorus Metabolism	Common in both disease group		0	0	0	0.046	0	0	0.071	0.049	0.086	0	0.05	0.085	0.032	0.036	87.37	6
Dimethyladenosine transferase (EC 2.1.1.-)	Clustering-based subsystems	Common in both disease group		0	0	0	0	0	0.089	0	0	0	0	0.258	0.038	0.032	0.076	86.263	3		tRNA nucleotidyltransferase (EC 2.7.7.21) (EC 2.7.7.25)	Clustering-based subsystems	Common in both disease group		0	0.072	0.079	0.137	0	0	0	0.099	0	0	0	0	0.032	0.05	87.403	4
prolyl oligopeptidase family protein	Miscellaneous	Common in both disease group		0.022	0.016	0.077	0	0.09	0.053	0	0	0.074	0.021	0.024	0.006	0.032	0.033	86.295	9		Inner membrane protein translocase component YidC, short form OxaI-like	Clustering-based subsystems	Common in both disease group		0	0	0.091	0	0.047	0.058	0	0.062	0.13	0	0	0	0.032	0.045	87.435	5
Glucose-1-phosphate thymidylyltransferase (EC 2.7.7.24)	Cell Wall and Capsule	Common in both disease group		0.015	0.042	0	0.169	0.017	0.03	0.018	0.023	0	0.057	0	0.013	0.032	0.046	86.327	9		Proline racemase (EC 5.1.1.4)	Amino Acids and Derivatives	Common in both disease group		0.222	0	0.006	0	0	0	0	0.033	0	0	0.037	0.085	0.032	0.065	87.467	5
Dihydrolipoamide dehydrogenase of pyruvate dehydrogenase complex (EC 1.8.1.4)	Carbohydrates	Common in both disease group		0	0.028	0	0	0.006	0	0.2	0	0	0	0.01	0.139	0.032	0.066	86.359	5		LSU rRNA	Protein Metabolism	Common in both disease group		0	0.045	0.047	0.057	0	0.077	0	0.062	0.043	0	0.05	0	0.032	0.029	87.499	7
DNA-binding protein HBsu	DNA Metabolism	Common in both disease group		0.044	0.064	0	0	0.02	0.013	0.018	0.038	0.074	0	0.067	0.044	0.032	0.027	86.391	9		L-lactate permease	Carbohydrates	Common in both disease group		0	0.054	0.019	0.103	0.032	0.092	0.047	0.033	0	0	0	0	0.032	0.037	87.53	7
Succinyl-CoA ligase [ADP-forming] alpha chain (EC 6.2.1.5)	Carbohydrates	Common in both disease group		0	0.028	0	0	0.017	0	0.182	0.015	0	0.071	0.029	0.038	0.032	0.052	86.422	7		Pyruvate oxidase (EC 1.2.3.3)	Carbohydrates	Common in both disease group		0	0	0.037	0	0	0.204	0.055	0	0	0	0.081	0	0.031	0.061	87.562	4
Pyruvate carboxyl transferase (EC 6.4.1.1)	Carbohydrates	Common in both disease group		0.037	0.058	0	0.011	0.032	0.089	0	0.01	0.074	0.021	0.043	0.006	0.032	0.03	86.454	10		Flagellar biosynthesis protein FlhA	Motility and Chemotaxis	Common in both disease group		0.044	0	0.021	0	0.116	0.039	0.063	0.008	0.086	0	0	0	0.031	0.039	87.593	7
Aminopeptidase C (EC 3.4.22.40)	Protein Metabolism	Common in both disease group		0.037	0	0	0	0.076	0.176	0	0.015	0	0.05	0.014	0.013	0.032	0.051	86.486	7		Thymidylate synthase (EC 2.1.1.45)	Cofactors, Vitamins, Prosthetic Groups, Pigments	Common in both disease group		0.133	0.036	0.037	0	0	0.015	0.047	0.041	0	0	0.062	0	0.031	0.039	87.624	7
L-threonine 3-dehydrogenase (EC 1.1.1.103)	Amino Acids and Derivatives	Common in both disease group		0.015	0.113	0	0	0.111	0.055	0	0.023	0	0	0.038	0.025	0.032	0.041	86.518	7		Phosphate transport ATP-binding protein PstB (TC 3.A.1.7.1)	Phosphorus Metabolism	Common in both disease group		0	0	0.025	0.068	0	0.208	0.071	0	0	0	0	0	0.031	0.062	87.655	4
3-dehydroquinate synthase (EC 4.2.3.4)	Amino Acids and Derivatives	Common in both disease group		0.022	0.037	0.155	0.063	0	0.025	0	0.017	0	0.021	0	0.038	0.032	0.043	86.549	8		Acetoin dehydrogenase E1 component alpha-subunit (EC 1.2.4.-)	Carbohydrates	Common in both disease group		0	0	0.129	0.046	0	0.062	0.11	0	0	0	0.025	0	0.031	0.047	87.686	5
Glucose-6-phosphate 1-dehydrogenase (EC 1.1.1.49)	Carbohydrates	Common in both disease group		0.007	0	0	0.063	0.026	0	0.082	0.023	0	0.043	0.057	0.076	0.031	0.032	86.581	8		Peptidyl-prolyl cis-trans isomerase (EC 5.2.1.8)	RNA Metabolism	Common in both disease group		0.044	0.063	0.034	0.046	0.021	0.015	0.032	0.037	0	0	0.025	0.053	0.031	0.02	87.717	10
Enoyl-[acyl-carrier-protein] reductase [NADH] (EC 1.3.1.9)	Cell Wall and Capsule	Common in both disease group		0	0.011	0.103	0.063	0.029	0.013	0	0.027	0	0.014	0.067	0.051	0.031	0.033	86.612	9		LSU ribosomal protein L24p (L26e)	Protein Metabolism	Common in both disease group		0	0	0.072	0	0.058	0.123	0	0.074	0	0	0.043	0	0.031	0.042	87.748	5
Xanthine dehydrogenase iron-sulfur subunit (EC 1.17.1.4)	Clustering-based subsystems	Common in both disease group		0.059	0.025	0	0	0.023	0	0	0.126	0	0.1	0.019	0.025	0.031	0.042	86.644	7		Glycogen debranching enzyme (EC 3.2.1.-)	Carbohydrates	Common in both disease group		0	0	0	0	0	0	0.142	0.099	0.13	0	0	0	0.031	0.057	87.779	3
LSU ribosomal protein L28p	Clustering-based subsystems	Common in both disease group		0	0.069	0	0.032	0	0	0.055	0	0.221	0	0	0	0.031	0.065	86.675	4		Oxaloacetate decarboxylase alpha chain (EC 4.1.1.3)	Carbohydrates	Common in both disease group		0	0	0.025	0	0.032	0	0.079	0.058	0.086	0	0.025	0.064	0.031	0.033	87.809	7
ATP synthase C chain (EC 3.6.3.14)	Miscellaneous	Common in both disease group		0	0	0.258	0.021	0.023	0	0	0	0.074	0	0	0	0.031	0.075	86.706	4		Serine/threonine protein kinase PrkC, regulator of stationary phase	Clustering-based subsystems	Common in both disease group		0.089	0	0.046	0.114	0	0.046	0.047	0	0	0	0.025	0	0.031	0.039	87.84	6
Pullulanase (EC 3.2.1.41)	Carbohydrates	Common in both disease group		0.024	0	0.155	0.084	0	0.013	0.055	0	0	0	0.019	0.025	0.031	0.047	86.738	7		Glucose-1-phosphate thymidylyltransferase (EC 2.7.7.24)	Cell Wall and Capsule	Common in both disease group		0.089	0	0.054	0	0.032	0	0.032	0.049	0.043	0	0.025	0.043	0.03	0.028	87.87	8
DNA polymerase III beta subunit (EC 2.7.7.7)	Clustering-based subsystems	Common in both disease group		0.029	0.014	0.052	0.021	0.023	0.042	0.091	0.034	0	0.043	0	0.025	0.031	0.025	86.769	10		Sporulation initiation inhibitor protein Soj	Cell Division and Cell Cycle	Common in both disease group		0.044	0.082	0.01	0	0.032	0	0.008	0.049	0.13	0	0	0.011	0.03	0.04	87.901	8
Superoxide dismutase [Cu-Zn] precursor (EC 1.15.1.1)	Stress Response	Common in both disease group		0	0.067	0.155	0	0	0	0	0	0	0	0	0.152	0.031	0.06	86.8	3		Tyrosyl-tRNA synthetase (EC 6.1.1.1)	Protein Metabolism	Common in both disease group		0	0.045	0.019	0	0.053	0.031	0	0.025	0.086	0	0	0.107	0.03	0.036	87.931	7
Phosphoribosylformylglycinamidine cyclo-ligase (EC 6.3.3.1)	Cofactors, Vitamins, Prosthetic Groups, Pigments	Common in both disease group		0	0.05	0	0	0.122	0.093	0.018	0.023	0	0	0.067	0	0.031	0.042	86.831	6		PTS system, lactose-specific IIB component (EC 2.7.1.69)	Carbohydrates	Common in both disease group		0	0	0.053	0	0	0	0.032	0.004	0	0.276	0	0	0.03	0.079	87.962	4
V-type ATP synthase subunit K (EC 3.6.3.14)	Miscellaneous	Common in both disease group		0	0.05	0	0	0.064	0.017	0	0.008	0.148	0	0.048	0.038	0.031	0.044	86.862	7		PTS system, lactose-specific IIC component (EC 2.7.1.69)	Carbohydrates	Common in both disease group		0	0	0.053	0	0	0	0.032	0.004	0	0.276	0	0	0.03	0.079	87.992	4
Glutamine synthetase type III, GlnN (EC 6.3.1.2)	Amino Acids and Derivatives	Common in both disease group		0	0.021	0	0.169	0	0.025	0	0.038	0	0.057	0.057	0	0.031	0.049	86.893	6		Glutamine synthetase, clostridia type (EC 6.3.1.2)	Amino Acids and Derivatives	Common in both disease group		0	0	0.025	0.182	0	0	0.032	0.049	0	0	0.074	0	0.03	0.054	88.022	5
Alpha-galactosidase (EC 3.2.1.22)	Carbohydrates	Common in both disease group		0.029	0.021	0.155	0	0	0.127	0	0.034	0	0	0	0	0.031	0.053	86.923	5		Phosphate:acyl-ACP acyltransferase PlsX	Clustering-based subsystems	Common in both disease group		0	0.109	0.092	0	0	0.031	0.063	0	0.043	0	0.025	0	0.03	0.039	88.053	6
8-amino-7-oxononanoate synthase (EC 2.3.1.47)	Cofactors, Vitamins, Prosthetic Groups, Pigments	Common in both disease group		0	0.122	0	0	0.07	0.051	0	0.029	0	0.021	0.072	0	0.03	0.04	86.954	6		2-keto-3-deoxy-D-arabino-heptulosonate-7-phosphate synthase I beta (EC 2.5.1.54)	Amino Acids and Derivatives	Common in both disease group		0	0	0.025	0.091	0.042	0	0.032	0.082	0.086	0	0	0	0.03	0.037	88.082	6
FIG000859: hypothetical protein YebC	DNA Metabolism	Common in both disease group		0.042	0.055	0	0.053	0.035	0.034	0.018	0.027	0	0.057	0.043	0	0.03	0.021	86.984	9		Galactose/methyl galactoside ABC transport system, D-galactose-binding periplasmic protein MglB (TC 3.A.1.2.3)	Carbohydrates	Common in both disease group		0.089	0	0.117	0	0.032	0.008	0.032	0.016	0	0	0.062	0	0.03	0.039	88.112	7
PTS system, N-acetylglucosamine-specific IIB component (EC 2.7.1.69)	Carbohydrates	Common in both disease group		0	0.039	0	0	0.047	0	0.127	0	0	0.029	0.096	0.025	0.03	0.042	87.014	6		UDP-N-acetylmuramate--alanine ligase (EC 6.3.2.8)	Cell Wall and Capsule	Common in both disease group		0	0	0.108	0.046	0.042	0.069	0.032	0.058	0	0	0	0	0.03	0.036	88.142	6
PTS system, N-acetylglucosamine-specific IIC component (EC 2.7.1.69)	Carbohydrates	Common in both disease group		0	0.039	0	0	0.047	0	0.127	0	0	0.029	0.096	0.025	0.03	0.042	87.044	6		N-acetylglucosamine-6-phosphate deacetylase (EC 3.5.1.25)	Carbohydrates	Common in both disease group		0.133	0	0.025	0.068	0	0.012	0.071	0.012	0	0	0	0.032	0.029	0.041	88.171	7
Biotin carboxylase of acetyl-CoA carboxylase (EC 6.3.4.14)	Fatty Acids, Lipids, and Isoprenoids	Common in both disease group		0.005	0.005	0.077	0.063	0.026	0	0.082	0	0	0	0.053	0.051	0.03	0.033	87.075	8		Peptide deformylase (EC 3.5.1.88)	Clustering-based subsystems	Common in both disease group		0	0	0.052	0	0	0.116	0	0.185	0	0	0	0	0.029	0.06	88.2	3
Sodium-dependent phosphate transporter	Membrane Transport	Common in both disease group		0.054	0.028	0	0	0.023	0.072	0.055	0.019	0	0.071	0	0.038	0.03	0.028	87.105	8		Nicotinate-nucleotide adenylyltransferase (EC 2.7.7.18)	Cofactors, Vitamins, Prosthetic Groups, Pigments	Common in both disease group		0.089	0.072	0.037	0	0	0.062	0	0.049	0	0	0	0.043	0.029	0.033	88.23	6
Phenylalanyl-tRNA synthetase beta chain (EC 6.1.1.20)	Protein Metabolism	Common in both disease group		0.042	0.034	0	0	0.026	0.044	0.082	0.019	0	0.043	0.038	0.032	0.03	0.024	87.135	9		Cation efflux system protein CusA	Virulence, Disease and Defense	Common in both disease group		0	0.018	0.014	0.16	0.032	0	0.024	0	0	0	0.031	0.075	0.029	0.046	88.259	7
Bacterioferritin	Iron acquisition and metabolism	Common in both disease group		0.005	0	0	0.063	0	0	0	0	0	0	0	0.291	0.03	0.084	87.164	3		Cobalt-zinc-cadmium resistance protein CzcA	Virulence, Disease and Defense	Common in both disease group		0	0.018	0.014	0.16	0.032	0	0.024	0	0	0	0.031	0.075	0.029	0.046	88.288	7
Phosphate butyryltransferase (EC 2.3.1.19)	Amino Acids and Derivatives	Common in both disease group		0	0.027	0	0	0	0	0	0	0.332	0	0	0	0.03	0.095	87.194	2		Predicted cobalt ABC transporter periplasmic component	Cofactors, Vitamins, Prosthetic Groups, Pigments	Common in both disease group		0.089	0.036	0.015	0	0.042	0	0	0.058	0	0	0.025	0.085	0.029	0.033	88.318	7
Homoserine dehydrogenase (EC 1.1.1.3)	Amino Acids and Derivatives	Common in both disease group		0.044	0.042	0	0.063	0.026	0.044	0.109	0.029	0	0	0	0	0.03	0.034	87.224	7		Mannose-1-phosphate guanylyltransferase (GDP) (EC 2.7.7.22)	Carbohydrates	Common in both disease group		0	0	0	0.137	0.079	0	0	0.037	0	0	0	0.096	0.029	0.048	88.347	4
Sortase	Virulence, Disease and Defense	Common in both disease group		0.015	0	0.052	0.063	0.023	0.051	0	0.015	0	0.071	0.067	0	0.03	0.029	87.254	8		Tryptophan synthase alpha chain (EC 4.2.1.20)	Amino Acids and Derivatives	Common in both disease group		0.133	0	0	0	0	0.023	0	0	0	0	0	0.192	0.029	0.064	88.376	3
Fructose-6-phosphate phosphoketolase (EC 4.1.2.22)	Carbohydrates	Common in both disease group		0.029	0	0.155	0	0	0	0.036	0.061	0	0.043	0.019	0.013	0.03	0.044	87.284	7		tRNA (cytosine34-2'-O-)-methyltransferase (EC 2.1.1.-)	RNA Metabolism	Common in both disease group		0.066	0	0.022	0	0	0	0	0	0.259	0	0	0	0.029	0.075	88.405	3
Xylulose-5-phosphate phosphoketolase (EC 4.1.2.9)	Carbohydrates	Common in both disease group		0.029	0	0.155	0	0	0	0.036	0.061	0	0.043	0.019	0.013	0.03	0.044	87.313	7		tRNA(Cytosine32)-2-thiocytidine synthetase	Clustering-based subsystems	Common in both disease group		0.066	0	0.05	0.137	0.032	0	0	0.025	0	0	0.037	0	0.029	0.041	88.434	6
Polyphosphate kinase (EC 2.7.4.1)	Nucleosides and Nucleotides	Common in both disease group		0.022	0.053	0	0.063	0	0.114	0	0.046	0	0.043	0.014	0	0.03	0.036	87.343	7		Quinolinate synthetase (EC 2.5.1.72)	Cofactors, Vitamins, Prosthetic Groups, Pigments	Specific to peri-implantitis group		0	0.072	0.012	0	0.042	0.015	0.032	0	0.173	0	0	0	0.029	0.051	88.462	6
3-isopropylmalate dehydrogenase (EC 1.1.1.85)	Amino Acids and Derivatives	Common in both disease group		0.029	0.021	0	0.063	0	0	0.136	0	0	0	0.029	0.076	0.03	0.043	87.373	6		Rod shape-determining protein MreC	Cell Division and Cell Cycle	Common in both disease group		0	0	0.028	0	0.063	0.023	0.142	0.025	0.065	0	0	0	0.029	0.043	88.491	6
Hypoxanthine-guanine phosphoribosyltransferase (EC 2.4.2.8)	Clustering-based subsystems	Common in both disease group		0.02	0	0	0.063	0.029	0.068	0.018	0.027	0	0.057	0.048	0.025	0.03	0.024	87.402	9		Tryptophanyl-tRNA synthetase (EC 6.1.1.2)	Protein Metabolism	Common in both disease group		0	0.027	0.029	0.023	0.032	0.019	0.063	0.041	0	0	0.056	0.053	0.029	0.022	88.52	9
L-ribulose-5-phosphate 4-epimerase (EC 5.1.3.4)	Carbohydrates	Common in both disease group		0.039	0	0	0	0	0.008	0.146	0.054	0	0	0.057	0.051	0.03	0.044	87.432	6		rRNA small subunit methyltransferase I	Clustering-based subsystems	Common in both disease group		0	0	0.034	0	0.158	0	0	0.074	0	0	0.074	0	0.028	0.05	88.548	4
Alanine dehydrogenase (EC 1.4.1.1)	Carbohydrates	Common in both disease group		0.007	0.037	0	0	0	0	0.1	0.033	0.111	0	0.048	0.019	0.03	0.039	87.461	7		Heat shock protein GrpE	Protein Metabolism	Common in both disease group		0.044	0.018	0.079	0.068	0	0.031	0	0	0.086	0	0.012	0	0.028	0.033	88.577	7
COG0009 YrdC subfamily, required for N6-threonylcarbamoyl adenosine t(6)A37 modification in tRNA	Clustering-based subsystems	Common in both disease group		0.015	0.048	0.155	0	0.052	0.032	0	0	0	0	0.014	0.038	0.029	0.044	87.491	7		Aminodeoxychorismate lyase (EC 4.1.3.38)	Amino Acids and Derivatives	Common in both disease group		0	0	0.012	0	0.032	0.231	0	0	0	0	0	0.064	0.028	0.067	88.605	4
16S rRNA processing protein RimM	Clustering-based subsystems	Common in both disease group		0.029	0.025	0	0.211	0.023	0.038	0	0.027	0	0	0	0	0.029	0.059	87.52	6		Zinc ABC transporter, periplasmic-binding protein ZnuA	Membrane Transport	Common in both disease group		0	0.036	0.015	0	0.105	0	0.047	0	0	0	0.05	0.085	0.028	0.037	88.633	6
Enoyl-[acyl-carrier-protein] reductase [FMN] (EC 1.3.1.9)	Fatty Acids, Lipids, and Isoprenoids	Common in both disease group		0.034	0.016	0	0.042	0.023	0.019	0.045	0.031	0	0.078	0	0.063	0.029	0.025	87.55	9		Biotin synthase (EC 2.8.1.6)	Cofactors, Vitamins, Prosthetic Groups, Pigments	Common in both disease group		0	0	0.016	0.068	0.032	0.012	0	0.025	0	0	0.186	0	0.028	0.054	88.661	6
NAD(P) transhydrogenase alpha subunit (EC 1.6.1.2)	Phosphorus Metabolism	Common in both disease group		0.012	0.064	0	0.032	0.067	0.07	0	0	0	0.029	0.048	0.032	0.029	0.028	87.579	8		Homoserine kinase (EC 2.7.1.39)	Amino Acids and Derivatives	Common in both disease group		0	0.054	0.019	0	0.016	0.023	0	0	0.13	0	0	0.096	0.028	0.043	88.689	6
Tyrosyl-tRNA synthetase (EC 6.1.1.1)	Protein Metabolism	Common in both disease group		0.024	0.044	0	0.084	0.029	0.023	0.045	0.023	0	0	0.038	0.038	0.029	0.024	87.608	9		Electron transport complex protein RnfD	Respiration	Common in both disease group		0	0	0.064	0.103	0.058	0	0.039	0.021	0	0	0	0.053	0.028	0.035	88.717	6
N-acetylmuramoyl-L-alanine amidase (EC 3.5.1.28)	Cell Wall and Capsule	Common in both disease group		0	0.064	0	0.127	0	0.038	0	0.034	0	0.086	0	0	0.029	0.043	87.637	5		L-beta-lysine 5,6-aminomutase alpha subunit (EC 5.4.3.3)	Amino Acids and Derivatives	Common in both disease group		0	0.072	0.067	0	0.032	0	0	0.033	0.086	0	0.025	0.021	0.028	0.031	88.745	7
UDP-N-acetylenolpyruvoylglucosamine reductase (EC 1.1.1.158)	Cell Wall and Capsule	Common in both disease group		0.078	0	0	0	0	0.169	0	0.023	0	0	0	0.076	0.029	0.053	87.666	4		Benzoyl-CoA reductase subunit BadG (EC 1.3.99.15)	Metabolism of Aromatic Compounds	Common in both disease group		0	0	0.075	0	0.042	0	0.071	0.008	0.086	0	0	0.053	0.028	0.035	88.773	6
Adenine phosphoribosyltransferase (EC 2.4.2.7)	Nucleosides and Nucleotides	Common in both disease group		0.024	0	0	0.042	0.012	0	0.109	0.034	0	0	0.086	0.038	0.029	0.036	87.695	7		prolyl oligopeptidase family protein	Miscellaneous	Common in both disease group		0	0	0.006	0	0.047	0	0	0.037	0.043	0	0.093	0.107	0.028	0.038	88.801	6
Transaldolase (EC 2.2.1.2)	Carbohydrates	Common in both disease group		0.044	0.007	0	0.042	0.035	0.059	0.018	0.038	0	0	0.076	0.025	0.029	0.025	87.724	9		Methylmalonyl-CoA mutase, small subunit (EC 5.4.99.2)	Carbohydrates	Common in both disease group		0	0.109	0.044	0	0.063	0	0.047	0.033	0	0	0.037	0	0.028	0.035	88.829	6
FIG000325: clustered with transcription termination protein NusA	Clustering-based subsystems	Common in both disease group		0.051	0	0	0.063	0.044	0.064	0	0.029	0	0	0	0.095	0.029	0.034	87.752	6		Argininosuccinate synthase (EC 6.3.4.5)	Amino Acids and Derivatives	Common in both disease group		0.066	0.036	0.012	0	0.016	0.015	0.047	0.033	0.043	0	0.031	0.032	0.028	0.02	88.857	10
Chromosomal replication initiator protein DnaA	Clustering-based subsystems	Common in both disease group		0.02	0.042	0	0	0.047	0.03	0.055	0.027	0	0.043	0.057	0.025	0.029	0.021	87.781	9		Two-component system response regulator	Regulation and Cell signaling	Common in both disease group		0	0.036	0.017	0.068	0.084	0	0.063	0	0	0	0	0.064	0.028	0.033	88.884	6
Inner membrane protein translocase component YidC, short form OxaI-like	Clustering-based subsystems	Common in both disease group		0.095	0.037	0	0.127	0	0	0	0	0	0	0.086	0	0.029	0.047	87.81	4		3'-to-5' exoribonuclease RNase R	RNA Metabolism	Common in both disease group		0.089	0.009	0.021	0.046	0	0.108	0.016	0	0	0	0	0.043	0.028	0.037	88.912	7
Competence/damage-inducible protein CinA	Clustering-based subsystems	Common in both disease group		0.059	0.037	0	0.063	0	0	0	0.04	0	0.107	0	0.038	0.029	0.035	87.839	6		23S rRNA (Uracil-5-) -methyltransferase RumA (EC 2.1.1.-)	RNA Metabolism	Common in both disease group		0	0.054	0.019	0	0	0.127	0	0	0.13	0	0	0	0.027	0.05	88.939	4
Glutaminyl-tRNA synthetase (EC 6.1.1.18)	Protein Metabolism	Common in both disease group		0.032	0.021	0	0.053	0.038	0.087	0	0.01	0	0.036	0.043	0.025	0.029	0.026	87.867	9		tRNA:m(5)U-54 MTase gid	Clustering-based subsystems	Common in both disease group		0	0	0.081	0	0.016	0	0.047	0	0.13	0	0.056	0	0.027	0.043	88.967	5
Fumarate hydratase class II (EC 4.2.1.2)	Carbohydrates	Common in both disease group		0.017	0.016	0	0.042	0.052	0.025	0.064	0.015	0	0.064	0.029	0.019	0.029	0.022	87.896	10		FIG000859: hypothetical protein YebC	DNA Metabolism	Common in both disease group		0.044	0.054	0.011	0	0	0.012	0.039	0.025	0.086	0	0.025	0.032	0.027	0.026	88.994	9
Maltose/maltodextrin ABC transporter, permease protein MalF	Carbohydrates	Common in both disease group		0.042	0.016	0.129	0	0	0	0.036	0.048	0	0.029	0.019	0.025	0.029	0.036	87.925	8		Fumarate hydratase class II (EC 4.2.1.2)	Carbohydrates	Common in both disease group		0	0.063	0.018	0.046	0.042	0	0.047	0.021	0.043	0	0.006	0.043	0.027	0.022	89.022	9
Methylmalonyl-CoA decarboxylase, beta chain (EC 4.1.1.41)	Carbohydrates	Common in both disease group		0	0.053	0	0	0.105	0.025	0	0.008	0	0.057	0.057	0.038	0.029	0.034	87.953	7		Geranylgeranyl pyrophosphate synthetase (EC 2.5.1.29)	Fatty Acids, Lipids, and Isoprenoids	Common in both disease group		0	0.082	0.053	0	0	0.127	0	0	0	0	0	0.064	0.027	0.044	89.049	4
Catabolite control protein A	Regulation and Cell signaling	Common in both disease group		0.054	0	0.052	0.021	0	0.008	0.109	0.017	0	0.036	0.033	0.013	0.029	0.032	87.982	9		Dihydroorotase (EC 3.5.2.3)	Cofactors, Vitamins, Prosthetic Groups, Pigments	Common in both disease group		0	0	0.141	0	0.105	0	0.079	0	0	0	0	0	0.027	0.051	89.076	3
Electron transport complex protein RnfA	Respiration	Common in both disease group		0.01	0.041	0	0.011	0.052	0.106	0	0.013	0	0.036	0.029	0.044	0.028	0.031	88.01	9		Carbonic anhydrase (EC 4.2.1.1)	Carbohydrates	Common in both disease group		0	0	0.004	0.137	0	0.108	0	0.033	0	0	0	0.043	0.027	0.047	89.103	5
Thiazole biosynthesis protein ThiH	Cofactors, Vitamins, Prosthetic Groups, Pigments	Common in both disease group		0.039	0.021	0	0	0	0.093	0	0.011	0.148	0	0.029	0	0.028	0.046	88.039	6		Acetyl-coenzyme A carboxyl transferase alpha chain (EC 6.4.1.2)	Fatty Acids, Lipids, and Isoprenoids	Common in both disease group		0.044	0	0.045	0	0.032	0.054	0.032	0.066	0	0	0.019	0.032	0.027	0.023	89.13	8
D-alanyl transfer protein DltB	Cell Wall and Capsule	Common in both disease group		0.059	0	0	0	0	0.019	0.082	0	0	0	0.143	0.038	0.028	0.046	88.067	5		Phosphoserine phosphatase (EC 3.1.3.3)	Amino Acids and Derivatives	Common in both disease group		0	0	0.015	0	0.042	0	0.032	0	0.13	0	0.062	0.043	0.027	0.039	89.157	6
Agmatine deiminase (EC 3.5.3.12)	Amino Acids and Derivatives	Common in both disease group		0	0.014	0.258	0	0	0	0.055	0	0	0	0	0.013	0.028	0.074	88.095	4		Glycogen [starch] synthase, eukaryotic (EC 2.4.1.11)	Carbohydrates	Common in both disease group		0	0	0.003	0.011	0.032	0	0	0	0	0.276	0	0	0.027	0.079	89.184	4
Biosynthetic Aromatic amino acid aminotransferase beta (EC 2.6.1.57)	Amino Acids and Derivatives	Common in both disease group		0	0.053	0.052	0	0.061	0.097	0	0	0	0	0	0.076	0.028	0.037	88.124	5		Survival protein SurA precursor (Peptidyl-prolyl cis-trans isomerase SurA) (EC 5.2.1.8)	Cell Wall and Capsule	Common in both disease group		0	0	0.012	0.137	0.042	0	0.032	0.049	0	0	0.05	0	0.027	0.04	89.21	6
RecD-like DNA helicase YrrC	Clustering-based subsystems	Common in both disease group		0.059	0	0.155	0	0	0	0.055	0.023	0	0	0.048	0	0.028	0.046	88.152	5		Uridine kinase (EC 2.7.1.48)	Nucleosides and Nucleotides	Common in both disease group		0.089	0	0.044	0.046	0.053	0	0	0.041	0	0	0.05	0	0.027	0.03	89.237	6
SSU ribosomal protein S17p (S11e)	Protein Metabolism	Common in both disease group		0	0.078	0.103	0	0.052	0	0	0	0	0	0.029	0.076	0.028	0.039	88.18	5		Para-aminobenzoate synthase, aminase component (EC 2.6.1.85)	Amino Acids and Derivatives	Common in both disease group		0	0	0.017	0	0	0.154	0.032	0.033	0	0	0	0.085	0.027	0.048	89.264	5
Phosphate transport system permease protein PstA (TC 3.A.1.7.1)	Phosphorus Metabolism	Common in both disease group		0.015	0	0	0	0	0	0.082	0.006	0.221	0	0.014	0	0.028	0.065	88.208	5		N-acetylmuramoyl-L-alanine amidase (EC 3.5.1.28)	Cell Wall and Capsule	Common in both disease group		0	0	0.091	0	0	0	0.118	0	0	0	0.112	0	0.027	0.049	89.291	3
Cardiolipin synthetase (EC 2.7.8.-)	Fatty Acids, Lipids, and Isoprenoids	Common in both disease group		0	0	0	0.095	0	0.057	0	0.023	0	0.043	0.043	0.076	0.028	0.034	88.236	6		Septation ring formation regulator EzrA	Cell Division and Cell Cycle	Common in both disease group		0	0	0.019	0	0	0.17	0.095	0	0	0	0.037	0	0.027	0.053	89.317	4
Outer membrane protein assembly factor YaeT precursor	Cell Wall and Capsule	Common in both disease group		0.005	0.06	0	0	0.064	0.106	0	0	0	0	0	0.101	0.028	0.042	88.264	5		Cytochrome c-type biogenesis protein DsbD, protein-disulfide reductase (EC 1.8.1.8)	Protein Metabolism	Common in both disease group		0	0.036	0.023	0.046	0.105	0.015	0	0.082	0	0	0.012	0	0.027	0.035	89.344	7
Sodium/glutamate symport protein	Amino Acids and Derivatives	Common in both disease group		0.02	0	0	0	0.029	0	0	0	0.148	0	0.115	0.025	0.028	0.05	88.292	5		Cadmium-transporting ATPase (EC 3.6.3.3)	Virulence, Disease and Defense	Common in both disease group		0.133	0.036	0.085	0	0.032	0	0	0.033	0	0	0	0	0.027	0.043	89.371	5
Acetoin dehydrogenase E1 component alpha-subunit (EC 1.2.4.-)	Carbohydrates	Common in both disease group		0.073	0.067	0	0	0	0	0.127	0.015	0	0	0	0.051	0.028	0.042	88.32	5		4-diphosphocytidyl-2-C-methyl-D-erythritol kinase (EC 2.7.1.148)	Clustering-based subsystems	Common in both disease group		0	0.082	0.009	0	0.063	0.116	0	0.049	0	0	0	0	0.027	0.04	89.397	5
GTP-sensing transcriptional pleiotropic repressor codY	Clustering-based subsystems	Common in both disease group		0.01	0.025	0.077	0	0.012	0.028	0.027	0.017	0.074	0	0.038	0.025	0.028	0.025	88.348	10		Phosphomethylpyrimidine kinase (EC 2.7.4.7)	Cofactors, Vitamins, Prosthetic Groups, Pigments	Common in both disease group		0	0	0	0.103	0.095	0	0	0.025	0	0	0	0.096	0.026	0.044	89.424	4
Cell wall surface anchor family protein	Cell Wall and Capsule	Common in both disease group		0.205	0	0	0	0	0.047	0	0	0	0	0.067	0.013	0.028	0.06	88.376	4		tRNA (guanine46-N7-)-methyltransferase (EC 2.1.1.33)	Miscellaneous	Common in both disease group		0	0	0.069	0.137	0	0	0.047	0	0.065	0	0	0	0.026	0.044	89.45	4
Phosphoenolpyruvate carboxylase (EC 4.1.1.31)	Carbohydrates	Common in both disease group		0.029	0.004	0	0	0	0.025	0.109	0.092	0	0.071	0	0	0.028	0.04	88.403	6		Aspartate ammonia-lyase (EC 4.3.1.1)	Amino Acids and Derivatives	Common in both disease group		0	0.018	0.012	0.034	0.084	0.05	0.055	0.029	0	0	0	0.032	0.026	0.027	89.476	8
Topoisomerase IV subunit A (EC 5.99.1.-)	DNA Metabolism	Common in both disease group		0.024	0.032	0	0.084	0.047	0.038	0.036	0.011	0	0	0.019	0.038	0.028	0.024	88.431	9		tmRNA-binding protein SmpB	Miscellaneous	Common in both disease group		0	0	0.031	0	0	0	0	0.124	0	0	0	0.16	0.026	0.055	89.503	3
Survival protein SurA precursor (Peptidyl-prolyl cis-trans isomerase SurA) (EC 5.2.1.8)	Cell Wall and Capsule	Common in both disease group		0	0	0	0	0.058	0.195	0	0	0	0	0.076	0	0.027	0.059	88.458	3		Ribonucleotide reductase of class Ib (aerobic), alpha subunit (EC 1.17.4.1)	Nucleosides and Nucleotides	Common in both disease group		0	0	0.043	0.023	0.016	0.058	0.016	0.021	0.043	0	0.074	0.021	0.026	0.024	89.529	9
Formiminotetrahydrofolate cyclodeaminase (EC 4.3.1.4)	Carbohydrates	Common in both disease group		0.059	0.064	0	0	0.035	0.025	0	0.038	0	0.057	0	0.051	0.027	0.026	88.486	7		Fumarate hydratase class I, aerobic (EC 4.2.1.2)	Carbohydrates	Common in both disease group		0	0	0.003	0	0.032	0.058	0	0.037	0.065	0	0.056	0.064	0.026	0.028	89.555	7
Glycine cleavage system H protein	Amino Acids and Derivatives	Common in both disease group		0	0	0	0	0.114	0.057	0	0	0	0	0.158	0	0.027	0.054	88.513	3		Dihydroneopterin aldolase (EC 4.1.2.25)	Clustering-based subsystems	Common in both disease group		0	0	0.047	0	0	0	0	0.074	0	0	0	0.192	0.026	0.058	89.581	3
Octaprenyl-diphosphate synthase (EC 2.5.1.-)	Fatty Acids, Lipids, and Isoprenoids	Common in both disease group		0.02	0.028	0.052	0.106	0.012	0.038	0	0.023	0	0	0	0.051	0.027	0.031	88.54	8		IMP cyclohydrolase (EC 3.5.4.10)	Nucleosides and Nucleotides	Common in both disease group		0.066	0	0.028	0.023	0.053	0	0	0.025	0.086	0	0	0.032	0.026	0.029	89.607	7
Transcription termination factor Rho	RNA Metabolism	Common in both disease group		0.022	0.048	0	0	0.035	0.044	0.036	0.025	0	0.043	0.024	0.051	0.027	0.019	88.568	9		Riboflavin synthase alpha chain (EC 2.5.1.9)	Cofactors, Vitamins, Prosthetic Groups, Pigments	Common in both disease group		0.044	0	0.079	0	0.084	0	0	0	0	0	0.062	0.043	0.026	0.034	89.633	5
Glutamyl-tRNA(Gln) synthetase (EC 6.1.1.24)	Protein Metabolism	Common in both disease group		0.029	0.011	0.077	0.053	0	0	0.018	0.067	0	0.014	0.057	0	0.027	0.029	88.595	8		Benzoyl-CoA reductase subunit BadD (EC 1.3.99.15)	Metabolism of Aromatic Compounds	Common in both disease group		0	0.1	0.042	0	0	0	0.008	0.095	0.043	0	0.025	0	0.026	0.037	89.659	6
tRNA dihydrouridine synthase B (EC 1.-.-.-)	RNA Metabolism	Common in both disease group		0.034	0.025	0.052	0.021	0.047	0.013	0.018	0	0	0	0.067	0.051	0.027	0.023	88.622	9		Phosphoribosylaminoimidazole carboxylase catalytic subunit (EC 4.1.1.21)	Nucleosides and Nucleotides	Common in both disease group		0.044	0	0.018	0.046	0.016	0.023	0.016	0.008	0.043	0	0.012	0.085	0.026	0.025	89.685	10
Dihydrolipoamide succinyltransferase component (E2) of 2-oxoglutarate dehydrogenase complex (EC 2.3.1.61)	Carbohydrates	Common in both disease group		0	0	0	0	0	0	0.237	0	0	0	0.038	0.051	0.027	0.068	88.649	3		NADP-dependent malic enzyme (EC 1.1.1.40)	Carbohydrates	Common in both disease group		0	0	0.008	0.046	0.068	0.015	0.11	0.021	0	0	0	0.043	0.026	0.035	89.711	7
Iron-sulfur cluster assembly scaffold protein IscU/NifU-like	Miscellaneous	Common in both disease group		0.029	0.106	0	0	0.035	0.042	0	0.015	0	0.086	0.01	0	0.027	0.036	88.676	7		Phosphoribosylamine--glycine ligase (EC 6.3.4.13)	Nucleosides and Nucleotides	Common in both disease group		0	0.027	0.01	0.091	0.026	0.042	0	0.033	0.022	0	0.037	0.021	0.026	0.025	89.737	9
IMP cyclohydrolase (EC 3.5.4.10)	Nucleosides and Nucleotides	Common in both disease group		0	0.035	0	0.084	0.038	0.017	0.036	0.006	0	0.029	0.053	0.025	0.027	0.025	88.703	9		Alpha-1,2-mannosidase	Carbohydrates	Common in both disease group		0	0.027	0.006	0.046	0.026	0.004	0.024	0.025	0.108	0	0.012	0.032	0.026	0.029	89.763	10
Oxaloacetate decarboxylase beta chain (EC 4.1.1.3)	Carbohydrates	Common in both disease group		0	0.06	0	0.021	0.099	0.021	0	0.011	0	0.043	0.029	0.038	0.027	0.03	88.73	8		N-acetylhexosamine 1-kinase	Carbohydrates	Common in both disease group		0	0.009	0.002	0	0	0	0	0	0	0.276	0	0.021	0.026	0.079	89.788	4
FIG001583: hypothetical protein, contains S4-like RNA binding domain	Clustering-based subsystems	Common in both disease group		0.044	0	0.155	0.106	0	0.017	0	0	0	0	0	0	0.027	0.051	88.757	4		Glycine/sarcosine/betaine reductase component C chain 2	Protein Metabolism	Common in both disease group		0.111	0.054	0.018	0	0.032	0.012	0.024	0	0.022	0	0.037	0	0.026	0.032	89.814	8
DNA-binding protein HU	DNA Metabolism	Common in both disease group		0.015	0.039	0	0.032	0.029	0.042	0.018	0	0.074	0.021	0.038	0.013	0.027	0.021	88.783	10		Ribonuclease HII (EC 3.1.26.4)	Clustering-based subsystems	Common in both disease group		0	0	0.05	0.103	0	0	0	0.062	0	0	0.093	0	0.026	0.04	89.84	4
Glutamate racemase (EC 5.1.1.3)	Amino Acids and Derivatives	Common in both disease group		0.066	0.011	0	0	0.035	0.038	0.055	0.04	0	0	0	0.076	0.027	0.029	88.81	7		RNA polymerase sigma-54 factor RpoN	Clustering-based subsystems	Common in both disease group		0	0	0	0	0.126	0.069	0	0	0	0	0.112	0	0.026	0.048	89.865	3
tRNA nucleotidyltransferase (EC 2.7.7.21) (EC 2.7.7.25)	Clustering-based subsystems	Common in both disease group		0	0.057	0	0.127	0	0.034	0	0.046	0	0.057	0	0	0.027	0.04	88.837	5		2-isopropylmalate synthase (EC 2.3.3.13)	Amino Acids and Derivatives	Common in both disease group		0	0	0.037	0	0	0.085	0.063	0.033	0.086	0	0	0	0.025	0.035	89.891	5
Manganese ABC transporter, ATP-binding protein SitB	Membrane Transport	Common in both disease group		0	0.009	0.077	0	0.026	0.011	0.045	0.019	0	0.036	0.014	0.082	0.027	0.029	88.863	9		tRNA pseudouridine synthase B (EC 4.2.1.70)	Clustering-based subsystems	Common in both disease group		0.222	0	0	0	0	0.019	0	0.062	0	0	0	0	0.025	0.064	89.916	3
Acriflavin resistance protein	Virulence, Disease and Defense	Common in both disease group		0.051	0.014	0.052	0.084	0	0	0.009	0.023	0	0.086	0	0	0.027	0.033	88.89	7		Two-component system histidine kinase	Regulation and Cell signaling	Common in both disease group		0	0	0.012	0.046	0	0.131	0.047	0.016	0	0	0.05	0	0.025	0.039	89.941	6
Glycine/sarcosine/betaine reductase protein A	Protein Metabolism	Common in both disease group		0	0.111	0	0.084	0	0.123	0	0	0	0	0	0	0.027	0.049	88.917	3		Flagellum-specific ATP synthase FliI	Motility and Chemotaxis	Common in both disease group		0	0.018	0.01	0	0.084	0	0.016	0	0.173	0	0	0	0.025	0.052	89.966	5
L-lactate permease	Carbohydrates	Common in both disease group		0.066	0.019	0	0.053	0	0.017	0.027	0.031	0	0.021	0.019	0.063	0.026	0.023	88.943	9		Urease alpha subunit (EC 3.5.1.5)	Amino Acids and Derivatives	Common in both disease group		0	0.072	0.008	0	0	0.031	0.189	0	0	0	0	0	0.025	0.056	89.991	4
Mannose-1-phosphate guanylyltransferase (GDP) (EC 2.7.7.22)	Carbohydrates	Common in both disease group		0	0.042	0	0.095	0.079	0.038	0.027	0.006	0	0	0.029	0	0.026	0.033	88.969	7		Orotate phosphoribosyltransferase (EC 2.4.2.10)	Cofactors, Vitamins, Prosthetic Groups, Pigments	Common in both disease group		0	0	0	0	0.063	0	0	0.062	0	0	0.112	0.064	0.025	0.039	90.016	4
Glutaconyl-CoA decarboxylase beta chain (EC 4.1.1.70)	Respiration	Common in both disease group		0.002	0.025	0	0	0.105	0	0	0.027	0.074	0.078	0.005	0	0.026	0.038	88.996	7		Glycerol-3-phosphate dehydrogenase [NAD(P)+] (EC 1.1.1.94)	Carbohydrates	Common in both disease group		0	0	0.056	0.068	0.11	0	0	0	0	0	0	0.064	0.025	0.039	90.041	4
LSU rRNA	Protein Metabolism	Common in both disease group		0.02	0	0	0	0.035	0.053	0.091	0	0	0.05	0.067	0	0.026	0.032	89.022	6		Cytochrome c552 precursor (EC 1.7.2.2)	Nitrogen Metabolism	Common in both disease group		0	0.018	0	0.068	0.053	0	0	0.049	0	0	0.025	0.085	0.025	0.031	90.066	6
V-type ATP synthase subunit I (EC 3.6.3.14)	Respiration	Common in both disease group		0.02	0.092	0	0	0.035	0.017	0.018	0.002	0	0.043	0.038	0.051	0.026	0.027	89.048	9		Integrase	Phages, Prophages, Transposable elements, Plasmids	Common in both disease group		0	0.063	0	0.046	0.042	0.023	0.047	0.025	0	0	0.031	0.021	0.025	0.022	90.091	8
Glycogen biosynthesis protein GlgD, glucose-1-phosphate adenylyltransferase family	Carbohydrates	Common in both disease group		0.029	0	0	0	0	0	0.064	0.124	0	0.071	0	0.025	0.026	0.04	89.074	5		Nicotinamidase (EC 3.5.1.19)	Cofactors, Vitamins, Prosthetic Groups, Pigments	Common in both disease group		0	0	0	0	0.053	0	0.079	0.041	0	0	0.124	0	0.025	0.041	90.116	4
ATP-dependent Clp protease, ATP-binding subunit ClpC	Protein Metabolism	Common in both disease group		0.02	0	0.181	0.063	0	0.013	0	0.015	0	0	0.01	0.013	0.026	0.052	89.101	7		Indolepyruvate oxidoreductase subunit IorA (EC 1.2.7.8)	Amino Acids and Derivatives	Common in both disease group		0	0.036	0.006	0	0.053	0.015	0	0.058	0	0	0	0.128	0.025	0.039	90.141	6
Methionyl-tRNA formyltransferase (EC 2.1.2.9)	Clustering-based subsystems	Common in both disease group		0.037	0.069	0	0	0.052	0	0	0.069	0	0.086	0	0	0.026	0.034	89.127	5		Acetyl-coenzyme A carboxyl transferase beta chain (EC 6.4.1.2)	Fatty Acids, Lipids, and Isoprenoids	Common in both disease group		0	0.027	0.027	0	0	0.023	0.039	0.041	0.086	0	0.019	0.032	0.025	0.025	90.165	8
Thiamin biosynthesis protein ThiC	Cofactors, Vitamins, Prosthetic Groups, Pigments	Common in both disease group		0.01	0.011	0	0.106	0	0.051	0	0.011	0	0	0.086	0.038	0.026	0.037	89.153	7		Rare lipoprotein A precursor	Cell Wall and Capsule	Common in both disease group		0	0	0	0	0.011	0	0.008	0	0	0.276	0	0	0.025	0.079	90.19	3
Benzoyl-CoA reductase subunit BadD (EC 1.3.99.15)	Metabolism of Aromatic Compounds	Common in both disease group		0.007	0.071	0.052	0	0.061	0	0	0.027	0	0.057	0.024	0.013	0.026	0.027	89.179	8		SSU ribosomal protein S17p (S11e)	Protein Metabolism	Common in both disease group		0	0.036	0.105	0.046	0.042	0	0	0	0.065	0	0	0	0.024	0.035	90.214	5
Septation ring formation regulator EzrA	Cell Division and Cell Cycle	Common in both disease group		0.083	0	0	0.106	0	0	0.055	0	0	0	0.067	0	0.026	0.04	89.204	4		Adenosylhomocysteinase (EC 3.3.1.1)	Amino Acids and Derivatives	Common in both disease group		0.044	0	0.033	0	0.032	0.008	0	0.066	0	0	0.025	0.085	0.024	0.029	90.239	7
Sucrose-6-phosphate hydrolase (EC 3.2.1.26)	Carbohydrates	Common in both disease group		0.044	0	0	0.032	0	0	0	0	0.111	0.086	0	0.038	0.026	0.038	89.23	5		Lactate 2-monooxygenase (EC 1.13.12.4)	Carbohydrates	Common in both disease group		0.044	0	0.006	0	0	0.042	0.087	0.004	0.065	0	0.012	0.032	0.024	0.029	90.263	8
Diaminopimelate decarboxylase (EC 4.1.1.20)	Amino Acids and Derivatives	Common in both disease group		0.034	0	0	0.042	0.017	0.03	0	0	0.148	0	0	0.038	0.026	0.042	89.256	6		Lipoprotein signal peptidase (EC 3.4.23.36)	Protein Metabolism	Common in both disease group		0	0	0	0.103	0.047	0	0.118	0.025	0	0	0	0	0.024	0.043	90.287	4
PTS system, galactosamine-specific IID component (EC 2.7.1.69)	Carbohydrates	Common in both disease group		0.037	0.007	0.052	0	0	0	0.191	0.01	0	0	0	0.013	0.026	0.055	89.282	6		Endonuclease III (EC 4.2.99.18)	Cell Division and Cell Cycle	Common in both disease group		0	0	0.023	0.046	0	0	0.063	0.074	0.086	0	0	0	0.024	0.034	90.312	5
Fructokinase (EC 2.7.1.4)	Carbohydrates	Common in both disease group		0	0	0.129	0	0.044	0	0	0	0	0.071	0	0.063	0.026	0.042	89.307	4		Ribosomal large subunit pseudouridine synthase D (EC 4.2.1.70)	Protein Metabolism	Common in both disease group		0	0	0.037	0	0.079	0.15	0.024	0	0	0	0	0	0.024	0.046	90.336	4
Tryptophanyl-tRNA synthetase (EC 6.1.1.2)	Protein Metabolism	Common in both disease group		0.024	0.055	0	0.021	0.017	0.072	0.027	0.021	0	0	0.043	0.025	0.026	0.022	89.333	9		Iojap protein	Clustering-based subsystems	Common in both disease group		0	0	0.012	0.046	0	0	0.063	0.082	0.086	0	0	0	0.024	0.035	90.36	5
Penicillin-binding protein 1A/1B (PBP1)	Cell Division and Cell Cycle	Common in both disease group		0.064	0	0	0.063	0	0	0	0.008	0	0	0.057	0.114	0.025	0.039	89.358	5		Pyruvate carboxyl transferase (EC 6.4.1.1)	Carbohydrates	Common in both disease group		0.044	0.091	0.023	0.046	0.016	0.012	0.016	0	0	0	0.031	0.011	0.024	0.026	90.384	9
ATPase component of general energizing module of ECF transporters	Membrane Transport	Common in both disease group		0.022	0.018	0.026	0	0.006	0.017	0.018	0.015	0.111	0	0.048	0.025	0.025	0.03	89.384	10		Ubiquinone/menaquinone biosynthesis methyltransferase UbiE (EC 2.1.1.-)	Cofactors, Vitamins, Prosthetic Groups, Pigments	Common in both disease group		0	0.045	0.036	0	0	0	0	0.206	0	0	0	0	0.024	0.059	90.408	3
Sortase A, LPXTG specific	Cell Wall and Capsule	Common in both disease group		0.015	0	0.052	0.042	0.023	0.047	0	0.011	0	0.057	0.057	0	0.025	0.024	89.409	8		HtrA protease/chaperone protein	Cell Wall and Capsule	Common in both disease group		0	0.109	0.025	0	0	0.023	0	0	0	0	0.13	0	0.024	0.046	90.432	4
Chaperone protein HtpG	Protein Metabolism	Common in both disease group		0.032	0.035	0	0	0.055	0.059	0	0.036	0	0.057	0.029	0	0.025	0.024	89.434	7		Type I restriction-modification system, restriction subunit R (EC 3.1.21.3)	DNA Metabolism	Common in both disease group		0	0.109	0.029	0.046	0.021	0	0	0.033	0	0	0.05	0	0.024	0.033	90.456	6
Maltose/maltodextrin ABC transporter, permease protein MalG	Carbohydrates	Common in both disease group		0.039	0	0.026	0.032	0	0	0	0.065	0	0.057	0.033	0.051	0.025	0.025	89.46	7		UDP-N-acetylenolpyruvoylglucosamine reductase (EC 1.1.1.158)	Cell Wall and Capsule	Common in both disease group		0	0.091	0.048	0	0.063	0.054	0.032	0	0	0	0	0	0.024	0.032	90.48	5
Acetyl-coenzyme A carboxyl transferase beta chain (EC 6.4.1.2)	Fatty Acids, Lipids, and Isoprenoids	Common in both disease group		0	0.021	0.052	0.032	0.029	0.008	0.018	0.01	0	0	0.043	0.089	0.025	0.026	89.485	9		Glutaminyl-tRNA synthetase (EC 6.1.1.18)	Protein Metabolism	Common in both disease group		0	0.063	0.014	0.023	0.084	0	0	0.049	0	0	0	0.053	0.024	0.031	90.504	6
Uroporphyrinogen-III methyltransferase (EC 2.1.1.107)	Cofactors, Vitamins, Prosthetic Groups, Pigments	Common in both disease group		0.051	0.011	0	0	0	0	0	0	0.111	0.086	0.043	0	0.025	0.039	89.51	5		Glutamate-1-semialdehyde aminotransferase (EC 5.4.3.8)	Clustering-based subsystems	Common in both disease group		0.133	0	0.034	0	0	0	0.095	0.025	0	0	0	0	0.024	0.044	90.528	4
Putative Holliday junction resolvase	Clustering-based subsystems	Common in both disease group		0.056	0.009	0.026	0.021	0	0.021	0.055	0	0.037	0	0.057	0.019	0.025	0.022	89.535	9		FIG001721: Predicted N6-adenine-specific DNA methylase	Cell Division and Cell Cycle	Common in both disease group		0	0	0.006	0	0	0	0	0.004	0	0.276	0	0	0.024	0.079	90.551	3
Predicted PTS system, galactosamine-specific IID component (EC 2.7.1.69)	Carbohydrates	Common in both disease group		0.034	0.007	0.052	0	0	0	0.191	0.004	0	0	0	0.013	0.025	0.055	89.56	6		DNA repair protein RecN	DNA Metabolism	Common in both disease group		0	0.018	0.04	0.114	0.042	0.015	0.032	0.025	0	0	0	0	0.024	0.033	90.575	7
Glutamine amidotransferase chain of NAD synthetase	Cofactors, Vitamins, Prosthetic Groups, Pigments	Common in both disease group		0.007	0.014	0.052	0.053	0.05	0.055	0	0.029	0	0.029	0	0.013	0.025	0.022	89.585	9		DNA polymerase III beta subunit (EC 2.7.7.7)	Clustering-based subsystems	Common in both disease group		0	0.072	0.021	0	0	0.039	0	0.041	0.086	0	0.025	0	0.024	0.03	90.599	6
tRNA:m(5)U-54 MTase gid	Clustering-based subsystems	Common in both disease group		0.103	0.005	0	0.127	0	0.019	0	0.046	0	0	0	0	0.025	0.044	89.61	5		Ferric iron ABC transporter, iron-binding protein	Iron acquisition and metabolism	Common in both disease group		0	0	0	0	0	0.139	0	0.016	0	0	0	0.128	0.024	0.052	90.623	3
tRNA (cytosine34-2'-O-)-methyltransferase (EC 2.1.1.-)	RNA Metabolism	Common in both disease group		0.044	0	0	0.095	0	0.013	0.055	0.017	0	0	0	0.076	0.025	0.034	89.635	6		D-alanine--D-alanine ligase (EC 6.3.2.4)	Cell Wall and Capsule	Common in both disease group		0	0	0.037	0.114	0	0	0.047	0	0	0	0.062	0.021	0.024	0.036	90.646	5
KH domain RNA binding protein YlqC	Clustering-based subsystems	Common in both disease group		0.034	0.019	0.026	0	0	0.015	0.055	0.023	0.037	0.043	0.048	0	0.025	0.019	89.66	9		Hydroxypyruvate reductase (EC 1.1.1.81)	Carbohydrates	Common in both disease group		0	0	0	0.068	0.063	0	0.118	0	0	0	0	0.032	0.023	0.039	90.67	4
Galactose-1-phosphate uridylyltransferase (EC 2.7.7.10)	Carbohydrates	Common in both disease group		0	0.007	0.207	0.042	0	0	0	0	0	0.043	0	0	0.025	0.059	89.685	4		Intramembrane protease RasP/YluC, implicated in cell division based on FtsL cleavage	Clustering-based subsystems	Common in both disease group		0	0	0.035	0	0.084	0.085	0	0.074	0	0	0	0	0.023	0.036	90.693	4
GTP-binding protein YqeH, required for biogenesis of 30S ribosome subunit	Miscellaneous	Common in both disease group		0.051	0.011	0.077	0.095	0	0.057	0	0.006	0	0	0	0	0.025	0.035	89.71	6		LSU m3Psi1915 methyltransferase RlmH	Miscellaneous	Common in both disease group		0	0	0.016	0.114	0	0	0	0.041	0	0	0	0.107	0.023	0.043	90.716	4
Manganese-dependent inorganic pyrophosphatase (EC 3.6.1.1)	Phosphorus Metabolism	Common in both disease group		0.037	0	0	0.063	0	0	0.009	0.05	0	0.043	0.057	0.038	0.025	0.025	89.734	7		Putative glycosyltransferase	Clustering-based subsystems	Specific to peri-implantitis group		0	0	0	0	0	0	0	0	0	0.276	0	0	0.023	0.08	90.739	1
LSU m5C1962 methyltransferase RlmI	Clustering-based subsystems	Common in both disease group		0.02	0.085	0	0	0.07	0.017	0.036	0.031	0	0	0.038	0	0.025	0.029	89.759	7		Rubredoxin	Stress Response	Specific to peri-implantitis group		0	0	0	0	0	0	0	0	0	0.276	0	0	0.023	0.08	90.762	1
RNA polymerase sigma factor for flagellar operon	Motility and Chemotaxis	Common in both disease group		0	0.028	0	0	0.012	0	0	0.023	0.148	0.086	0	0	0.025	0.046	89.784	5		Glutamate synthase [NADPH] small chain (EC 1.4.1.13)	Amino Acids and Derivatives	Common in both disease group		0	0	0.019	0	0.063	0	0	0	0.194	0	0	0	0.023	0.057	90.785	3
Glutamate synthase [NADPH] small chain (EC 1.4.1.13)	Amino Acids and Derivatives	Common in both disease group		0	0	0	0	0	0.038	0	0.144	0	0	0.057	0.057	0.025	0.044	89.808	4		Methionine transporter MetT	Amino Acids and Derivatives	Common in both disease group		0.089	0.036	0.04	0	0.095	0	0	0.016	0	0	0	0	0.023	0.035	90.808	5
Zinc ABC transporter, ATP-binding protein ZnuC	Membrane Transport	Common in both disease group		0.015	0.011	0	0.106	0.035	0.038	0	0.023	0	0.043	0	0.025	0.025	0.03	89.833	8		PTS system, fructose-specific IIA component (EC 2.7.1.69)	Carbohydrates	Common in both disease group		0	0	0.017	0	0.021	0.015	0	0.049	0.173	0	0	0	0.023	0.049	90.831	5
ATP-dependent DNA helicase RecG (EC 3.6.1.-)	Clustering-based subsystems	Common in both disease group		0.015	0.021	0	0	0.023	0.093	0.018	0	0	0	0.048	0.076	0.025	0.032	89.857	7		HPr kinase/phosphorylase (EC 2.7.1.-) (EC 2.7.4.-)	Carbohydrates	Common in both disease group		0	0	0.096	0	0.021	0.031	0.095	0.033	0	0	0	0	0.023	0.036	90.854	5
Ribosome hibernation protein YhbH	Clustering-based subsystems	Common in both disease group		0	0.046	0	0.042	0.111	0.047	0	0.023	0	0	0	0.025	0.024	0.033	89.882	6		Ribonucleotide reductase of class II (coenzyme B12-dependent) (EC 1.17.4.1)	Nucleosides and Nucleotides	Common in both disease group		0	0	0	0.023	0.016	0.069	0	0.025	0.086	0	0.056	0	0.023	0.031	90.877	6
HtrA protease/chaperone protein	Cell Wall and Capsule	Common in both disease group		0.051	0	0	0	0.061	0.153	0	0	0	0	0.029	0	0.024	0.046	89.906	4		Glucosamine-6-phosphate deaminase (EC 3.5.99.6)	Carbohydrates	Common in both disease group		0	0	0.04	0.046	0	0	0	0.066	0	0	0.037	0.085	0.023	0.031	90.899	5
3-keto-5-aminohexanoate cleavage enzyme	Amino Acids and Derivatives	Common in both disease group		0.024	0.03	0	0.011	0.05	0.169	0	0.01	0	0	0	0	0.024	0.048	89.931	6		Methionine ABC transporter ATP-binding protein	Amino Acids and Derivatives	Common in both disease group		0	0	0.031	0	0	0.031	0.016	0.066	0.13	0	0	0	0.023	0.039	90.922	5
GTP-binding and nucleic acid-binding protein YchF	Protein Metabolism	Common in both disease group		0.022	0.012	0.026	0	0.017	0.013	0	0.038	0.074	0.021	0	0.07	0.024	0.025	89.955	9		Transcription termination protein NusB	RNA Metabolism	Common in both disease group		0	0	0.009	0.103	0.026	0.042	0.039	0	0	0	0.031	0.021	0.023	0.03	90.945	7
RNA polymerase sigma-70 factor, ECF subfamily	Clustering-based subsystems	Common in both disease group		0.007	0.074	0	0	0.052	0.159	0	0	0	0	0	0	0.024	0.049	89.98	4		Tyrosine-protein kinase Wzc (EC 2.7.10.2)	Cell Wall and Capsule	Common in both disease group		0	0.054	0	0.137	0	0	0	0.025	0	0	0.056	0	0.023	0.042	90.968	4
LSU ribosomal protein L18p (L5e)	Protein Metabolism	Common in both disease group		0.034	0.044	0	0	0	0	0.073	0.04	0	0	0	0.101	0.024	0.035	90.004	5		RNA polymerase sigma factor SigB	RNA Metabolism	Common in both disease group		0.089	0	0.008	0	0	0.062	0.063	0.049	0	0	0	0	0.023	0.033	90.99	5
L-beta-lysine 5,6-aminomutase alpha subunit (EC 5.4.3.3)	Amino Acids and Derivatives	Common in both disease group		0.015	0.067	0	0.021	0.035	0.038	0	0	0	0.029	0.01	0.076	0.024	0.026	90.028	8		Alpha-glycerophosphate oxidase (EC 1.1.3.21)	Carbohydrates	Common in both disease group		0	0	0.017	0	0	0.254	0	0	0	0	0	0	0.023	0.073	91.013	2
Ribose 5-phosphate isomerase A (EC 5.3.1.6)	Carbohydrates	Common in both disease group		0	0	0.077	0	0	0.013	0	0	0	0.128	0.072	0	0.024	0.043	90.052	4		Manganese ABC transporter, ATP-binding protein SitB	Membrane Transport	Common in both disease group		0.044	0.045	0.025	0	0.032	0.065	0	0	0	0	0.037	0.021	0.023	0.023	91.035	7
Maltose/maltodextrin transport ATP-binding protein MalK (EC 3.6.3.19)	Carbohydrates	Common in both disease group		0	0	0	0.106	0.015	0.006	0	0.084	0	0.078	0	0	0.024	0.04	90.077	5		Type I restriction-modification system, DNA-methyltransferase subunit M (EC 2.1.1.72)	DNA Metabolism	Common in both disease group		0	0.054	0.031	0	0.084	0	0.032	0	0	0	0.025	0.043	0.022	0.028	91.058	6
Heat-inducible transcription repressor HrcA	Stress Response	Common in both disease group		0.049	0.011	0.103	0.116	0.006	0	0	0.004	0	0	0	0	0.024	0.042	90.101	6		Thiamin biosynthesis protein ThiC	Cofactors, Vitamins, Prosthetic Groups, Pigments	Common in both disease group		0	0	0	0	0.126	0	0	0	0.13	0	0.012	0	0.022	0.049	91.08	3
Sulfite reductase beta subunit (EC 1.8.99.1)	Respiration	Common in both disease group		0	0.021	0	0.084	0.087	0.047	0	0	0	0	0.048	0	0.024	0.034	90.125	5		GTP-binding and nucleic acid-binding protein YchF	Protein Metabolism	Common in both disease group		0.066	0	0.034	0	0.011	0.023	0.008	0.045	0.043	0	0.037	0	0.022	0.023	91.102	8
Cation efflux system protein CusA	Virulence, Disease and Defense	Common in both disease group		0	0.016	0	0.106	0.029	0.064	0	0.008	0.037	0	0.01	0.019	0.024	0.032	90.148	8		Rod shape-determining protein RodA	Cell Division and Cell Cycle	Common in both disease group		0.089	0	0.031	0	0.116	0.008	0	0	0	0	0.025	0	0.022	0.039	91.125	5
Cobalt-zinc-cadmium resistance protein CzcA	Virulence, Disease and Defense	Common in both disease group		0	0.016	0	0.106	0.029	0.064	0	0.008	0.037	0	0.01	0.019	0.024	0.032	90.172	8		2-dehydropantoate 2-reductase (EC 1.1.1.169)	Cofactors, Vitamins, Prosthetic Groups, Pigments	Common in both disease group		0	0.018	0	0.091	0	0	0.016	0.021	0	0	0.025	0.096	0.022	0.035	91.147	6
Butyrate-acetoacetate CoA-transferase subunit A (EC 2.8.3.9)	Amino Acids and Derivatives	Common in both disease group		0.044	0.048	0	0	0.052	0	0	0.029	0	0.086	0.029	0	0.024	0.029	90.196	6		3-keto-5-aminohexanoate cleavage enzyme	Amino Acids and Derivatives	Common in both disease group		0	0.072	0.048	0.057	0.047	0.004	0	0	0	0	0.037	0	0.022	0.028	91.169	6
ATP-dependent hsl protease ATP-binding subunit HslU	Protein Metabolism	Common in both disease group		0.02	0.074	0	0	0	0.034	0	0.031	0	0.086	0.029	0.013	0.024	0.029	90.22	7		Cob(I)alamin adenosyltransferase PduO (EC 2.5.1.17)	Carbohydrates	Common in both disease group		0	0	0.012	0.091	0	0	0	0.033	0	0	0	0.128	0.022	0.043	91.191	4
Chorismate mutase I (EC 5.4.99.5)	Amino Acids and Derivatives	Common in both disease group		0.029	0.004	0	0.042	0	0	0.036	0.011	0.148	0.014	0	0	0.024	0.042	90.244	7		Predicted L-lactate dehydrogenase, Fe-S oxidoreductase subunit YkgE	Carbohydrates	Common in both disease group		0	0	0.03	0	0.053	0.054	0.063	0	0.065	0	0	0	0.022	0.028	91.213	5
2-keto-3-deoxy-D-arabino-heptulosonate-7-phosphate synthase I beta (EC 2.5.1.54)	Amino Acids and Derivatives	Common in both disease group		0	0.004	0	0	0	0.008	0	0.015	0.148	0.071	0.038	0	0.024	0.045	90.268	6		1-phosphofructokinase (EC 2.7.1.56)	Carbohydrates	Common in both disease group		0.089	0	0.081	0	0	0	0.095	0	0	0	0	0	0.022	0.04	91.235	3
Ferric iron ABC transporter, permease protein	Iron acquisition and metabolism	Common in both disease group		0	0.078	0	0	0.093	0.017	0	0	0	0	0.096	0	0.024	0.04	90.291	4		Dihydrolipoamide acetyltransferase component of pyruvate dehydrogenase complex (EC 2.3.1.12)	Carbohydrates	Common in both disease group		0.199	0	0.019	0	0	0.046	0	0	0	0	0	0	0.022	0.058	91.257	3
Lysyl endopeptidase (EC 3.4.21.50)	Protein Metabolism	Common in both disease group		0.007	0	0	0.053	0.026	0.038	0.018	0.004	0.111	0.007	0	0.019	0.024	0.032	90.315	9		Galactose-1-phosphate uridylyltransferase (EC 2.7.7.10)	Carbohydrates	Common in both disease group		0	0.018	0.087	0	0	0	0.047	0	0.086	0	0.025	0	0.022	0.034	91.279	5
Aminodeoxychorismate lyase (EC 4.1.3.38)	Amino Acids and Derivatives	Common in both disease group		0.029	0	0	0.253	0	0	0	0	0	0	0	0	0.024	0.073	90.338	2		Chromosome partition protein smc	Cell Division and Cell Cycle	Common in both disease group		0	0.018	0.05	0	0.032	0	0.032	0.058	0	0	0.074	0	0.022	0.027	91.301	6
Choline permease LicB	Cell Wall and Capsule	Common in both disease group		0.01	0.035	0.103	0	0	0.021	0.055	0.015	0	0.043	0	0	0.024	0.031	90.362	7		Outer membrane vitamin B12 receptor BtuB	Cofactors, Vitamins, Prosthetic Groups, Pigments	Common in both disease group		0	0.018	0.005	0.046	0.032	0	0.055	0.012	0	0	0.019	0.075	0.022	0.025	91.323	8
tRNA(Ile)-lysidine synthetase	Clustering-based subsystems	Common in both disease group		0.039	0	0.103	0	0.047	0.093	0	0	0	0	0	0	0.024	0.039	90.385	4		Proline dehydrogenase (EC 1.5.99.8) (Proline oxidase)	Amino Acids and Derivatives	Common in both disease group		0	0	0	0	0	0	0.047	0.062	0	0	0.056	0.096	0.022	0.034	91.345	4
Adenosylhomocysteinase (EC 3.3.1.1)	Amino Acids and Derivatives	Common in both disease group		0.039	0.032	0	0	0.017	0.025	0.036	0.008	0	0.086	0.038	0	0.023	0.025	90.409	8		LSU ribosomal protein L25p	Protein Metabolism	Common in both disease group		0	0	0	0	0.063	0.031	0	0.082	0	0	0.031	0.053	0.022	0.03	91.366	5
Cob(I)alamin adenosyltransferase PduO (EC 2.5.1.17)	Carbohydrates	Common in both disease group		0.029	0	0	0	0	0.034	0.218	0	0	0	0	0	0.023	0.063	90.432	3		Pyruvate formate-lyase activating enzyme (EC 1.97.1.4)	Carbohydrates	Common in both disease group		0	0.036	0.014	0.068	0	0.035	0	0.045	0.043	0	0.019	0	0.022	0.023	91.388	7
Phosphoribosylglycinamide formyltransferase (EC 2.1.2.2)	Cofactors, Vitamins, Prosthetic Groups, Pigments	Common in both disease group		0	0	0	0.063	0	0.021	0.036	0.011	0.148	0	0	0	0.023	0.044	90.456	5		Ribosomal large subunit pseudouridine synthase B (EC 4.2.1.70)	Cell Division and Cell Cycle	Common in both disease group		0	0	0.037	0.068	0	0	0.047	0.074	0	0	0	0.032	0.022	0.029	91.41	5
Zinc ABC transporter, inner membrane permease protein ZnuB	Membrane Transport	Common in both disease group		0.029	0	0	0.106	0.017	0.021	0.036	0.019	0	0	0	0.051	0.023	0.031	90.479	7		Exopolysaccharide biosynthesis transcriptional activator EpsA	Cell Wall and Capsule	Common in both disease group		0	0	0.004	0	0	0.17	0	0	0	0	0	0.085	0.022	0.053	91.431	3
Cadmium-transporting ATPase (EC 3.6.3.3)	Virulence, Disease and Defense	Common in both disease group		0.034	0.057	0.103	0	0	0	0.036	0.019	0	0.029	0	0	0.023	0.032	90.502	6		Maltose/maltodextrin ABC transporter, permease protein MalF	Carbohydrates	Common in both disease group		0	0	0.047	0	0	0.065	0.032	0.021	0.043	0	0.05	0	0.021	0.025	91.453	6
Threonine synthase (EC 4.2.3.1)	Amino Acids and Derivatives	Common in both disease group		0.022	0	0.052	0	0	0.011	0.082	0.01	0	0.036	0.029	0.038	0.023	0.026	90.525	8		Cytosol aminopeptidase PepA (EC 3.4.11.1)	Carbohydrates	Common in both disease group		0	0.054	0	0.091	0.042	0.069	0	0	0	0	0	0	0.021	0.033	91.474	4
Fumarylacetoacetate hydrolase family protein	Cofactors, Vitamins, Prosthetic Groups, Pigments	Common in both disease group		0.061	0.035	0	0	0.044	0.138	0	0	0	0	0	0	0.023	0.042	90.548	4		RNA polymerase sigma-70 factor, ECF subfamily	Clustering-based subsystems	Common in both disease group		0	0.027	0.005	0.091	0.016	0.004	0.047	0.066	0	0	0	0	0.021	0.031	91.495	7
Flagellar motor switch protein FliG	Motility and Chemotaxis	Common in both disease group		0	0.014	0	0	0.07	0	0	0.015	0.148	0	0.029	0	0.023	0.044	90.571	5		DNA recombination and repair protein RecF	Clustering-based subsystems	Common in both disease group		0	0	0.022	0.034	0	0.023	0.047	0	0.13	0	0	0	0.021	0.038	91.517	5
A/G-specific adenine glycosylase (EC 3.2.2.-)	Clustering-based subsystems	Common in both disease group		0.049	0	0	0.127	0	0.042	0	0	0	0.057	0	0	0.023	0.04	90.594	4		Ribonuclease BN (EC 3.1.-.-)	Clustering-based subsystems	Common in both disease group		0	0	0.008	0	0.042	0	0.032	0	0.173	0	0	0	0.021	0.05	91.538	4
Two-component system response regulator	Regulation and Cell signaling	Common in both disease group		0	0.007	0	0.042	0.087	0.042	0.018	0.008	0	0.029	0.038	0	0.023	0.027	90.617	8		3-deoxy-D-manno-octulosonic-acid transferase (EC 2.-.-.-)	Cell Wall and Capsule	Common in both disease group		0	0	0.078	0.114	0	0	0	0	0	0	0.062	0	0.021	0.04	91.559	3
Quinolinate phosphoribosyltransferase [decarboxylating] (EC 2.4.2.19)	Cofactors, Vitamins, Prosthetic Groups, Pigments	Common in both disease group		0.01	0.004	0.052	0	0.087	0.119	0	0	0	0	0	0	0.023	0.041	90.64	5		Exodeoxyribonuclease III (EC 3.1.11.2)	DNA Metabolism	Common in both disease group		0	0	0.03	0.034	0.032	0.015	0.039	0.029	0.043	0	0.031	0	0.021	0.017	91.58	8
Sporulation initiation inhibitor protein Soj	Cell Division and Cell Cycle	Common in both disease group		0.007	0.03	0.077	0.021	0.038	0.011	0.027	0.029	0	0	0.024	0.006	0.023	0.021	90.662	10		Fructokinase (EC 2.7.1.4)	Carbohydrates	Common in both disease group		0	0	0.021	0	0	0.154	0.079	0	0	0	0	0	0.021	0.048	91.602	3
Ferric uptake regulation protein FUR	Clustering-based subsystems	Common in both disease group		0	0.099	0	0	0	0	0	0	0	0.171	0	0	0.023	0.055	90.685	2		Ferric iron ABC transporter, ATP-binding protein	Iron acquisition and metabolism	Common in both disease group		0	0.082	0.019	0	0.047	0	0	0.012	0	0	0.093	0	0.021	0.034	91.623	5
Probable low-affinity inorganic phosphate transporter	Phosphorus Metabolism	Common in both disease group		0.049	0	0	0.042	0.006	0	0.045	0.036	0	0.05	0.014	0.025	0.022	0.021	90.707	8		site-specific recombinase, phage integrase family	Phages, Prophages, Transposable elements, Plasmids	Common in both disease group		0	0	0.017	0.08	0.063	0	0.016	0.033	0	0	0.043	0	0.021	0.028	91.644	6
Maltose-6'-phosphate glucosidase (EC 3.2.1.122)	Carbohydrates	Common in both disease group		0	0	0	0.127	0	0	0	0.084	0	0.057	0	0	0.022	0.043	90.729	3		Superoxide dismutase [Fe] (EC 1.15.1.1)	Stress Response	Common in both disease group		0.133	0	0.012	0	0.047	0.046	0	0.012	0	0	0	0	0.021	0.039	91.665	5
Phosphopantothenoylcysteine decarboxylase (EC 4.1.1.36)	Cofactors, Vitamins, Prosthetic Groups, Pigments	Common in both disease group		0.037	0.021	0	0	0.032	0.04	0	0.025	0	0.057	0.043	0.013	0.022	0.02	90.752	8		dTDP-4-dehydrorhamnose 3,5-epimerase (EC 5.1.3.13)	Cell Wall and Capsule	Common in both disease group		0	0	0.034	0	0.032	0	0	0	0.13	0	0.056	0	0.021	0.039	91.685	4
L-beta-lysine 5,6-aminomutase beta subunit (EC 5.4.3.3)	Amino Acids and Derivatives	Common in both disease group		0.015	0	0	0.063	0.012	0.021	0	0.023	0.074	0.014	0.019	0.025	0.022	0.024	90.774	9		N-acylglucosamine 2-epimerase (EC 5.1.3.8)	Cell Wall and Capsule	Common in both disease group		0	0	0.001	0	0.053	0	0.008	0.016	0.173	0	0	0	0.021	0.05	91.706	5
Rod shape-determining protein MreC	Cell Division and Cell Cycle	Common in both disease group		0	0	0	0.063	0.035	0.064	0	0.017	0	0.086	0	0	0.022	0.032	90.796	5		Ferric iron ABC transporter, permease protein	Iron acquisition and metabolism	Common in both disease group		0	0	0.054	0	0.042	0.031	0	0.099	0	0	0.025	0	0.021	0.031	91.727	5
DNA repair protein RecN	DNA Metabolism	Common in both disease group		0	0.028	0	0.084	0.035	0.042	0.018	0	0	0.029	0	0.025	0.022	0.025	90.818	7		Thiamin-phosphate pyrophosphorylase (EC 2.5.1.3)	Cofactors, Vitamins, Prosthetic Groups, Pigments	Common in both disease group		0	0	0	0.091	0.126	0	0	0.033	0	0	0	0	0.021	0.043	91.748	3
Oligopeptide transport system permease protein OppC (TC 3.A.1.5.1)	Membrane Transport	Common in both disease group		0.029	0.027	0.052	0	0	0.025	0.045	0.015	0	0	0.029	0.038	0.022	0.019	90.839	8		Recombination inhibitory protein MutS2	Clustering-based subsystems	Common in both disease group		0	0	0.035	0	0.074	0.046	0	0.033	0	0	0.062	0	0.021	0.028	91.769	5
Imidazolonepropionase (EC 3.5.2.7)	Amino Acids and Derivatives	Common in both disease group		0.01	0.032	0	0	0.076	0.042	0	0.011	0	0	0.076	0.013	0.022	0.029	90.861	7		Helicase PriA essential for oriC/DnaA-independent DNA replication	Clustering-based subsystems	Common in both disease group		0	0	0.029	0.046	0.021	0	0.063	0.016	0	0	0.074	0	0.021	0.027	91.79	6
Glutaryl-CoA dehydrogenase (EC 1.3.99.7)	Metabolism of Aromatic Compounds	Common in both disease group		0	0.03	0	0	0.029	0.03	0.027	0	0	0.014	0.091	0.038	0.022	0.026	90.883	7		Phospho-N-acetylmuramoyl-pentapeptide-transferase (EC 2.7.8.13)	Cell Wall and Capsule	Common in both disease group		0	0.027	0.022	0.023	0.016	0.073	0.032	0.029	0.022	0	0.006	0	0.021	0.02	91.811	9
Thiol:disulfide oxidoreductase associated with MetSO reductase	Protein Metabolism	Common in both disease group		0.017	0.018	0.181	0	0.003	0	0	0.004	0.037	0	0	0	0.022	0.051	90.904	6		Na(+)-translocating NADH-quinone reductase subunit B (EC 1.6.5.-)	Respiration	Common in both disease group		0.022	0.027	0.028	0.023	0.042	0.05	0.008	0.016	0	0	0	0.032	0.021	0.017	91.831	9
Na+/H+ antiporter NhaA type	Membrane Transport	Common in both disease group		0.029	0.007	0	0.095	0.009	0.013	0	0.013	0.074	0	0	0.019	0.022	0.031	90.926	8		Copper-containing nitrite reductase (EC 1.7.2.1)	Nitrogen Metabolism	Common in both disease group		0.022	0.018	0.014	0	0	0.123	0.024	0.016	0	0	0.031	0	0.021	0.034	91.852	7
Nucleoside 5-triphosphatase RdgB (dHAPTP, dITP, XTP-specific) (EC 3.6.1.15)	Miscellaneous	Common in both disease group		0.059	0.021	0	0	0.052	0	0.055	0.029	0	0	0.043	0	0.022	0.025	90.947	6		Glycine/sarcosine/betaine reductase component C chain 1	Protein Metabolism	Common in both disease group		0	0.036	0.018	0	0.032	0	0.047	0	0	0	0.019	0.096	0.021	0.029	91.873	6
Probable peroxiredoxin (EC 1.11.1.15)	Stress Response	Common in both disease group		0	0.078	0	0	0.064	0.08	0	0.008	0	0.029	0	0	0.022	0.033	90.969	5		Galactose/methyl galactoside ABC transport system, permease protein MglC (TC 3.A.1.2.3)	Carbohydrates	Common in both disease group		0.155	0	0.015	0	0.016	0.012	0	0	0	0	0.05	0	0.021	0.045	91.893	5
programmed frameshift-containing	Protein Metabolism	Common in both disease group		0	0.009	0.052	0.042	0.012	0.023	0.055	0.008	0	0.014	0.019	0.025	0.022	0.019	90.99	10		FIG000325: clustered with transcription termination protein NusA	Clustering-based subsystems	Common in both disease group		0	0	0.028	0.103	0.079	0	0	0.037	0	0	0	0	0.021	0.035	91.914	4
Phospho-N-acetylmuramoyl-pentapeptide-transferase (EC 2.7.8.13)	Cell Wall and Capsule	Common in both disease group		0.02	0.014	0.052	0	0	0.025	0.045	0.011	0	0.029	0.024	0.038	0.022	0.018	91.012	9		Phosphopentomutase (EC 5.4.2.7)	Carbohydrates	Common in both disease group		0	0	0.062	0	0.047	0.081	0	0	0	0	0.056	0	0.021	0.031	91.934	4
Phosphoenolpyruvate carboxykinase [GTP] (EC 4.1.1.32)	Carbohydrates	Common in both disease group		0.015	0.021	0.026	0	0.047	0.028	0.018	0.054	0	0.021	0.029	0	0.021	0.017	91.033	9		ATP-dependent hsl protease ATP-binding subunit HslU	Protein Metabolism	Common in both disease group		0	0.109	0.008	0	0.042	0.062	0	0.025	0	0	0	0	0.02	0.034	91.955	5
Methionine transporter MetT	Amino Acids and Derivatives	Common in both disease group		0.005	0.025	0.103	0.063	0.041	0.013	0	0.008	0	0	0	0	0.021	0.033	91.055	7		3-methyl-2-oxobutanoate hydroxymethyltransferase (EC 2.1.2.11)	Clustering-based subsystems	Common in both disease group		0	0	0.025	0.068	0.042	0	0.032	0.041	0	0	0.037	0	0.02	0.024	91.975	6
PaaD-like protein (DUF59) involved in Fe-S cluster assembly	Clustering-based subsystems	Common in both disease group		0.029	0.021	0	0.032	0	0.057	0.082	0	0	0.021	0.014	0	0.021	0.026	91.076	7		Xanthine dehydrogenase iron-sulfur subunit (EC 1.17.1.4)	Clustering-based subsystems	Common in both disease group		0.089	0	0.056	0	0	0	0	0.033	0	0	0.025	0.043	0.02	0.029	91.996	5
Dihydropyrimidinase (EC 3.5.2.2)	Nucleosides and Nucleotides	Common in both disease group		0.059	0.037	0	0	0.044	0	0	0.075	0	0.043	0	0	0.021	0.028	91.098	5		Phosphopantothenoylcysteine decarboxylase (EC 4.1.1.36)	Cofactors, Vitamins, Prosthetic Groups, Pigments	Common in both disease group		0	0.027	0.024	0.057	0.042	0	0.063	0	0	0	0	0.032	0.02	0.024	92.016	6
Acyl-[acyl-carrier-protein]--UDP-N-acetylglucosamine O-acyltransferase (EC 2.3.1.129)	Cell Wall and Capsule	Common in both disease group		0.029	0.016	0	0.053	0.009	0.034	0	0.033	0.037	0.021	0.01	0.013	0.021	0.016	91.119	10		Tagatose 1,6-diphosphate aldolase (EC 4.1.2.40)	Carbohydrates	Common in both disease group		0	0	0.104	0	0	0.092	0.032	0.016	0	0	0	0	0.02	0.038	92.036	4
Heat shock protein GrpE	Protein Metabolism	Common in both disease group		0.059	0.032	0	0	0	0.03	0.073	0.011	0	0	0.048	0	0.021	0.027	91.14	6		ABC transporter, predicted N-acetylneuraminate-binding protein	Cell Wall and Capsule	Common in both disease group		0.022	0	0.016	0.023	0	0.123	0.047	0.012	0	0	0	0	0.02	0.036	92.057	6
Cell division protein FtsQ	Cell Division and Cell Cycle	Common in both disease group		0.049	0.028	0	0	0.035	0	0.073	0.015	0	0	0	0.051	0.021	0.026	91.161	6		Phosphate ABC transporter, periplasmic phosphate-binding protein PstS (TC 3.A.1.7.1)	Clustering-based subsystems	Common in both disease group		0	0	0.012	0	0.042	0.015	0	0	0.173	0	0	0	0.02	0.05	92.077	4
Phosphopantothenoylcysteine synthetase (EC 6.3.2.5)	Cofactors, Vitamins, Prosthetic Groups, Pigments	Common in both disease group		0.039	0.023	0	0	0.032	0.042	0.018	0.025	0	0.057	0	0.013	0.021	0.019	91.182	8		16S rRNA processing protein RimM	Clustering-based subsystems	Common in both disease group		0	0	0.033	0.046	0.042	0.031	0.047	0	0.043	0	0	0	0.02	0.022	92.097	6
Endoribonuclease L-PSP	Clustering-based subsystems	Common in both disease group		0.034	0.053	0	0	0	0.021	0	0.054	0	0.086	0	0	0.021	0.029	91.202	5		FMN adenylyltransferase (EC 2.7.7.2)	Clustering-based subsystems	Common in both disease group		0	0	0.016	0	0.095	0	0.047	0	0	0	0.019	0.064	0.02	0.032	92.117	5
FIG139598: Potential ribosomal protein	Clustering-based subsystems	Common in both disease group		0.066	0	0	0	0	0	0.018	0.056	0	0.021	0.01	0.076	0.021	0.029	91.223	6		Riboflavin kinase (EC 2.7.1.26)	Clustering-based subsystems	Common in both disease group		0	0	0.016	0	0.095	0	0.047	0	0	0	0.019	0.064	0.02	0.032	92.137	5
Ribosomal protein S12p Asp88 (E. coli) methylthiotransferase	Protein Metabolism	Common in both disease group		0	0	0	0.063	0.047	0.055	0	0.031	0	0	0.038	0.013	0.021	0.025	91.243	6		ATP synthase delta chain (EC 3.6.3.14)	Respiration	Common in both disease group		0.022	0	0.02	0.023	0	0.104	0.039	0	0	0	0	0.032	0.02	0.03	92.157	6
Cell division protein FtsW	Cell Division and Cell Cycle	Common in both disease group		0.054	0	0	0	0.023	0.013	0.127	0	0	0.029	0	0	0.02	0.038	91.264	5		COG0009 YrdC subfamily, required for N6-threonylcarbamoyl adenosine t(6)A37 modification in tRNA	Clustering-based subsystems	Common in both disease group		0	0	0.062	0.068	0	0.035	0	0.037	0	0	0.037	0	0.02	0.027	92.177	5
Phosphoserine phosphatase (EC 3.1.3.3)	Amino Acids and Derivatives	Common in both disease group		0.005	0.028	0	0	0.023	0.11	0	0	0	0.043	0.01	0.025	0.02	0.032	91.284	7		2-C-methyl-D-erythritol 4-phosphate cytidylyltransferase (EC 2.7.7.60)	Cell Wall and Capsule	Common in both disease group		0	0	0	0	0.079	0	0	0	0	0	0	0.16	0.02	0.05	92.197	2
Guanosine-3',5'-bis(diphosphate) 3'-pyrophosphohydrolase (EC 3.1.7.2)	Clustering-based subsystems	Common in both disease group		0.005	0.028	0.103	0	0.012	0.042	0	0.015	0	0	0	0.038	0.02	0.03	91.304	7		Transcription elongation factor GreA	RNA Metabolism	Common in both disease group		0	0.036	0.008	0	0	0.008	0	0.045	0.108	0	0.031	0	0.02	0.032	92.217	6
Alpha-L-fucosidase (EC 3.2.1.51)	Carbohydrates	Common in both disease group		0	0.028	0	0	0.047	0.153	0	0.015	0	0	0	0	0.02	0.044	91.325	4		Glutamine synthetase type III, GlnN (EC 6.3.1.2)	Amino Acids and Derivatives	Common in both disease group		0	0	0.021	0.091	0	0	0	0	0	0	0.124	0	0.02	0.042	92.236	3
Queuosine biosynthesis QueD, PTPS-I	Cofactors, Vitamins, Prosthetic Groups, Pigments	Common in both disease group		0	0.05	0	0	0	0.193	0	0	0	0	0	0	0.02	0.056	91.345	2		Cobalt-precorrin-3b C17-methyltransferase	Cofactors, Vitamins, Prosthetic Groups, Pigments	Common in both disease group		0	0.036	0.017	0.091	0	0.015	0	0.033	0	0	0	0.043	0.02	0.028	92.256	6
Riboflavin synthase alpha chain (EC 2.5.1.9)	Cofactors, Vitamins, Prosthetic Groups, Pigments	Common in both disease group		0.044	0.028	0	0.042	0.041	0.013	0	0	0.074	0	0	0	0.02	0.025	91.365	6		DNA-binding protein HBsu	DNA Metabolism	Common in both disease group		0.022	0.027	0.006	0	0.037	0.035	0.024	0.041	0	0	0.031	0.011	0.019	0.015	92.276	9
Anaerobic glycerol-3-phosphate dehydrogenase subunit A (EC 1.1.5.3)	Carbohydrates	Specific to peri-implantitis group		0	0	0.232	0	0.009	0	0	0	0	0	0	0	0.02	0.067	91.385	2		Putative high-affinity iron permease	Iron acquisition and metabolism	Common in both disease group		0	0.145	0.025	0	0	0	0	0	0	0	0.062	0	0.019	0.044	92.295	3
Methionine gamma-lyase (EC 4.4.1.11)	Amino Acids and Derivatives	Common in both disease group		0.034	0.035	0	0.011	0.067	0.034	0	0.013	0	0.014	0	0.032	0.02	0.021	91.405	8		Phosphate starvation-inducible protein PhoH	Phosphorus Metabolism	Common in both disease group		0	0	0.015	0.068	0	0.015	0.032	0	0	0	0.037	0.064	0.019	0.026	92.314	6
Respiratory nitrate reductase alpha chain (EC 1.7.99.4)	Nitrogen Metabolism	Common in both disease group		0.083	0	0	0.106	0	0	0	0.013	0	0	0.019	0.019	0.02	0.036	91.425	5		Excinuclease ABC subunit B	DNA Metabolism	Common in both disease group		0	0.027	0.025	0	0.047	0	0.016	0.037	0	0	0.025	0.053	0.019	0.02	92.333	7
Substrate-specific component CbiM of cobalt ECF transporter	Cofactors, Vitamins, Prosthetic Groups, Pigments	Common in both disease group		0	0	0	0.032	0	0.025	0.055	0.017	0.111	0	0	0	0.02	0.034	91.445	5		Putative peptidoglycan bound protein (LPXTG motif) Lmo0159 homolog	Virulence, Disease and Defense	Common in both disease group		0	0	0.007	0	0	0.108	0.102	0	0	0	0.012	0	0.019	0.04	92.352	4
Ribosome-binding factor A	Clustering-based subsystems	Common in both disease group		0	0.035	0	0	0.023	0.051	0	0	0	0.029	0	0.101	0.02	0.031	91.465	5		Isocitrate lyase (EC 4.1.3.1)	Carbohydrates	Common in both disease group		0.089	0	0	0	0	0	0.032	0.008	0	0	0.037	0.064	0.019	0.03	92.372	5
Geranylgeranyl reductase (EC 1.3.1.83)	Fatty Acids, Lipids, and Isoprenoids	Common in both disease group		0.017	0.012	0	0.021	0.058	0.076	0	0.029	0	0	0	0.025	0.02	0.025	91.485	7		Tetraacyldisaccharide 4'-kinase (EC 2.7.1.130)	Cell Wall and Capsule	Common in both disease group		0	0.054	0.009	0	0	0.012	0	0.025	0.13	0	0	0	0.019	0.038	92.391	5
Indolepyruvate oxidoreductase subunit IorB (EC 1.2.7.8)	Amino Acids and Derivatives	Common in both disease group		0.01	0.021	0	0	0.035	0.161	0	0.011	0	0	0	0	0.02	0.046	91.505	5		Threonine synthase (EC 4.2.3.1)	Amino Acids and Derivatives	Common in both disease group		0.044	0.072	0.016	0.011	0.011	0.012	0.024	0.029	0	0	0	0.011	0.019	0.021	92.41	9
Methionine ABC transporter ATP-binding protein	Amino Acids and Derivatives	Common in both disease group		0.039	0	0	0	0	0.03	0.018	0.023	0	0.071	0.029	0.025	0.02	0.022	91.524	7		L-beta-lysine 5,6-aminomutase beta subunit (EC 5.4.3.3)	Amino Acids and Derivatives	Common in both disease group		0.133	0	0.031	0	0.032	0	0	0.033	0	0	0	0	0.019	0.039	92.429	4
5-formyltetrahydrofolate cyclo-ligase (EC 6.3.3.2)	Carbohydrates	Common in both disease group		0	0	0.129	0	0	0.106	0	0	0	0	0	0	0.02	0.046	91.544	2		Monofunctional biosynthetic peptidoglycan transglycosylase (EC 2.4.2.-)	Cell Wall and Capsule	Common in both disease group		0	0.054	0.006	0	0.032	0	0	0.025	0.086	0	0.025	0	0.019	0.028	92.448	6
Alkaline phosphatase (EC 3.1.3.1)	Phosphorus Metabolism	Common in both disease group		0	0.032	0	0	0.058	0.131	0	0	0	0	0	0.013	0.02	0.04	91.564	4		Probable low-affinity inorganic phosphate transporter	Phosphorus Metabolism	Common in both disease group		0	0.018	0.011	0.068	0	0.039	0.039	0.033	0	0	0.019	0	0.019	0.022	92.467	7
Phosphatidate cytidylyltransferase (EC 2.7.7.41)	Clustering-based subsystems	Common in both disease group		0.022	0.032	0	0.063	0.079	0.038	0	0	0	0	0	0	0.019	0.028	91.583	5		Succinyl-CoA ligase [ADP-forming] alpha chain (EC 6.2.1.5)	Carbohydrates	Common in both disease group		0.044	0	0.008	0	0.011	0	0.079	0.041	0	0	0	0.043	0.019	0.026	92.486	6
Glutamine synthetase, clostridia type (EC 6.3.1.2)	Amino Acids and Derivatives	Common in both disease group		0.039	0	0	0	0.023	0	0	0	0	0	0.096	0.076	0.019	0.034	91.603	4		Helicase loader DnaI	DNA Metabolism	Common in both disease group		0.177	0	0.023	0	0	0	0	0	0	0	0.025	0	0.019	0.051	92.504	3
Iojap protein	Clustering-based subsystems	Common in both disease group		0.02	0.014	0.103	0.042	0	0.008	0	0.046	0	0	0	0	0.019	0.031	91.622	6		Zn-dependent hydrolase, RNA-metabolising, CPSF 73 kDa analog	Clustering-based subsystems	Common in both disease group		0	0	0.015	0	0	0.146	0.063	0	0	0	0	0	0.019	0.044	92.523	3
Cobalamin biosynthesis protein CbiG	Cofactors, Vitamins, Prosthetic Groups, Pigments	Common in both disease group		0.029	0	0	0	0	0.013	0.036	0	0.074	0.043	0.038	0	0.019	0.024	91.641	6		Acetyl-CoA:acetoacetyl-CoA transferase, beta subunit (EC 2.8.3.8)	Carbohydrates	Common in both disease group		0.044	0.072	0.006	0	0	0	0	0.033	0	0	0.025	0.043	0.019	0.025	92.542	6
Thymidylate kinase (EC 2.7.4.9)	Clustering-based subsystems	Common in both disease group		0.022	0	0.155	0	0	0.038	0	0.017	0	0	0	0	0.019	0.044	91.661	4		Zinc ABC transporter, ATP-binding protein ZnuC	Membrane Transport	Common in both disease group		0	0.036	0	0	0.053	0	0.047	0	0.086	0	0	0	0.019	0.03	92.56	4
Cytidylate kinase (EC 2.7.4.14)	Nucleosides and Nucleotides	Common in both disease group		0.005	0.039	0	0.042	0.058	0	0.027	0.006	0	0.036	0.019	0	0.019	0.021	91.68	8		Glutaryl-CoA dehydrogenase (EC 1.3.99.7)	Metabolism of Aromatic Compounds	Common in both disease group		0	0.1	0	0.034	0.063	0.004	0	0	0	0	0	0.021	0.019	0.032	92.579	5
Peptidase, M23/M37 family	Clustering-based subsystems	Common in both disease group		0	0.014	0.103	0.042	0.029	0.042	0	0	0	0	0	0	0.019	0.031	91.699	5		Diaminopimelate decarboxylase (EC 4.1.1.20)	Amino Acids and Derivatives	Common in both disease group		0	0.036	0.01	0	0	0.039	0.032	0.041	0	0	0	0.064	0.018	0.023	92.597	6
Ribonucleotide reductase of class Ib (aerobic), beta subunit (EC 1.17.4.1)	Nucleosides and Nucleotides	Common in both disease group		0.039	0.005	0	0.053	0	0.011	0.036	0.008	0	0.029	0.019	0.032	0.019	0.018	91.719	9		4-hydroxybenzoate polyprenyltransferase (EC 2.5.1.-)	Cofactors, Vitamins, Prosthetic Groups, Pigments	Specific to peri-implantitis group		0	0	0.005	0	0	0	0	0	0.216	0	0	0	0.018	0.062	92.616	2
Signal peptidase I (EC 3.4.21.89)	Clustering-based subsystems	Common in both disease group		0.015	0.028	0	0.042	0.041	0.03	0	0.027	0	0	0.048	0	0.019	0.019	91.738	7		Organic hydroperoxide resistance transcriptional regulator	Clustering-based subsystems	Common in both disease group		0	0	0.004	0.046	0	0	0.016	0.025	0.13	0	0	0	0.018	0.038	92.634	5
Aspartyl-tRNA(Asn) synthetase (EC 6.1.1.23)	Protein Metabolism	Common in both disease group		0.029	0.007	0	0.021	0.012	0	0.082	0.011	0	0.029	0.019	0.019	0.019	0.022	91.757	9		Stage 0 sporulation protein J	Cell Division and Cell Cycle	Common in both disease group		0.066	0.027	0.031	0	0.026	0.012	0	0.025	0	0	0.031	0	0.018	0.02	92.652	7
PTS system, N-acetylglucosamine-specific IIA component (EC 2.7.1.69)	Carbohydrates	Common in both disease group		0	0	0	0	0	0	0.127	0.015	0	0.029	0.057	0	0.019	0.038	91.776	4		Dimethylallyltransferase (EC 2.5.1.1)	Fatty Acids, Lipids, and Isoprenoids	Common in both disease group		0	0.054	0.035	0	0	0.085	0	0	0	0	0	0.043	0.018	0.029	92.67	4
Phosphoribosylamine--glycine ligase (EC 6.3.4.13)	Nucleosides and Nucleotides	Common in both disease group		0.017	0	0	0.032	0.017	0.011	0.018	0.023	0.074	0.021	0.014	0	0.019	0.02	91.795	9		Ferritin-like protein 2	Miscellaneous	Common in both disease group		0	0	0	0.011	0.037	0	0	0.029	0.108	0	0	0.032	0.018	0.032	92.688	5
Gamma-glutamyl phosphate reductase (EC 1.2.1.41)	Amino Acids and Derivatives	Common in both disease group		0	0.028	0	0	0	0	0.109	0.038	0	0	0	0.051	0.019	0.034	91.814	4		Dipeptide transport system permease protein DppC (TC 3.A.1.5.2)	Membrane Transport	Common in both disease group		0	0.036	0.078	0.011	0.016	0.012	0.047	0.016	0	0	0	0	0.018	0.024	92.706	7
LrgA-associated membrane protein LrgB	Regulation and Cell signaling	Common in both disease group		0.027	0.039	0	0.032	0.032	0.036	0	0.013	0	0.021	0	0.025	0.019	0.015	91.833	8		Acetoacetate metabolism regulatory protein AtoC	Carbohydrates	Common in both disease group		0	0	0.087	0	0.016	0	0.047	0	0	0	0	0.064	0.018	0.031	92.724	4
Galactose/methyl galactoside ABC transport system, D-galactose-binding periplasmic protein MglB (TC 3.A.1.2.3)	Carbohydrates	Common in both disease group		0	0.046	0	0	0.082	0.013	0	0.015	0	0.057	0	0.013	0.019	0.028	91.851	6		MreB-like protein (Mbl protein)	Cell Division and Cell Cycle	Common in both disease group		0	0.072	0.096	0	0	0	0	0	0	0	0.025	0.021	0.018	0.033	92.742	4
Replicative DNA helicase (EC 3.6.1.-) [SA14-24]	Clustering-based subsystems	Common in both disease group		0.034	0.032	0	0	0	0.038	0.073	0	0	0	0.048	0	0.019	0.025	91.87	5		Glycerol dehydrogenase (EC 1.1.1.6)	Respiration	Common in both disease group		0.089	0.018	0.002	0	0.011	0.046	0.016	0.021	0	0	0.012	0	0.018	0.026	92.76	8
23S rRNA (guanosine-2'-O-) -methyltransferase rlmB (EC 2.1.1.-)	RNA Metabolism	Common in both disease group		0	0	0	0	0.041	0.055	0	0	0	0.071	0.057	0	0.019	0.028	91.889	4		Tricarboxylate transport membrane protein TctA	Clustering-based subsystems	Common in both disease group		0	0	0.044	0.103	0	0	0	0.049	0	0	0.019	0	0.018	0.032	92.778	4
Adenylylsulfate reductase alpha-subunit (EC 1.8.99.2)	Respiration	Common in both disease group		0	0.032	0	0	0.064	0.08	0	0	0	0	0.048	0	0.019	0.03	91.907	4		Phosphopantothenoylcysteine synthetase (EC 6.3.2.5)	Cofactors, Vitamins, Prosthetic Groups, Pigments	Common in both disease group		0	0	0.024	0.046	0.042	0.015	0.055	0	0	0	0	0.032	0.018	0.021	92.796	6
Dihydrolipoamide acyltransferase component of branched-chain alpha-keto acid dehydrogenase complex (EC 2.3.1.168)	Amino Acids and Derivatives	Common in both disease group		0	0.009	0	0	0	0.032	0.182	0	0	0	0	0	0.019	0.052	91.926	3		Phenylalanyl-tRNA synthetase alpha chain (EC 6.1.1.20)	Protein Metabolism	Common in both disease group		0	0.054	0.027	0.023	0	0	0.016	0.054	0	0	0.019	0.021	0.018	0.02	92.814	7
Ferrochelatase, protoheme ferro-lyase (EC 4.99.1.1)	Cofactors, Vitamins, Prosthetic Groups, Pigments	Common in both disease group		0.039	0.007	0	0.063	0.023	0.089	0	0	0	0	0	0	0.018	0.03	91.944	5		GTP-sensing transcriptional pleiotropic repressor codY	Clustering-based subsystems	Common in both disease group		0.044	0.054	0.012	0.034	0.016	0.031	0	0.021	0	0	0	0	0.018	0.019	92.831	7
Enoyl-CoA hydratase (EC 4.2.1.17)	Amino Acids and Derivatives	Common in both disease group		0	0	0	0	0	0.153	0	0.069	0	0	0	0	0.018	0.047	91.963	2		Cobyric acid synthase	Cofactors, Vitamins, Prosthetic Groups, Pigments	Common in both disease group		0	0	0.015	0	0.074	0	0.032	0.049	0	0	0	0.043	0.018	0.025	92.849	5
Molybdenum ABC transporter, periplasmic molybdenum-binding protein ModA (TC 3.A.1.8.1)	Cofactors, Vitamins, Prosthetic Groups, Pigments	Common in both disease group		0.01	0.053	0	0	0.07	0	0	0.011	0	0	0.076	0	0.018	0.03	91.981	5		Serine protease, DegP/HtrA, do-like (EC 3.4.21.-)	Membrane Transport	Common in both disease group		0	0.018	0.037	0.023	0.011	0.031	0.039	0.012	0	0	0.019	0.021	0.018	0.014	92.867	9
Type I restriction-modification system, DNA-methyltransferase subunit M (EC 2.1.1.72)	DNA Metabolism	Common in both disease group		0.029	0.028	0.103	0	0.047	0.013	0	0	0	0	0	0	0.018	0.031	92	5		Putative Holliday junction resolvase (EC 3.1.-.-)	Clustering-based subsystems	Common in both disease group		0	0	0	0	0	0.046	0.071	0	0	0	0.093	0	0.018	0.033	92.884	3
ubiquinol cytochrome C oxidoreductase, cytochrome C1 subunit	Respiration	Common in both disease group		0	0.007	0	0	0	0	0.1	0	0.037	0	0	0.076	0.018	0.035	92.018	4		Cold-shock DEAD-box protein A	RNA Metabolism	Common in both disease group		0.066	0	0.024	0	0.016	0.012	0	0.025	0	0	0.056	0.011	0.017	0.023	92.902	7
GTP pyrophosphokinase (EC 2.7.6.5), (p)ppGpp synthetase II	Clustering-based subsystems	Common in both disease group		0.005	0.028	0.103	0	0	0.042	0	0.015	0	0	0	0.025	0.018	0.03	92.036	6		Galactokinase (EC 2.7.1.6)	Carbohydrates	Common in both disease group		0	0.036	0.015	0.046	0.053	0	0	0.016	0	0	0	0.043	0.017	0.021	92.919	6
Zinc ABC transporter, periplasmic-binding protein ZnuA	Membrane Transport	Common in both disease group		0	0	0	0.063	0.017	0	0	0.038	0	0.071	0.029	0	0.018	0.026	92.055	5		Dihydrolipoamide acetyltransferase component (E2) of acetoin dehydrogenase complex (EC 2.3.1.-)	Carbohydrates	Common in both disease group		0	0	0.098	0	0	0.015	0.095	0	0	0	0	0	0.017	0.037	92.936	3
Chorismate synthase (EC 4.2.3.5)	Amino Acids and Derivatives	Common in both disease group		0.022	0	0	0	0	0.051	0.082	0	0	0.064	0	0	0.018	0.03	92.073	4		DNA recombination and repair protein RecO	Clustering-based subsystems	Common in both disease group		0	0	0.025	0	0	0.015	0	0.016	0.13	0	0	0.021	0.017	0.037	92.953	5
Alanine racemase (EC 5.1.1.1)	Amino Acids and Derivatives	Common in both disease group		0.024	0	0	0	0	0	0.055	0.054	0	0.086	0	0	0.018	0.03	92.091	4		DNA mismatch repair protein MutL	DNA Metabolism	Common in both disease group		0.089	0	0.01	0.034	0.032	0.012	0	0.021	0	0	0	0.011	0.017	0.026	92.971	7
Excinuclease ABC subunit B	DNA Metabolism	Common in both disease group		0.032	0.025	0	0	0.035	0.028	0.009	0.01	0	0.021	0.033	0.025	0.018	0.014	92.109	9		Nicotinate-nucleotide--dimethylbenzimidazole phosphoribosyltransferase (EC 2.4.2.21)	Cofactors, Vitamins, Prosthetic Groups, Pigments	Common in both disease group		0	0	0.037	0	0.042	0	0	0.016	0.086	0	0.025	0	0.017	0.027	92.988	5
Trk system potassium uptake protein TrkA	Clustering-based subsystems	Common in both disease group		0.037	0.021	0	0	0.052	0.032	0	0.046	0	0	0.029	0	0.018	0.02	92.127	6		Isocitrate dehydrogenase [NADP] (EC 1.1.1.42)	Carbohydrates	Common in both disease group		0	0	0.015	0	0.021	0	0.047	0.016	0	0	0	0.107	0.017	0.032	93.005	5
Phosphate transport system permease protein PstC (TC 3.A.1.7.1)	Phosphorus Metabolism	Common in both disease group		0.015	0	0	0.063	0	0	0.109	0	0	0	0.029	0	0.018	0.034	92.145	4		Aminopeptidase YpdF (MP-, MA-, MS-, AP-, NP- specific)	Protein Metabolism	Common in both disease group		0.044	0	0.011	0.023	0	0	0.032	0.008	0	0	0.012	0.075	0.017	0.023	93.022	7
4-diphosphocytidyl-2-C-methyl-D-erythritol kinase (EC 2.7.1.148)	Clustering-based subsystems	Common in both disease group		0.044	0.048	0	0	0	0.038	0	0	0	0.086	0	0	0.018	0.029	92.163	4		Signal peptidase I	Virulence, Disease and Defense	Common in both disease group		0	0	0.015	0.057	0	0.035	0	0.025	0.043	0	0.031	0	0.017	0.02	93.039	6
3-isopropylmalate dehydratase large subunit (EC 4.2.1.33)	Amino Acids and Derivatives	Common in both disease group		0.01	0.011	0	0	0	0.034	0.036	0	0.074	0	0	0.051	0.018	0.025	92.181	6		Oligopeptide transport system permease protein OppC (TC 3.A.1.5.1)	Membrane Transport	Common in both disease group		0	0	0.017	0	0.042	0.027	0.055	0	0.022	0	0.031	0.011	0.017	0.019	93.056	7
Dipeptide transport system permease protein DppC (TC 3.A.1.5.2)	Membrane Transport	Common in both disease group		0	0.027	0	0	0.017	0.006	0	0.017	0.111	0	0.024	0.013	0.018	0.031	92.199	7		Octaprenyl-diphosphate synthase (EC 2.5.1.-)	Fatty Acids, Lipids, and Isoprenoids	Common in both disease group		0	0.054	0.033	0	0	0.085	0.032	0	0	0	0	0	0.017	0.028	93.073	4
Poly(glycerophosphate chain) D-alanine transfer protein DltD	Cell Wall and Capsule	Common in both disease group		0.029	0	0.077	0.063	0	0.025	0	0	0	0	0	0.019	0.018	0.027	92.217	5		S-ribosylhomocysteine lyase (EC 4.4.1.21)	Amino Acids and Derivatives	Common in both disease group		0.133	0	0.022	0	0	0.012	0	0	0	0	0.037	0	0.017	0.038	93.09	4
Transketolase, N-terminal section (EC 2.2.1.1)	Carbohydrates	Common in both disease group		0.029	0.048	0	0	0	0.025	0	0.069	0	0	0.043	0	0.018	0.024	92.235	5		programmed frameshift-containing	Protein Metabolism	Common in both disease group		0	0	0.017	0	0.037	0.015	0.024	0.021	0.043	0	0.025	0.021	0.017	0.015	93.107	8
Zn-dependent hydrolase YycJ/WalJ, required for cell wall metabolism and coordination of cell division with DNA replication	Iron acquisition and metabolism	Common in both disease group		0.01	0.007	0.077	0	0	0.013	0.036	0.008	0	0	0.024	0.038	0.018	0.023	92.252	8		Guanosine-3',5'-bis(diphosphate) 3'-pyrophosphohydrolase (EC 3.1.7.2)	Clustering-based subsystems	Common in both disease group		0	0.018	0.015	0.137	0	0	0	0.033	0	0	0	0	0.017	0.039	93.124	4
Organic hydroperoxide resistance transcriptional regulator	Clustering-based subsystems	Common in both disease group		0.059	0	0	0.042	0.012	0.042	0	0	0	0.057	0	0	0.018	0.025	92.27	5		Phosphate butyryltransferase (EC 2.3.1.19)	Amino Acids and Derivatives	Common in both disease group		0	0.109	0	0.068	0	0	0	0.025	0	0	0	0	0.017	0.035	93.141	3
Isocitrate dehydrogenase [NADP] (EC 1.1.1.42)	Carbohydrates	Common in both disease group		0.015	0.014	0	0	0.012	0.004	0.036	0.023	0	0.029	0.029	0.051	0.018	0.016	92.288	9		Cysteine desulfurase (EC 2.8.1.7), IscS subfamily	Amino Acids and Derivatives	Common in both disease group		0	0	0.017	0	0	0.185	0	0	0	0	0	0	0.017	0.053	93.158	2
Integrase	Phages, Prophages, Transposable elements, Plasmids	Common in both disease group		0.027	0.025	0	0.021	0.029	0.038	0.018	0.015	0	0	0	0.038	0.018	0.015	92.305	8		Xanthine dehydrogenase, molybdenum binding subunit (EC 1.17.1.4)	Clustering-based subsystems	Common in both disease group		0.089	0	0.054	0	0	0	0	0.033	0	0	0.025	0	0.017	0.029	93.175	4
Haemin uptake system outer membrane receptor	Iron acquisition and metabolism	Common in both disease group		0	0.071	0	0	0.023	0	0	0.015	0	0	0	0.101	0.018	0.034	92.323	4		L-serine dehydratase (EC 4.3.1.17)	Amino Acids and Derivatives	Common in both disease group		0	0	0.025	0.068	0	0	0.095	0	0	0	0.012	0	0.017	0.032	93.191	4
Nucleoside diphosphate kinase (EC 2.7.4.6)	Nucleosides and Nucleotides	Common in both disease group		0.005	0.021	0.103	0	0	0.004	0.036	0.015	0	0	0	0.025	0.018	0.03	92.34	7		Superoxide reductase (EC 1.15.1.2)	Stress Response	Common in both disease group		0	0.109	0.023	0	0.032	0	0	0	0	0	0.037	0	0.017	0.032	93.208	4
CDP-diacylglycerol--glycerol-3-phosphate 3-phosphatidyltransferase (EC 2.7.8.5)	Clustering-based subsystems	Common in both disease group		0	0	0	0	0	0.074	0.136	0	0	0	0	0	0.018	0.043	92.358	2		Haemin uptake system periplasmic haemin-binding protein	Iron acquisition and metabolism	Common in both disease group		0	0	0.081	0	0.063	0	0	0	0	0	0.056	0	0.017	0.031	93.225	3
tRNA pseudouridine synthase A (EC 4.2.1.70)	RNA Metabolism	Specific to peri-implantitis group		0	0.032	0	0	0	0	0.055	0	0	0.086	0	0.038	0.017	0.029	92.376	4		2-Keto-3-deoxy-D-manno-octulosonate-8-phosphate synthase (EC 2.5.1.55)	Cell Wall and Capsule	Common in both disease group		0.177	0	0.023	0	0	0	0	0	0	0	0	0	0.017	0.051	93.241	2
Acetate permease ActP (cation/acetate symporter)	Carbohydrates	Common in both disease group		0	0	0	0	0	0	0.2	0	0	0	0.01	0	0.017	0.058	92.393	2		Dipeptide transport ATP-binding protein DppD (TC 3.A.1.5.2)	Membrane Transport	Common in both disease group		0.089	0	0.036	0	0	0	0.032	0	0	0	0	0.043	0.017	0.028	93.258	4
Argininosuccinate lyase (EC 4.3.2.1)	Amino Acids and Derivatives	Common in both disease group		0.01	0	0	0.053	0.012	0.049	0.036	0	0	0.05	0	0	0.017	0.022	92.41	6		Ribose ABC transport system, periplasmic ribose-binding protein RbsB (TC 3.A.1.2.1)	Carbohydrates	Common in both disease group		0	0.109	0	0	0.011	0.015	0	0	0	0	0	0.064	0.017	0.034	93.274	4
Na(+)-translocating NADH-quinone reductase subunit B (EC 1.6.5.-)	Respiration	Common in both disease group		0	0.027	0.052	0.053	0.02	0.032	0	0.006	0	0.007	0	0.013	0.017	0.02	92.428	8		GTP pyrophosphokinase (EC 2.7.6.5), (p)ppGpp synthetase II	Clustering-based subsystems	Common in both disease group		0	0.018	0.01	0.137	0	0	0	0.033	0	0	0	0	0.017	0.039	93.291	4
Heat shock protein 60 family co-chaperone GroES	Protein Metabolism	Common in both disease group		0.029	0.032	0	0.032	0	0	0	0.034	0	0.043	0.019	0.019	0.017	0.017	92.445	7		PTS system, fructose-specific IIC component (EC 2.7.1.69)	Carbohydrates	Common in both disease group		0	0.018	0.029	0	0.021	0	0	0	0.13	0	0	0	0.016	0.037	93.307	4
ATP synthase B chain (EC 3.6.3.14)	Respiration	Common in both disease group		0.012	0.021	0.052	0.011	0	0.019	0.055	0	0	0	0	0.038	0.017	0.02	92.462	7		Cell division protein FtsW	Cell Division and Cell Cycle	Common in both disease group		0	0	0.033	0	0	0.054	0	0.041	0	0	0.025	0.043	0.016	0.021	93.324	5
Electron transport complex protein RnfE	Respiration	Common in both disease group		0.01	0.012	0	0.011	0.05	0.057	0	0.015	0	0.029	0.024	0	0.017	0.019	92.48	8		UDP-N-acetylmuramoylalanyl-D-glutamate--2,6-diaminopimelate ligase (EC 6.3.2.13)	Cell Wall and Capsule	Common in both disease group		0	0	0.022	0.068	0	0	0	0.049	0	0	0.056	0	0.016	0.026	93.34	4
Ribonucleotide reductase of class Ia (aerobic), beta subunit (EC 1.17.4.1)	Clustering-based subsystems	Common in both disease group		0.044	0.042	0	0.042	0.017	0	0	0	0	0	0.048	0.013	0.017	0.021	92.497	6		Cobalt-precorrin-8x methylmutase (EC 5.4.1.2)	Cofactors, Vitamins, Prosthetic Groups, Pigments	Common in both disease group		0	0.036	0.012	0.091	0	0	0	0.033	0	0	0	0.021	0.016	0.027	93.356	5
RND efflux system, inner membrane transporter CmeB	Virulence, Disease and Defense	Common in both disease group		0	0.028	0	0	0	0	0	0	0	0	0	0.177	0.017	0.051	92.514	2		Nucleoside 5-triphosphatase RdgB (dHAPTP, dITP, XTP-specific) (EC 3.6.1.15)	Miscellaneous	Common in both disease group		0	0	0.025	0	0.063	0.035	0.071	0	0	0	0	0	0.016	0.026	93.372	4
Ribose ABC transport system, periplasmic ribose-binding protein RbsB (TC 3.A.1.2.1)	Carbohydrates	Common in both disease group		0	0.018	0.103	0.042	0.041	0	0	0	0	0	0	0	0.017	0.032	92.531	4		Iron compound ABC uptake transporter substrate-binding protein	Iron acquisition and metabolism	Common in both disease group		0	0	0	0.068	0.032	0.046	0.047	0	0	0	0	0	0.016	0.025	93.388	4
Galactokinase (EC 2.7.1.6)	Carbohydrates	Common in both disease group		0	0.025	0.103	0	0.035	0.013	0.018	0	0	0	0.01	0	0.017	0.03	92.548	6		Dihydroorotate dehydrogenase electron transfer subunit (EC 1.3.3.1)	Cofactors, Vitamins, Prosthetic Groups, Pigments	Common in both disease group		0	0	0.031	0.023	0.042	0	0	0.033	0	0	0	0.064	0.016	0.022	93.405	5
Aminopeptidase S (Leu, Val, Phe, Tyr preference) (EC 3.4.11.24)	Clustering-based subsystems	Common in both disease group		0.049	0.028	0	0.042	0	0.008	0.018	0.019	0	0	0	0.038	0.017	0.018	92.565	7		His repressor	Clustering-based subsystems	Common in both disease group		0	0	0	0.057	0.037	0	0	0	0.086	0	0.012	0	0.016	0.029	93.421	4
Cytosol aminopeptidase PepA (EC 3.4.11.1)	Carbohydrates	Common in both disease group		0.02	0.042	0	0	0.041	0	0.055	0.008	0	0	0	0.038	0.017	0.021	92.582	6		Ferrochelatase, protoheme ferro-lyase (EC 4.99.1.1)	Cofactors, Vitamins, Prosthetic Groups, Pigments	Common in both disease group		0	0	0.012	0	0.011	0.015	0	0.025	0.086	0	0	0.043	0.016	0.026	93.437	6
Glycyl-tRNA synthetase beta chain (EC 6.1.1.14)	Protein Metabolism	Common in both disease group		0.02	0.021	0	0	0	0	0.036	0.008	0	0.036	0.019	0.063	0.017	0.02	92.599	7		Thiazole biosynthesis protein ThiH	Cofactors, Vitamins, Prosthetic Groups, Pigments	Common in both disease group		0	0.091	0.029	0	0	0	0.047	0.025	0	0	0	0	0.016	0.028	93.453	4
2-dehydro-3-deoxygluconate kinase (EC 2.7.1.45)	Carbohydrates	Common in both disease group		0	0.014	0	0	0.047	0.034	0	0	0	0	0.057	0.051	0.017	0.023	92.616	5		Protein export cytoplasm protein SecA2 ATPase RNA helicase (TC 3.A.5.1.1)	Clustering-based subsystems	Specific to peri-implantitis group		0.177	0	0.006	0	0	0.008	0	0	0	0	0	0	0.016	0.051	93.469	3
RNA polymerase sporulation specific sigma factor SigH	Dormancy and Sporulation	Common in both disease group		0	0.011	0	0.063	0	0	0	0	0	0.128	0	0	0.017	0.04	92.632	3		Thiol:disulfide oxidoreductase associated with MetSO reductase	Protein Metabolism	Common in both disease group		0.133	0	0.03	0	0	0.019	0	0.008	0	0	0	0	0.016	0.038	93.484	4
Lipoprotein signal peptidase (EC 3.4.23.36)	Protein Metabolism	Common in both disease group		0	0.048	0	0	0.026	0.089	0	0.006	0	0	0.014	0.019	0.017	0.027	92.649	6		NADPH-dependent glyceraldehyde-3-phosphate dehydrogenase (EC 1.2.1.13)	Carbohydrates	Common in both disease group		0	0.027	0	0	0	0	0.047	0	0.065	0	0.019	0.032	0.016	0.022	93.5	5
2-amino-4-ketopentanoate thiolase, beta subunit	Amino Acids and Derivatives	Common in both disease group		0.029	0.007	0	0	0.003	0	0	0.015	0.111	0.036	0	0	0.017	0.032	92.666	6		NAD kinase (EC 2.7.1.23)	Clustering-based subsystems	Common in both disease group		0	0	0.015	0	0.021	0	0	0	0.086	0	0.025	0.043	0.016	0.026	93.516	5
Cytochrome c552 precursor (EC 1.7.2.2)	Nitrogen Metabolism	Common in both disease group		0	0.021	0	0	0.029	0.072	0	0.011	0	0	0.067	0	0.017	0.027	92.683	5		2-oxoglutarate dehydrogenase E1 component (EC 1.2.4.2)	Carbohydrates	Common in both disease group		0	0	0.01	0	0	0.131	0.032	0.016	0	0	0	0	0.016	0.038	93.532	4
3'-to-5' exoribonuclease RNase R	RNA Metabolism	Common in both disease group		0.022	0	0	0.021	0	0	0.045	0.017	0	0.036	0.033	0.025	0.017	0.016	92.699	7		DNA-binding protein HU	DNA Metabolism	Common in both disease group		0	0.036	0.012	0.046	0	0.062	0	0.033	0	0	0	0	0.016	0.022	93.548	5
Ferric iron ABC transporter, ATP-binding protein	Iron acquisition and metabolism	Common in both disease group		0.037	0.042	0	0	0	0	0	0.023	0	0.064	0.014	0.019	0.017	0.021	92.716	6		Glutamyl-tRNA(Gln) synthetase (EC 6.1.1.24)	Protein Metabolism	Common in both disease group		0	0.045	0.039	0	0.026	0	0.039	0.021	0	0	0.019	0	0.016	0.018	93.563	6
Thymidylate synthase (EC 2.1.1.45)	Cofactors, Vitamins, Prosthetic Groups, Pigments	Common in both disease group		0.01	0.039	0	0	0.035	0.017	0.055	0.015	0	0	0.029	0	0.017	0.019	92.733	7		TRAP-type transport system, periplasmic component, predicted N-acetylneuraminate-binding protein	Cell Wall and Capsule	Common in both disease group		0.089	0	0.016	0.023	0.005	0.05	0	0	0	0	0.006	0	0.016	0.027	93.579	6
GTP-binding protein HflX	Protein Metabolism	Common in both disease group		0.01	0.025	0.052	0	0.017	0.004	0	0.004	0	0.014	0.048	0.025	0.017	0.018	92.749	9		ATP synthase epsilon chain (EC 3.6.3.14)	Respiration	Common in both disease group		0	0.018	0.015	0	0	0.081	0.032	0	0.043	0	0	0	0.016	0.025	93.595	5
Hydroxymethylglutaryl-CoA reductase (EC 1.1.1.34)	Amino Acids and Derivatives	Common in both disease group		0	0	0	0	0	0.006	0.055	0	0	0	0.043	0.095	0.017	0.031	92.766	4		Ribose ABC transport system, permease protein RbsC (TC 3.A.1.2.1)	Carbohydrates	Common in both disease group		0.089	0	0.056	0	0	0	0	0	0	0	0	0.043	0.016	0.03	93.61	3
GMP reductase	Nucleosides and Nucleotides	Common in both disease group		0.017	0	0.103	0.021	0	0.006	0.018	0.004	0	0	0.029	0	0.017	0.029	92.782	7		MoxR-like ATPase in aerotolerance operon	Clustering-based subsystems	Common in both disease group		0	0.027	0.002	0	0.016	0	0.008	0.025	0.086	0	0.012	0.011	0.016	0.024	93.626	8
GMP reductase (EC 1.7.1.7)	Nucleosides and Nucleotides	Common in both disease group		0.017	0	0.103	0.021	0	0.006	0.018	0.004	0	0	0.029	0	0.017	0.029	92.799	7		Na(+)-translocating NADH-quinone reductase subunit F (EC 1.6.5.-)	Respiration	Common in both disease group		0	0.045	0	0.034	0.042	0.008	0.016	0.029	0	0	0.012	0	0.016	0.018	93.641	7
Ethanolamine permease	Carbohydrates	Common in both disease group		0.007	0	0	0	0	0	0.173	0.004	0	0	0.014	0	0.017	0.049	92.815	4		PTS system, fructose-specific IIB component (EC 2.7.1.69)	Carbohydrates	Common in both disease group		0	0.018	0.017	0	0.021	0	0	0	0.13	0	0	0	0.015	0.037	93.657	4
Phage major capsid protein	Phages, Prophages, Transposable elements, Plasmids	Common in both disease group		0	0.011	0.103	0.084	0	0	0	0	0	0	0	0	0.017	0.036	92.832	3		Manganese-dependent inorganic pyrophosphatase (EC 3.6.1.1)	Phosphorus Metabolism	Common in both disease group		0	0	0.01	0	0	0.023	0	0.012	0.086	0	0.031	0.021	0.015	0.025	93.672	6
Phosphate starvation-inducible protein PhoH, predicted ATPase	Clustering-based subsystems	Common in both disease group		0.02	0.035	0	0	0.052	0.042	0	0	0	0.029	0.019	0	0.016	0.019	92.848	6		Cobalt-precorrin-4 C11-methyltransferase (EC 2.1.1.133)	Cofactors, Vitamins, Prosthetic Groups, Pigments	Common in both disease group		0	0.036	0.033	0	0	0	0.032	0	0	0	0.062	0.021	0.015	0.021	93.688	5
Inner membrane protein translocase component YidC, OxaA protein	Clustering-based subsystems	Common in both disease group		0	0	0	0.084	0	0.008	0.018	0.004	0	0.057	0	0.025	0.016	0.027	92.865	6		Enoyl-[acyl-carrier-protein] reductase [FMN] (EC 1.3.1.9)	Fatty Acids, Lipids, and Isoprenoids	Common in both disease group		0	0	0.057	0.034	0.032	0	0.024	0	0	0	0.037	0	0.015	0.02	93.703	5
Inner membrane protein translocase component YidC, long form	Clustering-based subsystems	Common in both disease group		0.02	0.021	0	0	0.047	0	0	0.008	0	0	0.038	0.063	0.016	0.022	92.881	6		2-methylisocitrate dehydratase (EC 4.2.1.99)	Carbohydrates	Common in both disease group		0.044	0	0.004	0	0	0.008	0.095	0.033	0	0	0	0	0.015	0.029	93.718	5
Biosynthetic Aromatic amino acid aminotransferase alpha (EC 2.6.1.57)	Amino Acids and Derivatives	Common in both disease group		0.022	0.035	0.052	0.021	0	0	0	0.015	0	0.05	0	0	0.016	0.02	92.898	6		5-formyltetrahydrofolate cyclo-ligase (EC 6.3.3.2)	Carbohydrates	Common in both disease group		0	0.091	0	0	0	0	0	0	0	0	0.093	0	0.015	0.036	93.734	2
PTS system, sucrose-specific IIB component (EC 2.7.1.69)	Carbohydrates	Common in both disease group		0.103	0	0	0	0	0	0.064	0	0	0.029	0	0	0.016	0.033	92.914	3		Inner membrane protein translocase component YidC, long form	Clustering-based subsystems	Common in both disease group		0	0	0.017	0	0	0.039	0.079	0.049	0	0	0	0	0.015	0.026	93.749	4
PTS system, sucrose-specific IIC component (EC 2.7.1.69)	Carbohydrates	Common in both disease group		0.103	0	0	0	0	0	0.064	0	0	0.029	0	0	0.016	0.033	92.93	3		DNA-directed RNA polymerase omega subunit (EC 2.7.7.6)	Clustering-based subsystems	Common in both disease group		0	0	0	0	0	0	0	0.041	0.13	0	0.012	0	0.015	0.038	93.764	3
5-Enolpyruvylshikimate-3-phosphate synthase (EC 2.5.1.19)	Amino Acids and Derivatives	Common in both disease group		0	0	0	0	0.029	0.127	0	0	0	0	0	0.038	0.016	0.037	92.946	3		L-lactate dehydrogenase (EC 1.1.2.3)	Carbohydrates	Common in both disease group		0.066	0	0.006	0	0	0.046	0	0	0	0	0	0.064	0.015	0.027	93.779	4
Glycine/sarcosine/betaine reductase component C chain 2	Protein Metabolism	Common in both disease group		0.012	0.067	0	0	0.035	0.034	0	0	0	0.014	0	0.032	0.016	0.022	92.962	6		Pyruvate dehydrogenase E1 component alpha subunit (EC 1.2.4.1)	Carbohydrates	Common in both disease group		0	0	0.021	0.046	0	0.116	0	0	0	0	0	0	0.015	0.035	93.795	3
Hydroxylamine reductase (EC 1.7.-.-)	Nitrogen Metabolism	Common in both disease group		0.078	0.007	0	0	0	0	0	0.006	0.074	0	0.01	0.019	0.016	0.029	92.978	6		Lysine decarboxylase (EC 4.1.1.18)	Amino Acids and Derivatives	Common in both disease group		0	0	0.122	0.023	0.037	0	0	0	0	0	0	0	0.015	0.036	93.81	3
D-malic enzyme (EC 1.1.1.83)	Carbohydrates	Common in both disease group		0	0	0	0	0	0	0	0.008	0.148	0.029	0.01	0	0.016	0.042	92.995	4		Dihydrolipoamide dehydrogenase of 2-oxoglutarate dehydrogenase (EC 1.8.1.4)	Carbohydrates	Common in both disease group		0	0	0	0	0	0.131	0	0.025	0	0	0.025	0	0.015	0.038	93.825	3
Tartrate decarboxylase (EC 4.1.1.73)	Carbohydrates	Common in both disease group		0	0	0	0	0	0	0	0.008	0.148	0.029	0.01	0	0.016	0.042	93.011	4		RND efflux system, inner membrane transporter CmeB	Virulence, Disease and Defense	Common in both disease group		0	0.036	0.029	0	0.011	0.023	0.032	0	0	0	0.05	0	0.015	0.018	93.84	6
MreB-like protein (Mbl protein)	Cell Division and Cell Cycle	Common in both disease group		0.024	0.014	0	0	0.029	0	0	0	0	0.1	0	0.025	0.016	0.029	93.027	5		5-methyltetrahydrofolate--homocysteine methyltransferase (EC 2.1.1.13)	Amino Acids and Derivatives	Common in both disease group		0.133	0	0.011	0	0	0.019	0.016	0	0	0	0	0	0.015	0.038	93.855	4
Pyridoxine biosynthesis glutamine amidotransferase, synthase subunit (EC 2.4.2.-)	Cofactors, Vitamins, Prosthetic Groups, Pigments	Common in both disease group		0	0.016	0.052	0	0.015	0.019	0.045	0	0	0	0.033	0.013	0.016	0.018	93.043	7		MiaB family protein, possibly involved in tRNA or rRNA modification	Protein Metabolism	Common in both disease group		0	0	0.044	0	0.047	0	0	0.049	0	0	0.037	0	0.015	0.022	93.87	4
DNA mismatch repair protein MutL	DNA Metabolism	Common in both disease group		0	0.019	0.103	0	0.012	0.008	0	0	0	0.007	0.005	0.038	0.016	0.03	93.059	7		Metal-dependent hydrolase YbeY, involved in rRNA and/or ribosome maturation and assembly	Clustering-based subsystems	Common in both disease group		0.133	0	0.012	0	0	0	0	0	0	0	0	0.032	0.015	0.038	93.884	3
Exopolysaccharide biosynthesis transcriptional activator EpsA	Cell Wall and Capsule	Common in both disease group		0.01	0	0	0.042	0	0.034	0	0.031	0	0	0	0.076	0.016	0.025	93.075	5		Ferric uptake regulation protein FUR	Clustering-based subsystems	Common in both disease group		0.177	0	0	0	0	0	0	0	0	0	0	0	0.015	0.051	93.899	1
PTS system, sucrose-specific IIA component (EC 2.7.1.69)	Carbohydrates	Common in both disease group		0.1	0	0	0	0	0	0.064	0	0	0.029	0	0	0.016	0.033	93.091	3		rRNA small subunit 7-methylguanosine (m7G) methyltransferase GidB	Clustering-based subsystems	Common in both disease group		0	0	0.019	0	0	0.023	0.024	0.074	0	0	0.037	0	0.015	0.023	93.914	5
PTS system, sucrose-specific IIB component (EC 2.7.1.69) / PTS system, sucrose-specific IIC component (EC 2.7.1.69) / PTS system, sucrose-specific IIA component (EC 2.7.1.69)	Membrane Transport	Common in both disease group		0.1	0	0	0	0	0	0.064	0	0	0.029	0	0	0.016	0.033	93.107	3		Catalase (EC 1.11.1.6)	Carbohydrates	Common in both disease group		0	0	0.031	0	0	0.046	0	0.025	0	0	0.074	0	0.015	0.025	93.929	4
Stage 0 sporulation protein J	Cell Division and Cell Cycle	Common in both disease group		0.007	0.016	0	0	0.02	0.008	0.027	0.021	0	0.029	0.043	0.019	0.016	0.013	93.123	9		COG2740: Predicted nucleic-acid-binding protein implicated in transcription termination	Clustering-based subsystems	Common in both disease group		0	0.054	0.053	0.068	0	0	0	0	0	0	0	0	0.015	0.027	93.943	3
Rhodanese domain protein UPF0176	Miscellaneous	Common in both disease group		0.015	0.011	0.103	0.021	0	0	0.036	0	0	0	0.005	0	0.016	0.03	93.139	6		Phosphoribosylglycinamide formyltransferase (EC 2.1.2.2)	Cofactors, Vitamins, Prosthetic Groups, Pigments	Common in both disease group		0.089	0	0.012	0	0.042	0	0.032	0	0	0	0	0	0.015	0.027	93.958	4
Superfamily II DNA/RNA helicases, SNF2 family	Clustering-based subsystems	Common in both disease group		0	0.021	0	0.021	0	0	0	0	0.148	0	0	0	0.016	0.042	93.155	3		Oligopeptide transport system permease protein OppB (TC 3.A.1.5.1)	Membrane Transport	Common in both disease group		0	0.036	0.022	0.023	0	0	0.016	0.021	0	0	0.025	0.032	0.015	0.014	93.972	7
ATP synthase A chain (EC 3.6.3.14)	Respiration	Common in both disease group		0.034	0.007	0.052	0	0.006	0.023	0	0	0	0	0.048	0.019	0.016	0.019	93.17	7		DNA helicase (EC 3.6.1.-)	Phages, Prophages, Transposable elements, Plasmids	Common in both disease group		0	0	0.028	0	0.047	0.015	0	0.029	0.043	0	0	0.011	0.014	0.018	93.987	6
Ascorbate-specific PTS system, EIIC component	Carbohydrates	Common in both disease group		0.042	0.007	0	0.021	0.015	0.011	0.036	0.048	0	0	0.01	0	0.016	0.017	93.186	8		Replicative DNA helicase (EC 3.6.1.-)	DNA Metabolism	Common in both disease group		0	0	0.028	0	0.047	0.015	0	0.029	0.043	0	0	0.011	0.014	0.018	94.001	6
Cobalt-precorrin-4 C11-methyltransferase (EC 2.1.1.133)	Cofactors, Vitamins, Prosthetic Groups, Pigments	Common in both disease group		0.01	0.014	0	0	0	0.013	0	0.011	0.074	0.029	0.038	0	0.016	0.022	93.202	7		Dihydrodipicolinate synthase (EC 4.2.1.52)	Amino Acids and Derivatives	Common in both disease group		0	0	0.01	0.023	0	0.023	0	0	0	0	0.031	0.085	0.014	0.025	94.016	5
Intramembrane protease RasP/YluC, implicated in cell division based on FtsL cleavage	Clustering-based subsystems	Common in both disease group		0.024	0.028	0	0	0.017	0.042	0.018	0	0	0	0.057	0	0.016	0.019	93.217	6		Cytidine deaminase (EC 3.5.4.5)	Clustering-based subsystems	Common in both disease group		0	0	0	0	0	0	0	0	0.173	0	0	0	0.014	0.05	94.03	1
Ribosomal RNA small subunit methyltransferase D (EC 2.1.1.-)	Clustering-based subsystems	Common in both disease group		0.029	0.016	0.077	0	0.009	0	0	0.017	0	0	0	0.038	0.016	0.023	93.233	6		Sodium/glutamate symport protein	Amino Acids and Derivatives	Common in both disease group		0	0	0	0	0	0.046	0.126	0	0	0	0	0	0.014	0.038	94.044	2
Predicted cobalt transporter in Bacteroides_Porphyromonas	Cofactors, Vitamins, Prosthetic Groups, Pigments	Common in both disease group		0.01	0.014	0	0	0.099	0.038	0	0	0	0	0	0.025	0.016	0.029	93.249	5		D-alanyl-D-alanine carboxypeptidase (EC 3.4.16.4)	Cell Wall and Capsule	Common in both disease group		0	0.091	0.062	0	0	0.019	0	0	0	0	0	0	0.014	0.03	94.059	3
D-proline reductase, 26 kDa subunit (EC 1.21.4.1)	Amino Acids and Derivatives	Common in both disease group		0	0.021	0	0	0.07	0	0	0.04	0	0.036	0	0.019	0.015	0.023	93.264	5		FIG001583: hypothetical protein, contains S4-like RNA binding domain	Clustering-based subsystems	Common in both disease group		0.089	0	0.025	0	0	0.015	0	0	0.043	0	0	0	0.014	0.027	94.073	4
Mannose-6-phosphate isomerase (EC 5.3.1.8)	Carbohydrates	Common in both disease group		0.022	0	0	0	0	0.013	0	0.075	0	0	0.057	0.019	0.015	0.025	93.28	5		Formate dehydrogenase O alpha subunit (EC 1.2.1.2)	Respiration	Common in both disease group		0	0	0.006	0	0	0.069	0	0	0	0	0	0.096	0.014	0.033	94.087	3
Cobalt-precorrin-8x methylmutase (EC 5.4.1.2)	Cofactors, Vitamins, Prosthetic Groups, Pigments	Common in both disease group		0	0	0	0.084	0.017	0.03	0	0	0	0	0.029	0.025	0.015	0.025	93.295	5		LSU ribosomal protein L28p	Clustering-based subsystems	Common in both disease group		0	0.054	0.012	0	0.047	0	0	0	0	0	0.056	0	0.014	0.023	94.102	4
Predicted L-lactate dehydrogenase, Fe-S oxidoreductase subunit YkgE	Carbohydrates	Common in both disease group		0.017	0.034	0	0	0.061	0.011	0	0.025	0	0.014	0.024	0	0.015	0.019	93.31	7		Glutamate decarboxylase (EC 4.1.1.15)	Stress Response	Common in both disease group		0.044	0	0.015	0.046	0.011	0.023	0.032	0	0	0	0	0	0.014	0.018	94.116	6
Multi antimicrobial extrusion protein (Na(+)/drug antiporter), MATE family of MDR efflux pumps	Virulence, Disease and Defense	Common in both disease group		0	0.025	0	0	0.035	0.034	0	0.015	0	0.043	0.033	0	0.015	0.017	93.326	6		Ethanolamine ammonia-lyase heavy chain (EC 4.3.1.7)	Carbohydrates	Common in both disease group		0.066	0	0.034	0	0	0	0.047	0	0	0	0	0.021	0.014	0.023	94.13	4
Putative deoxyribose-specific ABC transporter, permease protein	Carbohydrates	Common in both disease group		0.034	0	0.052	0.011	0	0	0.045	0	0	0	0.005	0.038	0.015	0.021	93.341	6		Sulfite reductase beta subunit (EC 1.8.99.1)	Respiration	Common in both disease group		0	0.109	0	0	0.053	0.008	0	0	0	0	0	0	0.014	0.033	94.144	3
Acetolactate synthase small subunit (EC 2.2.1.6)	Amino Acids and Derivatives	Common in both disease group		0	0	0	0.063	0	0	0.055	0	0	0.029	0.038	0	0.015	0.024	93.357	4		Predicted PTS system, galactosamine-specific IIC component (EC 2.7.1.69)	Carbohydrates	Common in both disease group		0	0	0.006	0.034	0	0.096	0	0	0	0	0	0.032	0.014	0.029	94.158	4
Tryptophan synthase beta chain (EC 4.2.1.20)	Amino Acids and Derivatives	Common in both disease group		0.022	0	0	0	0	0	0.055	0.017	0	0.043	0.029	0.019	0.015	0.019	93.372	6		PTS system, galactosamine-specific IIC component (EC 2.7.1.69)	Carbohydrates	Common in both disease group		0	0	0.006	0.034	0	0.096	0	0	0	0	0	0.032	0.014	0.029	94.172	4
Deoxyribose-phosphate aldolase (EC 4.1.2.4)	Carbohydrates	Common in both disease group		0.059	0.014	0	0	0.029	0	0	0.034	0	0	0.048	0	0.015	0.022	93.387	5		Penicillin-binding protein 1A/1B (PBP1)	Cell Division and Cell Cycle	Common in both disease group		0	0	0.015	0	0	0.069	0.047	0	0	0	0.037	0	0.014	0.024	94.186	4
ADP-ribose pyrophosphatase (EC 3.6.1.13)	Clustering-based subsystems	Common in both disease group		0.037	0	0	0	0	0	0.109	0	0	0	0	0.038	0.015	0.033	93.403	3		Acyl-[acyl-carrier-protein]--UDP-N-acetylglucosamine O-acyltransferase (EC 2.3.1.129)	Cell Wall and Capsule	Common in both disease group		0	0.009	0.02	0.023	0.032	0.004	0	0.016	0	0	0.043	0.021	0.014	0.014	94.2	8
Predicted cobalt ABC transporter periplasmic component	Cofactors, Vitamins, Prosthetic Groups, Pigments	Common in both disease group		0	0.021	0	0	0.006	0.008	0	0	0.148	0	0	0	0.015	0.042	93.418	4		Nicotinamide-nucleotide adenylyltransferase, NadR family (EC 2.7.7.1)	Cofactors, Vitamins, Prosthetic Groups, Pigments	Common in both disease group		0	0	0.006	0	0	0.162	0	0	0	0	0	0	0.014	0.047	94.214	2
Aminopeptidase YpdF (MP-, MA-, MS-, AP-, NP- specific)	Protein Metabolism	Common in both disease group		0.02	0.011	0	0.011	0.009	0	0.018	0.04	0.037	0	0	0.038	0.015	0.016	93.433	8		Cardiolipin synthetase (EC 2.7.8.-)	Fatty Acids, Lipids, and Isoprenoids	Common in both disease group		0	0	0	0.103	0	0	0	0	0.065	0	0	0	0.014	0.034	94.228	2
Phosphate:acyl-ACP acyltransferase PlsX	Clustering-based subsystems	Common in both disease group		0	0.064	0	0	0	0	0.073	0.046	0	0	0	0	0.015	0.028	93.448	3		TonB-dependent receptor; Outer membrane receptor for ferrienterochelin and colicins	Cofactors, Vitamins, Prosthetic Groups, Pigments	Common in both disease group		0.022	0	0.009	0.057	0.016	0	0	0.016	0	0	0.025	0.021	0.014	0.017	94.242	7
Rhodanese domain protein UPF0176, Firmicutes subgroup	Miscellaneous	Common in both disease group		0.015	0.011	0.103	0.021	0	0	0.027	0	0	0	0.005	0	0.015	0.029	93.464	6		Cell envelope-associated transcriptional attenuator LytR-CpsA-Psr, subfamily F2 (as in PMID19099556)	Miscellaneous	Common in both disease group		0.089	0	0.006	0	0	0.031	0.016	0	0	0	0.025	0	0.014	0.026	94.256	5
FIG000506: Predicted P-loop-containing kinase	Clustering-based subsystems	Common in both disease group		0.024	0.028	0	0	0	0.021	0.036	0.046	0	0	0	0.025	0.015	0.017	93.479	6		Flagellar motor rotation protein MotA	Motility and Chemotaxis	Common in both disease group		0	0	0	0	0.142	0.012	0	0.012	0	0	0	0	0.014	0.041	94.27	3
Undecaprenyl-diphosphatase (EC 3.6.1.27)	Miscellaneous	Common in both disease group		0.007	0.014	0	0.021	0	0.011	0.027	0.027	0.074	0	0	0	0.015	0.021	93.494	7		Maltose/maltodextrin transport ATP-binding protein MalK (EC 3.6.3.19)	Carbohydrates	Common in both disease group		0.022	0	0	0	0	0.015	0	0.033	0.022	0	0.031	0.043	0.014	0.016	94.283	6
Flagellar motor switch protein FliN	Motility and Chemotaxis	Common in both disease group		0	0.037	0	0	0.131	0.013	0	0	0	0	0	0	0.015	0.038	93.509	3		Pyruvate dehydrogenase E1 component beta subunit (EC 1.2.4.1)	Carbohydrates	Common in both disease group		0.133	0	0	0	0	0.008	0	0	0	0	0.025	0	0.014	0.038	94.297	3
ATP synthase epsilon chain (EC 3.6.3.14)	Respiration	Common in both disease group		0.034	0.007	0.026	0	0	0	0.036	0.027	0	0	0	0.051	0.015	0.019	93.524	6		Chaperone protein HtpG	Protein Metabolism	Common in both disease group		0	0	0.036	0.011	0.021	0	0	0	0.065	0	0.031	0	0.014	0.021	94.311	5
Tyrosine-protein kinase EpsD (EC 2.7.10.2)	Cell Wall and Capsule	Common in both disease group		0.037	0	0	0.032	0	0.019	0	0.029	0	0.064	0	0	0.015	0.021	93.539	5		Deoxyuridine 5'-triphosphate nucleotidohydrolase (EC 3.6.1.23)	Nucleosides and Nucleotides	Common in both disease group		0	0	0	0	0.063	0	0	0	0	0	0.037	0.064	0.014	0.026	94.325	3
Two-component sensor kinase SA14-24	Iron acquisition and metabolism	Common in both disease group		0.02	0.004	0.077	0	0	0.002	0.045	0.008	0	0	0.01	0.013	0.015	0.024	93.554	8		Biosynthetic Aromatic amino acid aminotransferase beta (EC 2.6.1.57)	Amino Acids and Derivatives	Common in both disease group		0	0	0	0.023	0.089	0	0.032	0.021	0	0	0	0	0.014	0.026	94.338	4
Aconitate hydratase 2 (EC 4.2.1.3)	Carbohydrates	Common in both disease group		0.02	0	0	0	0.035	0	0.073	0	0	0	0	0.051	0.015	0.025	93.569	4		Short chain fatty acids transporter	Fatty Acids, Lipids, and Isoprenoids	Common in both disease group		0	0.045	0.001	0	0.032	0	0	0	0	0	0.043	0.043	0.014	0.02	94.352	5
GTP-binding protein EngB	Protein Metabolism	Common in both disease group		0.007	0	0.052	0.032	0	0	0.009	0.013	0	0.021	0.024	0.019	0.015	0.016	93.583	8		Putrescine/proton symporter, putrescine/ornithine antiporter PotE	Amino Acids and Derivatives	Common in both disease group		0	0.018	0.006	0.023	0.058	0	0.016	0	0	0	0	0.043	0.014	0.019	94.366	6
Lysine decarboxylase (EC 4.1.1.18)	Amino Acids and Derivatives	Common in both disease group		0.022	0.053	0.052	0	0.006	0	0	0.017	0	0.014	0	0.013	0.015	0.019	93.598	7		2-dehydro-3-deoxygluconate kinase (EC 2.7.1.45)	Carbohydrates	Common in both disease group		0	0	0.012	0.046	0.105	0	0	0	0	0	0	0	0.014	0.032	94.379	3
Copper-containing nitrite reductase (EC 1.7.2.1)	Nitrogen Metabolism	Common in both disease group		0	0.005	0.052	0	0	0	0.018	0	0	0	0	0.101	0.015	0.031	93.613	4		Dihydrolipoamide dehydrogenase of pyruvate dehydrogenase complex (EC 1.8.1.4)	Carbohydrates	Common in both disease group		0	0	0.008	0	0	0.123	0.032	0	0	0	0	0	0.014	0.036	94.393	3
Hypothetical radical SAM family enzyme in heat shock gene cluster, similarity with CPO of BS HemN-type	Cofactors, Vitamins, Prosthetic Groups, Pigments	Common in both disease group		0	0.027	0	0.095	0	0	0.055	0	0	0	0	0	0.015	0.03	93.627	3		3-isopropylmalate dehydratase large subunit (EC 4.2.1.33)	Amino Acids and Derivatives	Common in both disease group		0	0	0.015	0.046	0	0.054	0.016	0.033	0	0	0	0	0.014	0.02	94.406	5
Nickel ABC transporter, periplasmic nickel-binding protein NikA (TC 3.A.1.5.3)	Membrane Transport	Common in both disease group		0	0.012	0	0.032	0.05	0.013	0.018	0.017	0	0.021	0	0.013	0.015	0.015	93.642	8		6-phospho-beta-glucosidase (EC 3.2.1.86)	Carbohydrates	Common in both disease group		0.089	0.018	0	0	0	0.023	0	0.033	0	0	0	0	0.014	0.026	94.42	4
Inactive homolog of metal-dependent proteases, putative molecular chaperone	Cell Division and Cell Cycle	Common in both disease group		0.068	0.025	0	0	0.082	0	0	0	0	0	0	0	0.015	0.029	93.657	3		Nitrous-oxide reductase (EC 1.7.99.6)	Nitrogen Metabolism	Common in both disease group		0	0	0.007	0	0	0.123	0.024	0.008	0	0	0	0	0.014	0.035	94.433	4
Nicotinate-nucleotide--dimethylbenzimidazole phosphoribosyltransferase (EC 2.4.2.21)	Cofactors, Vitamins, Prosthetic Groups, Pigments	Common in both disease group		0.01	0.007	0	0.042	0	0	0.073	0	0	0.014	0.029	0	0.015	0.023	93.671	6		Dihydroxy-acid dehydratase (EC 4.2.1.9)	Amino Acids and Derivatives	Common in both disease group		0.066	0	0.01	0	0.011	0.008	0.008	0.025	0	0	0.012	0.021	0.013	0.019	94.447	8
Malolactic enzyme (EC 1.-.-.-)	Carbohydrates	Common in both disease group		0.029	0.007	0	0.074	0.006	0.004	0	0.006	0	0.021	0.014	0.013	0.015	0.021	93.686	9		Quinolinate phosphoribosyltransferase [decarboxylating] (EC 2.4.2.19)	Cofactors, Vitamins, Prosthetic Groups, Pigments	Common in both disease group		0	0	0.006	0.023	0.021	0	0.016	0.058	0	0	0.037	0	0.013	0.019	94.46	6
Polysaccharide deacetylase	Carbohydrates	Specific to peri-implantitis group		0.022	0	0	0.095	0	0.057	0	0	0	0	0	0	0.015	0.031	93.7	3		Uracil-DNA glycosylase, family 1	DNA Metabolism	Common in both disease group		0	0.072	0	0	0.063	0	0	0	0	0	0.025	0	0.013	0.026	94.474	3
Putrescine/proton symporter, putrescine/ornithine antiporter PotE	Amino Acids and Derivatives	Common in both disease group		0	0.004	0.077	0	0.017	0.047	0	0	0	0	0.029	0	0.014	0.025	93.715	5		Phosphoenolpyruvate carboxylase (EC 4.1.1.31)	Carbohydrates	Common in both disease group		0	0.018	0.077	0	0	0	0.032	0.008	0	0	0.025	0	0.013	0.023	94.487	5
Phosphate transport system regulatory protein PhoU	Phosphorus Metabolism	Common in both disease group		0.024	0.018	0	0.021	0.012	0.008	0.036	0.027	0	0.014	0	0.013	0.014	0.012	93.729	9		Undecaprenyl-phosphate N-acetylglucosaminyl 1-phosphate transferase (EC 2.7.8.-)	Cell Wall and Capsule	Common in both disease group		0	0	0.01	0	0	0.015	0	0.066	0.043	0	0.025	0	0.013	0.021	94.5	5
Dihydroxy-acid dehydratase (EC 4.2.1.9)	Amino Acids and Derivatives	Common in both disease group		0.027	0.005	0	0.021	0	0.006	0.064	0	0	0.021	0.029	0	0.014	0.019	93.744	7		Iron-sulfur cluster assembly scaffold protein IscU/NifU-like	Miscellaneous	Common in both disease group		0	0	0.048	0	0	0	0	0.025	0	0	0.087	0	0.013	0.028	94.514	3
Transcription elongation factor GreA	RNA Metabolism	Common in both disease group		0.027	0.005	0	0.021	0.015	0.042	0.009	0.029	0	0	0	0.025	0.014	0.014	93.758	8		Na(+)-translocating NADH-quinone reductase subunit A (EC 1.6.5.-)	Respiration	Common in both disease group		0	0.063	0.012	0.046	0.021	0	0.016	0	0	0	0	0	0.013	0.021	94.527	5
Endonuclease III (EC 4.2.99.18)	Cell Division and Cell Cycle	Common in both disease group		0.01	0.018	0	0	0	0.042	0	0.038	0	0.014	0	0.051	0.014	0.019	93.773	6		Sucrose-6-phosphate hydrolase (EC 3.2.1.26)	Carbohydrates	Common in both disease group		0.133	0	0.025	0	0	0	0	0	0	0	0	0	0.013	0.038	94.54	2
UDP-3-O-[3-hydroxymyristoyl] N-acetylglucosamine deacetylase (EC 3.5.1.-)	Cell Wall and Capsule	Common in both disease group		0.068	0.018	0	0	0	0	0	0.015	0	0.071	0	0	0.014	0.027	93.787	4		RNA binding methyltransferase FtsJ like	RNA Metabolism	Common in both disease group		0	0.036	0.044	0	0	0	0	0	0	0	0.012	0.064	0.013	0.022	94.553	4
UDP-galactopyranose mutase (EC 5.4.99.9)	Cell Wall and Capsule	Common in both disease group		0.005	0.004	0	0	0	0.004	0.045	0.052	0	0.036	0.014	0.013	0.014	0.019	93.801	8		Pyrophosphate--fructose 6-phosphate 1-phosphotransferase, alpha subunit (EC 2.7.1.90)	Carbohydrates	Common in both disease group		0	0.018	0	0	0	0.069	0.032	0	0	0	0.037	0	0.013	0.022	94.566	4
Tyrosine-protein phosphatase CpsB (EC 3.1.3.48)	Cell Wall and Capsule	Common in both disease group		0	0.004	0.103	0.042	0	0.004	0	0	0	0	0.019	0	0.014	0.031	93.816	5		Biosynthetic Aromatic amino acid aminotransferase alpha (EC 2.6.1.57)	Amino Acids and Derivatives	Common in both disease group		0.044	0	0.026	0.057	0	0	0	0.029	0	0	0	0	0.013	0.021	94.579	4
Cob(II)alamin reductase	Carbohydrates	Common in both disease group		0	0	0	0	0	0	0	0	0.148	0.014	0.01	0	0.014	0.042	93.83	3		Sarcosine oxidase alpha subunit (EC 1.5.3.1)	Clustering-based subsystems	Common in both disease group		0	0.036	0.008	0	0	0	0	0	0.086	0	0.025	0	0.013	0.026	94.592	4
L-serine dehydratase, alpha subunit (EC 4.3.1.17)	Amino Acids and Derivatives	Common in both disease group		0.034	0.018	0	0	0	0.034	0.073	0	0	0	0	0.013	0.014	0.023	93.844	5		Ferrous iron transport periplasmic protein EfeO, contains peptidase-M75 domain and (frequently) cupredoxin-like domain	Iron acquisition and metabolism	Common in both disease group		0.089	0	0.005	0	0	0.015	0	0	0	0	0.025	0.021	0.013	0.026	94.605	5
Methionine ABC transporter permease protein	Amino Acids and Derivatives	Common in both disease group		0.024	0.007	0	0.042	0	0.047	0	0.019	0	0	0.019	0.013	0.014	0.017	93.858	7		Putative deoxyribose-specific ABC transporter, permease protein	Carbohydrates	Common in both disease group		0.066	0	0	0	0	0.008	0.024	0.004	0	0	0	0.053	0.013	0.023	94.618	5
Tagatose 1,6-diphosphate aldolase (EC 4.1.2.40)	Carbohydrates	Common in both disease group		0.015	0	0	0	0.006	0	0.091	0.015	0	0	0.019	0.025	0.014	0.026	93.873	6		putative periplasmic protein kinase ArgK and related GTPases of G3E family	Protein Metabolism	Common in both disease group		0	0.027	0	0	0.016	0	0	0.025	0.043	0	0.012	0.032	0.013	0.015	94.631	6
Flagellar synthesis regulator FleN	Motility and Chemotaxis	Specific to peri-implantitis group		0	0.011	0	0	0.012	0	0	0	0.148	0	0	0	0.014	0.042	93.887	3		Penicillin-binding protein 2 (PBP-2)	Cell Wall and Capsule	Common in both disease group		0	0	0.028	0	0.063	0	0	0	0	0	0	0.064	0.013	0.025	94.644	3
Periplasmic [Fe] hydrogenase (EC 1.12.7.2)	Respiration	Common in both disease group		0.002	0	0	0.021	0.015	0.015	0	0.052	0	0.029	0.024	0.013	0.014	0.016	93.901	8		Cobalt-precorrin-6y C15-methyltransferase [decarboxylating] (EC 2.1.1.-)	Cofactors, Vitamins, Prosthetic Groups, Pigments	Common in both disease group		0.022	0.009	0.006	0.023	0	0	0.024	0	0	0	0.05	0.021	0.013	0.015	94.657	7
Multiple sugar ABC transporter, membrane-spanning permease protein MsmG	Carbohydrates	Common in both disease group		0.02	0	0	0.011	0	0	0	0.101	0	0.029	0.01	0	0.014	0.029	93.915	5		ATPase YjeE, predicted to have essential role in cell wall biosynthesis	Cell Wall and Capsule	Common in both disease group		0	0.036	0	0	0	0.015	0	0.016	0.086	0	0	0	0.013	0.026	94.67	4
Glycerol dehydrogenase (EC 1.1.1.6)	Respiration	Common in both disease group		0	0.005	0	0	0.003	0.015	0.027	0.052	0	0	0.067	0	0.014	0.023	93.929	6		Uroporphyrinogen-III methyltransferase (EC 2.1.1.107)	Cofactors, Vitamins, Prosthetic Groups, Pigments	Common in both disease group		0	0	0.009	0	0	0.081	0	0	0	0	0	0.064	0.013	0.028	94.682	3
Porphobilinogen synthase (EC 4.2.1.24)	Cofactors, Vitamins, Prosthetic Groups, Pigments	Common in both disease group		0.049	0.025	0	0	0	0	0	0	0	0.057	0	0.038	0.014	0.022	93.943	4		Ribosylnicotinamide kinase (EC 2.7.1.22)	Cofactors, Vitamins, Prosthetic Groups, Pigments	Common in both disease group		0	0	0.003	0.046	0.016	0.069	0.008	0	0	0	0.012	0	0.013	0.022	94.695	6
Transcription termination protein NusB	RNA Metabolism	Common in both disease group		0.049	0	0	0	0.02	0.013	0.009	0.013	0	0	0.038	0.025	0.014	0.016	93.957	7		Electron transport complex protein RnfE	Respiration	Common in both disease group		0	0.027	0.017	0	0	0.015	0.024	0.037	0	0	0.012	0.021	0.013	0.013	94.708	7
Ribosylnicotinamide kinase (EC 2.7.1.22)	Cofactors, Vitamins, Prosthetic Groups, Pigments	Common in both disease group		0.01	0.012	0.052	0	0.012	0.047	0	0.004	0	0.021	0.01	0	0.014	0.018	93.971	8		Glycerol-3-phosphate dehydrogenase (EC 1.1.5.3)	Carbohydrates	Common in both disease group		0	0	0.054	0	0	0	0	0	0	0	0.099	0	0.013	0.031	94.721	2
Na(+)-translocating NADH-quinone reductase subunit A (EC 1.6.5.-)	Respiration	Common in both disease group		0	0.027	0.026	0.021	0.047	0.008	0	0	0	0.014	0.024	0	0.014	0.015	93.985	7		NADH-dependent butanol dehydrogenase A (EC 1.1.1.-)	Carbohydrates	Common in both disease group		0	0	0	0	0.063	0	0.016	0	0	0	0.074	0	0.013	0.027	94.734	3
tRNA pseudouridine synthase B (EC 4.2.1.70)	Clustering-based subsystems	Common in both disease group		0.012	0	0	0	0	0	0.091	0	0	0	0	0.063	0.014	0.03	93.999	3		Phosphoesterase, DHH family protein	Clustering-based subsystems	Common in both disease group		0.044	0	0.011	0	0	0.019	0	0	0.065	0	0.012	0	0.013	0.021	94.746	5
Galactose/methyl galactoside ABC transport system, permease protein MglC (TC 3.A.1.2.3)	Carbohydrates	Common in both disease group		0.012	0.007	0	0	0.015	0	0	0.036	0.074	0	0.01	0.013	0.014	0.022	94.013	7		Endoribonuclease L-PSP	Clustering-based subsystems	Common in both disease group		0	0	0.015	0.023	0	0.008	0	0	0	0	0	0.107	0.013	0.031	94.759	4
Aldose 1-epimerase (EC 5.1.3.3)	Carbohydrates	Common in both disease group		0.02	0.028	0	0	0.029	0	0.036	0	0	0	0	0.051	0.014	0.018	94.026	5		Cobalt-precorrin-6 synthase, anaerobic	Cofactors, Vitamins, Prosthetic Groups, Pigments	Common in both disease group		0.044	0	0.027	0	0	0	0	0.025	0.043	0	0.012	0	0.013	0.018	94.772	5
Oligopeptide transport system permease protein OppB (TC 3.A.1.5.1)	Membrane Transport	Common in both disease group		0.029	0	0	0	0	0.017	0.045	0.013	0	0	0.033	0.025	0.014	0.016	94.04	6		Biotin carboxylase of acetyl-CoA carboxylase (EC 6.3.4.14)	Fatty Acids, Lipids, and Isoprenoids	Common in both disease group		0	0.036	0.021	0	0	0.019	0.024	0	0	0	0.019	0.032	0.013	0.014	94.784	6
Uracil-DNA glycosylase, family 1	DNA Metabolism	Common in both disease group		0.005	0.011	0	0.021	0.07	0.013	0	0.019	0	0	0	0.025	0.014	0.02	94.054	7		Carboxynorspermidine dehydrogenase, putative (EC 1.1.1.-)	Amino Acids and Derivatives	Common in both disease group		0	0.009	0.015	0.023	0.026	0	0	0.004	0	0	0.031	0.043	0.013	0.015	94.797	7
Trehalose-6-phosphate hydrolase (EC 3.2.1.93)	Carbohydrates	Common in both disease group		0	0.002	0.052	0.011	0	0	0.009	0.048	0	0.043	0	0	0.014	0.021	94.067	6		Adenine phosphoribosyltransferase (EC 2.4.2.7)	Nucleosides and Nucleotides	Common in both disease group		0	0	0.017	0	0.063	0.023	0.047	0	0	0	0	0	0.013	0.022	94.809	4
Acetaldehyde dehydrogenase, ethanolamine utilization cluster	Carbohydrates	Common in both disease group		0.022	0	0	0	0	0	0.109	0.004	0	0	0.029	0	0.014	0.032	94.081	4		Xanthine phosphoribosyltransferase (EC 2.4.2.22)	Nucleosides and Nucleotides	Common in both disease group		0	0	0.006	0.091	0.053	0	0	0	0	0	0	0	0.012	0.029	94.822	3
Glutamate formyltransferase	Miscellaneous	Common in both disease group		0	0.046	0	0	0.02	0.028	0.018	0.01	0	0.014	0.014	0.013	0.014	0.014	94.095	8		Disulfide bond regulator	Clustering-based subsystems	Common in both disease group		0	0	0.029	0.046	0.042	0	0	0.033	0	0	0	0	0.012	0.019	94.834	4
Hydroxymethylpyrimidine ABC transporter, substrate-binding component	Cofactors, Vitamins, Prosthetic Groups, Pigments	Common in both disease group		0	0.021	0	0	0	0	0.091	0	0	0	0	0.051	0.014	0.029	94.108	3		Ribosomal subunit interface protein	Protein Metabolism	Common in both disease group		0.044	0	0	0	0	0.085	0	0.021	0	0	0	0	0.012	0.026	94.847	3
Tyrosine-protein kinase Wzc (EC 2.7.10.2)	Cell Wall and Capsule	Common in both disease group		0.022	0	0	0	0.096	0.044	0	0	0	0	0	0	0.014	0.029	94.122	3		Cytochrome c552	Respiration	Common in both disease group		0	0.009	0	0.034	0.026	0	0	0.025	0	0	0.012	0.043	0.012	0.016	94.859	6
Carbonic anhydrase (EC 4.2.1.1)	Carbohydrates	Common in both disease group		0.02	0.035	0	0.084	0.023	0	0	0	0	0	0	0	0.014	0.025	94.135	4		(3R)-hydroxymyristoyl-[acyl carrier protein] dehydratase (EC 4.2.1.-)	Fatty Acids, Lipids, and Isoprenoids	Common in both disease group		0	0.018	0.011	0.011	0.005	0	0.016	0.054	0	0	0.012	0.021	0.012	0.015	94.872	8
Redox-sensitive transcriptional regulator (AT-rich DNA-binding protein)	Stress Response	Common in both disease group		0.015	0	0	0.021	0.023	0	0	0	0.037	0.014	0.014	0.038	0.014	0.014	94.149	7		Hydroxymethylpyrimidine ABC transporter, transmembrane component	Cofactors, Vitamins, Prosthetic Groups, Pigments	Common in both disease group		0.066	0	0.031	0	0.016	0	0.008	0	0	0	0.006	0.021	0.012	0.02	94.884	6
UDP-3-O-[3-hydroxymyristoyl] glucosamine N-acyltransferase (EC 2.3.1.-)	Cell Wall and Capsule	Common in both disease group		0.022	0.007	0	0.042	0	0.044	0	0.015	0	0.007	0.005	0.019	0.013	0.016	94.162	8		Ribosomal RNA small subunit methyltransferase B (EC 2.1.1.-)	Clustering-based subsystems	Common in both disease group		0.133	0	0.016	0	0	0	0	0	0	0	0	0	0.012	0.038	94.896	2
RNA-binding protein Jag	Miscellaneous	Common in both disease group		0.024	0.009	0	0.021	0.015	0	0	0.023	0	0.029	0.029	0.013	0.013	0.012	94.176	8		Replicative DNA helicase (EC 3.6.1.-) [SA14-24]	Clustering-based subsystems	Common in both disease group		0	0	0.037	0	0	0	0	0.025	0.086	0	0	0	0.012	0.026	94.909	3
Membrane-bound lytic murein transglycosylase D precursor (EC 3.2.1.-)	Cell Wall and Capsule	Common in both disease group		0	0	0	0	0.017	0.076	0.027	0	0	0.021	0	0.019	0.013	0.022	94.189	5		ABC-type nitrate/sulfonate/bicarbonate transport systems, periplasmic components	Sulfur Metabolism	Common in both disease group		0	0.045	0.002	0.023	0.021	0	0.008	0.008	0	0	0.019	0.021	0.012	0.014	94.921	8
O-acetylhomoserine sulfhydrylase (EC 2.5.1.49)	Amino Acids and Derivatives	Common in both disease group		0.01	0.011	0	0	0.009	0.021	0.055	0.015	0	0.029	0	0.013	0.013	0.016	94.203	8		4Fe-4S ferredoxin, iron-sulfur binding	Sulfur Metabolism	Common in both disease group		0	0	0	0	0.005	0.019	0.016	0.021	0.065	0	0	0.021	0.012	0.019	94.933	6
O-succinylhomoserine sulfhydrylase (EC 2.5.1.48)	Amino Acids and Derivatives	Common in both disease group		0.01	0.011	0	0	0.009	0.021	0.055	0.015	0	0.029	0	0.013	0.013	0.016	94.216	8		Phosphate transport system permease protein PstC (TC 3.A.1.7.1)	Phosphorus Metabolism	Common in both disease group		0	0	0.028	0	0	0.058	0.024	0	0	0	0.037	0	0.012	0.02	94.946	4
DNA helicase (EC 3.6.1.-)	Phages, Prophages, Transposable elements, Plasmids	Common in both disease group		0.022	0.03	0	0	0.02	0.023	0.036	0	0	0	0.029	0	0.013	0.015	94.23	6		Folylpolyglutamate synthase (EC 6.3.2.17)	Cofactors, Vitamins, Prosthetic Groups, Pigments	Common in both disease group		0.022	0.009	0.017	0	0	0.062	0.008	0.016	0	0	0.012	0	0.012	0.017	94.958	7
Replicative DNA helicase (EC 3.6.1.-)	DNA Metabolism	Common in both disease group		0.022	0.03	0	0	0.02	0.023	0.036	0	0	0	0.029	0	0.013	0.015	94.243	6		Probable peroxiredoxin (EC 1.11.1.15)	Stress Response	Common in both disease group		0	0	0.01	0	0.095	0	0	0.041	0	0	0	0	0.012	0.029	94.97	3
Glutamate decarboxylase (EC 4.1.1.15)	Stress Response	Common in both disease group		0.01	0.046	0	0	0.02	0	0	0.015	0	0.036	0.033	0	0.013	0.017	94.256	6		Glycyl-tRNA synthetase alpha chain (EC 6.1.1.14)	Protein Metabolism	Common in both disease group		0.044	0.027	0.018	0.023	0	0.015	0	0	0	0	0.019	0	0.012	0.015	94.982	6
Dihydrofolate reductase (EC 1.5.1.3)	Clustering-based subsystems	Common in both disease group		0.068	0	0	0	0.035	0.034	0	0.023	0	0	0	0	0.013	0.022	94.27	4		ATP synthase B chain (EC 3.6.3.14)	Respiration	Common in both disease group		0	0	0.032	0	0	0.089	0	0	0	0	0.025	0	0.012	0.027	94.994	3
ATP-dependent DNA helicase Rep	DNA Metabolism	Specific to peri-implantitis group		0	0.004	0	0	0	0	0.009	0	0.148	0	0	0	0.013	0.042	94.283	3		Malolactic enzyme (EC 1.-.-.-)	Carbohydrates	Common in both disease group		0	0	0.006	0.023	0.021	0	0.047	0.008	0	0	0.019	0.021	0.012	0.015	95.006	7
Hydroxyacylglutathione hydrolase (EC 3.1.2.6)	Carbohydrates	Common in both disease group		0.024	0	0	0.106	0.029	0	0	0	0	0	0	0	0.013	0.031	94.296	3		Pullulanase (EC 3.2.1.41)	Carbohydrates	Common in both disease group		0	0	0.044	0	0	0	0.032	0.033	0	0	0.037	0	0.012	0.018	95.018	4
Electron transport complex protein RnfD	Respiration	Common in both disease group		0	0	0	0.021	0.029	0.028	0	0.008	0	0.029	0	0.044	0.013	0.016	94.31	6		Mevalonate kinase (EC 2.7.1.36)	Fatty Acids, Lipids, and Isoprenoids	Specific to peri-implantitis group		0.133	0	0.012	0	0	0	0	0	0	0	0	0	0.012	0.038	95.031	2
Superoxide dismutase [Mn] (EC 1.15.1.1)	Stress Response	Common in both disease group		0.01	0	0	0	0	0.004	0.073	0.027	0	0	0.019	0.025	0.013	0.021	94.323	6		Ribonucleotide reductase of class Ia (aerobic), beta subunit (EC 1.17.4.1)	Clustering-based subsystems	Common in both disease group		0	0	0.031	0	0.021	0.015	0.032	0	0	0	0.025	0.021	0.012	0.013	95.043	6
Lactate 2-monooxygenase (EC 1.13.12.4)	Carbohydrates	Common in both disease group		0.017	0	0	0	0	0.008	0.127	0	0	0	0.005	0	0.013	0.036	94.336	4		Dihydrofolate synthase (EC 6.3.2.12)	Cofactors, Vitamins, Prosthetic Groups, Pigments	Common in both disease group		0.022	0.009	0.016	0	0	0.062	0.008	0.016	0	0	0.012	0	0.012	0.017	95.055	7
Adenosylcobinamide-phosphate guanylyltransferase (EC 2.7.7.62)	Cofactors, Vitamins, Prosthetic Groups, Pigments	Common in both disease group		0.015	0.011	0	0	0	0.006	0.055	0	0	0.043	0.029	0	0.013	0.019	94.349	6		3-isopropylmalate dehydrogenase (EC 1.1.1.85)	Amino Acids and Derivatives	Common in both disease group		0	0.054	0.031	0	0	0	0.047	0.012	0	0	0	0	0.012	0.02	95.067	4
Threonine dehydratase (EC 4.3.1.19)	Amino Acids and Derivatives	Common in both disease group		0	0.021	0	0	0.012	0.013	0	0.057	0	0.029	0	0.025	0.013	0.018	94.362	6		Superoxide dismutase [Mn] (EC 1.15.1.1)	Stress Response	Common in both disease group		0.089	0	0	0	0	0.015	0	0.041	0	0	0	0	0.012	0.027	95.079	3
Preprotein translocase subunit SecE (TC 3.A.5.1.1)	Clustering-based subsystems	Specific to peri-implantitis group		0.054	0	0	0.084	0	0	0.018	0	0	0	0	0	0.013	0.027	94.375	3		6,7-dimethyl-8-ribityllumazine synthase (EC 2.5.1.9)	Cofactors, Vitamins, Prosthetic Groups, Pigments	Common in both disease group		0	0.018	0.014	0.011	0.032	0.015	0.008	0.004	0	0	0	0.043	0.012	0.014	95.091	8
Putative high-affinity iron permease	Iron acquisition and metabolism	Common in both disease group		0.01	0	0	0	0.017	0.017	0	0	0.074	0	0.038	0	0.013	0.022	94.388	5		Glycerol-3-phosphate transporter	Carbohydrates	Common in both disease group		0	0.009	0.003	0	0	0.096	0	0.008	0	0	0.006	0.021	0.012	0.027	95.103	6
Dihydrodipicolinate synthase (EC 4.2.1.52)	Amino Acids and Derivatives	Common in both disease group		0.029	0.014	0.026	0	0	0.017	0.036	0.011	0	0.021	0	0	0.013	0.013	94.401	7		COG1399 protein, clustered with ribosomal protein L32p	Clustering-based subsystems	Common in both disease group		0.066	0	0.009	0	0	0.019	0.047	0	0	0	0	0	0.012	0.022	95.115	4
Isocitrate lyase (EC 4.1.3.1)	Carbohydrates	Common in both disease group		0.01	0	0	0	0	0	0.146	0	0	0	0	0	0.013	0.042	94.414	2		V-type ATP synthase subunit C (EC 3.6.3.14)	Respiration	Common in both disease group		0	0	0.012	0.046	0.047	0.008	0	0	0	0	0.019	0.011	0.012	0.017	95.127	6
Chemotaxis protein CheX	Motility and Chemotaxis	Common in both disease group		0	0.044	0	0	0.055	0.004	0	0	0	0.021	0.005	0.025	0.013	0.019	94.427	6		Excinuclease ABC subunit C	DNA Metabolism	Common in both disease group		0	0	0.033	0.046	0	0	0	0.025	0	0	0.037	0	0.012	0.018	95.139	4
Glycyl-tRNA synthetase alpha chain (EC 6.1.1.14)	Protein Metabolism	Common in both disease group		0.01	0.011	0	0.042	0.012	0.036	0	0.011	0	0	0.014	0.019	0.013	0.014	94.44	8		L-threonine 3-O-phosphate decarboxylase (EC 4.1.1.81)	Cofactors, Vitamins, Prosthetic Groups, Pigments	Common in both disease group		0	0	0	0	0.021	0.008	0.032	0.016	0	0	0	0.064	0.012	0.02	95.15	5
FtsK/SpoIIIE family protein, putative secretion system component EssC/YukA	Membrane Transport	Common in both disease group		0.005	0	0	0	0	0	0.064	0	0.074	0	0	0.013	0.013	0.026	94.453	4		High-affinity leucine-specific transport system, periplasmic binding protein LivK (TC 3.A.1.4.1)	Membrane Transport	Common in both disease group		0	0	0.023	0.023	0	0.012	0	0	0.065	0	0.019	0	0.012	0.019	95.162	5
Nicotinamide-nucleotide adenylyltransferase, NadR family (EC 2.7.7.1)	Cofactors, Vitamins, Prosthetic Groups, Pigments	Common in both disease group		0	0	0.155	0	0	0	0	0	0	0	0	0	0.013	0.045	94.466	1		Thymidylate kinase (EC 2.7.4.9)	Clustering-based subsystems	Common in both disease group		0	0	0.022	0	0.047	0	0.071	0	0	0	0	0	0.012	0.024	95.174	3
Phosphate ABC transporter, periplasmic phosphate-binding protein PstS (TC 3.A.1.7.1)	Clustering-based subsystems	Common in both disease group		0	0	0	0.084	0	0	0	0	0	0	0.019	0.051	0.013	0.027	94.479	3		Flagellar motor switch protein FliN	Motility and Chemotaxis	Common in both disease group		0	0	0	0	0.032	0	0.071	0	0	0	0.037	0	0.012	0.023	95.185	3
High-affinity leucine-specific transport system, periplasmic binding protein LivK (TC 3.A.1.4.1)	Membrane Transport	Common in both disease group		0.032	0.009	0	0	0	0	0.091	0	0	0	0.01	0.013	0.013	0.026	94.491	5		3-dehydroquinate synthase (EC 4.2.3.4)	Amino Acids and Derivatives	Common in both disease group		0	0	0	0	0.032	0	0.071	0.037	0	0	0	0	0.012	0.023	95.197	3
Hydrogen peroxide-inducible genes activator	Regulation and Cell signaling	Common in both disease group		0	0.016	0	0	0.026	0	0.055	0	0	0	0	0.057	0.013	0.022	94.504	4		Electron transport complex protein RnfG	Respiration	Common in both disease group		0.044	0	0.024	0.034	0.037	0	0	0	0	0	0	0	0.012	0.018	95.209	4
CRISPR-associated protein Cas1	Clustering-based subsystems	Common in both disease group		0	0.021	0	0	0.029	0.051	0	0	0	0.043	0.01	0	0.013	0.019	94.517	5		Ribonucleotide reductase of class Ib (aerobic), beta subunit (EC 1.17.4.1)	Nucleosides and Nucleotides	Common in both disease group		0	0	0.005	0	0	0.05	0.032	0	0	0	0.031	0.021	0.012	0.017	95.22	5
Dihydroorotate dehydrogenase electron transfer subunit (EC 1.3.3.1)	Cofactors, Vitamins, Prosthetic Groups, Pigments	Common in both disease group		0	0.018	0	0	0.023	0.013	0.018	0	0	0.043	0	0.038	0.013	0.016	94.53	6		Dipeptide transport ATP-binding protein DppF (TC 3.A.1.5.2)	Membrane Transport	Common in both disease group		0	0.009	0.025	0.034	0.021	0	0	0.012	0	0	0.037	0	0.012	0.014	95.232	6
Dipeptide transport system permease protein DppB (TC 3.A.1.5.2)	Membrane Transport	Common in both disease group		0.017	0.018	0	0	0	0.013	0	0.021	0	0.071	0	0.013	0.013	0.02	94.542	6		Tryptophan synthase beta chain like (EC 4.2.1.20)	Amino Acids and Derivatives	Common in both disease group		0	0.027	0.008	0	0	0.042	0.039	0	0	0	0	0.021	0.012	0.017	95.243	5
Ribonuclease PH (EC 2.7.7.56)	RNA Metabolism	Common in both disease group		0.01	0.028	0	0	0	0.038	0	0	0	0.057	0.019	0	0.013	0.019	94.555	5		Isocitrate dehydrogenase [NAD] (EC 1.1.1.41)	Carbohydrates	Common in both disease group		0.044	0	0.003	0	0.011	0	0.016	0	0.043	0	0	0.021	0.012	0.017	95.255	6
Prephenate dehydratase (EC 4.2.1.51)	Amino Acids and Derivatives	Common in both disease group		0.034	0	0	0.084	0	0	0	0	0	0.014	0.019	0	0.013	0.025	94.568	4		Glycerol-3-phosphate ABC transporter, ATP-binding protein UgpC (TC 3.A.1.1.3)	Carbohydrates	Common in both disease group		0.044	0.009	0	0.011	0.005	0	0.016	0.033	0	0	0.019	0	0.011	0.014	95.266	7
NADH-dependent butanol dehydrogenase A (EC 1.1.1.-)	Carbohydrates	Common in both disease group		0	0.018	0	0	0.029	0.03	0.018	0	0	0.029	0.029	0	0.013	0.014	94.58	6		L-fucose isomerase (EC 5.3.1.25)	Carbohydrates	Common in both disease group		0	0.045	0.011	0	0.011	0	0.024	0	0.022	0	0.025	0	0.011	0.015	95.278	6
Putative iron-sulfur cluster assembly scaffold protein for SUF system, SufE2	Miscellaneous	Common in both disease group		0.022	0	0.026	0.021	0	0	0.045	0.013	0	0	0.024	0	0.013	0.015	94.593	6		Dihydropyrimidinase (EC 3.5.2.2)	Nucleosides and Nucleotides	Common in both disease group		0	0	0	0	0	0.023	0	0.049	0.065	0	0	0	0.011	0.023	95.289	3
3-methyl-2-oxobutanoate hydroxymethyltransferase (EC 2.1.2.11)	Clustering-based subsystems	Common in both disease group		0.01	0.018	0	0	0.052	0.042	0	0	0	0.029	0	0	0.013	0.019	94.606	5		Porphobilinogen synthase (EC 4.2.1.24)	Cofactors, Vitamins, Prosthetic Groups, Pigments	Common in both disease group		0	0	0.021	0	0	0.039	0.032	0.025	0	0	0	0.021	0.011	0.015	95.301	5
Shikimate kinase I (EC 2.7.1.71)	Amino Acids and Derivatives	Specific to peri-implantitis group		0.029	0	0	0	0.047	0	0	0.046	0	0.029	0	0	0.013	0.019	94.618	4		Organic solvent tolerance protein precursor	Clustering-based subsystems	Common in both disease group		0	0	0.004	0	0.011	0.012	0.047	0.021	0	0	0	0.043	0.011	0.017	95.312	6
Ethanolamine sensory transduction histidine kinase	Carbohydrates	Common in both disease group		0	0.019	0	0	0	0	0.091	0.008	0	0	0	0.032	0.012	0.027	94.631	4		Phage major capsid protein	Phages, Prophages, Transposable elements, Plasmids	Common in both disease group		0	0	0.002	0.091	0	0	0	0	0.043	0	0	0	0.011	0.028	95.323	3
Homoserine O-succinyltransferase (EC 2.3.1.46)	Amino Acids and Derivatives	Common in both disease group		0	0	0.077	0.042	0	0.004	0	0.019	0	0	0	0.006	0.012	0.024	94.643	5		Cytidylate kinase (EC 2.7.4.14)	Nucleosides and Nucleotides	Common in both disease group		0.022	0	0.01	0	0.021	0.008	0.032	0	0	0	0.043	0	0.011	0.015	95.335	6
Flagellar hook protein FlgE	Motility and Chemotaxis	Common in both disease group		0	0.021	0	0.011	0.082	0	0	0	0	0.036	0	0	0.012	0.025	94.655	4		Lysyl endopeptidase (EC 3.4.21.50)	Protein Metabolism	Common in both disease group		0	0.018	0	0.011	0.058	0.008	0	0.029	0	0	0.012	0	0.011	0.017	95.346	6
NADPH-dependent 7-cyano-7-deazaguanine reductase (EC 1.7.1.-)	RNA Metabolism	Common in both disease group		0	0	0	0.042	0.012	0	0	0	0	0.086	0.01	0	0.012	0.026	94.668	4		Homoserine dehydrogenase (EC 1.1.1.3)	Amino Acids and Derivatives	Common in both disease group		0	0.027	0.072	0	0	0	0	0	0	0	0.037	0	0.011	0.023	95.357	3
Metal-dependent hydrolase YbeY, involved in rRNA and/or ribosome maturation and assembly	Clustering-based subsystems	Common in both disease group		0	0.016	0	0.095	0	0.019	0	0	0	0	0	0.019	0.012	0.027	94.68	4		Ribonucleotide reductase of class III (anaerobic), activating protein (EC 1.97.1.4)	Nucleosides and Nucleotides	Common in both disease group		0	0.018	0	0	0.011	0.015	0	0	0.043	0	0.006	0.043	0.011	0.016	95.369	6
Methylthioadenosine deaminase	RNA Metabolism	Common in both disease group		0	0.009	0	0.021	0	0.008	0	0	0.074	0.036	0	0	0.012	0.022	94.693	5		3-aminobutyrl-CoA ammonia lyase (EC 4.3.1.14)	Amino Acids and Derivatives	Common in both disease group		0.044	0	0.032	0.011	0.011	0	0	0.037	0	0	0	0	0.011	0.017	95.38	5
1-phosphofructokinase (EC 2.7.1.56)	Carbohydrates	Common in both disease group		0.049	0.007	0	0	0	0	0	0.073	0	0	0.019	0	0.012	0.024	94.705	4		ADP-L-glycero-D-manno-heptose-6-epimerase (EC 5.1.3.20)	Cell Wall and Capsule	Common in both disease group		0.089	0	0.004	0	0	0	0	0	0	0	0	0.043	0.011	0.027	95.391	3
Phosphoheptose isomerase 1 (EC 5.3.1.-)	Cell Wall and Capsule	Specific to peri-implantitis group		0	0	0	0	0	0	0	0	0.148	0	0	0	0.012	0.043	94.717	1		Membrane protein containing HD superfamily hydrolase domain, YQFF ortholog	Clustering-based subsystems	Common in both disease group		0	0	0.021	0	0	0.008	0	0	0.065	0	0.031	0.011	0.011	0.02	95.403	5
L-fucose isomerase (EC 5.3.1.25)	Carbohydrates	Common in both disease group		0.007	0.007	0	0	0.023	0	0.045	0.011	0.037	0	0.01	0.006	0.012	0.015	94.73	8		NAD-reducing hydrogenase subunit HoxF (EC 1.12.1.2)	Respiration	Common in both disease group		0	0.045	0.009	0	0.011	0	0.024	0.008	0	0	0.037	0	0.011	0.016	95.414	6
Non-phosphorylating glyceraldehyde-3-phosphate dehydrogenase (NADP) (EC 1.2.1.9)	Carbohydrates	Common in both disease group		0.024	0	0	0.042	0	0	0.036	0	0	0	0.019	0.025	0.012	0.016	94.742	5		Geranylgeranyl reductase (EC 1.3.1.83)	Fatty Acids, Lipids, and Isoprenoids	Common in both disease group		0	0.018	0.005	0.023	0.026	0	0.024	0	0	0	0.006	0.032	0.011	0.012	95.425	7
Para-aminobenzoate synthase, aminase component (EC 2.6.1.85)	Amino Acids and Derivatives	Common in both disease group		0.02	0.028	0	0	0.023	0	0	0	0	0	0	0.076	0.012	0.023	94.754	4		Na+/H+ antiporter NhaA type	Membrane Transport	Common in both disease group		0.044	0.018	0.005	0.034	0.016	0	0	0.016	0	0	0	0	0.011	0.015	95.436	6
2,4-diaminopentanoate dehydrogenase (EC 1.4.1.12)	Amino Acids and Derivatives	Common in both disease group		0	0.011	0	0	0	0.04	0	0	0.074	0	0.01	0.013	0.012	0.023	94.766	5		Cobalamin synthase	Cofactors, Vitamins, Prosthetic Groups, Pigments	Common in both disease group		0	0.036	0.012	0	0.011	0.031	0	0	0.043	0	0	0	0.011	0.016	95.447	5
FIG001960: FtsZ-interacting protein related to cell division	Clustering-based subsystems	Common in both disease group		0.02	0	0	0.021	0	0.008	0.018	0.008	0.037	0.029	0	0.006	0.012	0.012	94.779	8		Fumarate reductase flavoprotein subunit (EC 1.3.99.1)	Respiration	Common in both disease group		0.044	0	0.006	0	0.021	0.015	0	0	0	0	0.025	0.021	0.011	0.014	95.458	6
Ribosomal subunit interface protein	Protein Metabolism	Common in both disease group		0.034	0	0	0.063	0	0	0	0.017	0	0	0	0.032	0.012	0.021	94.791	4		ABC transporter, predicted N-acetylneuraminate transport system permease protein 2	Cell Wall and Capsule	Common in both disease group		0	0	0.003	0	0	0.062	0.016	0.021	0	0	0	0.032	0.011	0.019	95.469	5
Positive regulator of CheA protein activity (CheW)	Motility and Chemotaxis	Common in both disease group		0.005	0.025	0	0	0.064	0	0	0	0	0.043	0.01	0	0.012	0.021	94.803	5		Predicted cobalt transporter in Bacteroides_Porphyromonas	Cofactors, Vitamins, Prosthetic Groups, Pigments	Common in both disease group		0	0	0.004	0.046	0.042	0	0	0.016	0	0	0.025	0	0.011	0.017	95.481	5
Guanine-hypoxanthine permease	Nucleosides and Nucleotides	Common in both disease group		0.012	0.007	0.052	0.021	0.009	0.021	0	0.01	0	0.014	0	0	0.012	0.015	94.815	8		Cold shock protein CspA	Stress Response	Common in both disease group		0	0.036	0	0	0	0.019	0	0	0.065	0	0.012	0	0.011	0.02	95.492	4
Protein-N(5)-glutamine methyltransferase PrmC, methylates polypeptide chain release factors RF1 and RF2	Clustering-based subsystems	Common in both disease group		0	0.014	0	0.084	0.047	0	0	0	0	0	0	0	0.012	0.027	94.827	3		Glycogen biosynthesis protein GlgD, glucose-1-phosphate adenylyltransferase family	Carbohydrates	Common in both disease group		0.089	0	0.022	0	0.011	0.012	0	0	0	0	0	0	0.011	0.025	95.503	4
Acetyl-CoA:acetoacetyl-CoA transferase, beta subunit (EC 2.8.3.8)	Carbohydrates	Common in both disease group		0.02	0.032	0	0	0	0.017	0	0.019	0	0.029	0.029	0	0.012	0.013	94.839	6		Rhodanese domain protein UPF0176	Miscellaneous	Common in both disease group		0	0	0.004	0	0	0.05	0.055	0	0	0	0.012	0.011	0.011	0.02	95.514	5
Respiratory nitrate reductase beta chain (EC 1.7.99.4)	Nitrogen Metabolism	Common in both disease group		0	0.009	0	0.021	0	0	0.1	0	0	0.014	0	0	0.012	0.029	94.851	4		Rhodanese domain protein UPF0176, Firmicutes subgroup	Miscellaneous	Common in both disease group		0	0	0.004	0	0	0.05	0.055	0	0	0	0.012	0.011	0.011	0.02	95.525	5
Tetraacyldisaccharide 4'-kinase (EC 2.7.1.130)	Cell Wall and Capsule	Common in both disease group		0	0.037	0	0.032	0.052	0	0	0.023	0	0	0	0	0.012	0.019	94.863	4		Cobalt-precorrin-6y C5-methyltransferase (EC 2.1.1.-)	Cofactors, Vitamins, Prosthetic Groups, Pigments	Common in both disease group		0.022	0	0.005	0.023	0	0	0.024	0	0	0	0.037	0.021	0.011	0.013	95.536	6
Arabinose 5-phosphate isomerase (EC 5.3.1.13)	Cell Wall and Capsule	Common in both disease group		0.054	0	0	0	0.023	0	0	0	0	0.057	0.01	0	0.012	0.021	94.875	4		Cell envelope-associated transcriptional attenuator LytR-CpsA-Psr, subfamily F1 (as in PMID19099556)	Regulation and Cell signaling	Common in both disease group		0.066	0	0	0	0	0.035	0.024	0	0	0	0.006	0	0.011	0.021	95.547	4
Large-conductance mechanosensitive channel	Potassium metabolism	Common in both disease group		0	0.012	0.077	0.042	0.006	0	0	0.006	0	0	0	0	0.012	0.024	94.887	5		Nickel ABC transporter, periplasmic nickel-binding protein NikA (TC 3.A.1.5.3)	Membrane Transport	Common in both disease group		0	0.045	0.011	0.023	0	0	0	0.008	0.043	0	0	0	0.011	0.017	95.558	5
2-aminoethylphosphonate:pyruvate aminotransferase (EC 2.6.1.37)	Phosphorus Metabolism	Common in both disease group		0	0.011	0	0	0.023	0	0	0	0	0.043	0.067	0	0.012	0.022	94.899	4		5-amino-6-(5-phosphoribosylamino)uracil reductase (EC 1.1.1.193)	Cofactors, Vitamins, Prosthetic Groups, Pigments	Common in both disease group		0	0.027	0.043	0	0	0.015	0.039	0	0	0	0.006	0	0.011	0.016	95.568	5
Glycine/sarcosine/betaine reductase component C chain 1	Protein Metabolism	Common in both disease group		0	0.046	0	0.011	0.02	0.015	0	0.015	0	0	0.005	0.032	0.012	0.015	94.911	7		Diaminohydroxyphosphoribosylaminopyrimidine deaminase (EC 3.5.4.26)	Cofactors, Vitamins, Prosthetic Groups, Pigments	Common in both disease group		0	0.027	0.043	0	0	0.015	0.039	0	0	0	0.006	0	0.011	0.016	95.579	5
L-lactate dehydrogenase (EC 1.1.2.3)	Carbohydrates	Common in both disease group		0	0.011	0.077	0	0	0	0.055	0	0	0	0	0	0.012	0.026	94.923	3		Phosphoribosylformimino-5-aminoimidazole carboxamide ribotide isomerase (EC 5.3.1.16)	Amino Acids and Derivatives	Common in both disease group		0.044	0	0	0	0	0	0	0	0.086	0	0	0	0.011	0.027	95.59	2
Organic solvent tolerance protein precursor	Clustering-based subsystems	Common in both disease group		0	0	0	0.021	0.006	0.028	0	0	0.074	0	0.014	0	0.012	0.022	94.935	5		ATP-dependent Clp protease, ATP-binding subunit ClpC	Protein Metabolism	Common in both disease group		0	0.036	0.023	0	0.026	0.008	0	0.012	0	0	0.025	0	0.011	0.013	95.601	6
DNA recombination and repair protein RecF	Clustering-based subsystems	Common in both disease group		0.029	0.053	0	0	0	0.038	0	0	0	0.021	0	0	0.012	0.019	94.947	4		Methylthioadenosine deaminase	RNA Metabolism	Common in both disease group		0	0.018	0.007	0.011	0.026	0	0.024	0	0.043	0	0	0	0.011	0.014	95.612	6
NAD-reducing hydrogenase subunit HoxF (EC 1.12.1.2)	Respiration	Common in both disease group		0.015	0.019	0	0	0.026	0.034	0	0	0	0.029	0.019	0	0.012	0.013	94.959	6		Queuosine biosynthesis QueD, PTPS-I	Cofactors, Vitamins, Prosthetic Groups, Pigments	Common in both disease group		0	0	0	0	0	0	0.055	0	0	0	0	0.075	0.011	0.026	95.623	2
Pyrophosphate--fructose 6-phosphate 1-phosphotransferase, alpha subunit (EC 2.7.1.90)	Carbohydrates	Common in both disease group		0.005	0	0	0	0.047	0	0.036	0.054	0	0	0	0	0.012	0.021	94.97	4		1-acyl-sn-glycerol-3-phosphate acyltransferase (EC 2.3.1.51)	Fatty Acids, Lipids, and Isoprenoids	Common in both disease group		0	0	0.009	0.034	0	0	0.024	0.029	0	0	0.012	0.021	0.011	0.013	95.634	6
Tricarboxylate transport membrane protein TctA	Clustering-based subsystems	Common in both disease group		0.015	0.064	0	0	0	0	0	0.063	0	0	0	0	0.012	0.024	94.982	3		TRAP-type C4-dicarboxylate transport system, periplasmic component	Clustering-based subsystems	Common in both disease group		0	0.036	0.004	0.023	0.026	0	0.024	0.016	0	0	0	0	0.011	0.013	95.644	6
2-isopropylmalate synthase (EC 2.3.3.13)	Amino Acids and Derivatives	Common in both disease group		0.015	0	0	0	0	0	0.073	0.015	0	0.029	0.01	0	0.012	0.021	94.994	5		[NiFe] hydrogenase metallocenter assembly protein HypE	Protein Metabolism	Common in both disease group		0	0	0	0	0	0	0	0	0.13	0	0	0	0.011	0.037	95.655	1
Alpha-1,2-mannosidase	Carbohydrates	Common in both disease group		0.012	0.011	0	0	0.017	0.061	0	0	0	0.021	0.005	0.013	0.012	0.017	95.006	7		ComF operon protein C	DNA Metabolism	Specific to peri-implantitis group		0	0	0	0	0	0	0	0	0.13	0	0	0	0.011	0.037	95.666	1
Multiple sugar ABC transporter, membrane-spanning permease protein MsmF	Carbohydrates	Common in both disease group		0.005	0	0	0	0	0	0	0.069	0	0.043	0.024	0	0.012	0.022	95.017	4		Haemin uptake system outer membrane receptor	Iron acquisition and metabolism	Common in both disease group		0	0	0.129	0	0	0	0	0	0	0	0	0	0.011	0.037	95.677	1
3-deoxy-D-manno-octulosonic-acid transferase (EC 2.-.-.-)	Cell Wall and Capsule	Common in both disease group		0	0.035	0	0	0	0.095	0	0.01	0	0	0	0	0.012	0.028	95.029	3		hypothetical protein PA3071	Clustering-based subsystems	Common in both disease group		0	0	0	0.023	0.037	0.008	0	0	0.043	0	0.019	0	0.011	0.016	95.688	5
Proline/sodium symporter PutP (TC 2.A.21.2.1)	Amino Acids and Derivatives	Specific to peri-implantitis group		0	0.004	0	0	0	0	0.055	0.002	0.074	0	0	0.006	0.012	0.025	95.041	5		Galactose/methyl galactoside ABC transport system, ATP-binding protein MglA (EC 3.6.3.17)	Carbohydrates	Common in both disease group		0	0.018	0.033	0.023	0.016	0.031	0	0.008	0	0	0	0	0.011	0.013	95.698	6
Candidate zinc-binding lipoprotein ZinT	Membrane Transport	Common in both disease group		0.015	0	0.052	0.021	0	0.006	0.027	0.01	0	0	0.01	0	0.012	0.016	95.052	7		Cobalamin biosynthesis protein CbiG	Cofactors, Vitamins, Prosthetic Groups, Pigments	Common in both disease group		0	0	0.012	0	0.042	0	0	0	0	0	0.074	0	0.011	0.024	95.709	3
NADH-ubiquinone oxidoreductase chain L (EC 1.6.5.3)	Respiration	Common in both disease group		0	0.009	0	0	0	0	0.055	0.008	0	0.021	0.029	0.019	0.012	0.017	95.064	6		Aminopeptidase S (Leu, Val, Phe, Tyr preference) (EC 3.4.11.24)	Clustering-based subsystems	Common in both disease group		0.089	0	0.019	0	0	0	0	0	0	0	0	0.021	0.011	0.026	95.72	3
Integration host factor alpha subunit	DNA Metabolism	Specific to peri-implantitis group		0	0.004	0	0	0.012	0	0	0	0.074	0	0	0.051	0.012	0.024	95.076	4		Threonine dehydratase (EC 4.3.1.19)	Amino Acids and Derivatives	Common in both disease group		0	0	0.029	0.091	0	0	0	0.008	0	0	0	0	0.011	0.027	95.73	3
Putative deoxyribonuclease YcfH	DNA Metabolism	Common in both disease group		0.017	0	0.026	0	0.012	0.015	0	0	0	0	0.019	0.051	0.012	0.015	95.087	6		ABC transporter, periplasmic spermidine putrescine-binding protein PotD (TC 3.A.1.11.1)	Amino Acids and Derivatives	Common in both disease group		0	0	0.011	0	0	0.031	0	0	0.065	0	0	0.021	0.011	0.02	95.741	4
Adenylate cyclase (EC 4.6.1.1)	Miscellaneous	Common in both disease group		0	0	0	0	0.041	0.03	0.018	0.008	0	0.043	0	0	0.012	0.017	95.099	5		Holliday junction DNA helicase RuvA	DNA Metabolism	Common in both disease group		0	0.036	0.006	0.046	0	0.015	0	0.025	0	0	0	0	0.011	0.016	95.752	5
N-carbamoylputrescine amidase (3.5.1.53)	Amino Acids and Derivatives	Common in both disease group		0	0.018	0.052	0	0.017	0.025	0	0.008	0	0	0.019	0	0.012	0.016	95.11	6		Methylcrotonyl-CoA carboxylase biotin-containing subunit (EC 6.4.1.4)	Amino Acids and Derivatives	Specific to peri-implantitis group		0	0	0	0	0	0	0	0	0	0	0	0.128	0.011	0.037	95.763	1
Dihydrodipicolinate reductase (EC 1.3.1.26)	Amino Acids and Derivatives	Common in both disease group		0	0	0	0.021	0	0.025	0.036	0.011	0	0	0.019	0.025	0.012	0.013	95.122	6		Multiple sugar ABC transporter, membrane-spanning permease protein MsmF	Carbohydrates	Common in both disease group		0	0	0.009	0.046	0	0.031	0.024	0	0	0	0.019	0	0.011	0.016	95.773	5
Hydroxymethylpyrimidine ABC transporter, ATPase component	Cofactors, Vitamins, Prosthetic Groups, Pigments	Common in both disease group		0.007	0	0	0.021	0.006	0.021	0.055	0	0	0	0.01	0.019	0.012	0.016	95.134	7		Catabolite control protein A	Regulation and Cell signaling	Common in both disease group		0	0	0.01	0.023	0	0.039	0	0	0	0	0.056	0	0.011	0.019	95.784	4
Predicted L-lactate dehydrogenase, hypothetical protein subunit YkgG	Carbohydrates	Common in both disease group		0.01	0.005	0.026	0.021	0.012	0	0	0	0	0.05	0.014	0	0.011	0.015	95.145	7		Dihydrofolate reductase (EC 1.5.1.3)	Clustering-based subsystems	Common in both disease group		0	0	0.012	0	0	0.015	0	0	0	0	0.099	0	0.011	0.028	95.794	3
Acetylornithine deacetylase (EC 3.5.1.16)	Amino Acids and Derivatives	Common in both disease group		0.024	0	0	0	0	0	0	0.059	0	0	0.029	0.025	0.011	0.019	95.156	4		PTS system, galactose-specific IIC component (EC 2.7.1.69)	Carbohydrates	Common in both disease group		0.044	0	0.009	0	0	0.073	0	0	0	0	0	0	0.011	0.023	95.805	3
Nucleoside triphosphate pyrophosphohydrolase MazG	Dormancy and Sporulation	Common in both disease group		0	0.018	0.052	0	0.017	0.051	0	0	0	0	0	0	0.011	0.02	95.168	4		Transcription regulator [contains diacylglycerol kinase catalytic domain]	Miscellaneous	Common in both disease group		0	0.009	0.007	0	0.016	0	0	0.008	0.086	0	0	0	0.011	0.024	95.816	5
ABC transporter, ATP-binding protein Vex2	Virulence, Disease and Defense	Common in both disease group		0.005	0.009	0	0	0	0.025	0	0.004	0.074	0	0.014	0.006	0.011	0.021	95.179	7		UDP-3-O-[3-hydroxymyristoyl] N-acetylglucosamine deacetylase (EC 3.5.1.-)	Cell Wall and Capsule	Common in both disease group		0	0	0.027	0	0	0	0.032	0.025	0.043	0	0	0	0.011	0.016	95.826	4
Magnesium and cobalt transport protein CorA	Iron acquisition and metabolism	Common in both disease group		0.024	0	0	0.021	0	0	0.036	0.015	0	0.014	0	0.025	0.011	0.013	95.191	6		Urease beta subunit (EC 3.5.1.5)	Amino Acids and Derivatives	Specific to peri-implantitis group		0	0	0	0	0	0	0.126	0	0	0	0	0	0.011	0.036	95.837	1
Transport ATP-binding protein CydC	Respiration	Specific to peri-implantitis group		0.054	0.007	0	0	0.006	0	0	0.057	0	0	0	0.013	0.011	0.021	95.202	5		3-isopropylmalate dehydratase small subunit (EC 4.2.1.33)	Amino Acids and Derivatives	Common in both disease group		0	0	0	0	0	0.031	0.079	0.016	0	0	0	0	0.011	0.024	95.847	3
Phosphate transport ATP-binding protein PstB (TC 3.A.1.7.1)	Phosphorus Metabolism	Common in both disease group		0.022	0.011	0	0	0	0	0.055	0.011	0	0	0	0.038	0.011	0.018	95.214	5		GTP-binding protein YqeH, required for biogenesis of 30S ribosome subunit	Miscellaneous	Common in both disease group		0	0.054	0.053	0	0	0	0	0	0	0	0.019	0	0.011	0.021	95.858	3
Ferrous iron transport protein A	Iron acquisition and metabolism	Common in both disease group		0	0	0	0	0.029	0.034	0	0.031	0	0.043	0	0	0.011	0.017	95.225	4		Ornithine aminotransferase (EC 2.6.1.13)	Amino Acids and Derivatives	Common in both disease group		0	0	0.016	0	0.063	0	0.047	0	0	0	0	0	0.011	0.022	95.868	3
NADH-ubiquinone oxidoreductase chain M (EC 1.6.5.3)	Respiration	Common in both disease group		0	0	0	0	0.006	0.006	0	0.004	0.111	0	0.01	0	0.011	0.031	95.236	5		Aldose 1-epimerase (EC 5.1.3.3)	Carbohydrates	Common in both disease group		0	0	0	0.046	0	0	0.047	0.033	0	0	0	0	0.01	0.019	95.879	3
L-asparaginase I, cytoplasmic (EC 3.5.1.1)	Amino Acids and Derivatives	Common in both disease group		0	0	0	0.021	0.006	0.025	0	0	0.074	0	0.01	0	0.011	0.022	95.248	5		Alanine dehydrogenase (EC 1.4.1.1)	Carbohydrates	Common in both disease group		0	0.036	0.023	0	0	0	0.047	0	0	0	0.019	0	0.01	0.017	95.889	4
Cobyric acid synthase	Cofactors, Vitamins, Prosthetic Groups, Pigments	Common in both disease group		0.015	0	0	0	0.017	0.03	0	0	0.074	0	0	0	0.011	0.022	95.259	4		Ubiquinone biosynthesis monooxygenase UbiB	Cofactors, Vitamins, Prosthetic Groups, Pigments	Common in both disease group		0.089	0.036	0	0	0	0	0	0	0	0	0	0	0.01	0.027	95.899	2
TRAP-type transport system, periplasmic component, predicted N-acetylneuraminate-binding protein	Cell Wall and Capsule	Common in both disease group		0.017	0	0.077	0	0	0	0	0.006	0	0.014	0.014	0.006	0.011	0.022	95.27	6		Competence/damage-inducible protein CinA	Clustering-based subsystems	Common in both disease group		0	0	0.037	0	0	0.023	0	0	0	0	0	0.064	0.01	0.021	95.91	3
Ethanolamine ammonia-lyase heavy chain (EC 4.3.1.7)	Carbohydrates	Common in both disease group		0.007	0.004	0	0	0.006	0	0.1	0.004	0	0	0.014	0	0.011	0.028	95.281	6		Multi antimicrobial extrusion protein (Na(+)/drug antiporter), MATE family of MDR efflux pumps	Virulence, Disease and Defense	Common in both disease group		0	0.027	0.017	0	0	0	0	0.012	0	0	0.068	0	0.01	0.02	95.92	4
D-Ornithine 4,5-aminomutase E subunit (EC 5.4.3.5)	Amino Acids and Derivatives	Common in both disease group		0.039	0.004	0	0	0	0	0	0.006	0	0.043	0.043	0	0.011	0.018	95.293	5		Potassium uptake protein TrkH	Clustering-based subsystems	Common in both disease group		0	0	0.012	0	0	0	0	0	0.086	0	0.025	0	0.01	0.025	95.931	3
Pantoate--beta-alanine ligase (EC 6.3.2.1)	Clustering-based subsystems	Common in both disease group		0.005	0.007	0	0.021	0.017	0.072	0	0.011	0	0	0	0	0.011	0.021	95.304	6		Branched-chain amino acid transport ATP-binding protein LivF (TC 3.A.1.4.1)	Membrane Transport	Common in both disease group		0	0	0.007	0	0.011	0	0.032	0.008	0.022	0	0.012	0.032	0.01	0.012	95.941	7
Dipeptide transport ATP-binding protein DppF (TC 3.A.1.5.2)	Membrane Transport	Common in both disease group		0	0.028	0	0	0.023	0.011	0	0.01	0.037	0.007	0.005	0.013	0.011	0.012	95.315	8		cAMP-binding proteins - catabolite gene activator and regulatory subunit of cAMP-dependent protein kinases	Clustering-based subsystems	Common in both disease group		0	0	0	0	0	0.023	0	0.033	0	0	0.025	0.043	0.01	0.016	95.951	4
Ornithine aminotransferase (EC 2.6.1.13)	Amino Acids and Derivatives	Common in both disease group		0	0	0	0	0.044	0.07	0	0	0	0	0	0.019	0.011	0.023	95.326	3		Cobalt-precorrin-2 C20-methyltransferase (EC 2.1.1.130)	Cofactors, Vitamins, Prosthetic Groups, Pigments	Common in both disease group		0	0	0.012	0	0.032	0	0.063	0.016	0	0	0	0	0.01	0.019	95.961	4
Rod shape-determining protein RodA	Cell Division and Cell Cycle	Common in both disease group		0.01	0.021	0	0	0	0.051	0	0	0	0	0	0.051	0.011	0.02	95.337	4		Positive regulator of CheA protein activity (CheW)	Motility and Chemotaxis	Common in both disease group		0	0.072	0.008	0	0.042	0	0	0	0	0	0	0	0.01	0.023	95.972	3
Cobalt-zinc-cadmium resistance protein CzcD	Virulence, Disease and Defense	Common in both disease group		0	0	0	0	0.032	0.008	0.091	0	0	0	0	0	0.011	0.027	95.348	3		Chemotaxis protein CheX	Motility and Chemotaxis	Common in both disease group		0	0.072	0	0	0.021	0	0	0	0	0	0.019	0.011	0.01	0.021	95.982	4
Disulfide bond regulator	Clustering-based subsystems	Common in both disease group		0	0.028	0	0	0.012	0.034	0	0	0	0.057	0	0	0.011	0.019	95.359	4		Transketolase, N-terminal section (EC 2.2.1.1)	Carbohydrates	Common in both disease group		0	0.027	0.034	0	0	0	0.024	0	0	0	0.037	0	0.01	0.015	95.992	4
Ferritin-like protein 2	Miscellaneous	Common in both disease group		0.01	0.025	0	0.032	0.012	0.04	0	0	0	0	0	0.013	0.011	0.014	95.37	6		Phosphate transport system regulatory protein PhoU	Phosphorus Metabolism	Common in both disease group		0	0	0	0	0	0.085	0	0	0	0	0.037	0	0.01	0.026	96.002	2
Phosphopantetheine adenylyltransferase (EC 2.7.7.3)	Clustering-based subsystems	Common in both disease group		0.005	0	0.052	0	0	0	0.018	0.031	0	0	0	0.025	0.011	0.017	95.381	5		Acyl-CoA dehydrogenase, short-chain specific (EC 1.3.99.2)	Amino Acids and Derivatives	Common in both disease group		0.066	0	0.007	0	0.016	0	0	0	0	0	0	0.032	0.01	0.02	96.012	4
Phosphoribosylaminoimidazole carboxylase catalytic subunit (EC 4.1.1.21)	Nucleosides and Nucleotides	Common in both disease group		0	0.019	0	0	0.026	0.023	0.018	0.011	0	0	0.019	0.013	0.011	0.01	95.391	7		Putative deoxyribonuclease YcfH	DNA Metabolism	Common in both disease group		0	0	0.026	0	0	0.019	0.047	0.029	0	0	0	0	0.01	0.016	96.023	4
B12 binding domain of Methylmalonyl-CoA mutase (EC 5.4.99.2)	Carbohydrates	Common in both disease group		0.024	0.004	0	0	0	0	0	0.031	0	0.071	0	0	0.011	0.022	95.402	4		Pyrophosphate--fructose 6-phosphate 1-phosphotransferase, beta subunit (EC 2.7.1.90)	Carbohydrates	Common in both disease group		0	0.018	0.005	0	0.032	0	0	0.037	0	0	0.019	0.011	0.01	0.013	96.033	6
Virulence-associated cell-wall-anchored protein SasG (LPXTG motif), binding to squamous nasal epithelial cells	Virulence, Disease and Defense	Specific to peri-implantitis group		0.027	0	0	0.095	0	0	0	0	0	0	0	0.006	0.011	0.028	95.413	3		Magnesium and cobalt transport protein CorA	Iron acquisition and metabolism	Common in both disease group		0	0	0.009	0	0	0.015	0.024	0.012	0	0	0.05	0.011	0.01	0.015	96.043	6
Probable L-ascorbate-6-phosphate lactonase UlaG (EC 3.1.1.-) (L-ascorbate utilization protein G)	Carbohydrates	Common in both disease group		0.027	0.005	0	0	0	0.004	0.055	0.011	0	0	0	0.025	0.011	0.017	95.424	6		Lysyl-tRNA synthetase (class I) (EC 6.1.1.6)	Protein Metabolism	Common in both disease group		0	0.045	0	0	0.011	0	0	0	0.065	0	0	0	0.01	0.022	96.053	3
Cobyrinic acid A,C-diamide synthase	Cofactors, Vitamins, Prosthetic Groups, Pigments	Common in both disease group		0.029	0.014	0	0.042	0.041	0	0	0	0	0	0	0	0.011	0.017	95.434	4		Hydroxymethylpyrimidine ABC transporter, substrate-binding component	Cofactors, Vitamins, Prosthetic Groups, Pigments	Common in both disease group		0	0	0.04	0	0	0.031	0	0	0	0	0.05	0	0.01	0.019	96.063	3
PTS system, galactitol-specific IIC component (EC 2.7.1.69)	Carbohydrates	Common in both disease group		0.005	0.005	0	0.011	0	0	0.027	0	0	0.078	0	0	0.011	0.023	95.445	5		3-dehydroquinate dehydratase II (EC 4.2.1.10)	Amino Acids and Derivatives	Common in both disease group		0	0	0.019	0	0	0	0	0	0	0	0.037	0.064	0.01	0.021	96.073	3
Ubiquinol--cytochrome c reductase, cytochrome B subunit (EC 1.10.2.2)	Respiration	Common in both disease group		0	0.005	0	0	0	0	0.091	0	0	0	0.005	0.025	0.011	0.026	95.455	4		Na(+)-translocating NADH-quinone reductase subunit D (EC 1.6.5.-)	Respiration	Common in both disease group		0	0.018	0.01	0	0.005	0	0.008	0.016	0.043	0	0.019	0	0.01	0.013	96.083	7
Lipoteichoic acid synthase LtaS Type IIc	Cell Wall and Capsule	Common in both disease group		0.005	0	0	0.063	0	0.004	0	0	0	0	0.01	0.044	0.011	0.021	95.466	5		Lipid carrier : UDP-N-acetylgalactosaminyltransferase (EC 2.4.1.-)	Clustering-based subsystems	Common in both disease group		0.089	0	0.008	0.023	0	0	0	0	0	0	0	0	0.01	0.026	96.093	3
cAMP-binding proteins - catabolite gene activator and regulatory subunit of cAMP-dependent protein kinases	Clustering-based subsystems	Common in both disease group		0.01	0	0.052	0	0	0	0.036	0.015	0	0	0	0.013	0.01	0.017	95.476	5		Chorismate mutase I (EC 5.4.99.5)	Amino Acids and Derivatives	Common in both disease group		0	0.036	0.006	0.046	0	0	0.032	0	0	0	0	0	0.01	0.017	96.103	4
Proline racemase (EC 5.1.1.4)	Amino Acids and Derivatives	Common in both disease group		0	0.05	0	0	0	0.051	0	0	0	0	0	0.025	0.01	0.02	95.487	3		Hydroxylamine reductase (EC 1.7.-.-)	Nitrogen Metabolism	Common in both disease group		0	0.018	0.026	0	0	0.015	0	0.029	0	0	0.031	0	0.01	0.013	96.113	5
Short chain fatty acids transporter	Fatty Acids, Lipids, and Isoprenoids	Common in both disease group		0	0.009	0	0	0.029	0.013	0	0	0	0.014	0.048	0.013	0.01	0.015	95.497	6		Sulfate adenylyltransferase, dissimilatory-type (EC 2.7.7.4)	Sulfur Metabolism	Common in both disease group		0	0	0	0	0	0	0	0	0.043	0	0	0.075	0.01	0.024	96.122	2
Orotidine 5'-phosphate decarboxylase (EC 4.1.1.23)	Nucleosides and Nucleotides	Common in both disease group		0.017	0.011	0	0.011	0.009	0.021	0	0	0	0.029	0.029	0	0.01	0.011	95.508	7		Hydrolase (HAD superfamily), YqeK	Miscellaneous	Common in both disease group		0	0	0.027	0	0	0	0.032	0.016	0	0	0	0.043	0.01	0.016	96.132	4
Acyl-CoA dehydrogenase, short-chain specific (EC 1.3.99.2)	Amino Acids and Derivatives	Common in both disease group		0	0.016	0	0	0.017	0.021	0	0.033	0	0	0.038	0	0.01	0.014	95.518	5		Shikimate 5-dehydrogenase I alpha (EC 1.1.1.25)	Amino Acids and Derivatives	Common in both disease group		0	0	0.033	0	0.084	0	0	0	0	0	0	0	0.01	0.025	96.142	2
Dihydrofolate synthase (EC 6.3.2.12)	Cofactors, Vitamins, Prosthetic Groups, Pigments	Common in both disease group		0.02	0.021	0	0.011	0.015	0.011	0	0	0	0.021	0.014	0.013	0.01	0.008	95.528	8		tRNA dihydrouridine synthase B (EC 1.-.-.-)	RNA Metabolism	Common in both disease group		0	0	0	0	0.063	0.039	0.016	0	0	0	0	0	0.01	0.02	96.152	3
Folylpolyglutamate synthase (EC 6.3.2.17)	Cofactors, Vitamins, Prosthetic Groups, Pigments	Common in both disease group		0.02	0.021	0	0.011	0.015	0.011	0	0	0	0.021	0.014	0.013	0.01	0.008	95.539	8		Queuosine Biosynthesis QueC ATPase	Cofactors, Vitamins, Prosthetic Groups, Pigments	Common in both disease group		0	0	0.029	0	0	0	0.063	0	0	0	0.025	0	0.01	0.02	96.162	3
DNA polymerase III delta prime subunit (EC 2.7.7.7)	DNA Metabolism	Common in both disease group		0	0.004	0.052	0.021	0.02	0.023	0	0	0	0	0.005	0	0.01	0.016	95.549	6		Dihydrolipoamide succinyltransferase component (E2) of 2-oxoglutarate dehydrogenase complex (EC 2.3.1.61)	Carbohydrates	Common in both disease group		0	0	0.015	0	0	0.046	0.032	0.025	0	0	0	0	0.01	0.016	96.171	4
Beta-galactosidase 3	Carbohydrates	Common in both disease group		0	0	0.052	0	0	0	0.073	0	0	0	0	0	0.01	0.025	95.56	2		Pyridoxine biosynthesis glutamine amidotransferase, synthase subunit (EC 2.4.2.-)	Cofactors, Vitamins, Prosthetic Groups, Pigments	Common in both disease group		0	0	0.009	0	0.032	0.008	0.047	0.008	0	0	0.012	0	0.01	0.015	96.181	6
Nitrous-oxide reductase (EC 1.7.99.6)	Nitrogen Metabolism	Common in both disease group		0.01	0.014	0	0	0	0	0.027	0	0	0.014	0.014	0.044	0.01	0.014	95.57	6		Phage capsid and scaffold	Phages, Prophages, Transposable elements, Plasmids	Common in both disease group		0	0	0	0.046	0	0	0.016	0	0	0	0.012	0.043	0.01	0.017	96.191	4
Ferric uptake regulation protein	Iron acquisition and metabolism	Common in both disease group		0	0.039	0	0.042	0	0	0	0	0	0.043	0	0	0.01	0.019	95.58	3		Aldehyde dehydrogenase A (EC 1.2.1.22)	Carbohydrates	Common in both disease group		0	0	0	0	0	0.108	0	0.008	0	0	0	0	0.01	0.031	96.2	2
Thiamine-monophosphate kinase (EC 2.7.4.16)	Cofactors, Vitamins, Prosthetic Groups, Pigments	Common in both disease group		0.039	0	0	0	0.012	0	0	0	0	0.029	0.019	0.025	0.01	0.014	95.591	5		NADH peroxidase Npx (EC 1.11.1.1)	Virulence, Disease and Defense	Common in both disease group		0.044	0	0.009	0	0	0.027	0.024	0	0	0	0	0.011	0.01	0.015	96.21	5
L-threonine 3-O-phosphate decarboxylase (EC 4.1.1.81)	Cofactors, Vitamins, Prosthetic Groups, Pigments	Common in both disease group		0	0	0	0	0	0.025	0.073	0	0	0	0	0.025	0.01	0.022	95.601	3		YjeF protein, function unknown	Cell Wall and Capsule	Common in both disease group		0	0	0	0.023	0.032	0	0.016	0.012	0	0	0	0.032	0.01	0.013	96.22	5
Peptide chain release factor 3	Protein Metabolism	Common in both disease group		0.022	0.018	0	0	0.015	0.008	0.045	0.015	0	0	0	0	0.01	0.014	95.611	6		Glycosyltransferase (EC 2.4.1.-)	Clustering-based subsystems	Common in both disease group		0	0.009	0.011	0	0	0	0.008	0	0.043	0	0	0.043	0.01	0.016	96.229	5
Uridine kinase (EC 2.7.1.48) [C1]	Nucleosides and Nucleotides	Common in both disease group		0.005	0	0.026	0	0	0	0.036	0.004	0	0	0.014	0.038	0.01	0.015	95.621	6		Branched-chain amino acid transport ATP-binding protein LivG (TC 3.A.1.4.1)	Membrane Transport	Common in both disease group		0	0	0	0	0.021	0	0.016	0	0.065	0	0.012	0	0.009	0.019	96.239	4
Substrate-specific component QueT (COG4708) of predicted queuosine-regulated ECF transporter	Membrane Transport	Common in both disease group		0	0.014	0	0.042	0	0	0	0.019	0	0.029	0.019	0	0.01	0.014	95.632	5		2,3-butanediol dehydrogenase, R-alcohol forming, (R)- and (S)-acetoin-specific (EC 1.1.1.4)	Carbohydrates	Common in both disease group		0.066	0	0.003	0	0	0	0	0.012	0	0	0.031	0	0.009	0.02	96.248	4
Outer membrane vitamin B12 receptor BtuB	Cofactors, Vitamins, Prosthetic Groups, Pigments	Common in both disease group		0.002	0.004	0	0.021	0.041	0.036	0	0	0	0	0.019	0	0.01	0.015	95.642	6		Aminobenzoyl-glutamate transport protein	Cofactors, Vitamins, Prosthetic Groups, Pigments	Common in both disease group		0	0	0.01	0.034	0.021	0	0	0.004	0.043	0	0	0	0.009	0.015	96.257	5
Potassium uptake protein TrkH	Clustering-based subsystems	Common in both disease group		0	0.028	0	0	0.035	0.042	0	0.008	0	0	0.01	0	0.01	0.016	95.652	5		Haemin uptake system permease protein	Iron acquisition and metabolism	Common in both disease group		0	0	0	0	0.063	0	0	0.049	0	0	0	0	0.009	0.022	96.267	2
3-polyprenyl-4-hydroxybenzoate carboxy-lyase (EC 4.1.1.-)	Cofactors, Vitamins, Prosthetic Groups, Pigments	Specific to peri-implantitis group		0	0.016	0	0	0	0	0.055	0	0	0	0.014	0.038	0.01	0.018	95.662	4		Spermidine Putrescine ABC transporter permease component potC (TC_3.A.1.11.1)	Amino Acids and Derivatives	Common in both disease group		0.044	0	0.008	0	0.021	0.008	0	0	0	0	0.031	0	0.009	0.015	96.276	5
Uncharacterized protein ImpC	Clustering-based subsystems	Common in both disease group		0	0.011	0.103	0	0	0.008	0	0	0	0	0	0	0.01	0.03	95.673	3		Hydroxyacylglutathione hydrolase (EC 3.1.2.6)	Carbohydrates	Common in both disease group		0	0	0.073	0	0	0	0.039	0	0	0	0	0	0.009	0.023	96.286	2
Ribosome small subunit-stimulated GTPase EngC	Clustering-based subsystems	Common in both disease group		0.015	0	0	0	0	0.047	0.018	0	0	0.043	0	0	0.01	0.017	95.683	4		Peptide chain release factor 3	Protein Metabolism	Common in both disease group		0	0.018	0.009	0	0.016	0.004	0	0.037	0.022	0	0.006	0	0.009	0.012	96.295	7
[truncated: 1,452 more rows]

## Sheet: TableS4
Supplementary Table S4. Relative read abundances (%) of mRNA clusters assigned with functional genes in the KEGG (in the descending order of mean values)
[truncated: 1,383 more rows]
