# Supplementary material for: Distinct interacting core taxa in co-occurrence networks enable discrimination of polymicrobial oral diseases with similar symptoms
Source: Sci Rep. 2016 Aug 8;6:30997. doi: 10.1038/srep30997 (PMC4976368; doi:10.1038/srep30997)
Supplement: Supplementary Dataset 2 [file srep30997-s3.xlsx]

## Sheet: TableS5
Supplementary Table S5. Relative read abundances (%) of mRNA clusters assigned with functional genes in the NCBI nr (in the descending order of mean values)
Function	Specificity to disease groups		Peri-implantitis; sample IDs																	Function	Specificity to disease groups		Periodontitis; sample IDs
			1	2	3	4	5	6	7	8	9	10	11	12	Mean	Standard deviation	Cumulative sum of mean	Number of samples detected					1	2	3	4	5	6	7	8	9	10	11	12	Mean	Standard deviation	Cumulative sum of mean	Number of samples detected
hypothetical protein	Common in two disease groups		25.9548	33.6069	20.6613	37.6392	33.7529	35.6033	22.4885	31.9684	42.5565	30.1123	35.9783	31.9202	31.8536	6.30005	31.8536	12		hypothetical protein	Common in two disease groups		47.3149	41.0129	22.3393	32.3999	32.6067	31.6885	35.3239	31.4545	42.2033	52.4617	40.8976	40.4511	37.5129	8.14502	37.5129	12
hypothetical protein HMPREF1534_03161	Common in two disease groups		3.70573	4.98605	1.50958	3.72218	3.0466	12.4308	0.0524842	1.86099	0.854874	0.992703	1.38822	1.71322	3.02196	3.28899	34.8755	12		hypothetical protein HMPREF1534_03161	Common in two disease groups		0.112995	3.89008	0.0404928	29.6273	2.52721	2.60542	12.7833	19.9754	0.462912	0.367438	7.846	5.98489	7.18528	9.27713	44.6981	12
hypothetical protein MIC448_750005	Common in two disease groups		0.473774	0.737796	8.3357	0.118811	0.245335	0.232585	4.16943	0.0616697	0.063618	0.0174708	0.119391	0.185931	1.23013	2.51656	36.1056	12		hydrolase	Common in two disease groups		2.63715	1.49763	0.806231	0.301186	0.65151	1.66684	0.459917	0.888272	1.76859	8.39618	0.326992	0.792536	1.68275	2.2263	46.3809	12
uncharacterized protein	Common in two disease groups		2.82141	0.701305	0.215811	2.26965	1.57044	0.494947	0.104412	1.26958	0.771228	0.458186	0.755488	0.392745	0.985433	0.845353	37.0911	12		uncharacterized protein	Common in two disease groups		0.429392	1.30313	0.387289	0.539062	2.26423	0.131641	0.501338	0.582071	0.996283	1.09194	0.83289	0.419103	0.789864	0.574057	47.1708	12
membrane protein	Common in two disease groups		1.01434	0.802187	1.2684	0.781992	0.745905	0.673025	1.59625	0.894396	0.464643	0.840555	0.825101	1.71119	0.968165	0.37335	38.0592	12		membrane protein	Common in two disease groups		0.753341	0.742429	1.27746	0.419873	1.00493	1.05658	0.79007	0.498292	0.502016	0.153919	0.682973	0.910846	0.732728	0.309664	47.9035	12
hydrolase	Specific to peri-implantitis group		0.332592	0.391968	0.41123	0.641369	0.74286	0.208898	1.06378	0.291803	3.45983	0.765228	1.4725	0.786103	0.880679	0.888923	38.9399	12		cell wall-associated hydrolase	Common in two disease groups		0.475817	0.469513	0.178693	0.0338571	0.427536	0.838969	0.190906	0.25206	1.89025	2.15674	0.063953	0.276477	0.604564	0.699719	48.5081	12
pilus assembly protein	Specific to peri-implantitis group		0.25278	0.0850797	0.00239828	0.0928885	0.542925	0.0655001	0	2.41032	0.0567673	6.17797	0.242302	0.149766	0.839891	1.80844	39.7798	11		conserved hypothetical protein	Common in two disease groups		0.353358	0.340368	0.293536	0.96608	0.184955	1.10726	0.159992	0.193008	0.720561	1.80186	0.216518	0.143879	0.540115	0.514877	49.0482	12
hypothetical protein ANG_1552	Common in two disease groups		1.64312	0.188726	0.757914	0.510887	0	0.401008	0.684103	0.33376	0.0235825	0.0388568	0.227607	0.827071	0.469719	0.467233	40.2495	11		hypothetical protein FNP_1655	Common in two disease groups		0.0282484	0.248303	0.00311467	0.100545	0.310359	0.00775439	0.343636	0.0859697	4.21101	0.10021	0.256582	0.130919	0.485554	1.17902	49.5337	12
elongation factor Tu	Common in two disease groups		0.445916	0.349803	0.40844	0.328231	0.460402	0.370232	0.660777	0.444638	0.280218	0.444173	0.422637	0.547618	0.430257	0.100904	40.6798	12		hypothetical protein TTRE_0000969201l	Common in two disease groups		0	0.534806	0.040253	0.0812096	0.38198	0.759914	0.177633	0.231457	0.868392	1.34898	0.159974	0.926507	0.459259	0.429543	49.993	11
glyceraldehyde-3-phosphate dehydrogenase	Common in two disease groups		0.670497	0.161802	0.488301	0.337044	0.136947	0.173629	0.963805	0.738444	0.0792997	0.323697	0.243833	0.426763	0.395339	0.274366	41.0751	12		elongation factor Tu	Common in two disease groups		0.33329	0.503953	0.408521	0.199123	0.602111	0.43976	0.424082	0.359316	0.321766	0.0939507	0.445989	0.472022	0.383657	0.136258	50.3766	12
cell wall-associated hydrolase	Common in two disease groups		0.199933	0.286885	0.0764439	0.250409	0.408342	0.21153	0.561589	0.116518	1.31367	0.29221	0.719346	0.226588	0.388622	0.343627	41.4637	12		pilus assembly protein	Common in two disease groups		2.58944	0.072703	0.773614	0	0.000520148	0	0.191431	0.265415	0.0836986	0.103093	0.19302	0.0295027	0.358537	0.734182	50.7352	10
hypothetical protein Q619_VDC00599G0024	Common in two disease groups		1.82835	0.097326	0.554338	0.971523	0	0.0114386	0	0.0825969	0	0.073892	0.0360686	0.014563	0.305842	0.563669	41.7696	9		flavodoxin	Common in two disease groups		0.184376	0.58349	0.261131	0.672972	0.602525	0.117478	0.442684	0.102796	0.518648	0.022674	0.304473	0.475632	0.357406	0.220428	51.0926	12
hypothetical protein FNP_1655	Common in two disease groups		0.092489	0.0761988	0	0.419657	0.0519675	0.988486	0	0.213091	0.512925	0	0.766141	0.348989	0.289162	0.328103	42.0588	9		hypothetical protein MIC448_750005	Common in two disease groups		0.588623	0.307973	0.0446215	0	0	0.575616	1.27097	0.513702	0.0972357	0.130507	0.087935	0.487142	0.342027	0.371929	51.4346	10
conserved hypothetical protein	Common in two disease groups		0.166451	0.223583	0.274051	0.386101	0.197631	0.0886027	0.479908	0.068348	0.534307	0.401125	0.264671	0.281168	0.280496	0.146201	42.3392	12		RNAase	Common in two disease groups		0.242947	0.175731	0.120421	0.0417496	0.162137	0.486952	0.0696967	0.161454	0.516448	1.30369	0.0504158	0.169075	0.291726	0.35377	51.7263	12
DEAD/DEAH box helicase	Common in two disease groups		0.0195542	0.0147266	0	1.03681	0.0190208	0.0162302	0.00951147	0.533039	0.0226538	1.62091	0.0188551	0.0180319	0.277445	0.527881	42.6167	11		glyceraldehyde-3-phosphate dehydrogenase	Common in two disease groups		0.589301	0.115658	0.138674	0.187216	0.112781	0.592478	0.428274	0.142802	0.0715813	0	0.417024	0.186662	0.248538	0.203407	51.9749	11
hypothetical protein TTRE_0000969201l	Common in two disease groups		0.0232409	0.355	0.0325141	0.00982466	0.412742	0.0424914	0.0282605	0.012749	1.3678	0.245596	0.624095	0.1025	0.271401	0.398649	42.8881	12		uncharacterized protein	Common in two disease groups		0.0384958	0.200634	0.102753	0.333935	0.176075	0.00781468	0.506946	0.146657	1.00479	0.0322524	0.0928571	0.148122	0.232611	0.280469	52.2075	12
unnamed protein product	Common in two disease groups		0.0417453	0.0816285	0.878688	0.157518	0.30094	0.0646307	0.922355	0.0188026	0.0486342	0.0272208	0.0813703	0.255796	0.239944	0.321279	43.128	12		50S ribosomal protein L10	Common in two disease groups		0.311281	0.10604	0.563099	0.138958	0.245243	0.284308	0.225508	0.260458	0.0425614	0.0323744	0.339766	0.194327	0.22866	0.145488	52.4361	12
transcriptional regulator	Common in two disease groups		0.292218	0.206985	0.165471	0.297819	0.167544	0.191962	0.221377	0.34126	0.121043	0.234951	0.291032	0.333831	0.238791	0.0716299	43.3668	12		cell wall-associated hydrolase	Common in two disease groups		0.170089	0.122317	0.104869	0.027811	0.105992	0.357585	0.0245398	0.115467	0.19166	1.22303	0.0330963	0.0636886	0.211679	0.331483	52.6478	12
flavodoxin	Specific to peri-implantitis group		0.342552	0.378245	0.141945	0.214184	0.370578	0.227613	0.0194642	0.27309	0.248765	0.224067	0.0898883	0.292204	0.235216	0.109611	43.602	12		cell wall-associated hydrolasel	Common in two disease groups		0.114309	0.233886	0.103312	0.0613069	0.13996	0.293185	0.0183273	0.161219	0.453697	0.785075	0.014732	0.117557	0.208047	0.219688	52.8559	12
50S ribosomal protein L10	Common in two disease groups		0.422178	0.187025	0.252296	0.138012	0.146171	0.208621	0.270228	0.373085	0.121999	0.183166	0.173267	0.320035	0.233007	0.096478	43.8351	12		hypothetical protein BACFIN_08988	Common in two disease groups		0	0.066214	0	2.03325	0	0	0.0256583	0.097545	0	0	0.0924293	0.0232744	0.194864	0.580131	53.0507	6
hypothetical protein BN871_AB_00880	Common in two disease groups		0	0	2.69897	0	0	0	0	0	0	0	0	0	0.224914	0.779124	44.06	1		Cell wall-associated hydrolase	Common in two disease groups		0.16038	0.0593784	0.167398	0.0705147	0.0300083	0.604641	0.0529094	0.114731	0.123817	0.803271	0.0270688	0.0336577	0.187315	0.249745	53.238	12
RNAase	Common in two disease groups		0.117472	0.083157	0.221701	0.135831	0.185065	0.037872	0.171721	0.040169	1.05224	0.100206	0.34168	0.192179	0.223275	0.274329	44.2832	12		flagellin	Common in two disease groups		0.10291	0.238722	0.108392	0.0154868	0.263461	0.0784221	0.463719	0.0584213	0.0542573	0.0467572	0.415972	0.38508	0.185967	0.16097	53.424	12
50S ribosomal protein L7/L12	Common in two disease groups		0.298691	0.202331	0.26652	0.219909	0.166124	0.135577	0.116	0.230428	0.316169	0.164519	0.293909	0.24214	0.221026	0.065982	44.5043	12		hypothetical protein ANG_1552	Common in two disease groups		0.163647	0.228325	0.0180444	0.0323594	0.0171232	0.366855	0.0530857	0.0439439	0.115342	0.806288	0.325966	0.0541736	0.185429	0.229603	53.6094	12
ISSod2, transposase OrfA	Common in two disease groups		0	0.180645	0	0.00896297	0.00638182	0.0265228	0	0.893236	0.623908	0.0197695	0.566133	0.0311696	0.196394	0.313283	44.7007	9		transcriptional regulator	Common in two disease groups		0.127582	0.174956	0.224569	0.100614	0.192806	0.278424	0.200617	0.178644	0.250639	0.011915	0.18	0.147069	0.17232	0.0706842	53.7818	12
50S ribosomal protein L1	Common in two disease groups		0.219841	0.197678	0.231516	0.218689	0.195954	0.202825	0.131383	0.129361	0.117339	0.183648	0.124661	0.393712	0.195551	0.0747888	44.8962	12		lipoprotein	Common in two disease groups		0.0331504	0.244902	0.0849116	0.0711807	0.624197	0.0961417	0.0728723	0.106554	0.0755902	0.0234823	0.254678	0.250807	0.161539	0.167813	53.9433	12
flagellin	Common in two disease groups		0.00939506	0.372916	0.08461	0.186959	0.482152	0.0935368	0.013814	0.260237	0.26051	0.269425	0.168007	0.0864752	0.19067	0.144694	45.0869	12		hypothetical protein JCM18909_1559	Common in two disease groups		0.652197	0.110356	0	0.0164635	0	0.361865	0.708975	0.0223574	0.0146706	0.0164084	0.0132675	0	0.159713	0.263967	54.103	9
30S ribosomal protein S15	Common in two disease groups		0.124032	0.1524	0.329059	0.125139	0.0914052	0.152093	0.383711	0.138053	0.1682	0.0662162	0.22325	0.209105	0.180222	0.0938137	45.2671	12		50S ribosomal protein L7/L12	Common in two disease groups		0.154684	0.121303	0.0787273	0.0956593	0.313863	0.201199	0.0602062	0.237726	0.183839	0.029931	0.186417	0.182293	0.153821	0.080828	54.2568	12
uncharacterized protein	Common in two disease groups		0.253139	0.270739	0.112627	0.186365	0.237677	0.100974	0.0102126	0.184361	0.225516	0.0895151	0.294936	0.135277	0.175112	0.0862154	45.4422	12		50S ribosomal protein L1	Common in two disease groups		0.0642447	0.137041	0.360729	0.0997601	0.195435	0.248085	0.115387	0.19717	0.075168	0.0188182	0.138582	0.169956	0.151698	0.0918811	54.4085	12
50S ribosomal protein L11	Common in two disease groups		0.211937	0.148365	0.177314	0.135718	0.153615	0.187399	0.319355	0.11888	0.0903084	0.204211	0.0794148	0.214943	0.170122	0.0651526	45.6123	12		ISSod2, transposase OrfA	Common in two disease groups		0.0416294	0.888662	0.00459046	0	0.0435589	0	0.0135042	0.00993661	0.0513475	0	0.17911	0.496116	0.144038	0.273951	54.5526	9
30S ribosomal protein S4	Common in two disease groups		0.235736	0.150359	0.204274	0.0909193	0.11176	0.156945	0.394711	0.180532	0.1136	0.14062	0.114987	0.133125	0.168964	0.0824186	45.7813	12		50S ribosomal protein L11	Common in two disease groups		0.066842	0.0827916	0.349024	0.151196	0.199348	0.302323	0.0888188	0.173827	0.0405763	0.0254499	0.145114	0.0812166	0.142211	0.101133	54.6948	12
30S ribosomal protein S9	Common in two disease groups		0.22064	0.195524	0.0516254	0.119894	0.165148	0.227818	0.0918917	0.19757	0.135657	0.159475	0.152349	0.305273	0.168572	0.0673138	45.9499	12		Hypothetical protein	Common in two disease groups		0.588623	0	0.0831167	0.0218238	0.0108258	0.070077	0.895052	0.00185104	0.0252666	0	0.00517981	0	0.141818	0.289094	54.8366	9
50S ribosomal protein L13	Common in two disease groups		0.311724	0.240335	0	0.122572	0.146228	0.208945	0.0999246	0.318493	0.0852817	0.120576	0.150249	0.192877	0.166434	0.0932277	46.1163	11		30S ribosomal protein S9	Common in two disease groups		0.0722715	0.146746	0.269471	0.111834	0.205929	0.109503	0.137756	0.223543	0.0577469	0	0.115415	0.19063	0.136737	0.0761909	54.9733	11
fructose-bisphosphate aldolase	Common in two disease groups		0.163535	0.0917465	0.113771	0.088489	0.0992113	0.221912	0.231733	0.369065	0.06612	0.186676	0.118328	0.214895	0.16379	0.0865535	46.2801	12		DNA-binding protein	Common in two disease groups		0.0932752	0.0983424	0.17456	0.0398345	0.246323	0.0848116	0.0695476	0.143122	0.275321	0.0258495	0.131819	0.214656	0.133122	0.0802748	55.1065	12
enolase	Common in two disease groups		0.243221	0.0695172	0.137542	0.155288	0.0883522	0.107788	0.157456	0.423145	0.0473999	0.226769	0.152549	0.139858	0.162407	0.100127	46.4425	12		fructose-bisphosphate aldolase	Common in two disease groups		0.258847	0.10138	0.156449	0.0749729	0.123156	0.188597	0.194687	0.0544274	0.0404959	0	0.172798	0.185061	0.129239	0.0764506	55.2357	11
50S ribosomal protein L19	Common in two disease groups		0.194952	0.154422	0.0289013	0.0980214	0.11503	0.132267	0.329576	0.231426	0.149299	0.0992993	0.192505	0.16395	0.157471	0.0761126	46.6	12		50S ribosomal protein L2	Common in two disease groups		0.0520498	0.0870435	0.500687	0.0505368	0.159732	0.146425	0.0643071	0.12274	0.0407194	0.0335275	0.113661	0.175658	0.128924	0.126772	55.3646	12
50S ribosomal protein L17	Common in two disease groups		0.148281	0.151882	0.10233	0.0735742	0.159613	0.140158	0.120795	0.180884	0.195342	0.0987979	0.176174	0.227396	0.147936	0.0441252	46.7479	12		hypothetical protein FSCG_01539	Common in two disease groups		0.16555	0.0615946	0.0932995	0.0218238	0.0808375	0.0403938	0.0179011	0.118547	0.145854	0.696033	0.0351741	0.0608925	0.128158	0.185008	55.4928	12
30S ribosomal protein S7	Common in two disease groups		0.129646	0.130608	0.266674	0.0601105	0.115282	0.0888941	0.293387	0.112668	0.11897	0.158097	0.135515	0.16312	0.147748	0.0679075	46.8957	12		translation initiation factor IF-1	Common in two disease groups		0.0650107	0.113602	0.488015	0.0785844	0.098576	0.18349	0.10702	0.248293	0.0298335	0	0.122658	0	0.127924	0.134	55.6207	10
single-stranded DNA-binding protein	Common in two disease groups		0.261418	0.137454	0.144959	0.0913109	0.0768329	0.246847	0.0890681	0.143263	0.156214	0.190937	0.135865	0.0825619	0.146394	0.0609307	47.0421	12		30S ribosomal protein S7	Common in two disease groups		0.0593633	0.101734	0.376599	0.0685303	0.132663	0.186873	0.0981406	0.121606	0.0356537	0.0287779	0.154632	0.149883	0.126205	0.0927762	55.7469	12
30S ribosomal protein S20	Common in two disease groups		0.200799	0.308155	0	0.16692	0.109452	0.237459	0	0.160804	0.262159	0.0333109	0.163996	0.0900721	0.144427	0.10086	47.1865	10		hypothetical protein MARHY0556	Common in two disease groups		0	0.586158	0	0	0.407027	0	0.0630939	0.0649955	0	0.337318	0.0371923	0	0.124649	0.201399	55.8716	6
cell wall-associated hydrolasel	Common in two disease groups		0.285793	0.0522994	0.0513001	0.191423	0.0974846	0.0249023	0.357395	0.0937014	0.164081	0.11535	0.116713	0.152763	0.141934	0.0980565	47.3284	12		50S ribosomal protein L13	Common in two disease groups		0.0678238	0.121019	0.230767	0.133996	0.169308	0.0910289	0.16422	0.184831	0.0500417	0	0.118131	0.139669	0.12257	0.0634056	55.9941	11
lipoprotein	Common in two disease groups		0.0712845	0.303858	0.0369484	0.0302923	0.269671	0.111883	0.0830792	0.0969041	0.105695	0.232474	0.139219	0.175398	0.138059	0.0893745	47.4665	12		30S ribosomal protein S20	Common in two disease groups		0.0359528	0.142619	0.0320556	0.0314004	0.295139	0.0595552	0.143862	0.215046	0.101961	0.0425141	0.1602	0.202578	0.121907	0.0862401	56.116	12
DNA-binding protein	Common in two disease groups		0.138706	0.195088	0.158253	0.162153	0.179446	0.104111	0.0594337	0.140942	0.139412	0.103702	0.120948	0.136747	0.136579	0.0366147	47.603	12		unnamed protein product	Common in two disease groups		0.0754666	0.114731	0.0545591	0.0364745	0.09827	0.505789	0.0580624	0.0955059	0.0228754	0.191772	0.0679344	0.0866534	0.117341	0.129802	56.2334	12
ABC transporter substrate-binding protein	Common in two disease groups		0.149882	0.113614	0.125639	0.100412	0.134614	0.0630646	0.243123	0.271574	0.0805687	0.119591	0.107714	0.0753012	0.132091	0.0638804	47.7351	12		50S ribosomal protein L17	Common in two disease groups		0.0494071	0.102476	0.067198	0.0749941	0.212541	0.181681	0.12565	0.176313	0.193306	0.0276035	0.0784852	0.0995276	0.115765	0.0614328	56.3491	12
hypothetical protein Q615_SPAC00113G0176	Common in two disease groups		0.72347	0.0662598	0	0.681183	0	0	0	0.0189413	0	0	0.0436546	0.0423019	0.131318	0.267808	47.8665	6		30S ribosomal protein S13	Common in two disease groups		0.115881	0.10635	0.420251	0.0361153	0.107098	0.0721025	0.0729013	0.14478	0.0612972	0.0592793	0.0795349	0.0972724	0.114405	0.100722	56.4635	12
translation elongation factor Tu	Specific to peri-implantitis group		0.118828	0.135489	0.0411673	0.157457	0.210901	0.179383	0.0676368	0.0838743	0.105321	0.0862482	0.123681	0.263589	0.131131	0.0633852	47.9976	12		50S ribosomal protein L19	Common in two disease groups		0.0498276	0.126427	0.0464681	0.0625255	0.209516	0.132121	0.104332	0.209381	0.235049	0	0.117378	0.0694808	0.113542	0.0737101	56.5771	11
glutamate dehydrogenase	Common in two disease groups		0.107055	0.163601	0.0703128	0.108659	0.229143	0.232242	0.0164456	0.102852	0.0668899	0.14121	0.201353	0.122668	0.130203	0.0666339	48.1278	12		single-stranded DNA-binding protein	Common in two disease groups		0.0291644	0.133932	0.251687	0.13734	0.108961	0.14312	0.107217	0.154091	0.110463	0	0.0982455	0.0692664	0.111957	0.0638401	56.689	11
50S ribosomal protein L3	Common in two disease groups		0.150973	0.19071	0.0313963	0.0995214	0.100869	0.123515	0.107183	0.247347	0.0399995	0.200209	0.114362	0.134764	0.128404	0.062686	48.2562	12		30S ribosomal protein S4	Common in two disease groups		0.0309859	0.0564279	0.180094	0.0447444	0.154204	0.0914675	0.129847	0.217413	0.06964	0.00926116	0.168101	0.1725	0.11039	0.0684709	56.7994	12
hypothetical protein ARTSIC4J27_4551	Common in two disease groups		0.060934	0.0218268	0.0497275	0.706226	0	0.0136814	0	0.280778	0.0804593	0	0.296596	0	0.125852	0.210803	48.382	8		hypothetical protein IO99_18770	Common in two disease groups		0.0208147	0.0522746	0.0252465	0.0740859	0.0849403	0.159982	0.0303845	0.141598	0	0.516874	0.109456	0.0826861	0.108195	0.137701	56.9076	11
translation initiation factor IF-1	Common in two disease groups		0.143685	0.162084	0.115058	0.155781	0.0415343	0.106382	0.188829	0.135514	0.0294231	0.0902534	0.101677	0.204772	0.122916	0.0534842	48.505	12		LOW QUALITY PROTEIN: conserved hypothetical protein	Common in two disease groups		0.279163	0.0649159	0.107563	0.147204	0.0778941	0.102174	0.0452792	0.122163	0.170116	0.110036	0.0296566	0.0410726	0.108103	0.0689165	57.0157	12
50S ribosomal protein L27	Common in two disease groups		0.142555	0.17071	0.0363598	0.0868373	0.151734	0.114076	0.0923517	0.185361	0.0442535	0.0348978	0.179692	0.225101	0.121994	0.063815	48.627	12		glutamate dehydrogenase	Specific to periodontitis group		0.0401132	0.194916	0.106816	0.138978	0.2137	0.0455651	0.123558	0.0767806	0.0497598	0	0.145931	0.156939	0.107755	0.0662643	57.1235	11
ABC transporter permease	Common in two disease groups		0.100676	0.136164	0.0876993	0.068357	0.115577	0.0746491	0.147647	0.244397	0.0758863	0.168682	0.129706	0.113213	0.121888	0.0496109	48.7488	12		50S ribosomal protein L27	Common in two disease groups		0.130719	0.0981027	0.0835059	0.0408803	0.195798	0.147568	0.135951	0.239869	0.0173313	0	0.136756	0.057439	0.106993	0.0716177	57.2305	11
thioredoxin	Common in two disease groups		0.166869	0.263883	0.0316026	0.0668689	0.121985	0.0828828	0.0328587	0.138153	0.123568	0.156005	0.110987	0.144417	0.120007	0.0638375	48.8689	12		50S ribosomal protein L16	Common in two disease groups		0.0682273	0.129361	0.358839	0.0395137	0.155776	0.141965	0.075602	0.10544	0.0523635	0	0.0806766	0.0734594	0.106769	0.0908655	57.3373	11
translation initiation factor IF-3	Common in two disease groups		0.0797771	0.118675	0.106804	0.160724	0.0731427	0.0677591	0.13435	0.180499	0.0628388	0.157542	0.127673	0.146438	0.118019	0.0400347	48.9869	12		30S ribosomal protein S12	Common in two disease groups		0.0684227	0.0771095	0.31868	0.030753	0.168286	0.0531334	0.0403137	0.180439	0.0192945	0.0131718	0.144774	0.166631	0.106751	0.0909443	57.444	12
DNA-directed RNA polymerase subunit alpha	Common in two disease groups		0.105652	0.0988157	0.195384	0.0930041	0.0733967	0.109387	0.114619	0.15147	0.125577	0.121968	0.0717105	0.149006	0.117499	0.0350365	49.1044	12		50S ribosomal protein L3	Common in two disease groups		0.0447069	0.0712746	0.375658	0.0565457	0.12924	0.123462	0.0919301	0.124945	0.0489995	0	0.102947	0.0869068	0.104718	0.0935973	57.5487	11
30S ribosomal protein S13	Common in two disease groups		0.11896	0.114068	0.112964	0.137471	0.116831	0.0536977	0.141817	0.112854	0.0553369	0.120863	0.117209	0.207321	0.117449	0.0393825	49.2218	12		50S ribosomal protein L6	Common in two disease groups		0.0361409	0.0399439	0.434339	0.0123086	0.158924	0.149604	0.0431043	0.142615	0.0460189	0.0207857	0.0766557	0.0960968	0.104711	0.115847	57.6534	12
peptidase	Common in two disease groups		0.129273	0.0746723	0.169727	0.110802	0.0986896	0.0747173	0.056203	0.268118	0.0804619	0.133147	0.10446	0.0958039	0.11634	0.0569	49.3382	12		ABC transporter ATP-binding protein	Common in two disease groups		0.10171	0.132915	0.165418	0.0805744	0.136496	0.119852	0.103353	0.0498104	0.111937	0.0129003	0.124166	0.112504	0.104303	0.040728	57.7577	12
50S ribosomal protein L2	Common in two disease groups		0.11948	0.169616	0.0916578	0.0890221	0.117196	0.0759032	0.121145	0.0888429	0.0939672	0.158436	0.103156	0.161949	0.115864	0.031827	49.454	12		hypothetical protein ARTSIC4J27_4551	Common in two disease groups		0.418745	0.0584244	0.00256532	0.0552014	0.00730244	0.0447009	0.260355	0.10828	0.24595	0	0.0333636	0.0154025	0.104191	0.133126	57.8619	11
peroxiredoxin	Specific to peri-implantitis group		0.103159	0.255171	0.0957592	0.103207	0.0849599	0.147995	0	0.0920832	0.147024	0.110346	0.137252	0.103971	0.115077	0.0585449	49.5691	11		enolase	Common in two disease groups		0.173975	0.0626889	0.159541	0.090748	0.0992351	0.0972322	0.159631	0.0916539	0.0470932	0.0230736	0.152824	0.0731502	0.10257	0.0488761	57.9645	12
30S ribosomal protein S6	Common in two disease groups		0.1341	0.111509	0.19331	0.0284825	0.0583684	0.106026	0.134807	0.107403	0.0477576	0.154818	0.137825	0.156508	0.114243	0.0486887	49.6833	12		Conserved protein	Common in two disease groups		0	0.128912	0.0320736	0	0.0483389	0.168103	0.170297	0.0647153	0.0444019	0.267048	0.0133848	0.278059	0.101278	0.0996025	58.0658	10
30S ribosomal protein S1	Common in two disease groups		0.110612	0.110126	0.0559772	0.103711	0.0797265	0.0600601	0.191039	0.199963	0.0685299	0.141716	0.115476	0.128319	0.113771	0.0466615	49.7971	12		peptidase	Common in two disease groups		0.231494	0.0806531	0.167327	0.082181	0.111624	0.0892384	0.0887536	0.0523033	0.0447298	0.00388017	0.133897	0.114216	0.100025	0.0594005	58.1658	12
ABC transporter ATP-binding protein	Common in two disease groups		0.135458	0.146044	0.0906254	0.133911	0.123656	0.0655695	0.115463	0.164316	0.0324842	0.142228	0.0999212	0.112975	0.113554	0.0369781	49.9107	12		translation elongation factor Tu	Common in two disease groups		0.0508344	0.0819637	0.0734532	0.0817266	0.308375	0.118936	0.120506	0.105383	0.0479521	0	0.118059	0.0823497	0.0991281	0.0746792	58.2649	11
30S ribosomal protein S2	Common in two disease groups		0.123611	0.0970198	0.061781	0.113789	0.104597	0.0941617	0.19277	0.143445	0.0507933	0.0731929	0.118411	0.178237	0.112651	0.0431124	50.0233	12		ABC transporter substrate-binding protein	Common in two disease groups		0.0911664	0.0602555	0.165142	0.057978	0.0930065	0.181701	0.192201	0.0791058	0.0414388	0	0.107308	0.110412	0.0983096	0.057907	58.3632	11
50S ribosomal protein L4	Common in two disease groups		0.135253	0.142769	0.0776001	0.0829389	0.126892	0.0958361	0.133316	0.11651	0.0717738	0.153464	0.0782274	0.136447	0.112586	0.0294566	50.1359	12		DNA-directed RNA polymerase subunit alpha	Common in two disease groups		0.0439165	0.0889464	0.263321	0.0380106	0.200109	0.174495	0.0528063	0.0836878	0.0558494	0.0118388	0.0718605	0.089902	0.0978952	0.075324	58.4611	12
Conserved protein	Common in two disease groups		0.008625	0.116279	0	0	0.222339	0.067923	0.0352709	0.0117335	0.532594	0.0322837	0.256366	0.0550296	0.111537	0.157592	50.2474	10		30S ribosomal protein S1	Common in two disease groups		0.0837869	0.115998	0.0832593	0.047401	0.11905	0.134243	0.101888	0.140301	0.0667507	0.00703433	0.145871	0.104654	0.095853	0.040895	58.557	12
50S ribosomal protein L6	Common in two disease groups		0.104715	0.130618	0.175702	0.082994	0.125532	0.0784858	0.195972	0.0888585	0.0227552	0.0984595	0.0953763	0.125802	0.110439	0.0455049	50.3579	12		30S ribosomal protein S6	Common in two disease groups		0.0677633	0.0991452	0.332199	0.0184289	0.117255	0.0343434	0.0630617	0.162778	0.00880223	0	0.161803	0.0833517	0.0957443	0.0923043	58.6527	11
alpha-2 globin	Common in two disease groups		0	0.157896	0.863352	0.0652197	0	0	0.187603	0.0169263	0	0	0.0312085	0	0.110184	0.245936	50.4681	6		ABC transporter permease	Common in two disease groups		0.0456443	0.0736203	0.201351	0.0674291	0.0952161	0.11651	0.105532	0.085856	0.0973803	0.0241168	0.0852686	0.148847	0.0955642	0.0463597	58.7483	12
transposase	Common in two disease groups		0.0475597	0.159117	0.0601178	0.0440944	0.175447	0.203372	0.0740043	0.137901	0.0784924	0.111895	0.126654	0.0757321	0.107866	0.0527534	50.5759	12		lantibiotic, gallidermin/nisin family	Common in two disease groups		0.596952	0.199892	0.00329111	0.265591	0	0	0	0	0	0.0352937	0.042806	0	0.0953188	0.181135	58.8436	6
50S ribosomal protein L32	Common in two disease groups		0.110021	0.124831	0	0.0154815	0.0686071	0.108598	0.154364	0.273296	0.127128	0.0496786	0.0613107	0.192005	0.10711	0.0765922	50.683	11		translation initiation factor IF-3	Common in two disease groups		0.0313142	0.0687243	0.295093	0.0555783	0.129513	0.0486323	0.0858559	0.145697	0.041628	0.0197943	0.0726111	0.14683	0.095106	0.0762917	58.9387	12
electron transfer flavoprotein subunit alpha	Common in two disease groups		0.0735055	0.116831	0.0303724	0.0753179	0.14003	0.226319	0	0.159895	0.0528456	0.0801303	0.131212	0.194871	0.106778	0.0671706	50.7898	11		hypothetical protein GBS90503_1756	Common in two disease groups		0.0166519	0.0139395	0.0477387	0	0	0.438808	0.0324104	0.00596188	0.00880223	0.51195	0.0159208	0.0220497	0.0928528	0.179858	59.0316	10
50S ribosomal protein L9	Common in two disease groups		0.118056	0.0717205	0.118862	0.100195	0.0920314	0.10528	0.184911	0.109408	0.0541319	0.105494	0.0875531	0.107002	0.104554	0.0315659	50.8944	12		hypothetical protein JF66_22330	Common in two disease groups		0.0777996	0.0651289	0	0	0	0.078305	0	0.218199	0.068543	0.398651	0.185961	0	0.0910489	0.12164	59.1226	7
membrane protein	Common in two disease groups		0.129263	0.0775035	0.180459	0.102211	0.0400096	0.0517784	0.147199	0.0931405	0.0598244	0.0828942	0.0702037	0.180138	0.101219	0.0479003	50.9956	12		50S ribosomal protein L32	Common in two disease groups		0.133615	0.118941	0.0113533	0.0312808	0.0407205	0.0360622	0.0742529	0.165595	0.355725	0.0311756	0.0367088	0.048157	0.0902988	0.0964521	59.2129	12
50S ribosomal protein L16	Common in two disease groups		0.072214	0.140053	0.139356	0.0600859	0.112497	0.101283	0.186027	0.0761154	0.0675171	0.11147	0.0590029	0.085971	0.100966	0.0389642	51.0966	12		ABC transporter, ATP-binding protein	Common in two disease groups		0.0645446	0.129521	0.11566	0.140834	0.16954	0.0708573	0.115325	0.0658917	0.108301	0.0143951	0.0607649	0.0273151	0.0902458	0.0469065	59.3032	12
30S ribosomal protein S11	Common in two disease groups		0.0921501	0.0662313	0.0788436	0.0465724	0.0888618	0.0584231	0.221153	0.085514	0.115117	0.148349	0.08237	0.126079	0.100805	0.0474762	51.1974	12		50S ribosomal protein L4	Common in two disease groups		0.075728	0.0756067	0.33611	0.0450742	0.0782617	0.108539	0.0842389	0.122597	0.0119844	0	0.03617	0.105081	0.0899493	0.0862808	59.3931	11
ABC transporter, ATP-binding protein	Common in two disease groups		0.0836826	0.160609	0.0303937	0.0839443	0.158241	0.0954729	0.107853	0.110381	0.110975	0.0770792	0.104442	0.0783356	0.100117	0.0353672	51.2975	12		3-oxoacyl-ACP synthase	Common in two disease groups		0.0667697	0.068538	0.150114	0.0776304	0.187622	0.0713869	0.0762696	0.119426	0.0594326	0.0267524	0.0823625	0.0852111	0.0892929	0.0433881	59.4824	12
50S ribosomal protein L36	Common in two disease groups		0.0938954	0.0632196	0.264676	0.132376	0.127464	0.0795686	0.113043	0.0592271	0.035995	0.0192623	0.0378577	0.149854	0.0980365	0.0670662	51.3955	12		50S ribosomal protein L21	Common in two disease groups		0.136201	0.0378389	0.225343	0.0271575	0.136534	0.0329601	0.0768186	0.150577	0.0238965	0	0.155451	0.0597586	0.0885447	0.0700825	59.571	11
30S ribosomal protein S12	Common in two disease groups		0.110907	0.0933224	0.0270517	0.0676873	0.126595	0.0775272	0.127338	0.111947	0.110768	0.175117	0.0914287	0.0515684	0.0976049	0.0390109	51.4931	12		30S ribosomal protein S2	Common in two disease groups		0.0225728	0.124516	0.189355	0.0373764	0.164187	0.0843222	0.06455	0.10021	0.0623715	0.020859	0.107334	0.0819121	0.0882971	0.0526922	59.6592	12
ABC transporter	Common in two disease groups		0.109197	0.083555	0.0661285	0.0599151	0.0637691	0.0495584	0.0637209	0.25265	0.0739315	0.157349	0.110582	0.080867	0.097602	0.0571775	51.5907	12		cell wall-associated hydrolase family protein	Common in two disease groups		0	0.125543	0.0125475	0.0428424	0.070043	0.0851366	0.00687272	0.0205371	0.083042	0.555538	0.034143	0.0187027	0.0879124	0.152157	59.7472	11
30S ribosomal protein S18	Common in two disease groups		0.146082	0.0818684	0.0778629	0.123129	0.0693689	0.119712	0.127027	0.0869967	0.0523852	0.0240232	0.138721	0.115183	0.0968633	0.037362	51.6876	12		transposase	Common in two disease groups		0.0565243	0.0970084	0.133148	0.0228279	0.116692	0.0895687	0.0929026	0.0877304	0.132397	0.0283417	0.095642	0.0972892	0.087506	0.0355213	59.8347	12
50S ribosomal protein L21	Common in two disease groups		0.134042	0.135107	0.03283	0.0981164	0.0497929	0.0963989	0.0137342	0.188775	0	0.10005	0.0939846	0.199833	0.095222	0.0635983	51.7828	11		hypothetical protein BN12_2240006	Common in two disease groups		0.164135	0.0663327	0.00374453	0.0990464	0.0204315	0.125843	0.140454	0.0719385	0.154081	0.0334634	0.116345	0.0430934	0.0865758	0.054465	59.9212	12
30S ribosomal protein S16	Common in two disease groups		0.0871666	0.078314	0.0756808	0.106736	0.0980877	0.0525177	0.205624	0.123851	0.0343257	0.105243	0.0953098	0.0782213	0.0950898	0.0424296	51.8779	12		30S ribosomal protein S21	Common in two disease groups		0.0934442	0.0878104	0.038569	0.140327	0.163106	0.0725561	0.079975	0.0803687	0.17501	0.0306661	0.0599118	0.0134274	0.0862644	0.0507983	60.0075	12
50S ribosomal protein L33	Common in two disease groups		0.160725	0.0801697	0.296281	0.0721517	0.0505513	0.0847962	0	0.118123	0.0273562	0.06426	0.0920194	0.0864479	0.0944068	0.0755667	51.9723	11		50S ribosomal protein L14	Common in two disease groups		0.0629551	0.0616221	0.208111	0.00762946	0.137306	0.0662313	0.0491152	0.157636	0.0473715	0.0253736	0.123708	0.084151	0.0859343	0.0589967	60.0934	12
Cell wall-associated hydrolase	Common in two disease groups		0.130249	0.0166174	0.0367549	0.13862	0.0346331	0.0188681	0.156375	0.0922364	0.131792	0.097632	0.2006	0.069153	0.0936275	0.0595847	52.0659	12		uracil-DNA glycosylase cell wall-associated hydrolase	Common in two disease groups		0	0.129199	0.0184357	0	0.141301	0.09179	0.0187744	0.0736767	0.0747846	0.380202	0.0245931	0.0681206	0.0850731	0.104336	60.1785	10
hypothetical protein JCM18909_1559	Common in two disease groups		0.0424043	0.392212	0	0.0896294	0	0	0.322271	0.0674579	0.131981	0	0.00643335	0.0701318	0.0935433	0.131234	52.1595	8		30S ribosomal protein S3	Common in two disease groups		0.041118	0.0946009	0.287189	0.0318431	0.142488	0.0659508	0.0477263	0.101305	0.0468632	0.00760476	0.060128	0.0930331	0.0849876	0.073345	60.2635	12
cell wall-associated hydrolase	Common in two disease groups		0.0280284	0.0450817	0	0.141447	0.0585185	0.0368014	0.0210191	0.0516056	0.338975	0.0257367	0.17297	0.181973	0.0918463	0.0991229	52.2513	11		50S ribosomal protein L29	Common in two disease groups		0.0410892	0.0890567	0.160791	0.0136003	0.0826768	0.186661	0.0922792	0.123902	0.0595589	0	0.110047	0.0551448	0.0845672	0.0556631	60.3481	11
hemoglobin subunit alpha	Common in two disease groups		0	0.277513	0.18997	0.332938	0	0	0.255934	0.0104283	0.00768471	0	0.0267813	0	0.0917707	0.131174	52.3431	7		peroxiredoxin	Common in two disease groups		0.0247231	0.204644	0.104593	0.0686037	0.124506	0.0190592	0.0724571	0.119658	0.108619	0	0.101991	0.0634239	0.0843565	0.0559223	60.4324	11
flagellar filament core protein	Common in two disease groups		0.00845131	0.239657	0	0.0142657	0.511743	0.0178884	0	0.0157268	0.172039	0.0497883	0.0346148	0.0310184	0.0912661	0.152089	52.4344	10		electron transfer flavoprotein subunit alpha	Common in two disease groups		0.0328397	0.128764	0.0742215	0.0913356	0.14044	0.0599659	0.0652208	0.0606386	0.0125051	0.010338	0.118247	0.209348	0.0836554	0.0578819	60.5161	12
30S ribosomal protein S10	Common in two disease groups		0.151267	0.181935	0.109748	0.0371584	0.0918323	0.0312718	0.148903	0.137081	0.0134092	0.0922059	0.0528512	0.0332348	0.0900747	0.0564073	52.5244	12		50S ribosomal protein L15	Common in two disease groups		0.074774	0.0559501	0.11824	0.0450771	0.140613	0.156885	0.0362364	0.118631	0.0595348	0	0.0699894	0.117299	0.0827692	0.0471928	60.5989	11
50S ribosomal protein L20	Common in two disease groups		0.0979741	0.0881766	0.113193	0.0713426	0.0799124	0.0522036	0.100161	0.112401	0.0683017	0.0825355	0.0990562	0.110836	0.0896744	0.019376	52.6141	12		50S ribosomal protein L5	Common in two disease groups		0.081238	0.0571705	0.239624	0.0202911	0.107608	0.125929	0.0575354	0.0897933	0.0408283	0	0.0623265	0.108143	0.0825407	0.0617925	60.6814	11
30S ribosomal protein S14	Common in two disease groups		0.0762366	0.0794414	0.068375	0.0758996	0.081189	0.0900848	0.115259	0.0803314	0.0270853	0.229105	0.0858341	0.0569384	0.088815	0.048784	52.7029	12		thioredoxin	Common in two disease groups		0.0653047	0.126157	0.146849	0.0398097	0.0823382	0.0356506	0.0553849	0.127569	0.0683005	0.0312061	0.132433	0.0727281	0.0819776	0.0410592	60.7634	12
elongation factor P	Common in two disease groups		0.135205	0.145452	0.0540171	0.0608817	0.0558902	0.0854573	0.0279007	0.14111	0.0265142	0.14118	0.0832874	0.100954	0.0881542	0.0444029	52.7911	12		4Fe-4S ferredoxin	Common in two disease groups		0.00848494	0.0701845	0.103029	0.177192	0.0922482	0.0766045	0.111135	0.0474774	0.130232	0.0794916	0.068276	0.0191144	0.0819559	0.0464154	60.8453	12
preprotein translocase subunit SecY	Common in two disease groups		0.081907	0.0693746	0.125118	0.0810968	0.0692829	0.066401	0.0843431	0.11561	0.0527522	0.0942929	0.0566561	0.159807	0.0880534	0.0313668	52.8791	12		transcription antitermination protein NusG	Common in two disease groups		0.0557324	0.0421392	0.238871	0.0513821	0.105151	0.0422306	0.0596133	0.0849861	0.110125	0	0.0575222	0.126444	0.0811831	0.0607034	60.9265	11
LOW QUALITY PROTEIN: conserved hypothetical protein	Common in two disease groups		0.0473931	0.0181888	0	0.240417	0.0383388	0.0456048	0.0288148	0.0623951	0.321834	0.0589205	0.177266	0.0174185	0.0880493	0.101978	52.9672	11		30S ribosomal protein S15	Common in two disease groups		0.0986705	0.109932	0.0299896	0.00911085	0.0774346	0.042131	0.107355	0.252037	0.0897444	0	0.066142	0.0912495	0.0811497	0.065612	61.0077	11
conserved domain protein	Common in two disease groups		0.178035	0.0318121	0	0.0902751	0.0314029	0.0375619	0.1449	0.184873	0.124346	0.0941344	0.105126	0.0279278	0.0875328	0.0622602	53.0547	11		hypothetical protein WOSG25_280020	Common in two disease groups		0.0585896	0.134881	0.0193813	0.0173782	0.045979	0.305574	0	0.0104886	0.0619428	0.207842	0.028009	0.0775817	0.0806372	0.0923004	61.0883	11
Hypothetical protein	Common in two disease groups		0.00225685	0.0757732	0	0.0779648	0.00654745	0	0.375933	0.0140672	0.318093	0.00483105	0.00239681	0.165272	0.0869279	0.131854	53.1416	10		elongation factor G	Common in two disease groups		0.0862176	0.0644757	0.191497	0.0495695	0.106179	0.0651923	0.0634215	0.0877604	0.0647831	0.0158227	0.0686093	0.101414	0.0804118	0.0424408	61.1687	12
proline reductase	Common in two disease groups		0.12556	0.0555554	0.0156792	0.0595524	0.124109	0.151413	0.00680354	0.176504	0.0581444	0.120244	0.0795958	0.0584752	0.0859697	0.0531531	53.2276	12		30S ribosomal protein S11	Common in two disease groups		0.048051	0.0919077	0.278709	0.0647573	0.0573159	0.0739891	0.0349193	0.0932535	0.0380682	0.0145018	0.0690381	0.096056	0.0800473	0.0674639	61.2488	12
elongation factor Ts	Specific to peri-implantitis group		0.118182	0.0657518	0.0869471	0.055184	0.0812346	0.0932343	0.0689682	0.115067	0.0578308	0.0879179	0.115739	0.0751865	0.0851036	0.0221464	53.3127	12		30S ribosomal protein S13	Common in two disease groups		0.025933	0.0268348	0.409175	0.0608793	0.0450809	0.0918905	0.0425489	0.0482462	0.0541842	0.0150845	0.111846	0.0256951	0.0797832	0.107486	61.3285	12
3-oxoacyl-ACP synthase	Common in two disease groups		0.084986	0.0736872	0.0369498	0.0808125	0.175445	0.1288	0.0671939	0.0560184	0.062289	0.110902	0.0607773	0.082253	0.0850095	0.0375269	53.3977	12		30S ribosomal protein S8	Common in two disease groups		0.0632594	0.0494895	0.257293	0.0161796	0.0699783	0.13861	0.0415878	0.0831896	0.00628762	0	0.0995389	0.130562	0.0796646	0.0716738	61.4082	11
selenoprotein B, glycine/betaine/sarcosine/D-proline reductase family	Common in two disease groups		0.0129261	0.118747	0.0193779	0.00292777	0.292461	0.0424266	0	0.0106869	0.305392	0.0539533	0.138258	0.0191728	0.0846941	0.109412	53.4824	11		alkyl hydroperoxide reductase	Common in two disease groups		0.230556	0.0893733	0.123194	0.0198609	0.131719	0.0257536	0.0930755	0.0508993	0.0792975	0.00964246	0.0360792	0.065631	0.0795901	0.0617597	61.4878	12
50S ribosomal protein L27	Common in two disease groups		0.22558	0.107067	0.108792	0.128779	0.0449486	0.022724	0.0503246	0.131186	0.0583606	0.0331269	0.0460935	0.0483402	0.0837768	0.058613	53.5662	12		conserved domain protein	Common in two disease groups		0.00326844	0.0187469	0.0778284	0.0321949	0.00239567	0.211809	0.0565867	0.0440667	0.104698	0.340106	0.0415752	0.013602	0.0789066	0.10059	61.5667	12
30S ribosomal protein S9	Common in two disease groups		0.124205	0.0460104	0.154876	0.147845	0.0359818	0.08719	0	0.146237	0	0.0287622	0.039064	0.189371	0.0832953	0.0664887	53.6495	10		elongation factor P	Common in two disease groups		0.037301	0.049994	0.223938	0.0395137	0.0675477	0.187995	0.103273	0.0934687	0.0282632	0.0216887	0.0405564	0.0425743	0.0780095	0.0650929	61.6447	12
elongation factor Tul	Common in two disease groups		0.105466	0.0921373	0.0527684	0.0833588	0.0347531	0.0315445	0.0723883	0.0327921	0.0332061	0.0520371	0.0436168	0.359	0.0827557	0.0905918	53.7322	12		50S ribosomal protein L33	Common in two disease groups		0.0298477	0.0348692	0.209217	0.033664	0.100827	0.127273	0.0926307	0.0646912	0.0424789	0	0.109067	0.0821919	0.0772298	0.0564269	61.7219	11
elongation factor G	Common in two disease groups		0.133456	0.0703755	0.0771003	0.0701908	0.0779092	0.071421	0.0986551	0.0617517	0.0625172	0.112892	0.0856433	0.0686531	0.0825471	0.0219174	53.8148	12		hypothetical protein S103564_1172l	Common in two disease groups		0.0295688	0.1052	0.0114113	0.00877034	0.0278454	0.121748	0.00719376	0.0397002	0.0547064	0.489499	0.021203	0.00978845	0.0772196	0.135166	61.7992	12
hypothetical protein SSM1_030	Common in two disease groups		0	0.16579	0	0	0.108358	0.21279	0	0	0.291021	0.0159838	0.187251	0	0.0817662	0.106297	53.8966	6		translation initiation factor IF-1	Common in two disease groups		0.0433406	0.0540547	0.432788	0.0642756	0.0407223	0.0529132	0.0316334	0.00775882	0.0229105	0.0239826	0.0512373	0.0711548	0.0747309	0.114228	61.8739	12
transporter	Common in two disease groups		0.114932	0.0645182	0.0442779	0.121981	0.0762257	0.104429	0.0840419	0.0805127	0.0320439	0.11227	0.0956341	0.0497531	0.0817183	0.0295282	53.9783	12		30S ribosomal protein S10	Common in two disease groups		0.044446	0.0798912	0.255884	0.0180466	0.0858706	0.040018	0.0988975	0.0782159	0.0339644	0	0.0607592	0.0983116	0.0745254	0.0652937	61.9484	11
formate acetyltransferase	Common in two disease groups		0.124102	0.0921888	0.033989	0.0751936	0.0370137	0.0616472	0.121771	0.131362	0.0518261	0.125804	0.0592528	0.0658674	0.0816681	0.0360426	54.0599	12		30S ribosomal protein S5	Common in two disease groups		0.0853066	0.0473502	0.191015	0.0273484	0.0876103	0.148389	0.0399852	0.0689315	0.0717602	0	0.0405083	0.083859	0.0743386	0.0524899	62.0228	11
hypothetical proteinl	Common in two disease groups		0.0532701	0.0192386	0.248787	0.083988	0.0163949	0.00745975	0.359116	0.0118592	0.0103615	0.00569111	0.0340875	0.115252	0.0804589	0.112204	54.1404	12		preprotein translocase subunit SecE	Common in two disease groups		0.104638	0.090821	0.170423	0.0435373	0.167157	0.0410867	0.0441515	0.0546364	0.0227505	0	0.0596086	0.0887589	0.073964	0.0530881	62.0967	11
50S ribosomal protein L14	Common in two disease groups		0.043841	0.102132	0	0.0820625	0.103682	0.071233	0.139025	0.0815986	0.100173	0.109453	0.0588346	0.0722223	0.0803548	0.0358115	54.2208	11		30S ribosomal protein S17	Common in two disease groups		0.050344	0.0528702	0.204388	0.0110402	0.0964954	0.125683	0.065769	0.0990494	0.0369179	0	0.060971	0.082692	0.0738517	0.054722	62.1706	11
50S ribosomal protein L15	Common in two disease groups		0.0989216	0.0708502	0.0911879	0.0140934	0.102241	0.0615802	0.139758	0.0619353	0.053458	0.0595792	0.0393798	0.165932	0.0799097	0.0424238	54.3007	12		50S ribosomal protein L23	Common in two disease groups		0.0150658	0.0492172	0.26606	0.0963739	0.0545549	0.078471	0.047699	0.0880538	0.0289052	0	0.0839659	0.0753664	0.0736444	0.06767	62.2442	11
MFS transporter	Common in two disease groups		0.0526433	0.0787835	0.122682	0.0658821	0.133766	0.125032	0.0176673	0.0737318	0.0458707	0.0754714	0.114642	0.0471568	0.0794441	0.0370193	54.3801	12		flagellar filament core protein	Common in two disease groups		0.0111403	0.178108	0.00425426	0.0425641	0.237518	0.0227161	0.0563791	0.0108748	0.0146195	0.00654016	0.261319	0.0292071	0.0729367	0.0950904	62.3171	12
30S ribosomal protein S3	Common in two disease groups		0.0568992	0.132175	0.014328	0.0573172	0.0867992	0.0358552	0.0951544	0.0754321	0.0679508	0.101539	0.0849759	0.132802	0.0784356	0.0353182	54.4585	12		MFS transporter	Common in two disease groups		0.022986	0.0677603	0.105894	0.0840072	0.133171	0.0700018	0.0785212	0.043168	0.0738724	0.00812334	0.0666162	0.106154	0.0716896	0.0351762	62.3888	12
acyl-CoA dehydrogenase	Common in two disease groups		0.0625451	0.127932	0	0.0595112	0.13926	0.0568382	0.0148441	0.140122	0.0441694	0.0768745	0.0871227	0.124272	0.0777909	0.047267	54.5363	11		acyl-CoA dehydrogenase	Common in two disease groups		0.0582926	0.109773	0.157478	0.0594983	0.114336	0.00566855	0.0465444	0.056611	0.0214819	0.00492342	0.0835972	0.141975	0.0716816	0.0506643	62.4605	12
transcription antitermination protein NusG	Specific to peri-implantitis group		0.0412687	0.063652	0.0174301	0.074399	0.0733216	0.137732	0.0450828	0.0627027	0.119922	0.133061	0.0640793	0.0988796	0.0776276	0.0376121	54.614	12		ABC transporter	Common in two disease groups		0.0184617	0.0696089	0.174375	0.0366804	0.0808072	0.112547	0.0576664	0.0816682	0.0858743	0	0.0736043	0.0630285	0.0711935	0.0447949	62.5317	11
30S ribosomal protein S17	Common in two disease groups		0.0544934	0.103568	0.0703417	0.0347056	0.0951773	0.0543487	0.0979946	0.0801035	0.0479057	0.0578863	0.0654948	0.168286	0.0775254	0.0356923	54.6915	12		hypothetical protein BACFIN_07720	Common in two disease groups		0.136373	0.0228326	0.00601494	0	0	0.0299471	0	0.654278	0	0	0	0	0.0707871	0.187811	62.6025	5
acyl carrier protein	Common in two disease groups		0.0906776	0.134521	0.0417463	0.0247299	0.0828921	0.0422392	0.0675143	0.0219646	0.115013	0.0650152	0.107977	0.130839	0.0770941	0.039634	54.7686	12		protease PrtH domain proteinl	Common in two disease groups		0	0.0039888	0	0.277004	0.0422913	0.0144471	0.100015	0.0025982	0	0	0.282869	0.126188	0.0707834	0.106416	62.6733	8
50S ribosomal protein L18	Common in two disease groups		0.06299	0.0729719	0.0279461	0.0339436	0.0823444	0.0406237	0.164552	0.0810557	0.0332662	0.106334	0.0916957	0.111996	0.0758099	0.040117	54.8444	12		50S ribosomal protein L9	Common in two disease groups		0.0384441	0.126019	0.0292513	0.0845019	0.198837	0.0434242	0.043871	0.0887419	0.0618851	0	0.0810195	0.0530356	0.0707526	0.0519722	62.744	11
preprotein translocase subunit SecE	Common in two disease groups		0.10095	0.0848653	0.0456954	0.060576	0.055619	0.0297981	0	0.0980539	0.105684	0.181385	0.0987228	0.0468094	0.0756799	0.0467333	54.9201	11		50S ribosomal protein L22	Common in two disease groups		0.0602328	0.0602805	0.215505	0.0150086	0.0992763	0.0584253	0.037802	0.101005	0.0239118	0.0301232	0.0607587	0.0841152	0.0705371	0.0534026	62.8146	12
NlpC/P60 family protein	Common in two disease groups		0.0584571	0.063001	0.0365561	0.0213149	0.0418489	0.0475754	0.398493	0.0582763	0.0526627	0.0519034	0.0381143	0.0331911	0.0751161	0.102557	54.9952	12		30S ribosomal protein S18	Common in two disease groups		0.0569316	0.0560294	0.0697324	0.0345048	0.126052	0.0724669	0.0562665	0.112106	0.0747751	0.020557	0.0964553	0.0605897	0.0697056	0.0301364	62.8843	12
30S ribosomal protein S21	Common in two disease groups		0.0448985	0.0889026	0.0422685	0.0478958	0.12391	0.0673605	0	0.0440911	0.165793	0.035816	0.114845	0.115986	0.074314	0.0476511	55.0695	11		hypothetical protein Q615_SPAC00113G0176	Common in two disease groups		0	0.0788262	0	0	0	0.61	0.0366545	0.0471993	0	0.0445365	0.0180058	0	0.0696018	0.172168	62.9539	6
50S ribosomal protein L23	Common in two disease groups		0.0636442	0.0970772	0.102475	0.0405735	0.0891331	0.0707365	0.115696	0.0641989	0.0596776	0.0557403	0.0593046	0.0702983	0.0740463	0.0221779	55.1436	12		50S ribosomal protein L20	Common in two disease groups		0.0371305	0.0504201	0.0540364	0.0239953	0.145578	0.0431376	0.0773634	0.105502	0.104941	0	0.108045	0.0813218	0.0692892	0.0418587	63.0232	11
hypothetical protein FSCG_01539	Common in two disease groups		0.0682555	0.0194156	0	0.10693	0.105748	0.0216357	0	0.0616697	0.111333	0.122294	0.123655	0.144613	0.0737957	0.0523347	55.2173	10		acyl carrier protein	Common in two disease groups		0.0800974	0.0416898	0.0600318	0.0123476	0.0673214	0.0779563	0.0558039	0.0856321	0.181848	0.0440118	0.0180058	0.099728	0.0687062	0.0443082	63.0919	12
ATPase	Common in two disease groups		0.0926492	0.0570221	0.0274913	0.0742485	0.0270209	0.0277479	0.0493867	0.16092	0.028361	0.17108	0.081992	0.0767558	0.0728896	0.0494244	55.2902	12		ferredoxin	Common in two disease groups		0.0205446	0.0760628	0.0519012	0.106083	0.142728	0.0417753	0.0253648	0.0814055	0.166697	0.00582635	0.0478484	0.0530836	0.0682767	0.0491106	63.1602	12
30S ribosomal protein S19	Common in two disease groups		0.0701503	0.0897161	0.108692	0.0743116	0.0587585	0.0347678	0.0555262	0.0995701	0.0743905	0.0864958	0.0505531	0.062397	0.0721108	0.0213838	55.3623	12		proline reductase	Common in two disease groups		0.0114158	0.104998	0.0656129	0.133781	0.121072	0.0310551	0.0665193	0.038516	0.0257822	0	0.154552	0.0621802	0.0679571	0.0503515	63.2281	11
50S ribosomal protein L21	Common in two disease groups		0.17666	0.101427	0.0635367	0.0291934	0.0344831	0.0443951	0.080999	0.120437	0.0263034	0.0714888	0.0453748	0.0646459	0.0715787	0.0438693	55.4339	12		fimbrial protein	Common in two disease groups		0.271316	0.00863585	0.0158537	0	0	0.271425	0.0993265	0.055888	0.0200665	0.0158898	0.0423502	0	0.0667293	0.0998245	63.2948	9
50S ribosomal protein L28	Common in two disease groups		0.0708652	0.0839726	0	0.0431782	0.0607542	0.041675	0.112869	0.0882043	0.077617	0.0300923	0.186135	0.0593389	0.0712251	0.0468129	55.5052	11		elongation factor Tul	Common in two disease groups		0.134593	0.0466827	0.110005	0.0302946	0.0287182	0.123565	0.0624314	0.0488772	0.0385276	0.0290708	0.0832296	0.0482903	0.0653571	0.038166	63.3602	12
ferredoxin	Common in two disease groups		0.0311272	0.07486	0	0.0493765	0.100695	0.15606	0	0.0593556	0.134248	0.0277209	0.162072	0.0518087	0.0706104	0.05636	55.5758	10		50S ribosomal protein L28	Common in two disease groups		0.0255149	0.120963	0.0254384	0	0.0800394	0.11664	0.0542073	0.152464	0.0719413	0	0.0395317	0.0934435	0.0650153	0.0494251	63.4252	10
glyceraldehyde-3-phosphate dehydrogenase, type I	Common in two disease groups		0.0850569	0.0388119	0.0900179	0.0418434	0.0390787	0.0117689	0.233237	0.105838	0.0451008	0.0616811	0.040327	0.0531229	0.0704904	0.0576212	55.6463	12		hypothetical protein Q609_ECAC02822G0001l	Common in two disease groups		0	0.0756735	0.00498381	0	0.014188	0.0496267	0	0.0485475	0	0.534453	0.0216069	0.0299244	0.064917	0.14991	63.4901	8
hypothetical protein AG1IA_08121	Specific to peri-implantitis group		0	0	0.845366	0	0	0	0	0	0	0	0	0	0.0704471	0.244036	55.7167	1		sodium:proton antiporter	Common in two disease groups		0.0285684	0.0994885	0.0678574	0.0353596	0.074416	0.0718308	0.018681	0.0509859	0.0286291	0.0133823	0.0782545	0.210877	0.0648609	0.0533627	63.555	12
peptidylprolyl isomerase	Common in two disease groups		0.0745959	0.0570334	0.0725707	0.119562	0.0669387	0.0674946	0.0419332	0.0931144	0.0610053	0.0670069	0.0598106	0.0636988	0.0703971	0.01959	55.7871	12		30S ribosomal protein S7	Common in two disease groups		0.0705315	0.0251983	0.32775	0.0358632	0.0346725	0.0635792	0.0343197	0.052233	0.0106529	0	0.077069	0.0332714	0.0637618	0.0862555	63.6188	11
rubrerythrin	Specific to peri-implantitis group		0.148399	0.0458756	0	0.0733598	0.0516836	0.103507	0	0.157932	0.0451795	0.0913937	0.0950245	0.0287638	0.0700932	0.0514607	55.8572	10		50S ribosomal protein L18	Common in two disease groups		0.0261548	0.0440823	0.165706	0.0157896	0.0591022	0.13299	0.0514021	0.0866515	0.0353243	0	0.0386445	0.103986	0.0633195	0.0496417	63.6821	11
50S ribosomal protein L5	Common in two disease groups		0.0689431	0.0508472	0.0365561	0.0333277	0.11753	0.044218	0.134858	0.0970346	0.0153267	0.0688067	0.0943839	0.0758115	0.0698036	0.0360693	55.927	12		30S ribosomal protein S16	Common in two disease groups		0.0299342	0.134075	0.0425713	0.0322284	0.0879168	0.029318	0.0733286	0.071963	0.101415	0.0153315	0.0322596	0.109411	0.0633127	0.0384913	63.7454	12
30S ribosomal protein S13	Common in two disease groups		0.0726509	0.0501859	0.167699	0.0665201	0.0653233	0.0400521	0.118463	0.0540063	0.0112115	0.0425442	0.0359772	0.109709	0.0695285	0.0430873	55.9965	12		hypothetical protein TCA2_5997	Common in two disease groups		0	0.0245234	0.00323021	0.0521345	0.0827624	0.0643315	0	0.0104886	0.201314	0.242483	0	0.0775817	0.0632375	0.0807829	63.8086	9
30S ribosomal protein S5	Common in two disease groups		0.0496481	0.0581347	0.0202481	0.0641565	0.0827634	0.0255739	0.205711	0.0380813	0.081368	0.0618527	0.0562757	0.0892774	0.0694243	0.0480426	56.0659	12		selenoprotein B, glycine/betaine/sarcosine/D-proline reductase family	Common in two disease groups		0	0.174522	0.009792	0.0148761	0.101392	0.0729895	0.0242613	0.0586877	0.13863	0	0.0488252	0.11283	0.0630672	0.0580118	63.8717	10
50S ribosomal protein L29	Common in two disease groups		0.0786165	0.073128	0.105671	0.0391125	0.0903831	0.0321863	0.0744199	0.0637852	0.0593667	0.0660099	0.0815647	0.0679507	0.0693495	0.0201716	56.1353	12		50S ribosomal protein L36	Common in two disease groups		0.0416294	0.0344031	0.256411	0.0246954	0.0784066	0.045123	0.100763	0.0884746	0.0220063	0	0.0591929	0	0.0625921	0.0690274	63.9343	10
30S ribosomal protein S14	Common in two disease groups		0.0744986	0.034458	0.351478	0.0542476	0.00378938	0.0461048	0.047405	0.022835	0.0151973	0.0242332	0.0486714	0.104493	0.0689509	0.0930204	56.2042	12		50S ribosomal protein L27	Common in two disease groups		0.10565	0.0698236	0.0232117	0.0592863	0.0732331	0.08199	0.109126	0.0757954	0.0431983	0.0185193	0.0399185	0.0487142	0.0623722	0.0291109	63.9967	12
hypothetical protein Q609_ECAC02822G0001l	Common in two disease groups		0.00986544	0.0371053	0	0	0.0519675	0.0132906	0.125962	0	0.390799	0.021464	0.0733399	0.101524	0.0687765	0.10968	56.273	9		transporter	Common in two disease groups		0.0406266	0.0552425	0.0954632	0.072884	0.0985674	0.112274	0.0451281	0.0440617	0.0563271	0	0.0500658	0.0772702	0.0623259	0.0308403	64.059	11
hypothetical protein BN12_2240006	Common in two disease groups		0.116127	0.0361763	0	0.0712866	0.00911045	0.0699002	0.00525798	0.264705	0.0171281	0.0174708	0.153503	0.063566	0.0686859	0.0777704	56.3417	11		30S ribosomal protein S19	Common in two disease groups		0.0177744	0.0126556	0.20721	0.0205175	0.0849847	0.0601817	0.0317959	0.085173	0	0.040455	0.0862435	0.0980237	0.0620846	0.0567066	64.1211	11
hypothetical protein BACFIN_08988	Common in two disease groups		0.13428	0.309212	0	0.340591	0	0	0	0.0353573	0	0	0.00407434	0	0.0686263	0.125914	56.4103	5		RNAasel	Common in two disease groups		0.0769233	0.032734	0.0358135	0	0.0177348	0.125876	0.0118422	0.0377947	0.0591273	0.31297	0	0.0330742	0.0619908	0.0865631	64.1831	10
30S ribosomal protein S18	Common in two disease groups		0.0696986	0.0505203	0.0880678	0.116865	0.00399773	0.0577007	0.204658	0.0536383	0	0.0702619	0.0161632	0.0890202	0.0683826	0.0555462	56.4787	11		phosphoglycerate kinase	Common in two disease groups		0.147603	0.0564538	0.104868	0.0563538	0.0609252	0.0853018	0.0480677	0.0226941	0.0408721	0.00465193	0.0792531	0.0298632	0.061409	0.0388153	64.2445	12
phosphoglycerate kinase	Common in two disease groups		0.0651775	0.0409567	0.0758051	0.0924067	0.0387872	0.0306446	0.113885	0.120448	0.0526507	0.0666281	0.0542282	0.0630348	0.0678877	0.0285285	56.5466	12		hypothetical protein QMY_2873l	Common in two disease groups		0.0104765	0.0350805	0.0103964	0.00621476	0.0591941	0.0115031	0.00509754	0.0131284	0.0387657	0.470745	0	0.0693611	0.0608303	0.131021	64.3053	11
uracil-DNA glycosylase cell wall-associated hydrolase	Common in two disease groups		0.00842183	0.046759	0.0274913	0	0.127173	0.00756373	0	0.00431195	0.355851	0.0671836	0.140121	0.028889	0.0678138	0.102553	56.6144	10		biopolymer transporter ExbD	Common in two disease groups		0.0870402	0.0842509	0.0571757	0.0546234	0.15568	0.0597413	0.0202164	0.0450344	0.0283063	0	0.0639979	0.0723404	0.0607006	0.0394097	64.366	11
30S ribosomal protein S8	Common in two disease groups		0.0847415	0.0778098	0.0762736	0.0446847	0.0525551	0.0680718	0.0803751	0.0695631	0.010208	0.0827493	0.052806	0.112165	0.0676669	0.0254419	56.6821	12		30S ribosomal protein S14	Common in two disease groups		0.0720419	0.0385055	0.159069	0.0243361	0.0504344	0.0550689	0.0538165	0.0625596	0.0609926	0	0.102988	0.0439127	0.0603105	0.0399555	64.4263	11
50S ribosomal protein L22	Common in two disease groups		0.0265876	0.0733047	0.025048	0.043161	0.092571	0.0528621	0.110834	0.0750116	0.0355053	0.152456	0.0320991	0.0872182	0.0672215	0.0390354	56.7493	12		elongation factor Ts	Common in two disease groups		0.0271953	0.0471455	0.0704878	0.0250844	0.113922	0.0562145	0.0582171	0.0896364	0.0584437	0.0165029	0.0595654	0.100136	0.0602126	0.0299679	64.4865	12
beta-aspartate methyltransferase	Common in two disease groups		0.0436574	0.094466	0	0.0169304	0.180115	0.069288	0	0.0312017	0.177733	0.038981	0.116181	0.036599	0.067096	0.0627083	56.8164	10		50S ribosomal protein L24	Common in two disease groups		0.0420222	0.0310191	0.172112	0	0.112032	0.12075	0.0261987	0.0715039	0.0388271	0	0.0377558	0.0668484	0.0599224	0.0518695	64.5464	10
Na+/H+ antiporter family protein	Common in two disease groups		0.0089414	0.0656858	0.0349769	0.0143623	0.118682	0.263126	0	0.00901678	0.175781	0.0243467	0.0871526	0.00204232	0.0670094	0.0822603	56.8834	11		preprotein translocase subunit SecY	Common in two disease groups		0.0288732	0.054444	0.133503	0.0410888	0.0756849	0.0903237	0.0603024	0.0769829	0.0362292	0	0.0838687	0.0338105	0.0595926	0.0352044	64.606	11
histidine kinase	Specific to peri-implantitis group		0.0539243	0.0720484	0.046568	0.0568213	0.0428802	0.024403	0.116209	0.0778122	0.0112729	0.105823	0.0848125	0.102764	0.0662782	0.0328289	56.9497	12		membrane protein	Common in two disease groups		0.156811	0.051136	0.127908	0.0213353	0.0350242	0.0744968	0.0270317	0.0478803	0.0276899	0	0.0639893	0.0730509	0.0588628	0.0451662	64.6649	11
superoxide dismutase	Common in two disease groups		0.128884	0.140353	0.0465818	0.0202332	0.025952	0.0264546	0.0445968	0.0678761	0.0128434	0.0700159	0.0443971	0.161713	0.0658251	0.0505	57.0155	12		formate acetyltransferase	Common in two disease groups		0.0895735	0.0276417	0.110853	0.0138577	0.0364172	0.129498	0.0937977	0.072276	0.0232851	0.00263864	0.0680166	0.0360077	0.0586553	0.0410902	64.7235	12
triosephosphate isomerase	Common in two disease groups		0.0665988	0.0266859	0.0504925	0.0766029	0.0473373	0.0327124	0.0782842	0.146684	0.0353264	0.139245	0.0359833	0.0523234	0.0656897	0.0397819	57.0812	12		hypothetical protein Csp_D29540	Common in two disease groups		0.352658	0.00843453	0.0344416	0	0.00316299	0.21297	0.0294171	0.016234	0.0106529	0.011915	0.00963363	0.0133422	0.0585718	0.109328	64.7821	11
50S ribosomal protein L19	Common in two disease groups		0.252828	0.0520323	0.058301	0.00880854	0	0.0160404	0.126686	0.120522	0	0.0261321	0.0565073	0.0684152	0.0655227	0.0725984	57.1467	10		50S ribosomal protein L30	Common in two disease groups		0.114307	0.01068	0.169285	0	0.0160187	0.269904	0.0466632	0.0304246	0	0	0.0450775	0	0.05853	0.0847286	64.8407	8
cell division protein	Common in two disease groups		0.0716045	0.0360893	0	0.150172	0.0423134	0.168069	0.0475753	0.0566377	0.0167825	0.0609642	0.0537003	0.0763535	0.0650218	0.0490529	57.2118	11		30S ribosomal protein S14	Common in two disease groups		0.114035	0	0.287172	0.00977518	0.0445625	0.0605627	0.0276577	0.0147497	0.0174211	0	0.0121974	0.0972275	0.0571134	0.0814447	64.8978	10
30S ribosomal protein S12	Common in two disease groups		0.147265	0.119893	0.0274913	0.0473301	0.0141591	0.00865477	0.109582	0.0946287	0	0.118504	0.0384392	0.0513136	0.0647717	0.0505467	57.2765	11		beta-aspartate methyltransferase	Common in two disease groups		0	0.127312	0.0260916	0.0176594	0.0746926	0.0208164	0.0668435	0.0421698	0.153264	0.0106583	0.0285023	0.113666	0.0568063	0.0505172	64.9546	11
hypothetical protein H702_00110	Common in two disease groups		0.134748	0	0	0.112146	0	0.00283642	0.0896071	0.0194034	0	0	0.125214	0.292501	0.0647047	0.0905251	57.3412	7		cell wall-associated hydrolasel	Common in two disease groups		0.0152109	0.0349962	0.00385757	0.0199664	0.0201151	0.0322575	0.0148027	0.0415987	0.236354	0.177908	0.0306334	0.0445683	0.0560224	0.0726396	65.0106	12
3-hydroxybutyryl-CoA dehydrogenase	Common in two disease groups		0.102225	0.0412736	0.0120768	0.0331588	0.0627505	0.133734	0	0.166238	0.0905992	0.0714472	0.0408622	0.0189795	0.0644454	0.0507764	57.4057	11		phosphoenolpyruvate carboxykinase	Common in two disease groups		0.07282	0.0565582	0.0510381	0.0223632	0.0834052	0.0640406	0.066279	0.0540565	0.0475855	0.0065188	0.0596766	0.0752132	0.0549629	0.0218536	65.0656	12
alkyl hydroperoxide reductase	Common in two disease groups		0.0986835	0.159145	0.0357826	0.0278552	0.0448107	0.0189456	0.0332103	0.0512459	0.129296	0.0748251	0.0420935	0.051777	0.0639726	0.0435651	57.4696	12		hypothetical protein FNP_0149	Common in two disease groups		0	0.0287887	0.0278076	0.0136003	0.0143935	0.0125867	0.0111556	0.0328343	0.254504	0.24399	0	0.0151789	0.05457	0.0915297	65.1201	10
RNA-binding protein	Common in two disease groups		0.0364123	0.0441516	0.12903	0.177317	0.0422834	0.0286715	0.0031739	0.0503622	0.0136774	0.0753137	0.0617252	0.104364	0.0638735	0.0505647	57.5335	12		toxin-antitoxin system, toxin component, HicA family	Common in two disease groups		0	0	0.00857859	0.0302717	0	0	0.591676	0.00858173	0	0	0.0123974	0	0.0542921	0.169471	65.1744	5
4Fe-4S ferredoxin	Common in two disease groups		0.0352293	0.125503	0.0157645	0.0462749	0.0433944	0.106595	0	0.111479	0.0268464	0.0821922	0.101047	0.0682303	0.0635463	0.0414944	57.5971	11		prepilin-type N-terminal cleavage/methylation domain	Common in two disease groups		0	0.00792998	0	0.0112385	0.071364	0.0260026	0.0507018	0.0220452	0.43564	0	0	0.0188147	0.0536447	0.122333	65.2281	8
hypothetical protein SMU53_04746l	Specific to peri-implantitis group		0.681253	0	0	0	0	0.00628608	0	0.0286681	0	0	0.0396431	0	0.0629875	0.195153	57.6601	4		30S ribosomal protein S12	Common in two disease groups		0.0117177	0.0447856	0.23999	0.0133109	0.0344393	0.06615	0.0602217	0.0372024	0.00663673	0.0135562	0.0110399	0.102754	0.0534837	0.0654148	65.2815	12
ferritin	Common in two disease groups		0.104325	0.0617317	0.0403255	0.0873836	0.0292578	0.0708521	0	0.0730576	0.0251224	0.0616328	0.0964436	0.0898498	0.0616651	0.032112	57.7217	11		50S ribosomal protein L21	Common in two disease groups		0.0443532	0.0312922	0.0279006	0.0806097	0.00472932	0.0628862	0.0658451	0.0840633	0.00804047	0	0.086779	0.14425	0.0533958	0.0424179	65.3349	11
30S ribosomal protein S11	Common in two disease groups		0.100745	0.0617138	0.128681	0.0336187	0.0277423	0.0147564	0.102632	0.0429908	0.0209698	0.0916917	0.02066	0.0825502	0.0607293	0.0391361	57.7824	12		50S ribosomal protein L30	Common in two disease groups		0	0.0441608	0.104276	0.0312894	0.208278	0.0860288	0.0130465	0.0759099	0	0	0.0431673	0.0335348	0.0533076	0.0598509	65.3883	9
chemotaxis protein CheY	Common in two disease groups		0.0188782	0.0843153	0	0.00219744	0.170375	0.0519251	0.0748547	0.0349564	0.0947252	0.0915344	0.0420381	0.0603077	0.0605089	0.0475192	57.843	11		50S ribosomal protein L35	Common in two disease groups		0.0239684	0.0981194	0.0781233	0.0545044	0.0612082	0.0237307	0.0122181	0.137957	0.0376322	0	0.0637238	0.0473703	0.053213	0.0387396	65.4415	11
30S ribosomal protein S7	Common in two disease groups		0.0791753	0.0720394	0.193842	0.0260324	0.0162194	0.0162958	0.0561612	0.108099	0	0.0669289	0.0303637	0.0565817	0.0601449	0.0524602	57.9031	11		peptidylprolyl isomerase	Common in two disease groups		0.0287662	0.0785781	0.159379	0.0339946	0.112712	0.0188302	0.0561086	0.0369709	0.0413994	0	0.0316799	0.0376376	0.0530047	0.0442648	65.4945	11
phosphoenolpyruvate carboxykinase	Common in two disease groups		0.088816	0.0344433	0.0485115	0.0815555	0.0662375	0.060566	0.029538	0.0815569	0.0152253	0.0938608	0.082131	0.0391106	0.0601294	0.0262666	57.9632	12		hypothetical protein CJBH_1340	Common in two disease groups		0.527308	0	0.00726798	0	0.00689683	0.00603119	0.010691	0.00786662	0	0.0519613	0	0.0145464	0.0527141	0.150131	65.5472	8
sodium:proton antiporter	Common in two disease groups		0.0804446	0.0994849	0.022174	0.0737074	0.0879355	0.059387	0.0133412	0.0511554	0.0629949	0.0549289	0.0466001	0.067499	0.0599711	0.0250495	58.0232	12		hypothetical protein L323_03250	Common in two disease groups		0	0.0157656	0.0186889	0.0111717	0.0177348	0.0878813	0.00916363	0.0168567	0.0298656	0.423109	0	0	0.0525198	0.119065	65.5997	9
50S ribosomal protein L24	Common in two disease groups		0.0353251	0.0860456	0.0563575	0.0474258	0.0477609	0.0331248	0.094705	0.0897914	0.0129035	0.084164	0.061062	0.0688333	0.0597916	0.0257669	58.083	12		glycoside hydrolase	Specific to periodontitis group		0.236316	0.0338066	0.0383942	0.00201382	0.0169394	0.014808	0.0512011	0.0264703	0.0165075	0	0.0789046	0.113977	0.0524449	0.0665913	65.6521	11
trigger factor	Common in two disease groups		0.06521	0.052484	0.0886611	0.0647718	0.0395692	0.0624591	0.0959924	0.0546023	0.0281074	0.0543412	0.0507457	0.0534013	0.0591955	0.0186998	58.1422	12		hypothetical protein BACCAC_02586	Common in two disease groups		0	0.0392798	0.00147829	0	0.0504992	0.0184003	0.0652326	0.287995	0.134647	0	0.0256352	0	0.0519306	0.0842376	65.7041	8
serine/threonine-protein kinase PCTAIRE-1	Common in two disease groups		0.219308	0.00501415	0	0.0690387	0	0.270301	0	0.0609195	0	0.060911	0.024777	0	0.0591891	0.0914256	58.2014	7		50S ribosomal protein L34	Common in two disease groups		0	0.0417408	0.0322095	0.0302717	0.0626065	0.00944001	0.0167336	0.163875	0.125026	0	0.0588758	0.080955	0.0518112	0.050703	65.7559	10
hypothetical protein Q613_PSC00267G0002l	Common in two disease groups		0	0	0	0.122003	0	0	0	0.0237475	0.0204147	0	0.536367	0	0.0585443	0.154457	58.2599	4		electron transfer flavoprotein subunit beta	Common in two disease groups		0.0656794	0.0835451	0.126633	0.0322358	0.0690258	0.0230491	0.0290002	0.0411625	0.028131	0	0.0544956	0.0660141	0.0515809	0.0335635	65.8075	11
hemoglobin beta	Common in two disease groups		0	0.0286386	0.408499	0.013715	0	0	0.236707	0	0	0	0	0	0.0572966	0.129515	58.3172	4		LOW QUALITY PROTEIN: hypothetical protein BFAG_00447l	Common in two disease groups		0	0.0132428	0.029653	0.140763	0.00496563	0	0.3002	0.00283213	0.00836255	0	0.113436	0	0.0511213	0.0917501	65.8586	8
glutathione peroxidase	Specific to peri-implantitis group		0.134368	0.053137	0.0371589	0.0278887	0.0318635	0.078467	0	0.0820599	0.00755661	0.141253	0.0527811	0.0399495	0.0572069	0.0447851	58.3744	11		cell wall-binding protein	Common in two disease groups		0.232475	0.00813882	0.0946093	0.0100617	0.0136099	0.00148726	0.0499023	0.0856995	0.000418493	0.00676589	0.0864543	0.0129759	0.0502165	0.0678323	65.9088	12
lantibiotic, gallidermin/nisin family	Common in two disease groups		0.0846943	0.53908	0	0	0	0	0	0.0200136	0	0.0283487	0.0138377	0	0.0571645	0.15373	58.4316	5		cold-shock protein	Common in two disease groups		0.0946513	0.0197652	0.0122197	0.0348644	0.0431162	0.0599423	0.0940246	0.0916019	0.0906347	0	0.0617301	0	0.0502125	0.0371333	65.959	10
16S rRNA methyltransferase	Common in two disease groups		0.0303307	0.0465806	0.051339	0.0323276	0.0591885	0.0530383	0.103761	0.0631429	0.0526894	0.0722073	0.0566963	0.0619718	0.0569394	0.0190215	58.4885	12		30S ribosomal protein S10	Common in two disease groups		0	0.0192248	0.264314	0.00920016	0.0482149	0.0417535	0.0148745	0.0508481	0.00819822	0	0.0948843	0.0504512	0.0501636	0.0729942	66.0092	10
50S ribosomal protein L35	Common in two disease groups		0.0352566	0.0815962	0.0720765	0.124566	0.0505623	0.0237888	0.0212978	0.0920252	0.0414486	0.0420044	0.0816446	0.0134594	0.0566439	0.0336889	58.5452	12		ATPase	Common in two disease groups		0.0255711	0.0938917	0.138718	0.0140654	0.0469428	0.0432364	0.0485826	0.0526908	0.0130215	0.00309315	0.055868	0.0495915	0.0487727	0.0373362	66.058	12
hypothetical protein IO99_18770	Common in two disease groups		0.0499765	0.0585877	0.0889859	0.0537775	0.181886	0.0765082	0	0.0104676	0.0179968	0.0494235	0.0627249	0.0233774	0.0561427	0.0478728	58.6013	11		hypothetical protein Csp_D29530	Common in two disease groups		0.11718	0.0245234	0.0290715	0	0.0183917	0.144746	0.057018	0.0314661	0.0154857	0.138563	0	0	0.0480371	0.05432	66.106	9
glutamate dehydrogenase, NAD-specific	Common in two disease groups		0.00308305	0.0996991	0.0231856	0.0135889	0.135904	0.148916	0	0.00473001	0.116019	0.0384676	0.0679422	0.0198512	0.0559489	0.0553723	58.6573	11		hypothetical protein HMPREF9589_01467	Common in two disease groups		0.126554	0.0211887	0.022327	0	0	0.152852	0.012316	0.0181246	0.0133794	0.194542	0.00604986	0.00837883	0.047976	0.0683037	66.154	10
cell division protein FtsZ	Common in two disease groups		0.0711748	0.0584481	0.0686662	0.0328001	0.05291	0.0351234	0.0798208	0.0743609	0.0175111	0.0611408	0.0624225	0.0499729	0.0553626	0.0187456	58.7126	12		hypothetical protein I547_0664	Common in two disease groups		0.0645686	0	0	0	0	0.381065	0.0942543	0.0231179	0	0	0	0	0.0469172	0.109704	66.2009	4
50S ribosomal protein L30	Common in two disease groups		0.083249	0.0458691	0	0	0.0838287	0.029463	0.0669989	0.0569627	0.0634819	0.0759724	0.0681744	0.0846828	0.0548902	0.0303446	58.7675	10		malate dehydrogenase	Common in two disease groups		0.090973	0.0527724	0.0583733	0.0141077	0.0586826	0.0228367	0.0646942	0.0466195	0.0395056	0.0108687	0.046218	0.056441	0.0468411	0.0226893	66.2477	12
electron transfer flavoprotein subunit beta	Common in two disease groups		0.0332746	0.0693777	0.0234009	0.0148413	0.124108	0.0446763	0.0216933	0.0601177	0.0459335	0.0812768	0.0544348	0.0842219	0.0547797	0.0315281	58.8223	12		cleaved adhesin domain proteinl	Common in two disease groups		0	0.0508043	0.00516359	0.190274	0.0597749	0.012529	0.032193	0.0149703	0	0	0.104293	0.0903522	0.0466962	0.0577429	66.2944	9
translation initiation factor IF-1	Common in two disease groups		0.105868	0.0788712	0.0926429	0.0279939	0.00996632	0.0158874	0.0370222	0.194589	0	0.010291	0.0475894	0.0365071	0.0547691	0.0556695	58.8771	11		50S ribosomal protein L35	Common in two disease groups		0.0937901	0	0.0876905	0.0414191	0.0300953	0.0716918	0.0341537	0.0163405	0.0126702	0	0.0947857	0.0755913	0.046519	0.036396	66.3409	10
50S ribosomal protein L17	Common in two disease groups		0.0544891	0.0155006	0.24103	0.0562574	0.00522296	0.0224765	0.102527	0.032699	0	0.025683	0.0286081	0.0677838	0.0543565	0.0655054	58.9314	11		30S ribosomal protein S11	Common in two disease groups		0.0123586	0	0.221539	0.0217687	0.0381981	0.109196	0.0181756	0.0345767	0.0256836	0	0.0585003	0.0161129	0.0463424	0.062657	66.3873	10
sugar ABC transporter permease	Common in two disease groups		0.0581232	0.0206389	0.033234	0.0281985	0.015423	0.0112977	0.110824	0.157273	0.0133251	0.0790899	0.0366782	0.0857206	0.0541521	0.045749	58.9856	12		hypothetical protein FNP_0147	Common in two disease groups		0	0	0.0371737	0	0.032562	0.00711824	0.0126187	0.0278551	0.178213	0.245323	0.0123974	0	0.0461051	0.0797819	66.4334	8
fimbrial protein	Common in two disease groups		0.105115	0.0292885	0.0518858	0.0123937	0.00884209	0.00296018	0.0401039	0.119547	0.00397646	0.0206564	0.0585549	0.196386	0.0541425	0.0587764	59.0397	12		hypothetical protein SSM1_030	Common in two disease groups		0	0.0281764	0.0742257	0.0199664	0.0950884	0.0554342	0.0655102	0.0723052	0.124545	0	0.0160902	0	0.0459451	0.041314	66.4793	9
hypothetical protein WOSG25_280020	Common in two disease groups		0.0319715	0.0171783	0.125239	0.0378435	0.121257	0.0516855	0.108856	0	0.0759891	0.0139116	0.0407446	0.0164505	0.0534273	0.0440078	59.0931	11		cell division protein	Common in two disease groups		0.0251099	0.0298253	0.0414005	0.0605404	0.109134	0.079115	0.0235098	0.0316022	0.0151161	0	0.0495823	0.0768912	0.0451522	0.0312679	66.5245	11
type-2 fimbrial major subunit precursor	Common in two disease groups		0.166218	0.000692247	0	0	0.00203609	0.00086785	0.0282212	0.260126	0.0377363	0.0941522	0.0452694	0.00331481	0.0532196	0.0822729	59.1464	10		histidine kinase	Common in two disease groups		0.0213281	0.0310374	0.111811	0.0281987	0.0406028	0.0671427	0.0659197	0.0293832	0.0345406	0.00917879	0.0330455	0.0682712	0.0450383	0.0282351	66.5695	12
pyruvate kinase	Common in two disease groups		0.0684895	0.0227342	0.031679	0.0821646	0.0224881	0.0408259	0.0622244	0.132749	0.0166144	0.0758915	0.0351097	0.0475267	0.0532081	0.0332795	59.1996	12		ribosome recycling factor	Common in two disease groups		0.0252448	0.0512279	0.0585793	0.0201298	0.0557487	0.0597579	0.0553134	0.0504577	0.0683159	0	0.0647369	0.0280949	0.0448006	0.0212024	66.6143	11
50S ribosomal protein L31	Common in two disease groups		0.128246	0.0418583	0	0.0791778	0.0249455	0.0630887	0	0.0867089	0	0.0605437	0.0802493	0.0729319	0.0531458	0.0405865	59.2527	9		hypothetical protein NMM7124_0419	Common in two disease groups		0.0753298	0.00788237	0.0228422	0	0.00295565	0.392881	0.00916363	0.0185425	0	0	0	0	0.0441331	0.111876	66.6585	7
50S ribosomal protein L32	Common in two disease groups		0.116284	0.0354311	0	0.137978	0.011831	0.00768927	0.048182	0.06662	0.0692411	0	0.0547042	0.0883483	0.0530257	0.0453527	59.3057	10		cell wall-associated hydrolase domain protein	Common in two disease groups		0.0321421	0.0566367	0.00366819	0.0136003	0.0284343	0.0217182	0	0.0172621	0.066062	0.253559	0.0159027	0.0144349	0.0436184	0.0689561	66.7021	11
hypothetical protein I571_01317l	Common in two disease groups		0.00809285	0	0.158506	0.0159654	0.173361	0.00181715	0.0344427	0	0.0106857	0.217154	0.00286496	0.00694013	0.0524858	0.080316	59.3582	10		ATPase AAA	Common in two disease groups		0.0241437	0.036098	0.0910154	0.0364243	0.0664871	0.0333437	0.0618433	0.0369605	0.0493223	0	0.0384845	0.0487468	0.0435725	0.0228171	66.7457	11
50S ribosomal protein L30	Common in two disease groups		0.027555	0.0392508	0.045086	0.0471246	0.028515	0.0257939	0.21368	0.0377685	0.0455932	0.0125204	0.0255688	0.0772986	0.0521462	0.0533862	59.4104	12		Flp/Fap pilin component	Common in two disease groups		0.115911	0	0.376506	0.0302717	0	0	0	0	0	0	0	0	0.0435573	0.1101	66.7892	3
rubredoxin	Common in two disease groups		0.0259079	0.1722	0	0	0.0261788	0.0513445	0	0.0117118	0.0463258	0.167463	0.0957451	0.0256019	0.0518732	0.0614265	59.4623	9		acetyl-CoA acetyltransferase	Common in two disease groups		0.0399603	0.056605	0.039284	0.0816573	0.0458418	0.0467789	0.036836	0.030522	0.0168997	0	0.0478057	0.0745834	0.0430645	0.0222983	66.8323	11
acetyl-CoA acetyltransferase	Common in two disease groups		0.0398814	0.0714201	0.0170782	0.0541676	0.0459407	0.0729648	0	0.119349	0.0173496	0.106179	0.0250403	0.050683	0.0516712	0.0360904	59.5139	11		serine/threonine-protein kinase PCTAIRE-1	Common in two disease groups		0.0427549	0.0268431	0	0.266309	0.00671032	0.023472	0.0624116	0.0344426	0.0226008	0	0	0.0283067	0.0428209	0.0728978	66.8751	9
peptide ABC transporter ATP-binding protein	Common in two disease groups		0.0564569	0.0340631	0.0474454	0.0571172	0.0303832	0.0379584	0.148243	0.0533981	0.00977168	0.0426949	0.0453736	0.0515423	0.051204	0.0333358	59.5651	12		50S ribosomal protein L32	Common in two disease groups		0.0555746	0.0461489	0.0142602	0.015384	0	0.0571862	0.0548152	0.0191564	0.203304	0	0.0126041	0.0349118	0.0427788	0.0548137	66.9179	10
acetate kinase	Specific to peri-implantitis group		0.0461773	0.0661072	0.0169497	0.0179139	0.0612257	0.0459458	0.0657281	0.0578947	0.0362418	0.0833572	0.0483471	0.0672607	0.0510958	0.0200823	59.6162	12		copper amine oxidase N- domain protein	Common in two disease groups		0	0.127876	0.0574852	0.0053702	0.0896434	0	0.0220528	0.0834089	0.0223386	0.0153132	0.0364913	0.0531457	0.0427605	0.0405789	66.9606	10
peptide ABC transporter permease	Common in two disease groups		0.0441155	0.100641	0.0441868	0.0147031	0.0283909	0.0894699	0.0478505	0.036954	0.00448486	0.0611313	0.066809	0.071917	0.0508878	0.0286473	59.6671	12		oxidoreductase	Common in two disease groups		0.0079056	0.0302213	0.121898	0.0324737	0.0396245	0.0170118	0.0499086	0.0225014	0.078535	0	0.0123424	0.100384	0.0427338	0.0384104	67.0034	11
prepilin-type N-terminal cleavage/methylation domain	Common in two disease groups		0	0.0544363	0	0.00611826	0.0762396	0.0515307	0	0.00635169	0.303045	0	0.0900279	0.0212773	0.0507522	0.0858082	59.7179	8		50S ribosomal protein L7/L12	Common in two disease groups		0.0121686	0.0157656	0.0254484	0.037239	0.0356308	0.119664	0.0680504	0.0720171	0.0203959	0	0.0728123	0.0332492	0.0427035	0.0340822	67.0461	11
50S ribosomal protein L35	Common in two disease groups		0.118578	0.0367812	0.0504697	0.107677	0	0.0141503	0.0402618	0.0517703	0	0.0674795	0.010946	0.0976817	0.0496496	0.0412206	59.7675	10		uncharacterized protein	Common in two disease groups		0	0.0127332	0.0288554	0	0.0190988	0.0277162	0.0685762	0.0166265	0.156897	0.112324	0.014543	0.0549562	0.0426938	0.0483346	67.0888	10
glucose-1-phosphate adenylyltransferase	Common in two disease groups		0.0357001	0.0135755	0.0325933	0.0244161	0.0169028	0.00570922	0.058343	0.217737	0.026677	0.109578	0.0368452	0.0160445	0.0495102	0.0596718	59.817	12		ferritin	Common in two disease groups		0.0477277	0.0315412	0.0212083	0.0116574	0.0487323	0.0562573	0.0372797	0.0598195	0.105811	0	0.00927898	0.0818809	0.0425995	0.0310077	67.1314	11
malate dehydrogenase	Common in two disease groups		0.0372396	0.0349248	0.037011	0.0532505	0.0495454	0.00863224	0.0296332	0.103711	0.028836	0.0763281	0.0884278	0.0447374	0.0493564	0.027338	59.8664	12		50S ribosomal protein L14	Common in two disease groups		0.0128613	0.0379475	0.166038	0.0229509	0.0690625	0.0669924	0.0187744	0.0345738	0.0274175	0	0.0369402	0.0170302	0.042549	0.0438877	67.1739	11
molecular chaperone GroEL	Common in two disease groups		0.0764954	0.0529263	0.018786	0.0263545	0.0626426	0.0375296	0.0640631	0.0338316	0.0242124	0.0634086	0.0586292	0.0721208	0.04925	0.0200462	59.9156	12		50S ribosomal protein L33	Common in two disease groups		0.0287623	0.0248592	0.0413383	0	0.104977	0.014974	0.0304879	0.0621696	0	0	0.11447	0.0866665	0.042392	0.0407235	67.2163	9
diguanylate cyclase	Common in two disease groups		0.0236403	0.0501914	0.0203155	0.0474021	0.0458247	0.0362793	0.0186658	0.0804903	0.0506038	0.0863645	0.0666517	0.062184	0.0490511	0.0222336	59.9647	12		30S ribosomal protein S19	Common in two disease groups		0.0170099	0.0223197	0.179608	0.0202908	0.077024	0.0460527	0.0167336	0.0275788	0.009396	0	0.0659506	0.0232744	0.0421032	0.0488596	67.2584	11
ornithine carbamoyltransferase	Common in two disease groups		0.0525043	0.0547233	0	0.0112829	0.0534265	0.0412978	0.0415731	0.136665	0.00826517	0.071474	0.0726328	0.0427091	0.0488794	0.0362442	60.0136	11		3-hydroxybutyryl-CoA dehydrogenase	Common in two disease groups		0.0574275	0.0859993	0.0542492	0.0593569	0.0376838	0.0169165	0.0218567	0.0238538	0.037286	0.0199255	0.0447235	0.0439834	0.0419385	0.0202909	67.3003	12
50S ribosomal protein L33	Common in two disease groups		0.0515091	0.111355	0.0593239	0.0179259	0.0787252	0.0180355	0.0506745	0.0447607	0.0239962	0.0450741	0.0699757	0.0141005	0.048788	0.0288062	60.0623	12		preprotein translocase subunit SecE	Common in two disease groups		0.104405	0.0419204	0.148828	0.0690017	0.0219078	0	0.0128291	0.0297878	0	0	0.0128176	0.0616089	0.0419256	0.0466785	67.3423	9
B Chain B, Oxygen Affinity Modulation By The N-Termini Of The Beta Chains In Human And Bovine Hemoglobin	Common in two disease groups		0	0.252876	0	0.167963	0	0	0.161047	0	0	0	0	0	0.0484906	0.0903922	60.1108	3		hypothetical protein HMPREF0797_0041l	Common in two disease groups		0.0287623	0	0.012686	0.0511866	0.0180572	0.0315812	0	0.0257448	0.0456128	0.272085	0.0137497	0	0.0416221	0.0745321	67.3839	9
alkyl hydroperoxide reductase	Common in two disease groups		0.0423535	0.0843995	0.0186821	0.113531	0.0519675	0.16244	0	0.00870378	0.0289481	0.0357731	0.00776099	0.0271812	0.0484784	0.0486485	60.1593	11		superoxide dismutase	Common in two disease groups		0.0860686	0.0166427	0.112258	0.0182696	0.0424163	0.0508064	0.0265295	0.0383816	0.031108	0	0.0339307	0.0419925	0.0415336	0.0306885	67.4254	11
oxidoreductase	Common in two disease groups		0.0330298	0.0247006	0.0276943	0.0487231	0.0350123	0.0546846	0.0709537	0.0513564	0.0234184	0.0678971	0.0894275	0.0535971	0.0483746	0.0206207	60.2077	12		methionine aminopeptidase	Common in two disease groups		0.0232669	0.0353027	0.119927	0.0380956	0.0526798	0.0124189	0.0346034	0.062277	0.00994377	0	0.036801	0.0637013	0.0407515	0.0319225	67.4662	11
ATPase AAA	Common in two disease groups		0.0622961	0.0465854	0.00529168	0.0669366	0.0568667	0.0844445	0.0154697	0.0640736	0.0354746	0.0543664	0.0506598	0.0380247	0.0483742	0.0221866	60.2561	12		adenylate kinase	Common in two disease groups		0.0148591	0.043886	0.0985724	0.0252552	0.0449378	0.0420934	0.0407301	0.0520694	0.0426812	0.0256238	0.0348521	0.0210178	0.0405482	0.0214632	67.5067	12
uncharacterized protein LOC101140100	Common in two disease groups		0.00335232	0.0198136	0.196978	0.178563	0	0.00677437	0.0998725	0.00257458	0	0	0.0106808	0.0603723	0.0482485	0.0719469	60.3043	9		hypothetical protein KUTG_04140	Common in two disease groups		0.0589012	0.0457864	0	0	0	0.0508151	0.217002	0.00451918	0.0711686	0	0.0160902	0.0222842	0.0405473	0.0613113	67.5473	8
biopolymer transporter ExbD	Common in two disease groups		0.0567908	0.0513521	0	0.0604483	0.143704	0.0749399	0	0.00507775	0.0522491	0.022438	0.0259967	0.0829911	0.047999	0.0415154	60.3523	10		hypothetical protein SS13_contig00031-0003	Common in two disease groups		0.0451978	0.0472959	0.0224267	0.0268121	0	0.0558309	0.032989	0.0121369	0.0238921	0.187059	0.0324103	0	0.0405043	0.0493408	67.5878	10
NADH oxidase	Common in two disease groups		0.0365821	0.0740828	0.0147663	0.013636	0.0113052	0.157462	0.0397028	0.00753468	0.0182117	0.0319742	0.0689041	0.0988146	0.0477481	0.0450185	60.4001	12		thioredoxin reductase	Common in two disease groups		0.00587547	0.0475732	0.122916	0.0206689	0.0419201	0.0168239	0.0520738	0.0338087	0.0284845	0.0113355	0.0543076	0.0483542	0.0403452	0.0307821	67.6281	12
DNA protection during starvation protein	Common in two disease groups		0.00623258	0.0481342	0.103067	0.0955978	0.0834057	0.181938	0	0.0178762	0	0	0.0115025	0.0218706	0.0474688	0.0572604	60.4475	9		aspartate aminotransferase	Common in two disease groups		0.04148	0.0364839	0.0369001	0.0545542	0.0629669	0.0322942	0.0310358	0.015034	0.0607129	0.00470074	0.0192334	0.0876699	0.0402555	0.0231683	67.6684	12
GNAT family acetyltransferase	Common in two disease groups		0.0647366	0.0334905	0.0942657	0.0648647	0.0309505	0.0274163	0.0859552	0.0446945	0.0140284	0.0173453	0.0297157	0.0604184	0.0473235	0.0263858	60.4949	12		hypothetical protein NSB1T_09085	Specific to periodontitis group		0	0	0	0	0.111301	0	0.371601	0	0	0	0	0	0.0402418	0.109146	67.7086	2
hypothetical protein GBS90503_1756	Common in two disease groups		0.0290773	0.001953	0	0.0107556	0.00765841	0.0073447	0.324849	0.0111655	0	0.0474463	0.05018	0.0748074	0.0471031	0.0906892	60.542	10		molecular chaperone GroEL	Common in two disease groups		0.0756469	0.0322236	0.0468694	0.0276232	0.0521678	0.0422332	0.0584718	0.0260004	0.0375884	0.0103105	0.0304719	0.0384225	0.0398358	0.0170614	67.7485	12
thioredoxin reductase	Common in two disease groups		0.0517699	0.0615031	0.0332445	0.0593949	0.0625797	0.0585611	0.0355654	0.0531176	0.0258964	0.0273784	0.0434334	0.0499056	0.0468625	0.0133886	60.5888	12		hypothetical protein I571_02684l	Common in two disease groups		0	0	0.00953923	0	0.00387961	0.0474945	0.0541226	0	0.320119	0.0292294	0.0118162	0	0.0396833	0.0903849	67.7881	7
50S ribosomal protein L34	Common in two disease groups		0.0153464	0.0707488	0	0	0.0367898	0.0310113	0	0.0233153	0	0.0803821	0.140045	0.158329	0.0463306	0.0551719	60.6351	8		cell division protein FtsZ	Common in two disease groups		0	0.058797	0.0624331	0.0410421	0.0573281	0.0584594	0.0516247	0.0381826	0.0180361	0.00473429	0.0379273	0.046624	0.0395991	0.0213402	67.8277	11
hypothetical protein MARHY0556	Common in two disease groups		0.0226421	0	0.221735	0	0.202759	0	0	0	0.0448459	0	0.0601147	0	0.046008	0.0803483	60.6812	5		NlpC/P60 family protein	Common in two disease groups		0.0803158	0.025616	0.0311696	0.0543493	0.0585205	0.0250973	0.0855972	0.0248099	0.0186182	0	0.0666709	0.00439163	0.0395964	0.0286445	67.8673	11
permease	Common in two disease groups		0.0503091	0.0274895	0.0385376	0.0687295	0.0526687	0.0862769	0.0226206	0.0735569	0.0335597	0.0490104	0.031008	0.0172083	0.0459146	0.0215821	60.7271	12		chemotaxis protein CheY	Common in two disease groups		0	0.0694911	0.0410255	0	0.0951124	0.0300957	0.0525278	0.0351282	0.0753075	0.0423249	0.0020275	0.0312832	0.039527	0.0303827	67.9069	10
hypothetical protein BACFIN_07720	Common in two disease groups		0.00595336	0	0	0	0.00627216	0.417049	0	0.114301	0	0	0.00632241	0	0.0458248	0.121322	60.7729	5		membrane protein	Common in two disease groups		0.047121	0.075519	0.027856	0.0117887	0.0737709	0.127275	0.0494305	0.0175552	0.00410897	0	0.0189001	0.0193955	0.0393934	0.037367	67.9463	11
cold-shock protein	Common in two disease groups		0.0658208	0.0302087	0	0.0646724	0.0463337	0.093775	0	0.0849835	0.0204147	0.0421126	0.0635143	0.0327715	0.0453839	0.0304094	60.8183	10		glyceraldehyde-3-phosphate dehydrogenase, type I	Common in two disease groups		0.0887939	0.023196	0.0376818	0.0168009	0.100896	0.012834	0.0852558	0.0150144	0.00246641	0.0110365	0.0530763	0.0214163	0.039039	0.034481	67.9853	12
50S ribosomal protein L7/L12	Common in two disease groups		0.0609817	0.0355432	0.0549831	0.0404827	0.0145764	0.0701155	0.0595455	0.0233772	0.0108552	0.018323	0.0408153	0.107576	0.0447646	0.0278153	60.863	12		cell wall-associated hydrolase family proteinl	Common in two disease groups		0.0205446	0.0343972	0.0064183	0.0243747	0	0.0112786	0	0.00674276	0.0868807	0.263177	0.00982139	0	0.0386363	0.0747159	68.0239	9
Uncharacterized protein ORF91	Common in two disease groups		0.00556918	0.00807496	0	0	0.0430083	0.00375132	0.402942	0.0180566	0.0067373	0.0279339	0.0150459	0.00437589	0.0446246	0.113548	60.9077	10		16S rRNA methyltransferase	Common in two disease groups		0.0271806	0.0175841	0.0892388	0.0256859	0.0870938	0.0161816	0.0428648	0.0327123	0.0285977	0.0137789	0.0351245	0.0467215	0.0385637	0.0252341	68.0625	12
30S ribosomal protein S19	Common in two disease groups		0.0114722	0.034755	0.147837	0.0111063	0.0360297	0.0333438	0.0781677	0.0460349	0.0153681	0.0331269	0.0200206	0.0674938	0.044563	0.0386329	60.9522	12		diguanylate cyclase	Common in two disease groups		0.041437	0.0594051	0.0765165	0.00926743	0.0583784	0.0197635	0.0379309	0.0239404	0.0299555	0.00618326	0.0278507	0.0653485	0.0379981	0.0226687	68.1005	12
methionine aminopeptidase	Common in two disease groups		0.0520781	0.0367183	0.0220128	0.0540319	0.0342412	0.0347339	0.0312184	0.082947	0.0210032	0.0465553	0.0580361	0.0601641	0.0444784	0.0179763	60.9967	12		Diadenosine tetraphosphate (Ap4A) hydrolase and other HIT family hydrolases	Common in two disease groups		0	0.105474	0.00308714	0	0.0395503	0.0192138	0	0.0225555	0.214607	0	0.00669239	0.043384	0.0378804	0.0634899	68.1384	8
30S ribosomal protein S10	Common in two disease groups		0.0897411	0.0697644	0	0.0492193	0.0106993	0.0477531	0.0285348	0.0513427	0	0.0508457	0.039025	0.0939585	0.0442403	0.0310983	61.041	10		flagellar motor protein MotA	Common in two disease groups		0.0382726	0.0335168	0.158529	0.00378398	0.0342161	0.0104781	0.0256723	0.0126959	0.0149328	0.013361	0.0505731	0.0579504	0.0378318	0.0415354	68.1762	12
glucose-6-phosphate isomerase	Common in two disease groups		0.0454557	0.0245524	0.0199811	0.0470114	0.0166482	0.0366806	0.0875977	0.051214	0.0323054	0.0860996	0.0466537	0.0355403	0.044145	0.0227802	61.0851	12		sugar ABC transporter permease	Common in two disease groups		0.0524322	0.0253679	0.0876913	0.0108609	0.00707066	0.106761	0.034469	0.0176709	0.0420888	0.0124916	0.0381867	0.0174981	0.0377158	0.0312917	68.2139	12
glycosyl transferase	Specific to peri-implantitis group		0.061101	0.0160905	0.0252889	0.0541122	0.0302147	0.0297799	0.0640767	0.0679219	0.0200278	0.0786966	0.0442508	0.0350597	0.0438851	0.0207795	61.129	12		OmpA family protein	Common in two disease groups		0.0782671	0.0817081	0.0259114	0.0204091	0.111778	0.00434207	0.00775514	0.0169329	0.0374343	0.00959365	0.0364884	0.0197982	0.0375349	0.0344573	68.2515	12
Nephritis-associated plasmin receptor	Common in two disease groups		0.0636376	0.000633128	0.126949	0.0209238	0	0.0452468	0	0.0588281	0.00466767	0.0205115	0.111387	0.0727647	0.0437957	0.0439415	61.1728	10		hypothetical proteinl	Common in two disease groups		0.0412665	0.0400116	0.105958	0.0119545	0.00376191	0.0950109	0.0651384	0.0119471	0.013066	0.0141724	0.0222112	0.0249012	0.03745	0.0340532	68.2889	12
30S ribosomal protein S17	Common in two disease groups		0.0714242	0.0452006	0.15547	0	0.0248318	0.0322209	0	0.0371644	0.0150305	0.0426016	0.0086284	0.0918332	0.0437004	0.0447042	61.2165	10		transport energizing protein, ExbD/TolR family	Specific to periodontitis group		0	0.0803866	0.0283787	0.054932	0.151077	0.012709	0.0224565	0.0258959	0	0	0.0329949	0.0405675	0.0374499	0.0430118	68.3264	9
S-layer homology domain	Common in two disease groups		0.00342555	0.100494	0.0268369	0.00405464	0.142189	0.0410716	0.00291574	0.0131538	0.0705608	0.0417354	0.057479	0.0141005	0.0431681	0.0434795	61.2596	12		phosphoglyceromutase	Common in two disease groups		0.150835	0.0169752	0.0454545	0.00749477	0.0359631	0.0366241	0.0547546	0.0242971	0.035501	0.00760476	0.0255807	0.00609415	0.0372649	0.0389991	68.3636	12
aminotransferase	Common in two disease groups		0.0352267	0.0297192	0.0239952	0.0244841	0.0417796	0.0763249	0.00775511	0.0611704	0.0745346	0.0201273	0.0931556	0.0289371	0.0431008	0.0267243	61.3027	12		glycosyl transferase	Common in two disease groups		0.0320806	0.0262526	0.0842225	0.0142748	0.0624499	0.0238871	0.0364552	0.029287	0.0447795	0.0294185	0.0442398	0.0196708	0.0372515	0.0196226	68.4009	12
LOW QUALITY PROTEIN: hypothetical protein BFAG_00447l	Common in two disease groups		0.0794173	0.170685	0	0	0	0	0	0.13259	0	0.0600988	0.0733399	0	0.0430109	0.0601604	61.3458	5		trigger factor	Common in two disease groups		0.0356177	0.017514	0.0795048	0.0268656	0.0386109	0.048399	0.0222914	0.0546405	0.0264191	0.0082301	0.0615539	0.026367	0.0371678	0.0204635	68.438	12
phosphoenolpyruvate-protein phosphotransferase	Common in two disease groups		0.0370171	0.00998534	0.0386798	0.0439252	0.00767976	0.0165605	0.0884153	0.133824	0.00478643	0.0315702	0.040875	0.0599976	0.0427764	0.0372793	61.3885	12		peptide ABC transporter ATP-binding protein	Common in two disease groups		0.0424838	0.0336813	0.0984882	0.0225973	0.0194125	0.0435806	0.0332121	0.038695	0.0200088	0	0.0495107	0.0429406	0.0370509	0.023834	68.4751	11
ribosome recycling factor	Common in two disease groups		0.0316513	0.0598309	0.036458	0.0109281	0.0451125	0.0300683	0.0635425	0.0459415	0.0585327	0.0487087	0.0413432	0.0379067	0.042502	0.0147259	61.431	12		hypothetical protein FSCG_01459	Common in two disease groups		0.0494349	0.00689749	0.0399735	0.00977518	0.0206905	0.0180936	0.0320727	0.0176996	0.12195	0.077942	0.0157549	0.03273	0.0369179	0.0332939	68.512	12
OmpA family protein	Common in two disease groups		0.114343	0.021194	0.00988717	0.0628937	0.0189689	0.0412845	0	0.029672	0.0413685	0.0648564	0.0163108	0.0864419	0.0422684	0.0340295	61.4733	11		rubrerythrin	Common in two disease groups		0	0.0264848	0.0468014	0.0389753	0.0653209	0.011449	0.0211006	0.0617463	0.0661233	0.010222	0.0651205	0.0287515	0.0368413	0.0239761	68.5489	11
translation elongation factor G	Common in two disease groups		0.0393127	0.0410512	0.00488667	0.0299686	0.0471919	0.0501042	0.083901	0.0384108	0.042871	0.0388366	0.0339132	0.0565809	0.0422524	0.0182893	61.5156	12		50S ribosomal protein L19	Common in two disease groups		0.0407951	0.0285406	0.0146865	0.0080207	0.00435584	0.112054	0.0929001	0.0360094	0.0577973	0	0.0456353	0	0.0367329	0.0362973	68.5856	10
50S ribosomal protein L22	Common in two disease groups		0.04722	0.0505121	0.0557884	0.0609051	0.0386695	0.0608248	0.0509642	0.0215456	0	0.0599155	0.0206515	0.0399551	0.042246	0.0192014	61.5578	11		ornithine carbamoyltransferase	Common in two disease groups		0.0173963	0.0298721	0.0798285	0.0028266	0.0449681	0.0811773	0.0205383	0.0347727	0.0276249	0.0314989	0.0354666	0.0336808	0.0366376	0.0230774	68.6222	12
2-hydroxyglutaryl-CoA dehydratase	Common in two disease groups		0.0212177	0.0698022	0.091259	0.0192155	0.0357885	0.0782138	0	0.0107255	0.0375856	0.0350141	0.066478	0.0413215	0.0422184	0.0284604	61.6	11		triosephosphate isomerase	Common in two disease groups		0.0313899	0.0205271	0.0676468	0.017893	0.0452945	0.0497158	0.0739451	0.021698	0.0104572	0	0.0587433	0.0397369	0.0364206	0.0233286	68.6586	11
PTS mannose transporter subunit IID	Common in two disease groups		0.0457955	0.00305152	0.0111231	0.0576362	0.00357412	0.0102021	0.0696714	0.17111	0	0.0394618	0.0549828	0.03999	0.0422166	0.047285	61.6422	11		30S ribosomal protein S9	Common in two disease groups		0	0.0354598	0.0309673	0.0286575	0.0111798	0.083541	0.0294734	0.0721682	0.051265	0.0145018	0.052045	0.0239853	0.0361037	0.0246785	68.6947	11
hypothetical protein Q619_VDC00013G0001l	Common in two disease groups		0.0671403	0.0103071	0.0939295	0.0851477	0	0	0	0.0220983	0	0.166941	0.0305581	0.024676	0.0417332	0.0519505	61.684	8		Na+/H+ antiporter family protein	Common in two disease groups		0	0.0813706	0.0137789	0.0897175	0.0655283	0.0257108	0.0377555	0.0193346	0.0268668	0.0037551	0.0669313	0	0.0358958	0.0321477	68.7306	10
50S ribosomal protein L11	Common in two disease groups		0.111518	0.0404672	0.0714391	0.0502692	0.00768554	0.0288322	0.0309031	0.0519776	0	0.0581207	0.0284064	0.0187676	0.0415323	0.0302858	61.7255	11		ORF91	Common in two disease groups		0.0316385	0.0264856	0.00872166	0	0.0148973	0.0564505	0	0.0311514	0.00836255	0.187059	0.0302495	0.0314206	0.0355364	0.0504227	68.7662	10
transcriptional regulator	Common in two disease groups		0.0768189	0.0396499	0.0417406	0.0161149	0.0072146	0.040989	0.0487099	0.0914201	0.01103	0.00885238	0.0619489	0.0538085	0.0415248	0.027268	61.767	12		ribosomal protein S6	Common in two disease groups		0.0407976	0.0529612	0.0179564	0.0582504	0.0642829	0.0421012	0	0.0741133	0	0.0385698	0.0306857	0	0.0349765	0.0258165	68.8012	9
ribosomal protein L21	Common in two disease groups		0.0234516	0.0635128	0.0319004	0.0270221	0.0996863	0.0560473	0.0405712	0.0215278	0	0.0359072	0.052063	0.0447133	0.0413669	0.025198	61.8084	11		molecular chaperone DnaK	Common in two disease groups		0.065547	0.0265048	0.101557	0.0297515	0.0390211	0.00561962	0.0209602	0.0326969	0.0172305	0.00301079	0.0325362	0.0438365	0.034856	0.026913	68.836	12
NADH dehydrogenase	Common in two disease groups		0.0510004	0.0338854	0.0263413	0.0316643	0.0447529	0.0874452	0.0600912	0.0171868	0.0384929	0.0498432	0.0241034	0.0289022	0.0411425	0.019239	61.8495	12		hypothetical protein Q619_VDC00013G0001l	Common in two disease groups		0	0.0367855	0.135668	0	0.0137937	0	0	0.0314661	0.0232289	0.155884	0.0210066	0	0.0348194	0.0536582	68.8708	7
adenylate kinase	Common in two disease groups		0.0290762	0.0459705	0	0.0810854	0.0345258	0.0499433	0.0418304	0.0737716	0	0.0565054	0.0343673	0.0453054	0.0410318	0.0245602	61.8906	10		hypothetical protein MPLA_1190089	Common in two disease groups		0.0268123	0.0112229	0.00147829	0	0	0	0.00652326	0.00240007	0.354334	0	0.0128176	0	0.0346324	0.101004	68.9055	7
guanylate kinase	Common in two disease groups		0.0455822	0.0201594	0.0322044	0.0725694	0.0219405	0.0258291	0.0226667	0.114364	0.025807	0.041503	0.0232647	0.0459649	0.040988	0.0276528	61.9316	12		lipoprotein	Common in two disease groups		0.0322843	0.0224993	0.0106792	0	0.0304026	0.00886241	0	0.0231179	0.110928	0.152702	0	0.0213746	0.0344043	0.0477455	68.9399	9
50S ribosomal protein L14	Common in two disease groups		0.0394167	0.0363365	0.164949	0.0166142	0.00894539	0.0495673	0	0.0884815	0.0112115	0.00610752	0.0268319	0.0433333	0.0409829	0.0460531	61.9725	11		TonB-dependent receptor	Common in two disease groups		0.0576321	0.0325185	0.0513393	0.0658479	0.046706	0.0108224	0.0145136	0.0319493	0.0195187	0.00289182	0.0347051	0.0433686	0.0343178	0.0195928	68.9742	12
electron transfer flavoprotein, alpha subunit	Common in two disease groups		0.0142438	0.0373071	0.0183777	0.00277641	0.100828	0.123877	0	0.0014413	0.122656	0.0286784	0.039907	0	0.0408411	0.0475755	62.0134	10		permease	Common in two disease groups		0.00538063	0.0322855	0.028485	0.0270394	0.0234384	0.0221429	0.0686999	0.0385194	0.0383173	0.0206607	0.0505888	0.0561028	0.0343051	0.0174166	69.0085	12
hypothetical protein TCA2_5997	Common in two disease groups		0.00639425	0.034357	0.0626195	0.0378435	0.107784	0.0172285	0.081642	0	0.126648	0	0.0135817	0	0.0406749	0.044236	62.0541	9		2-hydroxyglutaryl-CoA dehydratase	Common in two disease groups		0	0.0611359	0.0957414	0.0268392	0.0554349	0.00220905	0.0239394	0.0332951	0.018822	0.00898356	0.0245784	0.0561151	0.0339245	0.0282222	69.0424	11
hCG1745306, isoform CRA_a	Common in two disease groups		0	0.0701995	0.0913908	0.239335	0	0	0.0794355	0	0	0.00676784	0	0	0.040594	0.0720748	62.0946	5		acetate kinase	Common in two disease groups		0.00795005	0.040598	0.0697141	0.0117303	0.0514843	0.0530923	0.0384794	0.0277249	0.0318442	0	0.0368533	0.0364982	0.0338307	0.0199953	69.0762	11
RNAasel	Common in two disease groups		0.0381764	0.0370565	0	0	0.0175503	0	0.0262421	0.0523525	0.119731	0.0939041	0.0696892	0.0317264	0.0405358	0.0379797	62.1352	9		transcription termination/antitermination factor NusG	Common in two disease groups		0.0177744	0.0355692	0.0906341	0.00998321	0.0946018	0	0.0508588	0.0173708	0.0270786	0	0.0427395	0.0188161	0.0337855	0.0315502	69.11	10
molecular chaperone GroES	Common in two disease groups		0.0613173	0.0525909	0.0820614	0.0424937	0.0118339	0.0105198	0.0233387	0.0828619	0	0.077447	0.0363533	0.00513489	0.0404961	0.0307389	62.1757	11		hypothetical protein A160_1789	Common in two disease groups		0.208933	0.0374797	0	0	0	0.0245792	0.0145233	0	0.0473335	0	0.0285374	0.0395229	0.0334091	0.0580719	69.1434	7
C4-dicarboxylate ABC transporter	Common in two disease groups		0.0400649	0.0278937	0.00795649	0.0403603	0.0375204	0.00627244	0	0.201699	0.0109019	0.0562607	0.0370128	0.0194063	0.0404458	0.0536026	62.2161	11		50S ribosomal protein L11	Common in two disease groups		0.0222807	0.0326405	0.097402	0	0.020982	0.106818	0.0161868	0.0214333	0	0	0.0371316	0.0442546	0.0332608	0.0352686	69.1767	9
cell wall-associated hydrolase family protein	Common in two disease groups		0.0125065	0.0217219	0.0301917	0	0.0619246	0.0147716	0.0138635	0	0.267478	0.00670759	0.0535272	0	0.0402244	0.0743601	62.2564	9		TetR family transcriptional regulator	Common in two disease groups		0.0855982	0.0393742	0.0436604	0.0136669	0.0447137	0.0324	0.0357023	0.0277927	0.0192631	0.00903542	0.0255964	0.0201038	0.0330756	0.0201148	69.2098	12
enoyl-CoA hydratase	Common in two disease groups		0.0185434	0.0159354	0.0768513	0.0304224	0.0781804	0.0335569	0	0.0668427	0.0420864	0.086296	0.0112892	0.0221707	0.0401812	0.0295397	62.2965	11		hypothetical protein Q619_VDC00599G0024	Common in two disease groups		0.0518666	0.0651289	0	0.0461519	0.0569841	0.0355929	0.0504749	0.0510679	0.0137087	0	0.0247948	0	0.0329809	0.0242739	69.2428	9
Diadenosine tetraphosphate (Ap4A) hydrolase and other HIT family hydrolases	Common in two disease groups		0	0.103436	0	0	0.0321925	0.0164662	0	0	0.214015	0	0.0973537	0.0078612	0.039277	0.0666307	62.3358	6		iron transporter FeoB	Common in two disease groups		0	0.0505821	0.054985	0.0409028	0.0358585	0.0335062	0.027494	0.0281686	0.0130134	0.00226038	0.0430659	0.064288	0.0328438	0.0200689	69.2756	11
30S ribosomal protein S5	Common in two disease groups		0.0775524	0.0204619	0.0607491	0.0522707	0.0234854	0.0693469	0.0437084	0.0325012	0.00809303	0.0177093	0.0126662	0.0527137	0.0392715	0.0233439	62.3751	12		50S ribosomal protein L31	Common in two disease groups		0	0.00973768	0.0261516	0.0217055	0.0704137	0.0297024	0.0187744	0.0405098	0.113344	0	0.0483184	0.0151789	0.0328197	0.0324317	69.3084	10
hypothetical protein S103564_1172l	Common in two disease groups		0.0193623	0.0173392	0.0632047	0.0190986	0.0305979	0.00652113	0.0274685	0.00495663	0.166181	0.0140416	0.0856775	0.0166046	0.0392545	0.0464482	62.4143	12		serine hydroxymethyltransferase	Common in two disease groups		0.0195579	0.0356377	0.0222745	0.0377861	0.0441827	0.0298484	0.0459276	0.0411771	0.0196677	0.0220212	0.023576	0.0519578	0.0328012	0.0114439	69.3412	12
ribose-phosphate pyrophosphokinase	Common in two disease groups		0.0312262	0.0305806	0.0126648	0.0346484	0.0265315	0.0282611	0.0543067	0.0388449	0.00434208	0.0398514	0.0397492	0.129052	0.0391715	0.0311306	62.4535	12		rubredoxin	Specific to periodontitis group		0.035413	0.08316	0.0169469	0.0124613	0.0217914	0.0278753	0	0.032741	0.0487723	0.0680219	0.0446357	0	0.0326516	0.0254783	69.3739	10
4-alpha-glucanotransferase	Common in two disease groups		0.0701501	0.0186364	0.00460687	0.0652526	0.0220588	0.0335055	0.0197449	0.0838051	0.0169347	0.08224	0.0219425	0.0287522	0.0389691	0.0281313	62.4925	12		hypothetical protein MLP_17290	Common in two disease groups		0.0847458	0.0295597	0.0140166	0.0167576	0	0.104683	0.00687272	0.0252852	0.00746641	0.10021	0	0	0.0324664	0.0400306	69.4063	9
50S ribosomal protein L28	Common in two disease groups		0.0474611	0.050443	0.0428034	0.114181	0.00909429	0.054702	0.0166995	0.0113003	0.0427443	0.0158154	0.032268	0.0277605	0.0387727	0.0285995	62.5312	12		30S ribosomal protein S17	Common in two disease groups		0.0367891	0.0375724	0.0966299	0.0326132	0.0109136	0.0994963	0.0426684	0.0126576	0	0	0.00771682	0.0123216	0.0324482	0.034035	69.4388	10
succinate dehydrogenase	Common in two disease groups		0.040905	0.0224231	0	0.0348373	0.0595111	0.024759	0.0648444	0.0521803	0.0204654	0.0374672	0.064962	0.0402351	0.0385492	0.0197735	62.5698	11		hypothetical protein C809_00001	Common in two disease groups		0.0432219	0.0578923	0.0305014	0	0.0162812	0.00949157	0.00420622	0.0030952	0.00913892	0.183994	0.00826487	0.0228931	0.032415	0.0508592	69.4712	11
aspartate aminotransferase	Specific to peri-implantitis group		0.0171535	0.0293672	0.00849619	0.0344189	0.055533	0.0696517	0.0194262	0.0348364	0.0453023	0.041957	0.0590236	0.0453271	0.0383744	0.0181399	62.6082	12		fructose-1,6-bisphosphate aldolase, class II	Common in two disease groups		0.134096	0.0183643	0.0380726	0.0151565	0.02003	0.0657541	0.0415235	0.0179889	0.00254163	0	0.0244053	0.00994941	0.0323235	0.0368463	69.5035	11
flagellar protein	Specific to peri-implantitis group		0	0.0759396	0	0.00817419	0.189969	0.0124282	0	0.00224725	0.113101	0.0264152	0.0161486	0.0151856	0.0383007	0.0591293	62.6465	9		30S ribosomal protein S18	Common in two disease groups		0.142829	0.0218285	0.0303083	0.030937	0.0586658	0.0170668	0	0.0497338	0.00918931	0	0.0264419	0	0.03225	0.0396135	69.5358	9
transketolase	Common in two disease groups		0.0473745	0.0316471	0.0248545	0.0249625	0.0317411	0.0251487	0.0689626	0.0561393	0.0277458	0.0402682	0.0441624	0.0352643	0.0381893	0.0138774	62.6847	12		peptide ABC transporter permease	Common in two disease groups		0.00995722	0.041775	0.0781825	0.016626	0.0384715	0.0646645	0.0516396	0.0201966	0.00839834	0	0.0365946	0.0202466	0.0322294	0.0239776	69.568	11
RNA polymerase sigma70 factor	Common in two disease groups		0.0309252	0.0160241	0.0395491	0.0831432	0.0239702	0.011048	0	0.112077	0.00735378	0.088563	0.0332238	0.00730118	0.0377649	0.0367898	62.7224	11		hemoglobin subunit alpha	Common in two disease groups		0	0.00371981	0	0	0	0	0.0345953	0.289559	0.0563753	0	0	0	0.0320208	0.0830822	69.6	4
Holliday junction resolvase	Common in two disease groups		0.0871162	0.0265573	0.0316116	0.0439575	0.0079337	0.0348219	0.0491498	0.0220957	0.0188882	0.0462709	0.0522452	0.0316362	0.0376904	0.0204204	62.7601	12		hypothetical protein NM4119_1450l	Common in two disease groups		0.0201519	0.00843453	0.0333304	0	0	0.298711	0.00490285	0.0072152	0	0	0.00481682	0.00667087	0.0320194	0.0845615	69.632	8
hypothetical protein HMPREF1124_0764	Common in two disease groups		0.00885371	0.0142715	0.260112	0	0	0	0.0753616	0	0	0	0	0.0911115	0.0374759	0.0769108	62.7976	5		glutathione peroxidase	Common in two disease groups		0.0171018	0.0388839	0.0328894	0.0366173	0.0497617	0.00178	0.0520936	0.042589	0.0270494	0	0.0630206	0.0217355	0.0319602	0.0194286	69.664	11
RNA methyltransferase	Specific to peri-implantitis group		0.0299163	0.0278092	0.0274652	0.0347496	0.0103865	0.0570711	0.0504684	0.057438	0	0.061178	0.0455693	0.0424668	0.0370432	0.0190639	62.8346	11		glycine cleavage system protein H	Common in two disease groups		0	0.0370419	0.0151788	0.0295566	0.0835329	0.0506823	0.0556715	0.0113469	0.0533129	0	0.0305926	0.0165591	0.0319563	0.0253135	69.696	10
copper amine oxidase N- domain protein	Common in two disease groups		0	0.120429	0.00922654	0	0.0966339	0	0	0.0135664	0.0614203	0.0352547	0.0672424	0.0404417	0.0370179	0.0413839	62.8717	8		glutamate dehydrogenase, NAD-specific	Common in two disease groups		0.00730672	0.123001	0.0097895	0.0145563	0.0631457	0.0347864	0.0309158	0.0100415	0.0186576	0.0128149	0.0534898	0.00455667	0.0319218	0.0342593	69.7279	12
hCG2003479	Common in two disease groups		0.00350555	0.0310783	0.274636	0.0259334	0.0240054	0	0.0596773	0.00807647	0	0.00762666	0	0.00901856	0.0369632	0.0768841	62.9086	9		Conserved domain protein	Common in two disease groups		0	0.0171982	0.0022654	0.0121873	0.0322451	0.022558	0	0.0183893	0.02172	0.242935	0.00982139	0	0.0316099	0.0673737	69.7595	9
serine hydroxymethyltransferase	Common in two disease groups		0.0277556	0.0443671	0.0480762	0.0382865	0.0487305	0.0328356	0.0219109	0.00799507	0.0457373	0.052922	0.0410097	0.0285067	0.0365111	0.0131536	62.9451	12		50S ribosomal protein L16	Common in two disease groups		0	0.0233505	0.154402	0.0260243	0.0139145	0.0687261	0.0216956	0.0263604	0	0	0	0.0441512	0.031552	0.0438466	69.791	8
fructose-1,6-bisphosphate aldolase, class II	Specific to peri-implantitis group		0.0633559	0.0241008	0.0347417	0.00310558	0.00803354	0.0209173	0.0466399	0.121686	0.0223989	0.0277643	0.0289592	0.0350621	0.0363971	0.0312465	62.9815	12		hypothetical protein Z373_01356	Common in two disease groups		0.0310181	0.012983	0.051303	0	0.00973659	0.127717	0	0	0	0.110036	0.0148282	0.0205363	0.0315131	0.0436948	69.8226	8
6-phosphofructokinase	Common in two disease groups		0.0328553	0.0279436	0.0305697	0.0260374	0.0150952	0.0073269	0.052864	0.0434516	0.0274229	0.0784473	0.0431999	0.0506064	0.0363183	0.0189303	63.0178	12		MedDCM-OCT-S40-C95-cds26	Common in two disease groups		0.0571778	0.0478656	0.0105078	0.0113062	0.0179485	0.0575497	0	0.0307077	0.0403002	0.0901498	0	0.0126186	0.0313443	0.0277922	69.8539	10
50S ribosomal protein L10	Common in two disease groups		0.0568946	0.017401	0.0607448	0.0482767	0	0.0296468	0.061598	0.0530631	0.00819044	0.0359873	0.0150294	0.0481773	0.0362508	0.0217192	63.0541	11		sporulation and cell division repeat protein	Common in two disease groups		0	0.0118235	0.00449494	0.0634241	0.0727352	0.0387711	0.031924	0.0428658	0.0158596	0	0.0315101	0.0620931	0.0312918	0.0255533	69.8852	10
hemoglobin subunit beta	Specific to peri-implantitis group		0	0.104046	0.251325	0	0	0	0.0794355	0	0	0	0	0	0.0362339	0.0766011	63.0903	3		enoyl-CoA hydratase	Common in two disease groups		0.0725978	0.0519095	0.0486885	0.0285684	0.0440532	0.0100596	0.0132418	0.019457	0.0287256	0	0.0282358	0.0296242	0.0312634	0.0202681	69.9165	11
hypothetical protein JF66_22330	Common in two disease groups		0.0962291	0	0	0	0	0.0038128	0	0.252138	0	0.0246307	0.0120231	0.0436887	0.0360435	0.0738046	63.1264	6		N-acetylmuramoyl-L-alanine amidase	Common in two disease groups		0	0.0293099	0.0757394	0.0396327	0.0312963	0.0304321	0.0530596	0.0097826	0.0232004	0	0.0529761	0.0284159	0.0311538	0.0223371	69.9476	10
ribosomal protein S15	Common in two disease groups		0.0662683	0.00702353	0.0683124	0	0.0155234	0.0557994	0.059376	0.0407969	0	0	0.0239114	0.0952527	0.036022	0.0326492	63.1624	9		fimbrial protein ecpC	Common in two disease groups		0.322842	0	0	0	0	0.0177239	0	0.0173383	0	0	0.0154334	0	0.0311115	0.0921781	69.9787	4
MarR family transcriptional regulator	Common in two disease groups		0.070137	0.0270434	0.0299242	0.0310961	0.0156925	0.0369216	0.0244729	0.0731911	0.0464539	0.0331587	0.0184503	0.0242491	0.0358992	0.0185843	63.1983	12		50S ribosomal protein L22	Common in two disease groups		0.0287623	0.0252334	0.103983	0.0139025	0.0409885	0.0419798	0.00570171	0.0176892	0.0428192	0	0.0366879	0.0155163	0.0311053	0.027081	70.0098	11
protease PrtH domain proteinl	Common in two disease groups		0.0271365	0.0498116	0.0203705	0.049242	0.157238	0.0331511	0	0.00958483	0	0.0271531	0.0198816	0.0349068	0.0357063	0.0415864	63.234	10		succinate dehydrogenase	Common in two disease groups		0.058466	0.0224367	0.0319793	0.0272047	0.0764419	0.0172748	0.0438046	0.0323826	0.0193843	0.00288572	0.0228525	0.0157012	0.0309012	0.0201989	70.0407	12
uncharacterized protein	Common in two disease groups		0.00664024	0.0170336	0.03131	0.0336849	0.0103057	0.0629517	0.149378	0.00291407	0.0276951	0.0577873	0.0274957	0	0.0355997	0.0410044	63.2696	11		aminotransferase	Common in two disease groups		0.00428692	0.0608954	0.0253904	0.0524601	0.0500868	0.00858715	0.0365333	0.0195823	0.0309144	0	0.0294885	0.0505355	0.0307301	0.0201607	70.0715	11
cysteine desulfurase	Specific to peri-implantitis group		0.0301831	0.0726791	0.0655859	0.0354492	0.0213281	0.0523226	0.0249517	0.0235971	0	0.0405183	0.0213281	0.0385442	0.0355406	0.0203337	63.3051	11		hypothetical protein EW35_3221	Common in two disease groups		0.0336579	0.0281764	0.00371116	0	0.0105655	0.0369561	0.032755	0.00602557	0.0177922	0.198999	0	0	0.0307199	0.0548715	70.1022	9
deadenylyl-alpha-globinl	Specific to peri-implantitis group		0	0	0	0.413575	0	0	0	0.0126276	0	0	0	0	0.0355169	0.119113	63.3407	2		heat shock protein Hsp20	Common in two disease groups		0.0655558	0.0227474	0.0167175	0.0788686	0.0103491	0.00611595	0.0325244	0.0352939	0.016533	0	0.0683936	0.0145464	0.0306371	0.0263917	70.1328	11
beta-aspartyl peptidase	Common in two disease groups		0.0611746	0.142274	0	0.0240497	0.0279587	0.0233102	0	0.032198	0.0191297	0.0315285	0.0230788	0.0413949	0.0355081	0.0374174	63.3762	10		porin	Common in two disease groups		0.0608732	0.0108286	0.017933	0.0195095	0.0299182	0.0369911	0.0696174	0.0269148	0.00270596	0.00468854	0.0382069	0.0482962	0.0305403	0.0212956	70.1634	12
hypothetical protein HMPREF9574_00585	Common in two disease groups		0	0.00378639	0.138019	0	0	0	0.209936	0	0.0558279	0	0	0.0181294	0.0354749	0.068411	63.4116	5		hypothetical protein HMPREF0797_1247l	Common in two disease groups		0	0.0236479	0.00934443	0	0.00886742	0.0232623	0	0	0	0.300631	0	0	0.0304794	0.0855449	70.1938	5
50S ribosomal protein L13	Common in two disease groups		0.0961414	0.0227988	0.0936146	0.0491381	0.0173552	0.0153489	0	0.0557847	0.0188668	0.0102209	0.014952	0.0298101	0.035336	0.031879	63.447	11		conserved domain proteinl	Common in two disease groups		0.00651	0.0787443	0.0104582	0	0.0171251	0.0268651	0.0198101	0.00815799	0.0152965	0.130864	0.00878763	0.0431011	0.0304767	0.0381085	70.2243	11
phosphoglycerate mutase	Common in two disease groups		0.0495916	0.0104349	0.101373	0.0137123	0.00562117	0.0243182	0.0467846	0.0171052	0.013089	0.0206803	0.0259309	0.0952334	0.0353229	0.0323412	63.4823	12		Fur family transcriptional regulator	Common in two disease groups		0.0446571	0.0454013	0.114846	0.00933752	0.0189834	0	0.0278969	0.0177641	0.0246005	0.0112683	0.0499789	0	0.0303945	0.0315229	70.2547	10
flagelline	Common in two disease groups		0.00312474	0.0560652	0	0.0222907	0.227053	0.0448593	0	0.00672265	0.0274643	0.00943923	0.0128045	0.0113405	0.035097	0.0629682	63.5174	10		flagelline	Common in two disease groups		0	0.0529119	0.00375829	0.0281869	0.0772997	0.0108006	0.0483247	0.00741958	0	0	0.0911563	0.0440546	0.030326	0.0320579	70.285	9
aminotransferase, class I/II	Specific to peri-implantitis group		0.0109382	0.0925442	0	0.0174851	0.092882	0.0411718	0.0113037	0.0160058	0.0477629	0.0132435	0.0363978	0.0413796	0.0350929	0.0307654	63.5525	11		peptidase family C25, ig-like domain proteinl	Common in two disease groups		0	0.00714308	0.00178738	0.0836896	0.0311858	0.0309459	0.0617181	0.0353209	0.0198678	0	0.0678983	0.0194051	0.0299135	0.0281049	70.3149	10
lysine-2,3-aminomutase	Common in two disease groups		0.00493281	0.0353386	0	0.00731589	0.077964	0.170028	0	0.00126265	0.0683898	0.021464	0.0340509	0	0.0350623	0.0503274	63.5876	9		4-alpha-glucanotransferase	Common in two disease groups		0.0440865	0.0256052	0.0769136	0.0170801	0.0472017	0.00356961	0.0328469	0.0175984	0.0376454	0.00823316	0.0309902	0.0162353	0.0298338	0.0201456	70.3448	12
glutaredoxin	Common in two disease groups		0.0184287	0.0990859	0	0.024621	0.00614751	0.0261658	0.0138635	0.0459852	0.0532912	0.0312578	0.04238	0.0586565	0.0349903	0.0272279	63.6225	11		Uncharacterized protein ORF91	Common in two disease groups		0.0393912	0.032039	0.0127949	0.0151359	0.0409468	0.0322934	0.0124154	0.0144096	0.0176066	0.121429	0.00663374	0.00918724	0.0295236	0.0312991	70.3743	12
hypothetical protein A160_1789	Common in two disease groups		0	0.388558	0	0	0	0.0131652	0	0	0	0	0	0.016761	0.0348737	0.111534	63.6574	3		hypothetical protein HMPREF0219_3590l	Common in two disease groups		0	0.0087127	0.018361	0	0.00653377	0	0	0	0	0.31997	0	0	0.0294648	0.0916608	70.4038	4
ribosomal protein L13	Common in two disease groups		0.0579512	0.0168662	0.0361654	0.0197545	0.0178071	0.0569264	0.0102766	0.0438006	0.0573905	0.0210134	0.0589797	0.0201344	0.0347555	0.0191802	63.6922	12		ABC-type Co2+ transport system, periplasmic component	Common in two disease groups		0	0.0685405	0.00461549	0	0.0204424	0.0131468	0.0603088	0.0156804	0.0532684	0	0.0311542	0.0858685	0.0294188	0.0301342	70.4332	9
DNA-directed RNA polymerase subunit beta	Common in two disease groups		0.0385002	0.026756	0.0363845	0.0634597	0.0270803	0.027892	0.033649	0.050782	0.0172509	0.0353918	0.0294859	0.029725	0.0346964	0.0121675	63.7269	12		NADH dehydrogenase	Common in two disease groups		0.01177	0.0366802	0.048691	0.0270881	0.0616613	0.0152108	0.0464375	0.0291834	0.015994	0	0.0273569	0.0316197	0.0293077	0.0173908	70.4625	11
hypothetical protein APICBIBUN_06766	Common in two disease groups		0	0	0.404619	0	0	0.0039759	0	0	0	0	0.00626816	0	0.0345719	0.116552	63.7614	3		molecular chaperone GroES	Common in two disease groups		0.0531879	0.00735693	0.0616152	0	0.011159	0.0175448	0.0401443	0.0338982	0.0356508	0.0196906	0.0168054	0.0539546	0.0292506	0.0201303	70.4917	11
conserved domain proteinl	Common in two disease groups		0.0317933	0.0119466	0	0.0253692	0.031437	0.00191421	0.0286069	0.0127626	0.18575	0.0525555	0.0175366	0.0146228	0.0345246	0.0497754	63.796	11		F0F1 ATP synthase subunit beta	Common in two disease groups		0.0271376	0.0190986	0.0475072	0.0100047	0.0163826	0.132109	0.0382115	0.0154885	0.0115002	0	0.0172407	0.0156709	0.029196	0.0348056	70.5209	11
molecular chaperone DnaK	Common in two disease groups		0.055744	0.0431668	0.0479481	0.0355864	0.0345829	0.0204384	0.038942	0.0293054	0.0176352	0.0311831	0.0218743	0.0372288	0.0344696	0.0113425	63.8304	12		50S ribosomal protein L34	Common in two disease groups		0.0703078	0	0.019297	0.0368009	0.0183917	0.0190897	0	0.0507158	0.101314	0	0.0328801	0	0.0290664	0.0318405	70.55	8
preprotein translocase subunit SecE	Common in two disease groups		0.0621204	0.0538547	0.0497275	0.0623965	0.0230306	0.056291	0.0249078	0.0428473	0	0.012733	0.0100347	0.0150565	0.0344167	0.0224747	63.8648	11		type-2 fimbrial major subunit precursor	Common in two disease groups		0.00295141	0.00247097	0.0078653	0	0	0.0977819	0.0911321	0.0635174	0.015233	0	0.0670516	0	0.0290003	0.0388625	70.579	8
ribosomal protein L31	Common in two disease groups		0.00486334	0.0841586	0	0	0.0715401	0.0467215	0	0.0207722	0.0816602	0	0.0708333	0.0312326	0.0343152	0.0348628	63.8992	8		FeoA domain protein	Common in two disease groups		0	0.0916354	0.0240981	0.0576929	0.0741738	0.0262648	0.0474902	0.001727	0	0	0	0.0242818	0.028947	0.0320378	70.608	8
glycine dehydrogenase (decarboxylating) beta subunit	Common in two disease groups		0.00284195	0.0679506	0.0487041	0	0.154192	0.0138785	0.0030237	0.00654769	0.0703593	0.00618305	0.0316901	0.00548351	0.0342379	0.0457001	63.9334	11		50S ribosomal protein L10	Common in two disease groups		0.0185643	0.0346979	0.0777821	0.0109122	0.040361	0.0180079	0.0366583	0.00820586	0.0149087	0.0112012	0.0633974	0.0125433	0.0289367	0.0224793	70.6369	12
acyl carrier protein	Common in two disease groups		0.098528	0.0166315	0.0884078	0.0401634	0.0230237	0.017394	0	0.0368718	0	0.029269	0.0134982	0.0470661	0.0342378	0.0313238	63.9676	10		hypothetical protein Q616_SPPC00431G0002l	Common in two disease groups		0	0	0.010902	0	0	0.0271395	0.0240545	0	0.261321	0	0.0236325	0	0.0289208	0.0740052	70.6658	5
glutamine amidotransferase	Common in two disease groups		0.0347901	0.0184714	0.0545473	0.0140953	0.0122633	0.030299	0.0199638	0.0400813	0.0504303	0.0645881	0.0405062	0.0298225	0.0341549	0.016639	64.0018	12		6-phosphofructokinase	Common in two disease groups		0.0414428	0.0294678	0.0818874	0.00877034	0.0148878	0.0303482	0.0300563	0.0315635	0.0209064	0	0.0455178	0.0121062	0.0289129	0.0213939	70.6947	11
30S ribosomal protein S6	Common in two disease groups		0.0324871	0.0153597	0.139442	0.0514595	0.00683313	0.0207183	0.0303001	0.0432632	0	0.012733	0.00756166	0.0489664	0.0340937	0.0373164	64.0359	11		DNA-directed RNA polymerase subunit beta'	Common in two disease groups		0.0242707	0.0252961	0.0693599	0.0162576	0.0527174	0.0256645	0.0195089	0.027461	0.0217974	0	0.0336794	0.0296002	0.0288011	0.017602	70.7235	11
branched-chain amino acid transport system II carrier protein	Specific to peri-implantitis group		0.00150125	0.0813765	0.00761598	0.016109	0.115889	0.0133305	0	0.0063849	0.0726852	0.037785	0.0260583	0.0292653	0.0340001	0.0368842	64.0699	11		ribonuclease PH	Specific to periodontitis group		0	0.0330707	0.00928895	0.0215729	0.026868	0.00499133	0.0216766	0.0185504	0.0865068	0.107504	0.00310568	0.0120387	0.0287645	0.0336728	70.7523	11
protease	Common in two disease groups		0.0154416	0.0519161	0.155758	0.00476343	0.034756	0.0167987	0.0107285	0.017194	0.0257442	0.0210947	0.00858512	0.0443643	0.0339287	0.0409585	64.1038	12		30S ribosomal protein S5	Common in two disease groups		0.0287623	0.00765515	0.124094	0.00542446	0.0200947	0.101843	0.0180134	0.0150502	0.0084911	0	0.0133539	0	0.0285651	0.0405643	70.7809	10
ribosomal protein S6	Common in two disease groups		0.0240545	0.0502123	0.0348602	0	0.0665162	0.059522	0.0658263	0.03189	0	0.0289945	0.0365995	0.00807582	0.0338793	0.023557	64.1377	10		cob(I)yrinic acid a,c-diamide adenosyltransferasel	Common in two disease groups		0.0298477	0.0124935	0.0625316	0	0.00936946	0	0.0871409	0.0106867	0.0315557	0.0705873	0.0285374	0	0.0285625	0.0297804	70.8094	9
uracil phosphoribosyltransferase	Common in two disease groups		0.0410732	0.0184869	0	0.00475236	0.01124	0.0244801	0.0915648	0.0536442	0.01273	0.0672244	0.0443764	0.0363715	0.0338287	0.0274352	64.1715	11		NADH oxidase	Common in two disease groups		0.00699946	0.0444924	0.0343106	0.0357695	0.0290577	0.0345094	0.0272488	0.00759981	0.00369267	0	0.0676158	0.0484213	0.0283098	0.020524	70.8377	11
hypothetical protein AG1IA_08122	Specific to peri-implantitis group		0	0	0.405775	0	0	0	0	0	0	0	0	0	0.0338146	0.117137	64.2053	1		lantibiotic precursor	Common in two disease groups		0	0	0	0	0	0	0	0	0.339339	0	0	0	0.0282783	0.0979588	70.866	1
elongation factor Tu	Common in two disease groups		0.0565837	0.0351242	0.0426095	0.0154621	0.00826324	0.047711	0.0445319	0.0608314	0.0102841	0.0302958	0.0257871	0.026819	0.0336919	0.0173319	64.239	12		LOW QUALITY PROTEIN: hypothetical protein HMPREF0105_4632l	Common in two disease groups		0.0200244	0.134105	0.017664	0	0	0.00549641	0	0.00358471	0	0.0947133	0.00957276	0.0530306	0.0281826	0.0437799	70.8942	8
pyruvate phosphate dikinase	Common in two disease groups		0.027731	0.0297422	0.0190117	0.0233169	0.0417294	0.0333211	0.00498488	0.0833421	0.0215143	0.0367966	0.0436991	0.0385241	0.0336428	0.0190922	64.2727	12		iron transporter FeoA	Common in two disease groups		0	0	0.0591016	0.0253628	0.0402628	0	0.0875246	0.0146464	0	0.0249405	0	0.0855185	0.0281131	0.0331439	70.9223	7
ribosomal protein	Common in two disease groups		0.0908028	0.0137233	0.16305	0.0423784	0.0170788	0.00485798	0	0.00505105	0.0266556	0	0.00664061	0.0330735	0.0336093	0.0480993	64.3063	10		S-layer homology domain	Common in two disease groups		0	0.0538642	0.00622976	0	0.0601013	0.0404943	0.0336001	0.0213521	0.0331836	0.00371239	0.0345109	0.049874	0.0280769	0.0215546	70.9504	10
30S ribosomal protein S4	Common in two disease groups		0.082169	0.0221564	0.131352	0.050496	0.0243799	0.0172771	0	0.0133984	0	0.0113847	0.00550194	0.0437268	0.0334868	0.0390031	64.3398	10		hypothetical protein ING2D1G_0113	Common in two disease groups		0	0.0523999	0.00250984	0.00675119	0.0321523	0	0	0.0162989	0.132353	0.0942039	0	0	0.0280557	0.043738	70.9784	7
cleaved adhesin domain proteinl	Common in two disease groups		0.0153281	0.042466	0.0449575	0.0490562	0.117402	0.074504	0	0.00986267	0.012327	0.0219341	0.00712521	0.00680734	0.0334809	0.0346094	64.3733	11		glycine/sarcosine/betaine reductase complex protein A	Common in two disease groups		0	0.0773451	0.00884596	0.0178182	0.0125714	0	0.0193647	0.0207981	0.0266075	0	0.0670086	0.0861746	0.0280445	0.0309396	71.0065	9
phosphoglyceromutase	Common in two disease groups		0.0320464	0.0239021	0	0.0567671	0.016029	0.00867672	0.0299929	0.0746292	0.0135026	0.0577286	0.0696752	0.0147741	0.0331437	0.0252764	64.4064	11		hypothetical protein N47_G38870	Common in two disease groups		0	0.0773927	0.0113266	0	0.00644911	0.0338365	0.00999666	0.0220673	0.0543004	0.097175	0.00982139	0.013602	0.0279973	0.0318492	71.0345	10
N-acetylmuramoyl-L-alanine amidase	Common in two disease groups		0.032486	0.0269987	0.0215381	0.0456999	0.0312968	0.0342854	0.0173242	0.0195326	0.0263621	0.0526314	0.0262808	0.0621824	0.0330515	0.0137734	64.4394	12		50S ribosomal protein L29	Common in two disease groups		0	0.00932585	0.119591	0.015384	0.0407028	0.0522089	0.0308015	0.0282935	0	0	0.0219201	0.0171698	0.0279498	0.0332463	71.0624	9
50S ribosomal protein L25	Common in two disease groups		0.0403435	0.0232601	0.0175207	0.0364136	0.0409757	0.0378888	0.0524582	0.0155059	0.0354359	0.0155942	0.040338	0.0405961	0.0330276	0.0120328	64.4725	12		50S ribosomal protein L25	Common in two disease groups		0.0385525	0.0485514	0.0107193	0.023118	0.0651131	0.0131905	0.014451	0.0223228	0.0290601	0	0.037194	0.0318781	0.0278459	0.0179724	71.0903	11
TetR family transcriptional regulator	Common in two disease groups		0.0401537	0.0487887	0	0.0545152	0.0102093	0.0397811	0.0269867	0.0550523	0.0133438	0.0218656	0.0475351	0.0379055	0.0330114	0.0183052	64.5055	11		peptidyl-prolyl cis-trans isomerase	Common in two disease groups		0.00678942	0.0146236	0.0497538	0.00131061	0.0221323	0.020293	0.0266349	0.0309229	0.00485174	0.0418308	0.0303529	0.0830284	0.0277104	0.0227204	71.118	12
50S ribosomal protein L20	Common in two disease groups		0.055778	0.0363096	0	0.0515253	0.0307566	0.0233357	0.0612314	0.0266911	0.0114944	0	0.0219224	0.0746718	0.0328097	0.023946	64.5383	10		glycosyl transferase family 2	Specific to periodontitis group		0	0.0121168	0.0520238	0.0218146	0.0649904	0.0151059	0.0344127	0.0201867	0.0398532	0.007196	0.0145135	0.0492202	0.0276195	0.0202083	71.1456	11
beta-lactamase	Common in two disease groups		0.0429718	0.0376385	0.0418085	0.021097	0.0283546	0.0209523	0.0197667	0.0598114	0.0112262	0.0634268	0.0201029	0.0264234	0.0327983	0.0165417	64.5711	12		pyruvate kinase	Common in two disease groups		0.0296045	0.0219989	0.046861	0.0142989	0.0212962	0.0311224	0.0594312	0.0250143	0.010195	0.00396253	0.0485275	0.0154274	0.0273117	0.0167933	71.1729	12
ribonuclease PH	Common in two disease groups		0.00930794	0.0521911	0	0.0234889	0.0407246	0.0814932	0	0.0121922	0.0786085	0.0408468	0.0428701	0.0102108	0.0326612	0.0282833	64.6038	10		preprotein translocase subunit SecG	Common in two disease groups		0.0398362	0.0156035	0.0150628	0	0.0483462	0.00358883	0.0440352	0.0184975	0.0721407	0	0.0622171	0.00811903	0.0272873	0.025036	71.2002	10
50S ribosomal protein L5	Common in two disease groups		0.0337572	0.01527	0.0931105	0.039394	0.0275524	0.0846928	0.016149	0.0101375	0.00759931	0.0202643	0.00604506	0.0342245	0.0323497	0.0286165	64.6361	12		4-hydroxy-3-methylbut-2-enyl diphosphate reductase	Common in two disease groups		0.00973594	0.0539553	0.0235079	0.0159994	0.0342578	0.00767312	0.021237	0.0258035	0.0343938	0.00283997	0.0418348	0.0556118	0.0272375	0.0173076	71.2274	12
formate--tetrahydrofolate ligase	Common in two disease groups		0.0149141	0.0537382	0.0303762	0.0146985	0.0478492	0.0254402	0.0671388	0.0333803	0.0221281	0.0260437	0.0171879	0.0351026	0.0323332	0.0163983	64.6684	12		XRE family transcriptional regulator	Common in two disease groups		0.0462905	0.014987	0.0432512	0.0140063	0.00477459	0.037636	0.0547156	0.0330886	0.0298247	0.0163382	0.0253456	0.00640564	0.027222	0.0162638	71.2547	12
cell wall-binding protein	Specific to peri-implantitis group		0.0431012	0.0139556	0.0115802	0.147322	0.00774036	0.00456105	0.00968727	0.0302125	0.0112422	0.0289557	0.0449603	0.0340464	0.0322804	0.0388691	64.7007	12		DNA protection during starvation protein	Common in two disease groups		0	0.0407567	0.00105699	0.0234606	0.0520877	0.00526309	0.0188062	0.0334482	0.0611336	0.0113355	0.0330855	0.0457866	0.0271851	0.0204816	71.2818	11
4-hydroxy-3-methylbut-2-enyl diphosphate reductase	Common in two disease groups		0.0308615	0.0501068	0	0.01263	0.0434481	0.0876694	0	0.0396682	0.0140417	0.0520833	0.0426793	0.0138939	0.0322569	0.0255987	64.733	10		hypothetical protein cco91_03887	Common in two disease groups		0	0.0143948	0	0	0.0323854	0.01888	0.100401	0.0369385	0.0363578	0	0.0164399	0.0683056	0.0270086	0.0309862	71.3089	8
lipid hydroperoxide peroxidase	Common in two disease groups		0.0284834	0.025022	0.0565017	0	0.0147039	0.146879	0	0.00311984	0.0160913	0.00883793	0.038207	0.0465037	0.0320291	0.0405398	64.765	10		outer membrane protein 40	Common in two disease groups		0	0.0213115	0.000451746	0.11935	0.0573793	0.00562486	0.00398827	0.0285007	0	0	0.0328408	0.0543649	0.0269843	0.0358623	71.3358	9
glycosyl transferase family 2	Common in two disease groups		0.0394636	0.00685167	0	0.0508817	0.0325358	0.0197083	0.0520178	0.0531767	0.0229207	0.0639814	0.0305411	0.00915134	0.0317692	0.0206662	64.7968	11		methylmalonyl-CoA mutase	Common in two disease groups		0.0317685	0.0455959	0.03983	0.00651358	0.0268861	0.0084788	0.0269433	0.0424396	0.00116784	0.00652491	0.0234396	0.0640894	0.0269731	0.0190909	71.3628	12
50S ribosomal protein L23	Common in two disease groups		0.049652	0.0212448	0.106102	0.0107556	0.034423	0.011919	0.0296878	0.0435419	0	0	0.0191794	0.0537635	0.0316891	0.0295454	64.8285	10		cysteine desulfurase	Common in two disease groups		0.0118745	0.0362968	0.0727315	0.011629	0.0321301	0.0253542	0.0192898	0.0196551	0.0163	0	0.0546397	0.0233945	0.0269413	0.0200129	71.3898	11
50S ribosomal protein L31	Common in two disease groups		0.0440265	0.0498236	0	0.0553046	0.0126898	0.0505274	0	0.045047	0.0408294	0.042174	0.00852782	0.0310176	0.031664	0.0206085	64.8601	10		beta-aspartyl peptidase	Common in two disease groups		0.0221248	0.0184821	0.0857871	0.0196567	0.0231233	0.0293538	0.0484453	0.0151801	0.0116864	0.0130803	0.0211536	0.0146484	0.0268935	0.0209788	71.4166	12
membrane protein	Common in two disease groups		0.0127643	0.0348877	0	0.0298705	0.0533226	0.0485982	0.0632958	0.0194091	0.00757796	0.0331265	0.0434632	0.0311724	0.0314574	0.0190723	64.8916	11		hypothetical protein HMPREF9942_01404l	Common in two disease groups		0.0494349	0.0206916	0.0327055	0	0.031036	0.0271395	0	0.0442494	0.0261321	0.0584557	0	0.03273	0.0268812	0.0193047	71.4435	9
heat shock protein Hsp20	Common in two disease groups		0.0457358	0.0270475	0.0231605	0.0213896	0.0102474	0.0241719	0	0.0625043	0.0371439	0.0513405	0.0587847	0.0125119	0.0311698	0.0199598	64.9228	11		translation elongation factor G	Specific to periodontitis group		0.00727301	0.0179216	0.0815379	0.0384309	0.0384529	0.0247364	0.00884231	0.0313187	0.00666083	0.00542979	0.0428367	0.0178445	0.0267738	0.0218969	71.4703	12
30S ribosomal protein S16	Common in two disease groups		0.0583392	0.0175664	0.0755846	0.0227174	0.00799487	0.0102234	0.016149	0.0261632	0.030061	0.0340072	0.0241778	0.0506914	0.0311396	0.020523	64.9539	12		glucose-1-phosphate adenylyltransferase	Common in two disease groups		0.0805434	0.0164422	0.0666194	0.0236479	0.00777597	0.0179983	0.0344601	0.0220552	0.00430617	0	0.0288665	0.0182593	0.0267479	0.0241456	71.4971	11
S-layer protein	Common in two disease groups		0.0156526	0.0629821	0.015913	0.0216397	0.0143963	0.00687301	0	0.0549529	0.0161687	0.130788	0.0230367	0.0104732	0.031073	0.0364672	64.985	11		hypothetical protein FSCG_02150	Common in two disease groups		0.0336579	0.0140882	0.0371128	0	0	0.0184781	0	0	0.0355843	0.1592	0	0.0222842	0.0267004	0.0443156	71.5238	7
ribosomal protein L35	Common in two disease groups		0.0418031	0.0372116	0	0.0622313	0.00542957	0.0339161	0.0448746	0.0386691	0.0816602	0	0	0.0269193	0.0310596	0.0261298	65.016	9		DNA-directed RNA polymerase subunit beta	Common in two disease groups		0.019151	0.018488	0.0578848	0.0369835	0.0475951	0.0259887	0.01887	0.0313649	0.0218098	0.00161369	0.0237098	0.0169331	0.0266994	0.0150164	71.5505	12
preprotein translocase subunit SecG	Common in two disease groups		0.0470395	0.0360697	0	0.0159654	0.064629	0.0394597	0	0.0498949	0.0345925	0.0297489	0.0357595	0.0188784	0.0310031	0.0194809	65.047	10		lactate dehydrogenase	Common in two disease groups		0.100232	0.0033698	0.0163246	0.00295095	0.0147611	0.0899174	0.0153055	0.0201787	0.00500731	0	0.0300142	0.0219709	0.0266693	0.0332361	71.5771	11
glycine/sarcosine/betaine reductase complex protein A	Common in two disease groups		0	0.0434462	0	0.0258676	0.0435	0.080125	0	0.053497	0.0583953	0.0211842	0.0291135	0.0168673	0.0309997	0.0255664	65.078	9		ribonuclease	Common in two disease groups		0.0149124	0.0292723	0.0324152	0.0361301	0.0366938	0.0252642	0.0205504	0.0208027	0.0229338	0.00369104	0.0349957	0.0402547	0.026493	0.0106058	71.6036	12
DNA-directed RNA polymerase subunit beta'	Common in two disease groups		0.0347744	0.0341944	0.0232321	0.0194743	0.0352616	0.0369307	0.0365383	0.0287063	0.0222935	0.0375659	0.0347666	0.027996	0.0309778	0.00638904	65.109	12		glycine dehydrogenase (decarboxylating) beta subunit	Common in two disease groups		0	0.05041	0.00179447	0.00193088	0.0521094	0.0160829	0.0190061	0.0168983	0.0636635	0	0.0451256	0.0495661	0.0263823	0.0240507	71.63	10
collagen-binding protein	Common in two disease groups		0.0138686	0.0335486	0.0309662	0.0162555	0.0148621	0.0242318	0.109362	0.0153808	0.00469436	0.0289153	0.0180596	0.0615445	0.0309741	0.0286117	65.14	12		2-amino-3-ketobutyrate CoA ligase	Common in two disease groups		0.00798962	0.0317533	0.0322104	0.0142006	0.0703721	0.0219673	0.046499	0.0185625	0.0295268	0	0.0248069	0.0182262	0.0263429	0.018451	71.6563	11
transport energizing protein, ExbD/TolR family	Common in two disease groups		0.045445	0.0334063	0	0.0639486	0.0728115	0.0701978	0	0.0191365	0	0.0294997	0.0105205	0.0255682	0.0308778	0.027068	65.1709	9		cysteine protease	Common in two disease groups		0	0.0128652	0.0262839	0.0899857	0.0452882	0.0226043	0.0316334	0.0170694	0	0.0102495	0.0394613	0.0200861	0.0262939	0.0244523	71.6826	10
ribonuclease	Common in two disease groups		0.0589183	0.0317203	0	0.0179475	0.0288232	0.0469754	0.0347644	0.0461293	0.00552835	0.0304464	0.0443879	0.0246551	0.030858	0.017275	65.2017	11		hypothetical protein Csp_D29550	Common in two disease groups		0.202811	0.00848883	0.0156539	0	0	0.055671	0	0	0	0	0.0193907	0.0134274	0.0262869	0.05785	71.7089	6
amino acid permease	Specific to peri-implantitis group		0.0424791	0.0694602	0.0226786	0.00977544	0.0481176	0.0445005	0.00758058	0.0325746	0.0354586	0.0222023	0.0195622	0.0136271	0.0306681	0.0183042	65.2324	12		RNA-binding protein	Common in two disease groups		0.0100119	0.0080745	0.045724	0.0326095	0.0283741	0.00204127	0.0119553	0.0466536	0.0837146	0	0.0404715	0.00523677	0.0262389	0.0249727	71.7352	11
peptidyl-prolyl cis-trans isomerase	Common in two disease groups		0.0224696	0.0208609	0.0159505	0.0542042	0.0336647	0.0228671	0.0497519	0.0440863	0.0046997	0.0205206	0.035662	0.0427035	0.0306201	0.0150608	65.263	12		50S ribosomal protein L23	Common in two disease groups		0.0164785	0.0209097	0.155162	0	0.0103455	0.0387256	0.0221631	0.0295031	0	0	0	0.0211783	0.0262055	0.0425978	71.7614	8
arginine deiminase	Common in two disease groups		0.0600992	0.0186343	0.0164949	0	0.0389113	0.0255399	0.00716838	0.119353	0.00672129	0.0256715	0.0336913	0.0151467	0.0306193	0.0323509	65.2936	11		aminotransferase, class I/II	Common in two disease groups		0	0.08664	0.00969481	0.0467417	0.0576604	0.00980353	0.0347875	0.0148208	0.0114352	0	0.0395148	0.00305365	0.0261794	0.027158	71.7875	10
UDP-N-acetylglucosamine 1-carboxyvinyltransferase	Common in two disease groups		0.0295503	0.0287544	0.0308106	0.0421101	0.0322669	0.017525	0.0342665	0.0373626	0.00321052	0.0471405	0.0368671	0.0273349	0.0305999	0.011456	65.3242	12		alpha-2 globin	Common in two disease groups		0	0	0	0	0	0	0	0.259093	0.0533765	0	0	0	0.0260391	0.0749799	71.8136	2
ATP-dependent protease	Common in two disease groups		0.0356605	0.0303905	0.0237438	0.0138922	0.0181493	0.0354769	0.0171424	0.0446493	0.0280114	0.0473064	0.0348123	0.03751	0.0305621	0.0107042	65.3548	12		glucose-6-phosphate isomerase	Common in two disease groups		0.0113264	0.0271372	0.0568662	0.012495	0.0262736	0.0497053	0.0519917	0.0165953	0.00371677	0	0.0297268	0.0256656	0.0259583	0.0187429	71.8395	11
A Chain A, Hemoglobin Thionville: An Alpha-Chain Variant With A Substitution Of A Glutamate For Valine At Na-1 And Having An Acetylated Methionine Nh2 Terminus	Specific to peri-implantitis group		0	0.112089	0.187859	0	0	0	0.0510261	0.00920758	0	0.00521692	0	0	0.0304499	0.059882	65.3852	5		cell envelope biogenesis protein TonB	Common in two disease groups		0.00681873	0.0296006	0.019247	0.0284371	0.0679696	0.00372777	0.0260459	0.0299176	0.0213986	0	0.0227438	0.055361	0.025939	0.0197141	71.8655	11
50S ribosomal protein L29	Common in two disease groups		0.0500907	0.0239038	0.0490066	0.0335009	0	0.00337077	0.0188403	0.0129356	0	0	0.0110441	0.161534	0.0303522	0.0450233	65.4156	9		formate--tetrahydrofolate ligase	Common in two disease groups		0.0538127	0.0238325	0.0412436	0.0084239	0.0481796	0.0158837	0.0153412	0.0117906	0.0345531	0.0133976	0.0163071	0.0266069	0.025781	0.0152406	71.8913	12
F0F1 ATP synthase subunit beta	Common in two disease groups		0.0310855	0.01998	0.0502335	0.0342337	0.018285	0.00820582	0.0483997	0.0470648	0	0.0325078	0.0211891	0.0530041	0.0303491	0.0172746	65.4459	11		hypothetical protein MHA_2707	Common in two disease groups		0	0	0.0166124	0	0	0.19644	0.0183273	0.0134855	0.0199102	0.0445365	0	0	0.025776	0.0554236	71.917	6
Fur family transcriptional regulator	Common in two disease groups		0.0333388	0.04239	0	0.0322196	0.0240654	0.0836486	0	0.0272937	0	0.0407531	0.0594137	0.0210523	0.0303479	0.024954	65.4763	9		methyltransferase	Common in two disease groups		0.0485478	0.0148659	0.0460593	0.0095043	0.0236729	0.0147267	0.00284052	0.0126797	0.0242514	0.0103929	0.0448536	0.0556666	0.0256718	0.0181761	71.9427	12
sugar ABC transporter substrate-binding protein	Common in two disease groups		0.0532732	0.0179905	0.0161406	0.0168363	0.0109832	0.0444048	0.0191578	0.0331146	0.015292	0.0442706	0.0355566	0.0559695	0.0302492	0.0161587	65.5065	12		50S ribosomal protein L24	Common in two disease groups		0.0452315	0.00575807	0.0922158	0.00877034	0.0363606	0.0559952	0.0133868	0.0254476	0.00819822	0	0.00663374	0.00969777	0.0256413	0.0274021	71.9683	11
30S ribosomal protein S8	Common in two disease groups		0.052239	0.040295	0.0254245	0.00564512	0.00820552	0.0298481	0.033148	0.0339403	0	0.0396244	0.00555619	0.0875419	0.0301224	0.0245248	65.5367	11		hypothetical protein C1336_000600005	Common in two disease groups		0	0.0127332	0.040253	0	0.0477472	0.0167016	0	0.0326765	0.0160817	0.0719448	0.0290862	0.0402828	0.0256256	0.0222226	71.994	9
iron transporter FeoB	Common in two disease groups		0.0439454	0.0272039	0.00470978	0.0272898	0.0234779	0.0566777	0	0.06678	0.013536	0.0601755	0.0159218	0.0207799	0.0300415	0.0219939	65.5667	11		hypothetical protein LRK_08680	Common in two disease groups		0	0.0171982	0	0.0121873	0.0128982	0.0169183	0	0.0110334	0.0325804	0.194347	0.00982139	0	0.025582	0.0540152	72.0196	8
hypothetical protein CRE_23800	Common in two disease groups		0.00561443	0.00150823	0.302407	0.0166142	0	0	0.0238952	0.00862368	0	0	0	0	0.0298886	0.0861738	65.5966	6		hypothetical protein FSCG_02144	Common in two disease groups		0.0545493	0	0.0140346	0	0.0171232	0.00998266	0.00884776	0.00976553	0.0288358	0.150506	0	0.0120387	0.0254736	0.0421908	72.045	9
thioredoxin	Common in two disease groups		0.102305	0.0132565	0	0.0844365	0.0170078	0.0630549	0	0.0198773	0	0.0278258	0.013839	0.0169207	0.029877	0.0343411	65.6265	9		hmuY protein	Common in two disease groups		0	0.00463035	0.00243976	0.104998	0.0416707	0.00303657	0.0215313	0.0217842	0	0.039244	0.0370187	0.0292964	0.0254709	0.0297252	72.0705	10
ribosomal protein L19	Common in two disease groups		0	0.0479813	0	0	0.0501756	0.0621562	0.0229619	0	0.117914	0.00647606	0.0505793	0	0.0298537	0.0369514	65.6563	7		hypothetical protein V052_02628l	Common in two disease groups		0.0421848	0.0176568	0.0302345	0	0	0.0405284	0.0102631	0.0151039	0	0.149646	0	0	0.0254681	0.0422028	72.096	7
integrase	Common in two disease groups		0.0136526	0.046549	0.0218866	0.0236738	0.0403253	0.0233058	0	0.0357283	0.016908	0.0624549	0.0255237	0.0482243	0.0298527	0.017341	65.6862	11		pyruvate phosphate dikinase	Common in two disease groups		0.0126453	0.0246813	0.0294715	0.0220282	0.0400672	0.024629	0.0301594	0.0154569	0.0205208	0.00424317	0.0363112	0.0449832	0.0254331	0.0116866	72.1214	12
RNA polymerase alpha subunit	Common in two disease groups		0.0384549	0	0.146035	0.0195666	0	0.00620582	0.103758	0.0066165	0	0.00497508	0.0171715	0.0151836	0.0298306	0.0466201	65.716	9		DEAD/DEAH box helicase	Common in two disease groups		0.00927384	0.00592681	0.0304705	0.0247291	0.0414493	0.0107446	0.0249955	0.0104902	0.0108633	0.11563	0.0179908	0.00166262	0.0253522	0.0306466	72.1468	12
hypothetical protein ANG_0094	Common in two disease groups		0.0319715	0.0515353	0.0626195	0	0.0404193	0	0	0.00491082	0.101318	0.0417354	0.00679056	0.0164505	0.0298126	0.0315012	65.7458	9		GNAT family acetyltransferase	Common in two disease groups		0	0.00954722	0.0425338	0.019765	0.0252736	0.0414765	0.0184255	0.0302819	0.0421349	0	0.0564203	0.0171131	0.0252476	0.0178596	72.172	10
ABC transporter, permease protein	Common in two disease groups		0.0285495	0.0206117	0	0.00353566	0.0316448	0.0121653	0.0742859	0.0676797	0.0167812	0.0688583	0.017664	0.0153357	0.0297593	0.0260133	65.7756	11		predicted protein	Common in two disease groups		0.0130737	0.00249853	0.0249182	0.0586514	0.0174062	0	0.0116946	0.0128266	0.107942	0.0152705	0.0342623	0.00427511	0.0252349	0.0305667	72.1972	11
transglycosylase	Specific to peri-implantitis group		0.0314474	0.00441437	0	0.0366563	0.014948	0.0103998	0.154568	0.017696	0.0115277	0.028491	0.00719897	0.0393449	0.0297244	0.0413744	65.8053	11		beta-lactamase	Common in two disease groups		0.0239957	0.0300175	0.0492362	0.00881588	0.0366177	0.00302608	0.0305143	0.0236769	0.0165659	0.00871513	0.0486561	0.0227693	0.0252172	0.0148503	72.2225	12
glycine cleavage system protein H	Common in two disease groups		0.0167077	0.0745015	0	0.0160909	0.0669906	0.0262458	0.011392	0.0380865	0	0.00596225	0.0447141	0.0544993	0.0295992	0.0258267	65.8349	10		purine nucleoside phosphorylase	Common in two disease groups		0.0382926	0.0288062	0.013844	0.0186292	0.0118593	0.0482784	0.0208964	0.0139197	0.0159546	0	0.0320944	0.0596244	0.0251833	0.0169652	72.2476	11
A Chain A, Crystal Structure Analysis Of The K3 Cleaved Adhesin Domain Of Lys- Gingipain (kgp) From Porphyromonas Gingivalis W83	Common in two disease groups		0.0270062	0.0228022	0.0188908	0.074207	0.0772253	0.0675665	0	0.00888871	0.00764068	0.0335747	0.00204875	0.0148884	0.0295616	0.0280351	65.8645	11		LPXTG-motif protein cell wall anchor domain protein	Common in two disease groups		0.0178824	0.130244	0.0175226	0.0125889	0.0142115	0.0286075	0.0211152	0.00404507	0.0175555	0	0.0316973	0.00646458	0.0251612	0.034363	72.2728	11
XRE family transcriptional regulator	Common in two disease groups		0.0375388	0.0121095	0	0.0329779	0.0074241	0.00981204	0.0430683	0.0639234	0.0255668	0.0610847	0.0403471	0.0208782	0.0295609	0.0206672	65.894	11		ribose-phosphate pyrophosphokinase	Common in two disease groups		0.00955862	0.0250989	0.050279	0.0206951	0.0372696	0.0257597	0.0453142	0.0245581	0.0216156	0.00588126	0.0237839	0.00989137	0.0249754	0.013707	72.2978	12
hypothetical protein BACCAC_02586	Common in two disease groups		0.0087786	0.0377344	0	0.112568	0.0061654	0.0926397	0	0.0359566	0.0231836	0	0.0372914	0	0.0295265	0.0376007	65.9235	8		hyaluronan synthase	Common in two disease groups		0	0	0.00436438	0	0.0098552	0	0.0256583	0	0.222995	0	0	0.0349118	0.0248154	0.0634825	72.3226	5
ABC transporter, solute-binding protein	Common in two disease groups		0.0306999	0.0250147	0	0.00458716	0.075592	0.00692125	0.1219	0.0292839	0.0182677	0.0187654	0.00987191	0.0128136	0.0294765	0.0351486	65.953	11		30S ribosomal protein S8	Common in two disease groups		0.0239698	0.00999497	0.16209	0.0212744	0.0262202	0.0129406	0.0347254	0.0064364	0	0	0	0	0.0248044	0.0448427	72.3474	8
transcription termination/antitermination factor NusG	Specific to peri-implantitis group		0.0137048	0.0239592	0.0379941	0.0097779	0.0702675	0.0380338	0.0233264	0.0158779	0	0.0414465	0.0406434	0.0382919	0.0294436	0.0188636	65.9825	11		GntR family transcriptional regulator	Common in two disease groups		0.038127	0.0431651	0.0350318	0.0102047	0.0175999	0.0119601	0.0136306	0.0122434	0.00533085	0.0299279	0.0410904	0.0386646	0.024748	0.0141249	72.3721	12
DNA polymerase sliding clamp subunit	Common in two disease groups		0.100136	0.013616	0	0	0.00460486	0.0304412	0.0527982	0.0224773	0.0482753	0.0553057	0.00870581	0.0161252	0.0293738	0.0298854	66.0118	10		flagellar protein	Common in two disease groups		0	0.0847229	0.00861863	0	0.067627	0.0074302	0.0108722	0.00386567	0.0318938	0.00528337	0.0321713	0.0442881	0.0247311	0.028149	72.3969	10
TonB-dependent receptor	Specific to peri-implantitis group		0.0204677	0.0251715	0.0291612	0.0446647	0.0739519	0.0386426	0.00214765	0.0179973	0.0245313	0.0318166	0.0186399	0.0252633	0.0293713	0.0176742	66.0412	12		ribosomal protein L21	Common in two disease groups		0	0.0262701	0.0259623	0.0395533	0.100831	0	0.0279908	0.0289274	0	0	0.0360171	0.00865586	0.0245174	0.0284042	72.4214	8
carbamate kinase	Common in two disease groups		0.0440265	0.0384469	0.0432141	0	0.0347226	0.0384971	0.018289	0.0565466	0.0216624	0.00945079	0.0384459	0.00837469	0.0293064	0.0173312	66.0705	11		pyruvate-flavodoxin oxidoreductase	Common in two disease groups		0.02023	0.0536378	0.0501909	0.0262977	0.0395566	0.00287578	0.0090683	0.029523	0.00564418	0	0.0277214	0.0290072	0.0244794	0.017773	72.4459	11
iron transporter	Specific to peri-implantitis group		0.0517966	0.0219756	0	0.0317932	0.0128121	0.00896099	0.00942015	0.0884804	0.0108379	0.0780842	0.0110063	0.0246054	0.0291477	0.0287381	66.0997	11		S-layer protein	Common in two disease groups		0.0347697	0.0131693	0.0412415	0.0134801	0.0225954	0.00377146	0.0664286	0.0126351	0.00790681	0.0127204	0.0422329	0.0227457	0.0244747	0.0183384	72.4703	12
transcription elongation factor GreA	Common in two disease groups		0.0239043	0.0210994	0.0417463	0.0252289	0.0230687	0.0251912	0.0183696	0.039653	0.0353024	0.0372679	0.0293792	0.0263669	0.0288815	0.00772387	66.1285	12		MarR family transcriptional regulator	Common in two disease groups		0.0727248	0.0140615	0.0424671	0.0236265	0.00219739	0.0162533	0.0440582	0.0257373	0.0112248	0.00309315	0.0261997	0.01153	0.0244311	0.0202556	72.4948	12
beta globin chain	Common in two disease groups		0	0.0312687	0.18997	0.0229613	0	0	0.0825595	0	0.0153681	0	0.00412005	0	0.028854	0.0561428	66.1574	6		sugar ABC transporter substrate-binding protein	Common in two disease groups		0.021229	0.0193484	0.0426785	0.0263449	0.00643915	0.0393286	0.0226389	0.0264291	0.00770304	0	0.0498089	0.0310107	0.0244133	0.0150442	72.5192	11
GTP-binding protein	Common in two disease groups		0.0373108	0.0220502	0.0517137	0.0320209	0.016175	0.0151897	0.00405934	0.0680467	0.0206496	0.0361577	0.0103772	0.0324938	0.0288537	0.0181509	66.1863	12		RNA methyltransferase	Common in two disease groups		0.0182512	0.0324082	0.0634201	0.00865412	0.028753	0.0184929	0.0243161	0.0174032	0.0331106	0.00485936	0.0212552	0.0216798	0.0243837	0.0149248	72.5436	12
methyltransferase	Common in two disease groups		0.0332913	0.0405429	0	0.0329875	0.0276165	0.0251133	0.0234501	0.027898	0.0261499	0.0449342	0.0312963	0.0316097	0.0287408	0.0109995	66.215	11		50S ribosomal protein L20	Common in two disease groups		0	0.0172734	0.0266447	0	0.042811	0.0511935	0	0.0411742	0.0426534	0	0.0254217	0.0446948	0.0243222	0.0202743	72.5679	8
desulfoferrodoxin	Specific to peri-implantitis group		0.0479735	0.0147953	0	0.0240734	0.0173471	0.0779321	0	0.0674516	0.0319758	0.00636628	0.0489987	0.00710661	0.0286684	0.0264159	66.2437	10		uracil phosphoribosyltransferase	Common in two disease groups		0	0.0221568	0.030627	0.021555	0.0341926	0.0203341	0.0421044	0.0290011	0.0208377	0.00850159	0.0224529	0.039103	0.0242389	0.0119826	72.5921	11
sporulation and cell division repeat protein	Common in two disease groups		0.0389392	0.0470034	0	0.0629755	0.064352	0.0439225	0	0.00789218	0.0244245	0.0134148	0.00809747	0.0329865	0.0286673	0.0231449	66.2723	10		protein citXG	Common in two disease groups		0.0575247	0.0365708	0	0	0.00936946	0	0.0116627	0.0154469	0.0253404	0.0352937	0	0.0988072	0.024168	0.0297726	72.6163	8
30S ribosomal protein S15	Common in two disease groups		0.0812202	0.0541685	0	0.0120919	0.00808375	0.0647811	0.00869559	0.0436018	0	0.0168818	0.0247276	0.0289849	0.0286031	0.026688	66.3009	10		transketolase	Common in two disease groups		0.010074	0.0251633	0.02658	0.0225424	0.0410315	0.0275004	0.0377566	0.015138	0.0102929	0.00281861	0.0275989	0.043486	0.0241652	0.0128028	72.6405	12
translation elongation factor 1A (EF-1A/EF-Tu)l	Common in two disease groups		0.0340189	0.00274184	0	0.0755006	0	0.0011458	0	0.125405	0	0.0814146	0.0198706	0	0.0283415	0.0426159	66.3293	7		phosphoenolpyruvate-protein phosphotransferase	Common in two disease groups		0.0442243	0.0103191	0.0508942	0.00329856	0.0051802	0.0469134	0.0417572	0.020585	0.00590491	0.00658591	0.0343612	0.0183781	0.0240335	0.0183993	72.6645	12
lactate dehydrogenase	Common in two disease groups		0.0497069	0.0114802	0.0195424	0.0476251	0.00810914	0.0281762	0.0372151	0.0469148	0	0.0251408	0.0387696	0.0273421	0.0283352	0.0163662	66.3576	11		peptide chain release factor 2	Common in two disease groups		0.0170446	0.0466142	0.0435466	0.0222046	0.0433765	0.0213565	0.0183387	0.0228215	0.015948	0	0.0205523	0.0156727	0.0239563	0.0137609	72.6885	11
flavodoxin	Specific to peri-implantitis group		0.0706669	0.0477809	0.0241531	0.0337529	0.0148459	0.0160226	0.0104968	0.0190848	0.0191297	0.0249286	0.0162504	0.0423019	0.0282845	0.0175596	66.3859	12		putative uncharacterized protein DDB_G0290521-like	Common in two disease groups		0	0	0.000880967	0.00473944	0.0150476	0.0197381	0.0116627	0.0243146	0.156265	0.0283417	0.0152775	0.0105792	0.0239039	0.0427222	72.7124	10
cupin	Common in two disease groups		0.110896	0.0117617	0.0270517	0.0175482	0.012347	0.005848	0.0690211	0.0421748	0	0.0255299	0.00971099	0.00616909	0.0281715	0.0322853	66.4141	11		integrase	Common in two disease groups		0.0175575	0.0371388	0.0404845	0.0123398	0.0343501	0.0385404	0.0114132	0.0207569	0.0153886	0.0123879	0.0204824	0.0237976	0.0237198	0.010995	72.7361	12
amino acid carrier protein	Common in two disease groups		0.00590304	0.0369641	0	0.00228081	0.0990988	0.0489621	0.00890425	0.0131633	0.0361444	0.0293016	0.0340942	0.022334	0.0280959	0.0273537	66.4422	11		hypothetical protein BSAE_1912l	Common in two disease groups		0	0	0.0268353	0	0	0.058455	0.074014	0.0163381	0	0.107919	0	0	0.0236301	0.0367151	72.7597	5
phosphoglucomutase	Common in two disease groups		0.0395331	0.0130695	0.0173253	0.00721591	0.0146779	0.0117233	0.0387017	0.0680322	0.0175458	0.0528365	0.0309653	0.0231788	0.0279005	0.0186339	66.4701	12		4-hydroxybutyryl-CoA dehydratase	Common in two disease groups		0.00647679	0.0247021	0.0085715	0.0268868	0.036696	0.0799129	0.00632225	0.0129665	0.00670173	0	0.0226378	0.0503274	0.0235168	0.0230474	72.7832	11
50S ribosomal protein L1	Common in two disease groups		0.0681252	0.0246545	0.0142678	0.0352766	0.00312223	0.0464473	0.0575045	0.0262646	0	0.0259484	0.00948545	0.0229762	0.0278394	0.0210009	66.4979	11		conserved hypothetical proteinl CDSl	Common in two disease groups		0	0.0786699	0.00345421	0.0278739	0.0245828	0	0.00762133	0.0084119	0.00827929	0.0740831	0.00748759	0.0414793	0.0234953	0.027667	72.8067	10
iron transporter FeoA	Common in two disease groups		0.0634853	0.0515631	0	0	0.0337201	0.0263939	0	0.0319679	0	0.0821274	0.0198237	0.0243378	0.0277849	0.0269864	66.5257	8		A Chain A, Crystal Structure Analysis Of The K3 Cleaved Adhesin Domain Of Lys- Gingipain (kgp) From Porphyromonas Gingivalis W83	Common in two disease groups		0	0.00369893	0.00194881	0.0419406	0.0332899	0.00970391	0.00430012	0.00474645	0.00467134	0	0.101395	0.0760651	0.02348	0.0337004	72.8302	10
hypothetical protein I547_0664	Common in two disease groups		0	0	0	0	0	0	0.3299	0	0	0	0	0	0.0274917	0.0952339	66.5532	1		preprotein translocase, SecY subunit	Common in two disease groups		0.0144156	0.0152568	0.0287374	0.0406955	0.0786895	0.00728252	0.0190578	0.0210645	0.00955376	0	0.0295302	0.0173525	0.0234697	0.0205139	72.8537	11
4-hydroxybutyrate coenzyme A transferase	Common in two disease groups		0	0.0444135	0	0	0.0541987	0.0773815	0	0.000604085	0.096644	0.00855606	0.0442715	0.00202347	0.0273411	0.0347788	66.5805	8		transglycosylase	Common in two disease groups		0.0165713	0.00857069	0.0196182	0.00709008	0.0260617	0.0679789	0.0329201	0.0285956	0.0131369	0	0.00530596	0.0554272	0.0234397	0.0205932	72.8771	11
F0F1 ATP synthase subunit alpha	Common in two disease groups		0.0356329	0.0181122	0.052416	0.0330404	0.0150398	0.0134285	0.0521923	0.028822	0.00518141	0.033715	0.0144741	0.0260159	0.0273392	0.0150115	66.6079	12		elongation factor Tu	Common in two disease groups		0.0359528	0.0117091	0.0263806	0.0118019	0.0199603	0.0555609	0.0251575	0.0227549	0.00842025	0	0.0248263	0.0368637	0.0232823	0.0149009	72.9004	11
tetratricopeptide repeat protein	Common in two disease groups		0.00424781	0.0177138	0.0173855	0.0558125	0.090839	0.0347413	0.00694819	0.0141903	0.00993448	0.0564914	0.00401277	0.0149421	0.0272716	0.0270721	66.6351	12		taurine--pyruvate aminotransferase	Common in two disease groups		0	0.0280193	0.000763338	0.00418009	0.00768362	0.103419	0.00336859	0.00810014	0.0109787	0	0.00998779	0.102432	0.0232444	0.0379756	72.9236	10
polysaccharide deacetylase	Specific to peri-implantitis group		0.0162997	0.0226726	0.0153007	0.0189218	0.0288313	0.0454372	0	0.0377932	0.0146595	0.0409487	0.0459765	0.0400526	0.0272412	0.0147733	66.6624	11		translation initiation factor IF-2	Common in two disease groups		0.0216911	0.0215128	0.0633934	0.0047937	0.0446282	0.0114123	0.0142885	0.0309262	0.0169406	0	0.0257344	0.0194395	0.0228967	0.0173035	72.9465	11
preprotein translocase subunit YajC	Common in two disease groups		0.0300284	0.0115338	0.0656595	0.0291466	0.00977587	0.0108746	0.0242903	0.0273998	0	0.0438195	0.0337943	0.0402335	0.027213	0.0179504	66.6896	11		hypothetical protein BN871_AY_00010l	Common in two disease groups		0.166518	0	0.00306003	0	0	0	0	0.00993661	0.0293412	0.0656334	0	0	0.0228741	0.0492917	72.9694	5
ribosomal protein L36	Common in two disease groups		0.0188132	0.0256307	0.0476261	0.0287824	0	0.00655177	0.082792	0.0176917	0.035995	0.0105808	0.0258242	0.0250234	0.0271093	0.0217416	66.7167	11		nitrite reductase	Common in two disease groups		0.015967	0.00343078	0.029185	0.0502743	0.0161658	0.052319	0.041744	0.00643307	0.00174189	0	0.0356583	0.0214277	0.0228622	0.0188054	72.9923	11
ribosomal protein S18	Common in two disease groups		0.0214201	0.0396681	0	0	0.0419735	0.0268367	0	0	0.105215	0.0192623	0.0282076	0.0418819	0.0270387	0.0297446	66.7437	8		flagellar basal-body rod protein FlgB	Common in two disease groups		0	0.0835793	0.00384923	0	0.029011	0.00648122	0.0057445	0.0274747	0.0250563	0	0.0283889	0.0628839	0.0227058	0.0267536	73.015	9
peptidase family C25, ig-like domain proteinl	Common in two disease groups		0.00823631	0.0202419	0.0139411	0.0303132	0.113116	0.0586463	0	0.00155981	0.00191617	0.0202635	0.0243765	0.0318083	0.0270349	0.0317339	66.7708	11		lipid hydroperoxide peroxidase	Common in two disease groups		0.0409412	0.0195439	0.00973569	0.0111056	0.0467536	0.00784789	0.0227198	0.0219549	0.0196487	0	0.0265394	0.0429556	0.0224788	0.0147524	73.0375	11
haloacid dehalogenase	Common in two disease groups		0.0292305	0.0162383	0	0.0347958	0.00829325	0.0256666	0.0139352	0.075724	0.0157671	0.044148	0.0356791	0.0247582	0.0270197	0.0197889	66.7978	11		uridylate kinase	Common in two disease groups		0.0132936	0.0300526	0.104444	0.00795268	0.0125542	0.0163625	0.00945911	0.00825373	0	0.0106888	0.0129774	0.0435736	0.0224677	0.0282174	73.0599	11
major facilitator transporter	Common in two disease groups		0.03997	0.0151617	0.00739925	0.0174146	0.0279789	0.0362781	0.0176382	0.0376973	0.0221227	0.0434287	0.0190483	0.0392928	0.0269526	0.0119907	66.8247	12		hypothetical protein BMAGN_5001	Common in two disease groups		0	0	0	0	0.0112857	0	0	0	0.25657	0	0	0	0.0223213	0.0738406	73.0822	2
glycogen synthase	Specific to peri-implantitis group		0.0280252	0.0128454	0.0355194	0.0205655	0.0075932	0.0191259	0.0509382	0.0596015	0.00784217	0.042557	0.0157859	0.0216564	0.026838	0.0169302	66.8516	12		glycogen synthase	Common in two disease groups		0.035435	0.0123899	0.0429693	0.00361675	0.0280129	0.0487275	0.0216367	0.0111412	0.00669443	0.00392287	0.0415283	0.0104341	0.0222091	0.0164999	73.1045	12
cell division protein DivIVA	Common in two disease groups		0.0698506	0.00633643	0.0184777	0.0278333	0	0.00375963	0.0345434	0.0950569	0.00677066	0.00635968	0.022532	0.0298751	0.026783	0.0288525	66.8784	11		Uncharacterized protein TC_0114	Common in two disease groups		0.120758	0.005383	0.00807595	0	0.0121114	0.0704728	0.0117517	0.0066258	0.00679887	0.0152095	0	0.00851531	0.0221418	0.0362299	73.1266	10
DNA-directed RNA polymerase, alpha subunit	Common in two disease groups		0.0302321	0.0283694	0.0303435	0.0183742	0.041569	0.0442101	0.00933054	0.0176029	0.0216837	0.0405435	0.0193805	0.0192222	0.0267385	0.0110218	66.9051	12		hypothetical protein CBB_A0005	Common in two disease groups		0	0.138588	0.0202827	0	0.0692893	0	0	0	0.0194471	0	0.017587	0	0.0220995	0.0418285	73.1487	5
2-oxoglutarate ferredoxin oxidoreductase subunit gamma	Common in two disease groups		0.0150442	0.0241936	0	0	0.0255463	0.105821	0	0.00872635	0.0588463	0.0285509	0.0535442	0	0.0266894	0.0321015	66.9318	8		glutaconyl-CoA decarboxylase subunit beta	Common in two disease groups		0.0042073	0.0470127	0.0327118	0.0100032	0.0427155	0.00795188	0.0264609	0.0267234	0.00664914	0	0.0269745	0.0331644	0.0220479	0.0157785	73.1707	11
mutant hemoglobin alpha 2 globin chainl	Common in two disease groups		0	0.0349276	0.235916	0	0	0	0.0341756	0.00616697	0	0	0.00852782	0	0.0266428	0.0671748	66.9584	5		hypothetical protein N425_06395	Common in two disease groups		0.250687	0.0036179	0	0	0	0	0	0.00928519	0	0	0	0	0.0219659	0.0720816	73.1927	3
hypothetical protein EIN_293630	Common in two disease groups		0	0.0152487	0	0	0.00747489	0.0509776	0	0	0.215475	0	0.03014	0	0.0266097	0.061591	66.985	5		transcription antitermination factor NusB	Common in two disease groups		0.0318759	0.0168599	0.0125129	0.020401	0.0245239	0.0252669	0.0212605	0.0104873	0.0526344	0.0136538	0.0144671	0.0191126	0.0219214	0.0114407	73.2146	12
radical SAM protein	Common in two disease groups		0.0259512	0.0205784	0.018997	0.0141353	0.0329768	0.0131759	0.00859659	0.0329696	0.0202413	0.0673759	0.0525561	0.0103697	0.0264936	0.0177752	67.0115	12		50S ribosomal protein L1	Common in two disease groups		0.00699946	0.0114902	0.0682107	0	0.00214985	0.0994491	0.00675212	0.0317466	0	0	0.0225965	0.0135059	0.0219084	0.0312107	73.2365	9
purine nucleoside phosphorylase	Common in two disease groups		0.0215106	0.0238557	0.0286566	0.0266379	0.0296733	0.0267387	0.00706511	0.0389988	0.0301757	0.0195087	0.0270062	0.0377555	0.0264652	0.00836625	67.038	12		hypothetical protein HMPREF1066_03225l	Common in two disease groups		0	0	0.00335452	0	0	0.00835034	0	0	0	0.215837	0.014543	0.0201414	0.0218522	0.0614623	73.2584	5
fructose-bisphosphate aldolase	Common in two disease groups		0.110902	0.00726653	0.023003	0.0381155	0.00109249	0.00621471	0.0549835	0.00857072	0	0.0139744	0.024193	0.0287289	0.0264204	0.0311884	67.0644	11		glutamine amidotransferase	Common in two disease groups		0	0.0256503	0.0407214	0.00153846	0.0434842	0.0166736	0.0392805	0.029359	0.0106865	0.0061436	0.0197331	0.0286921	0.0218302	0.0151903	73.2802	11
phosphopyruvate hydratase	Common in two disease groups		0.0236764	0.0101376	0	0.0141977	0.0253859	0.0162832	0.0816753	0.0511927	0.00949947	0.0523768	0.0134513	0.0184026	0.0263566	0.0235163	67.0908	11		guanylate kinase	Specific to periodontitis group		0.038765	0	0.0585138	0	0.0194601	0.0355423	0	0.0164071	0.0303192	0.0179	0.0233041	0.0209108	0.0217602	0.017518	73.302	9
glyceraldehyde-3-phosphate dehydrogenase	Common in two disease groups		0.0614403	0.00826194	0	0.0273328	0.00746912	0.0220544	0	0.103361	0	0.0378131	0.0425538	0.00536757	0.0263045	0.0313082	67.1171	9		transcription elongation factor GreA	Common in two disease groups		0	0.0253337	0.0239801	0.0177472	0.031533	0.00542825	0.0152909	0.0426718	0.0578638	0	0.0205244	0.0206451	0.0217515	0.0168643	73.3237	10
cytidine deaminase	Common in two disease groups		0.0379849	0.0133256	0.0505147	0.0059063	0.00953348	0.00867039	0	0.057562	0.0452663	0.031578	0.0166527	0.0380801	0.0262562	0.0195109	67.1433	11		ATP-dependent protease	Common in two disease groups		0.0111408	0.00714809	0.0537786	0.0238251	0.0106144	0.0205054	0.0360188	0.0210662	0.0155602	0	0.028853	0.0319996	0.0217092	0.0146237	73.3454	11
ATP-dependent Clp protease proteolytic subunit	Common in two disease groups		0.0376862	0.0291321	0.0343295	0.0514936	0.00743391	0.0340984	0.042948	0.019525	0.0135093	0.0150383	0.0200011	0.00901856	0.0261845	0.014159	67.1695	12		C4-dicarboxylate ABC transporter	Common in two disease groups		0.0437612	0.0116531	0.0300722	0.0107442	0.0370849	0.0321343	0.00976005	0.0145403	0.0220026	0	0.0243727	0.0238643	0.0216658	0.0127919	73.3671	11
branched-chain amino acid aminotransferase	Common in two disease groups		0.0273239	0.0257097	0.0504697	0.0297819	0.047148	0.0321434	0.0158226	0.0101418	0.00799829	0.0129575	0.0200212	0.0341398	0.0261382	0.0136545	67.1957	12		pyridine nucleotide-disulfide oxidoreductase	Common in two disease groups		0.0173944	0.00814968	0.0554113	0.00576172	0.0248308	0.0436645	0.0144826	0.0169354	0.0232318	0	0.0274823	0.0224773	0.0216518	0.0155707	73.3888	11
aspartyl-tRNA amidotransferase subunit B	Common in two disease groups		0.0553337	0.0247745	0	0	0.0286818	0.0723589	0	0.0139274	0	0.0446779	0.0443904	0.0288276	0.026081	0.0244262	67.2217	8		hypothetical protein CCDG5_0096	Common in two disease groups		0	0.0333154	0.0087763	0	0.0062463	0.0109238	0.00484111	0.00712446	0.00525928	0.15294	0.00951239	0.0197614	0.0215584	0.0423639	73.4103	10
2-amino-3-ketobutyrate CoA ligase	Common in two disease groups		0.0287464	0.0408134	0.0256389	0.00773427	0.0485562	0.0240675	0	0.00935518	0.0310871	0.0265254	0.0388659	0.0312643	0.0260545	0.0142882	67.2478	11		ABC transporter, permease protein	Common in two disease groups		0.0333101	0.00511819	0.0541582	0.0108826	0.0245121	0.0427575	0.0244824	0.0115412	0.0213621	0	0.0183327	0.0110852	0.0214619	0.0157737	73.4318	11
metallo-beta-lactamase domain protein	Common in two disease groups		0.013491	0.0452972	0.0325141	0.00252907	0.023995	0.0361759	0.0408349	0.0212936	0.0404278	0.0256888	0.026902	0.00333969	0.0260407	0.0141245	67.2738	12		phospho-N-acetylmuramoyl-pentapeptide-transferase	Common in two disease groups		0.00873993	0.00698436	0.0354965	0.0130533	0.0088054	0.0504	0.0195833	0.012079	0.0151592	0.0166432	0.037462	0.0322372	0.021387	0.0140236	73.4532	12
dihydrolipoyl dehydrogenase	Common in two disease groups		0.0178231	0.0350523	0.0609426	0.0153144	0.0236787	0.0132022	0.0527637	0.00720387	0.00601273	0.0216572	0.0188758	0.0396683	0.0260162	0.0175257	67.2999	12		30S ribosomal protein S4	Common in two disease groups		0.00760518	0	0.0375971	0.0511022	0.00998377	0.0438419	0.0302039	0.0151934	0.0121801	0	0.0226184	0.0260832	0.0213674	0.0168123	73.4745	10
glutamine synthetase	Common in two disease groups		0.0289006	0.00758447	0.0301917	0.0211189	0.00754356	0.0158239	0.0550914	0.0397337	0.00997851	0.0328636	0.0265106	0.036335	0.025973	0.0143936	67.3258	12		NADP-dependent alcohol dehydrogenase	Common in two disease groups		0.0219871	0.0291562	0.0184607	0.0505047	0.0117611	0.0075936	0.0108013	0.026392	0.00931932	0.00531388	0.0135286	0.0505237	0.0212785	0.0155262	73.4958	12
LPXTG-motif protein cell wall anchor domain protein	Common in two disease groups		0.0178255	0.06055	0.0244542	0.00424937	0.00959696	0.0057201	0.0787156	0.0439146	0.00435543	0.0268807	0.0173702	0.01696	0.0258827	0.0236288	67.3517	12		PF12672 family protein	Common in two disease groups		0	0.0991444	0.0156668	0.0602197	0.00265552	0.00464442	0.0205814	0.00762145	0.0223591	0	0.0162421	0.00560085	0.021228	0.029541	73.517	10
electron transporter RnfC	Common in two disease groups		0.0401753	0.0155938	0.0323443	0.0175057	0.0215284	0.0222937	0.00742185	0.0405206	0.0193552	0.0281844	0.0233421	0.0411096	0.0257812	0.0108505	67.3775	12		aminoacyl-histidine dipeptidase	Common in two disease groups		0.00986637	0.0329003	0.0221005	0.0251311	0.0472466	0.012529	0.0238469	0.0126859	0.0194771	0.00769933	0.0218045	0.0193457	0.0212194	0.0108868	73.5383	12
hypothetical protein HMPREF9589_01467	Common in two disease groups		0.0110493	0.00742121	0.0811551	0.00817419	0.0087307	0.00186064	0.0822949	0.00848585	0.0437691	0.0120198	0.014668	0.0284269	0.0256713	0.0284917	67.4032	12		ribosomal protein L36	Common in two disease groups		0	0.0441758	0.0306449	0	0	0.127632	0.0108415	0	0	0	0.0412036	0	0.0212081	0.0376568	73.5595	5
RNA-dependent RNA polymerasel	Common in two disease groups		0	0	0.00394102	0.275372	0	0.00270457	0.0239788	0	0	0	0	0	0.0254997	0.078985	67.4287	4		gi|11281124|pir||E81737 hypothetical protein TC0128	Specific to periodontitis group		0	0	0	0	0	0	0	0	0.254214	0	0	0	0.0211845	0.0733851	73.5807	1
ribosomal protein S12	Common in two disease groups		0.0247433	0.0285722	0.0818096	0.0238184	0.0508837	0.00668106	0.0425959	0.0122148	0.00983974	0.0114144	0.0129466	0	0.02546	0.0231641	67.4541	11		dihydrolipoyl dehydrogenase	Specific to periodontitis group		0.0203419	0.0159585	0.0416958	0.0142427	0.0354937	0.0489652	0.0178446	0.0142751	0.017649	0	0.0192037	0.00763208	0.0211085	0.0140814	73.6018	11
glycoside hydrolase	Common in two disease groups		0.00191829	0.0370579	0.0584803	0.0265305	0.00411315	0.0118215	0	0.0528109	0.016557	0.0519554	0.0440399	0	0.0254404	0.0225487	67.4796	10		hypothetical protein Q614_SASC00004G0001	Common in two disease groups		0.0475767	0.0199139	0.0144267	0	0.00373384	0.032649	0	0.0106463	0.0251497	0.0984532	0	0	0.0210458	0.0287179	73.6228	8
glycerol kinase	Common in two disease groups		0.0153114	0.0202243	0.00906576	0.0188387	0.0471474	0.0236632	0.0257177	0.0182422	0.0536395	0.0396814	0.0176036	0.0159455	0.0254234	0.0138738	67.505	12		aminopeptidase	Common in two disease groups		0	0.0471296	0.0164497	0.021925	0.0422624	0.0030156	0.0254458	0.0208651	0.0143142	0.0047587	0.0322078	0.0241318	0.0210421	0.0147232	73.6439	11
flagellar motor protein MotA	Common in two disease groups		0.0290672	0.0319888	0	0.0269904	0.0368833	0.0212331	0	0.0434792	0.0146555	0.0687956	0.0279278	0	0.0250851	0.0201692	67.5301	9		amino acid permease	Common in two disease groups		0.0103167	0.0209481	0.0187389	0	0.0177136	0.0236879	0.0472648	0.0167959	0.0226234	0	0.0360184	0.0382012	0.0210257	0.0143046	73.6649	10
hemoglobin subunit alpha-like	Common in two disease groups		0	0.00276899	0.201878	0.0915023	0	0.0034714	0	0	0	0	0	0	0.0249684	0.0615454	67.555	4		cell wall-associated hydrolase domain proteinl	Common in two disease groups		0	0.0554414	0.00517527	0	0.0076397	0.0241239	0	0.0122235	0.0119464	0.135498	0	0	0.021004	0.0394261	73.6859	7
30S ribosomal protein S21	Common in two disease groups		0.0288719	0.0241939	0	0.102765	0	0	0	0.0486162	0	0	0.0245502	0.0699509	0.0249123	0.0335632	67.58	6		protease	Common in two disease groups		0.0107456	0.033069	0.0360246	0.00287081	0.0503226	0.0112829	0.017655	0.0133565	0.0073218	0.0158074	0.0244078	0.0287156	0.020965	0.0138638	73.7068	12
polyribonucleotide nucleotidyltransferase	Common in two disease groups		0.0257178	0.0290799	0.0115015	0.0169332	0.0266255	0.038933	0.00669216	0.0342471	0.0133652	0.0375498	0.0219724	0.0358853	0.0248752	0.0108805	67.6048	12		hypothetical protein MHA_2706	Common in two disease groups		0.0735777	0	0.0162262	0	0	0.161577	0	0	0	0	0	0	0.0209484	0.0490992	73.7278	3
translation initiation factor IF-2	Common in two disease groups		0.0183857	0.0262174	0	0.0248622	0.0255671	0.0240001	0.0331809	0.0317784	0.0104589	0.0320704	0.0389409	0.03296	0.0248685	0.0108853	67.6297	11		PTS mannose transporter subunit IID	Common in two disease groups		0.0418532	0.0091546	0.0544331	0.0121888	0	0.0330588	0.0274966	0.0165882	0.00273298	0	0.0532626	0	0.0208974	0.0206157	73.7487	9
hypothetical protein BLIG_01236	Specific to peri-implantitis group		0	0	0.0407405	0.024621	0	0	0	0.0415341	0	0.190071	0	0	0.0247473	0.0545803	67.6544	4		methionine aminopeptidase, type I	Common in two disease groups		0.0116469	0.0343362	0.03982	0.00692403	0.0569895	0	0.00618269	0.0467435	0.00334502	0	0.0327164	0.0119924	0.0208914	0.0200162	73.7696	10
hypothetical protein Q620_VSAC00705G0001l	Common in two disease groups		0.0633764	0.0046969	0.0428034	0.097004	0	0	0	0.0167835	0	0.0427919	0.0232086	0.00562231	0.0246906	0.0311129	67.6791	8		tetratricopeptide repeat protein	Common in two disease groups		0	0.0156353	0.0346501	0.0328203	0.0362148	0.0244262	0.00703295	0.0355711	0.0151709	0.00371239	0.0256661	0.0197832	0.0208903	0.0128006	73.7905	11
pyridine nucleotide-disulfide oxidoreductase	Common in two disease groups		0.0199309	0.0215013	0.0308106	0.0279702	0.0149983	0.014829	0.0550786	0.0277608	0.00241657	0.0337397	0.0220017	0.0242122	0.0246041	0.0127582	67.7037	12		peptide ABC transporter substrate-binding protein	Common in two disease groups		0.00262755	0.036605	0.0364137	0.0124239	0.0177231	0.0370855	0.0386192	0.0224119	0.0111043	0	0.0198732	0.0153308	0.0208515	0.0136388	73.8113	11
pseudo-a-thall	Specific to peri-implantitis group		0	0.0107865	0.275235	0	0	0	0	0	0	0	0.00852782	0	0.0245458	0.079036	67.7283	3		chaperonin GroL	Common in two disease groups		0.00289182	0.0279433	0.0121821	0.0137497	0.0594037	0.0119427	0.011286	0.0270035	0.0306617	0.00342565	0.026316	0.0230608	0.0208223	0.0154569	73.8321	12
methylmalonyl-CoA mutase	Common in two disease groups		0.0125014	0.0250739	0	0.0179026	0.0305517	0.0105059	0.0040205	0.0406552	0.0228099	0.0683201	0.0374889	0.0232334	0.024422	0.0185723	67.7527	11		hypothetical protein BN871_AB_00790	Common in two disease groups		0.143811	0.0200651	0	0	0	0.00328998	0	0.00214533	0.0380105	0.0425141	0	0	0.0208197	0.0417247	73.853	6
hypothetical protein C1336_000600005	Common in two disease groups		0.00664024	0.0249749	0	0	0.0909435	0	0	0.0203985	0.0789114	0.0288938	0.00705206	0.0341667	0.0243318	0.0309386	67.777	8		acetyl-CoA synthetase	Common in two disease groups		0	0.0623823	0.00591691	0.0468365	0.0222052	0.00553136	0.0163568	0.00602141	0	0	0.0326685	0.0511072	0.0207522	0.0222772	73.8737	9
aminopeptidase	Specific to peri-implantitis group		0.0374907	0.0252289	0	0.0294435	0.0395236	0.0547196	0.0033096	0.02079	0.0156817	0.0264226	0.0254573	0.0136484	0.0243097	0.0153605	67.8013	11		hypothetical protein Q620_VSAC00705G0001l	Common in two disease groups		0	0.0083819	0.0496796	0.0415757	0	0.0027482	0.00487184	0.0125465	0.010585	0.0710357	0.0143589	0.033144	0.0207439	0.0228725	73.8945	10
selenoprotein B of glycine-reductase	Common in two disease groups		0.0530117	0.0892996	0	0	0.0150941	0.0530796	0	0.00990305	0.00567513	0.00311711	0.0182589	0.0442323	0.0243059	0.0288735	67.8257	9		carbamate kinase	Specific to periodontitis group		0.0354594	0.0189858	0.0445694	0	0.0269558	0.023652	0.0197214	0.0171077	0.0106274	0	0.0313056	0.0200357	0.0207017	0.0132239	73.9152	10
ribosomal protein S10	Common in two disease groups		0.0209784	0.0283955	0	0.0788434	0.020987	0.00223644	0.033148	0.00564211	0.0234358	0.0376538	0.00356047	0.0362347	0.0242596	0.0218862	67.8499	11		von Willebrand factor type A domain proteinl	Common in two disease groups		0	0.00168657	0.000597323	0.0792548	0.0402547	0.00992499	0.071904	0.00280466	0.0216061	0	0.0165207	0.00266826	0.0206018	0.0283407	73.9358	10
alcohol dehydrogenase	Specific to peri-implantitis group		0.0170697	0.00911195	0.0171	0.0103938	0.0143784	0.00582744	0.15514	0.00762454	0.0186854	0.00801006	0.00668937	0.0201797	0.0241842	0.0415483	67.8741	12		peptidase C69	Common in two disease groups		0.0207268	0.0162342	0.018409	0.0249015	0.0435517	0.0106345	0.0228852	0.01486	0.00758619	0	0.0144858	0.0526103	0.0205738	0.0146548	73.9563	11
ribonucleoside triphosphate reductase	Common in two disease groups		0.0327124	0.0312958	0.00849097	0.0309789	0.0310099	0.0305667	0	0.0301654	0.0165557	0.0309202	0.0192074	0.0272831	0.0240989	0.0107093	67.8982	11		transcriptional regulator, TetR family	Common in two disease groups		0.0139994	0.044256	0.0198973	0.0228136	0.0260291	0.0199435	0.00740137	0.0089626	0.0123182	0.0140656	0.0477102	0.00918724	0.0205487	0.0132273	73.9769	12
potassium transporter	Common in two disease groups		0.0204722	0.0320915	0.0201276	0.0156319	0.0296687	0.0464098	0.0043542	0.0251039	0.011856	0.0249336	0.0269129	0.0316017	0.024097	0.0108668	67.9223	12		Holliday junction resolvase	Common in two disease groups		0	0.0140882	0.0823233	0	0.0477925	0.00487948	0.0274211	0.020068	0.00601593	0.0132664	0.00150351	0.0275155	0.0204062	0.024145	73.9973	10
hypothetical protein cco91_03887	Common in two disease groups		0	0.0241991	0.14702	0	0.0316326	0	0	0.0403535	0.0297354	0	0.0159432	0	0.0240736	0.0415751	67.9464	6		50S ribosomal protein L2	Common in two disease groups		0.017051	0.0335878	0.085667	0.00675119	0.0179788	0.00940593	0.00555814	0.0236186	0.0150942	0.00670488	0.0192003	0.0037809	0.0203666	0.0223239	74.0177	12
hypothetical protein QMY_2873l	Common in two disease groups		0.00686012	0.0122865	0	0	0.0505911	0.015403	0	0.00702458	0.0905832	0	0.041284	0.0647133	0.0240622	0.0304418	67.9704	8		hypothetical protein C1336_000600006	Common in two disease groups		0.0405621	0	0.0268353	0	0	0.0111344	0	0	0.0428835	0.0959274	0	0.0268553	0.0203498	0.029049	74.038	6
hypothetical protein L323_03250	Common in two disease groups		0	0.0110433	0	0.0121639	0.0173223	0.00276882	0.0349893	0.0157846	0.0976995	0.0357731	0.0611169	0	0.0240551	0.0296455	67.9945	9		hypothetical protein Newbould305_2747	Common in two disease groups		0	0.0429963	0.00453081	0.0121873	0.0386942	0.0338365	0	0.00367794	0.0108604	0.097175	0	0	0.0203299	0.0290371	74.0583	8
peptidoglycan-binding protein LysM	Common in two disease groups		0.020632	0.00940996	0.0819371	0.00646835	0.0072273	0.00945165	0.0839049	0.0146337	0	0.0155422	0.00918676	0.0287197	0.0239261	0.0285191	68.0184	11		UDP-N-acetylglucosamine 1-carboxyvinyltransferase	Common in two disease groups		0.00722319	0.0199757	0.0285	0.0551189	0.0220472	0.0403781	0.020731	0.0150235	0.0171502	0	0.0053467	0.0121529	0.020304	0.015365	74.0786	11
transposasel	Common in two disease groups		0.030719	0.0246133	0.0956819	0.0132486	0.0202483	0.0221161	0	0.0153331	0.00860277	0.0112708	0.02313	0.0219769	0.0239117	0.0240681	68.0423	11		branched-chain amino acid aminotransferase	Common in two disease groups		0.0105463	0.0213825	0.0243926	0.0136529	0.0245877	0.0232833	0.00915157	0.0115038	0.00706691	0	0.0377599	0.0601612	0.0202907	0.0161447	74.0989	11
acyltransferase	Common in two disease groups		0.0133958	0.0270159	0.0050925	0.0177091	0.0264409	0.0393274	0.00809221	0.0252433	0.0351156	0.0562066	0.0196213	0.0135545	0.0239013	0.0144697	68.0662	12		ribosome-binding factor A	Common in two disease groups		0.0282484	0.0205329	0.0324823	0.00837881	0.0317508	0.0209615	0.0223399	0.0120536	0.0459846	0	0.0123974	0.00805646	0.0202656	0.012939	74.1192	11
DNA-directed RNA polymerase subunit omega	Common in two disease groups		0.0572892	0.00833171	0	0.0465951	0	0	0.0170878	0.085539	0	0.013149	0.0289093	0.0284228	0.023777	0.0272427	68.09	8		ribosomal protein L31	Common in two disease groups		0	0.0296483	0.00234132	0.0380684	0.0889385	0.0129624	0.0185481	0.0399808	0.012481	0	0	0	0.0202474	0.0262688	74.1394	8
hypothetical protein Q614_SASC00081G0001l	Common in two disease groups		0.00313901	0.00168662	0	0	0.00330691	0.0718898	0	0	0.13678	0	0.0600056	0.00807582	0.0237403	0.0434878	68.1137	7		30S ribosomal protein S3	Common in two disease groups		0.00645676	0.0137599	0.113106	0	0.0165768	0.0300729	0.00311647	0.0166519	0.00338519	0	0.0122467	0.026878	0.0201875	0.0308715	74.1596	10
oxaloacetate decarboxylase	Common in two disease groups		0.0180075	0.0176148	0.0218236	0.0347899	0.021271	0.0132338	0.0147912	0.0456426	0.0117666	0.0442194	0.0286959	0.0129235	0.0237317	0.0119725	68.1375	12		cell division protein FtsH	Common in two disease groups		0.016923	0.0261506	0.0353968	0.0185253	0.0239834	0.0187656	0.0196108	0.0116536	0.0197875	0.00576534	0.0223494	0.0233329	0.020187	0.00733991	74.1798	12
tRNA (guanine-N1)-methyltransferase	Common in two disease groups		0.0135738	0.0269591	0.0136902	0.0174519	0.0275812	0.0216893	0.0232773	0.0195083	0.0103228	0.0348474	0.01728	0.0570539	0.0236029	0.0125989	68.1611	12		30S ribosomal protein S15	Common in two disease groups		0.0156627	0.00655583	0.00998263	0	0.0562634	0.0572684	0.0257542	0.0438061	0.00929156	0	0.0169941	0	0.0201316	0.0211643	74.2	9
universal stress protein	Common in two disease groups		0.0344377	0.00982654	0.00911461	0.0194075	0.0377369	0.00804471	0.0179216	0.0471853	0.0132798	0.0302322	0.0423837	0.013528	0.0235915	0.0140443	68.1847	12		ATP-binding protein	Common in two disease groups		0.00656813	0.0231141	0.0424904	0.0232776	0.0193505	0.0174102	0.0563124	0.0116112	0.0215286	0	0.01947	0	0.0200944	0.0162517	74.22	10
immunoglobulin light chain constant region lambdal	Common in two disease groups		0	0.00178389	0.260112	0	0.00699588	0	0.0141302	0	0	0	0	0	0.0235852	0.0746112	68.2082	4		acyltransferase	Common in two disease groups		0.00399481	0.0126631	0.0359395	0	0.0597269	0.0241431	0.010382	0.0129028	0.0218799	0.012638	0.0149845	0.031188	0.0200369	0.0162659	74.2401	11
ketol-acid reductoisomerase	Common in two disease groups		0.0250571	0.00642821	0.0197169	0.0237732	0.00148205	0.00406861	0.124773	0.0217916	0.00278619	0.0220831	0.0148582	0.0158724	0.0235576	0.0330203	68.2318	12		50S ribosomal protein L36	Common in two disease groups		0	0.0296867	0.111804	0	0.0392031	0	0	0.0145228	0	0	0.044296	0	0.0199593	0.0334539	74.26	5
DNA-binding protein	Common in two disease groups		0.0709846	0.0298828	0	0.0488181	0.0266215	0.0278461	0	0.0312351	0.0148677	0.00807774	0.0143114	0.00955211	0.0235164	0.0207163	68.2553	10		2-oxoglutarate ferredoxin oxidoreductase subunit gamma	Common in two disease groups		0	0.0462174	0.0104402	0	0.0540126	0	0.0295369	0.0169508	0.0224073	0	0.00826585	0.0515162	0.0199456	0.0208295	74.28	8
transcriptional regulator, TetR family	Common in two disease groups		0.0160004	0.0443935	0	0.00916755	0.0317308	0.0235915	0.0204422	0.0177138	0.0482499	0.0294761	0.0243003	0.0171124	0.0235149	0.013654	68.2788	11		F0F1 ATP synthase subunit epsilon	Common in two disease groups		0.0366552	0.00466293	0.013811	0	0.0105275	0.115959	0.0329132	0	0.0119464	0	0.00540168	0.00737591	0.0199378	0.0325477	74.2999	9
hypothetical protein Csp_D29530	Common in two disease groups		0	0.00687126	0	0	0.0336826	0	0.13607	0	0.0506598	0	0.0203723	0.0329014	0.0233798	0.0395444	68.3022	6		electron transporter RnfC	Common in two disease groups		0.015246	0.0233631	0.0446962	0.0190204	0.0343284	0.0292585	0.0156165	0.0249581	0.0111941	0	0.00679008	0.0147523	0.0199353	0.0122813	74.3199	11
chaperonin GroL	Common in two disease groups		0.0158126	0.0282436	0	0.0130825	0.0547377	0.0247124	0.0162194	0.0228057	0.0351129	0.0192676	0.0363271	0.0130667	0.0232824	0.014138	68.3255	11		hypothetical protein SCC4092_0531	Common in two disease groups		0	0	0	0	0	0	0	0	0.238923	0	0	0	0.0199102	0.0689711	74.3398	1
ribosomal protein L17	Common in two disease groups		0.0282917	0.00502171	0	0.0223457	0.0542466	0.0472747	0.0209278	0.00631652	0.0479924	0.00927457	0.0116988	0.0253812	0.023231	0.0182773	68.3487	11		hypothetical protein CRE_23800	Common in two disease groups		0.0514445	0.005383	0.0155996	0	0.00807429	0.0282431	0.00625821	0.0391408	0	0.0760415	0	0.00851531	0.0198917	0.0242329	74.3597	9
glycine dehydrogenase	Common in two disease groups		0.0101064	0.0433239	0.0145149	0.0065508	0.038602	0.0430303	0.00927507	0.0270315	0.0396245	0.0082713	0.0128637	0.0244822	0.0231397	0.0146758	68.3719	12		antitermination factor NusG	Specific to periodontitis group		0	0.0143029	0.0565304	0.0655154	0.0192047	0.0260411	0.00422948	0.0214271	0	0.0101671	0.0209143	0	0.019861	0.0213706	74.3795	9
conserved protein of unknown function	Common in two disease groups		0.0261586	0.0572372	0	0.01087	0.0195668	0.056909	0	0.0108568	0.043653	0.0399591	0.0119225	0	0.0230944	0.0214521	68.395	9		Conserved protein/domain typically associated with flavoprotein oxygenases, DIM6/NTAB family	Common in two disease groups		0	0.0636328	0	0.00744775	0.0122518	0.00880299	0.00305445	0.0116045	0.0635905	0	0	0.0672578	0.0198035	0.0275308	74.3993	8
copper-exporting ATPase	Common in two disease groups		0.017367	0.0230071	0.0395159	0.00966592	0.0122742	0.0442099	0.0586182	0.00465795	0.0117466	0.0148109	0.0159139	0.0250499	0.0230698	0.0162379	68.418	12		lysine 2,3-aminomutase	Common in two disease groups		0.0185672	0.0124058	0.0378053	0.0132698	0.0106243	0.0418356	0.0221246	0.0106925	0.00200555	0	0.00891845	0.0592789	0.019794	0.0177529	74.4191	11
large conductance mechanosensitive channel protein MscL	Common in two disease groups		0.0141424	0.0184504	0.105671	0.0561968	0.0104309	0	0.0346821	0.0162606	0	0.0054439	0.00811271	0.00604313	0.0229528	0.0305269	68.441	10		endoribonuclease L-PSP	Common in two disease groups		0.0249121	0.0159343	0.00740939	0.00744775	0.00390994	0	0.0123192	0.0154952	0.0590893	0.0148465	0.0237405	0.0522743	0.0197815	0.0183514	74.4389	11
peroxiredoxin	Specific to peri-implantitis group		0.101016	0.00888166	0.0359728	0.0869594	0	0.00742298	0	0.0112842	0	0.0119876	0.00195061	0.00945021	0.0229105	0.0347193	68.4639	9		hypothetical protein EH55_04740	Common in two disease groups		0	0.0898386	0.00175318	0	0.0199626	0.00872871	0.0154724	0.0185	0.00840418	0.0187999	0.00760049	0.0473676	0.0197023	0.0255801	74.4586	10
formate acetyltransferasel	Common in two disease groups		0.0506773	0.00581364	0	0.00707101	0.00397579	0.0258809	0.048427	0.0282218	0.00677066	0.0129971	0.0305667	0.0541619	0.0228803	0.0197248	68.4868	11		branched-chain amino acid transport system II carrier protein	Common in two disease groups		0.00686318	0.0799714	0.00847472	0.00211363	0.0489161	0.00956148	0.0137707	0.00868621	0.011235	0	0.0348781	0.0117227	0.0196828	0.0235474	74.4783	11
sortase	Specific to peri-implantitis group		0.00804572	0.0246095	0.0133127	0.022015	0.0278588	0.0422461	0.00590189	0.0170787	0.0528109	0.0222308	0.0351128	0.00296099	0.0228487	0.0150144	68.5096	12		oxaloacetate decarboxylase	Common in two disease groups		0.00683338	0.0254924	0.0249662	0.0175787	0.0396775	0.0123254	0.0349767	0.00998448	0.0165213	0.00704043	0.0237081	0.0168928	0.0196664	0.0104746	74.498	12
ATP9 (mitochondrion)	Specific to peri-implantitis group		0	0	0.274173	0	0	0	0	0	0	0	0	0	0.0228477	0.0791468	68.5325	1		iron transport-associated domain protein	Common in two disease groups		0	0.0937154	0.0292062	0.0236096	0.0377888	0.0117364	0.000978618	0.00328043	0.00961292	0.0020194	0.0226864	0.00133164	0.0196638	0.026532	74.5176	11
plasmid stabilization system	Common in two disease groups		0	0.00431469	0	0	0.0169195	0.00540894	0	0.0185009	0.159046	0.0524119	0.0170556	0	0.0228048	0.0454966	68.5553	7		ArsR family transcriptional regulator	Common in two disease groups		0.0618526	0.0104227	0.0306566	0.0168321	0	0.0437877	0.00641443	0.0121635	0.00827929	0	0.0181859	0.0265425	0.0195948	0.0184891	74.5372	10
peptide chain release factor 2	Common in two disease groups		0.0144208	0.0218206	0.0207451	0.0181188	0.0186468	0.0156925	0.068125	0.0193114	0.00426068	0.0175549	0.0267471	0.0281083	0.022796	0.0155112	68.5781	12		hypothetical protein Q614_SASC00081G0001l	Common in two disease groups		0	0	0	0	0.0180572	0	0.062979	0	0.144439	0	0	0.0095214	0.0195831	0.043321	74.5568	4
DNA gyrase subunit A	Common in two disease groups		0.0386016	0.0140684	0.0233203	0.0112502	0.0230116	0.0313153	0.0351178	0.021919	0.00337732	0.0240277	0.0192507	0.0280554	0.0227763	0.0100164	68.6009	12		iron transporter	Common in two disease groups		0.0072398	0.0304343	0.0330988	0	0.0264755	0.0326385	0.00210885	0.00497538	0.01029	0	0.00984691	0.0777191	0.0195689	0.022396	74.5764	10
16S rRNA processing protein RimM	Common in two disease groups		0.0604627	0.017819	0	0.0344201	0.0307733	0.00373472	0	0.0319725	0.022056	0.021774	0.0167332	0.0333255	0.0227559	0.0172636	68.6236	10		glycerol kinase	Common in two disease groups		0	0.0451849	0.0105145	0.00373134	0.017652	0.0208025	0.00307914	0.007902	0.0509247	0.0366786	0.00904558	0.0290793	0.0195495	0.0172212	74.5959	11
hypothetical protein NMM7124_0419	Common in two disease groups		0.00822129	0.00331309	0	0.0121639	0	0	0.0962207	0	0.00814107	0	0.0283759	0.11633	0.0227305	0.040101	68.6463	7		hypothetical protein HMPREF9574_00585	Common in two disease groups		0	0.0135135	0.00355974	0	0	0.141792	0	0.0115591	0	0	0	0.0641239	0.0195457	0.0425988	74.6155	5
conserved hypothetical protein (putative transposase or invertase)	Common in two disease groups		0.00104947	0.10496	0	0.00306836	0.0676162	0.0215711	0	0	0.0425695	0.00682355	0.021614	0.00266774	0.0226616	0.0333504	68.669	9		major facilitator transporter	Common in two disease groups		0.0258368	0.0146713	0.0223437	0.0433824	0.0332596	0.00565981	0.0200938	0.00942421	0.0151074	0	0.0122715	0.0314845	0.0194613	0.0125049	74.6349	11
preprotein translocase, SecY subunit	Common in two disease groups		0.0215752	0.018195	0.0308813	0.00228573	0.0556213	0.0554914	0.00673356	0.0127372	0.00618887	0.0187547	0.0143486	0.0283298	0.0225952	0.0176016	68.6916	12		ribonuclease P	Common in two disease groups		0	0.0389708	0.0254663	0	0.0173872	0.0267873	0.0252715	0.0189604	0.0476227	0.0116192	0.0122966	0.0088014	0.0194319	0.0144149	74.6544	10
NifU-like protein	Common in two disease groups		0	0.034632	0	0	0.0242513	0.120944	0	0	0.0547124	0.0185491	0.0178371	0	0.0225772	0.0356165	68.7142	6		phosphoglucomutase	Common in two disease groups		0.0441647	0.00934256	0.0392727	0.00481558	0.0288589	0.012695	0.0300104	0.00967313	0.0058421	0.00404794	0.0243248	0.0198503	0.0194082	0.0138421	74.6738	12
uridylate kinase	Common in two disease groups		0.0292728	0.0278497	0.0727594	0.00862242	0.0145741	0.00544076	0.0254702	0.0229329	0.005515	0.0155517	0.0125186	0.0295581	0.0225055	0.0181963	68.7367	12		D-lactate dehydrogenase	Common in two disease groups		0	0.0159076	0.00513314	0.0534098	0.0627129	0.0064585	0.0231155	0.00264191	0.0125482	0	0.0185526	0.0314519	0.0193277	0.0205738	74.6931	10
phospho-N-acetylmuramoyl-pentapeptide-transferase	Common in two disease groups		0.0151781	0.0308689	0.0103092	0.0233542	0.0129674	0.0211484	0.0385477	0.0312674	0	0.0522629	0.0156445	0.017575	0.022427	0.0140239	68.7591	11		ribonucleoside triphosphate reductase	Common in two disease groups		0.00216105	0.0155651	0.0393511	0.0174972	0.0255067	0.0159439	0.0206325	0.0153799	0.0171969	0.0100055	0.024193	0.0281747	0.0193006	0.00940713	74.7124	12
single-strand binding family protein	Common in two disease groups		0.0146801	0.0205863	0.0460065	0.0150262	0.0303364	0.00288921	0.015887	0.033979	0	0.0339312	0.0229648	0.0315387	0.0223188	0.0135283	68.7814	11		preprotein translocase subunit YajC	Common in two disease groups		0.00994941	0.0175791	0.0121225	0.0341498	0.0363714	0.0062479	0.0342892	0.0202474	0	0.0165548	0.0418189	0.00220942	0.019295	0.0142351	74.7317	11
D-lactate dehydrogenase	Common in two disease groups		0.0198338	0.0063409	0.0210486	0.0184105	0.0152758	0.0442313	0.00882616	0.0146773	0.0082278	0.0022426	0.0628858	0.0454494	0.0222875	0.0186617	68.8037	12		acyl carrier protein	Common in two disease groups		0.0135207	0.0171982	0.0196099	0.0237575	0.0251428	0.0167828	0	0.0179235	0.02117	0	0.0581788	0.0179034	0.0192656	0.014654	74.751	10
peptidase M23	Common in two disease groups		0.0127887	0.0147427	0	0.0164247	0.026816	0.00351173	0.0144498	0.0153068	0.0133518	0.0319239	0.0296499	0.0879322	0.0222415	0.0227588	68.826	11		peptide deformylase	Common in two disease groups		0.00864418	0.0429587	0.0313945	0.00960825	0.035342	0.00496249	0.00933018	0.0315173	0.0282727	0	0.0172967	0.0116084	0.0192446	0.0139518	74.7702	11
50S ribosomal protein L13l	Common in two disease groups		0.0183667	0	0.107919	0.00685751	0	0.0539929	0.0267192	0.0142061	0	0	0.0130965	0.0253876	0.0222121	0.031272	68.8482	8		50S ribosomal protein L13	Common in two disease groups		0.0328822	0.0134274	0.0325975	0.0186861	0.00344864	0.065021	0	0.00961028	0	0	0.00528829	0.049699	0.0192217	0.0214678	74.7894	9
hypothetical protein HMPREF0797_0041l	Common in two disease groups		0	0.00337324	0	0	0.00661382	0.00422874	0.0267192	0.0048214	0.149215	0.0273177	0.0266691	0.0161516	0.0220925	0.0414911	68.8703	9		formate acetyltransferase	Common in two disease groups		0.00419069	0.00263135	0.00481112	0.00250575	0.00424403	0.0967997	0.0321758	0.00972641	0.042316	0	0.0240065	0.00642241	0.0191525	0.0279258	74.8086	11
type VII secretion protein	Common in two disease groups		0.0262553	0.0105016	0.0319004	0.041705	0.00343157	0	0.0511959	0.0442862	0	0.0216704	0.0334273	0	0.0220311	0.0188611	68.8923	9		TonB-linked adhesin	Common in two disease groups		0	0.00241249	0.000635281	0.0555533	0.00949712	0.00118666	0.0245364	0.00335286	0	0	0.0544107	0.0772639	0.0190707	0.0275734	74.8276	9
LuxR family transcriptional regulator	Common in two disease groups		0.0240311	0.0221285	0.0159505	0.045436	0.0072752	0.0129381	0.0193639	0.0246331	0.0317997	0.0293284	0.0117902	0.0194641	0.0220116	0.0102833	68.9143	12		30S ribosomal protein S20	Common in two disease groups		0.099182	0	0.0044161	0.0103123	0.0162586	0.00986906	0.027946	0	0.018792	0.0420352	0	0	0.0190676	0.0283851	74.8467	8
orotate phosphoribosyltransferase	Specific to peri-implantitis group		0.0149977	0.00717545	0	0.0334197	0.028073	0.0287659	0.0144422	0.0231313	0.0141004	0.0444022	0.0320229	0.02193	0.0218717	0.0123906	68.9362	11		small GTP-binding domain proteinl	Common in two disease groups		0.014718	0.0168916	0.0210548	0.00957572	0.0329359	0.00886241	0.0117819	0.0202283	0	0	0.0283656	0.0641239	0.0190448	0.0173527	74.8658	10
transcription antitermination protein NusB	Common in two disease groups		0.0356047	0.0175337	0	0.0261189	0	0.00586243	0.0209321	0.0352557	0.00998385	0.0232209	0.0384739	0.0491614	0.0218456	0.0159031	68.958	10		glycine dehydrogenase	Common in two disease groups		0.0173064	0.0324258	0.0070565	0.00818659	0.0183274	0.0148351	0.0190693	0.0044122	0.0113855	0.0101397	0.0275525	0.0573891	0.0190072	0.014637	74.8848	12
50S ribosomal protein L16	Common in two disease groups		0.0239642	0.0344027	0.0493642	0.0215364	0.0051058	0.00668264	0.0104968	0.044652	0	0.0316729	0.0208075	0.0128749	0.0217967	0.0157651	68.9798	11		hypothetical protein AD47_2991l	Common in two disease groups		0.0451978	0	0.0249186	0	0	0.0744409	0	0	0	0.0534469	0	0.0299244	0.0189941	0.0263335	74.9038	5
50S ribosomal protein L24	Common in two disease groups		0.0557626	0.0148074	0	0.0194783	0.00679965	0.0241851	0.057915	0.0323434	0.0130262	0.0135534	0.0139743	0.00870926	0.0217129	0.0183567	69.0015	11		AraC family transcriptional regulator	Common in two disease groups		0	0.0167989	0.0439299	0.0036515	0.0280894	0.0308384	0.0330281	0.0157195	0.00866419	0	0.0169799	0.030069	0.0189807	0.0142945	74.9227	10
Translation elongation factor Tu	Specific to peri-implantitis group		0.0877703	0.000542386	0.0985577	0.0295635	0	0	0	0.0225821	0	0.0109831	0.0102218	0	0.0216851	0.0348812	69.0232	7		phosphocarrier protein HPr	Common in two disease groups		0.141794	0	0.0114672	0	0.0112857	0.0119881	0.0176952	0.00924356	0	0	0.0241253	0	0.0189666	0.0395106	74.9417	7
aminoacyl-histidine dipeptidase	Common in two disease groups		0.0177899	0.0210173	0	0.0276242	0.0448337	0.0351728	0	0.0147242	0.0168346	0.0418369	0.019678	0.0200915	0.0216336	0.0141221	69.0448	10		4-hydroxybutyrate coenzyme A transferase	Common in two disease groups		0	0.0811585	0.00635364	0.017279	0.022623	0.015826	0.00871653	0.00447838	0.049526	0.00748275	0.0137812	0	0.0189354	0.0237028	74.9606	10
UDP-glucose 4-epimerase	Common in two disease groups		0.0223986	0.0320847	0	0.00595798	0.0383907	0.0102815	0.0351643	0.0312768	0.0214675	0.0253867	0.017917	0.0192619	0.0216323	0.0118431	69.0665	11		50S ribosomal protein L5	Common in two disease groups		0.0263653	0.0109364	0.101421	0.00501829	0.0188335	0.0139455	0.0208984	0.0140225	0	0	0.00417821	0.0113228	0.0189118	0.0272404	74.9796	10
phosphoglucosamine mutase	Common in two disease groups		0.0144088	0.0227916	0.014641	0.0176561	0.0253795	0.011216	0.0227802	0.0287597	0.00607278	0.0481173	0.0201815	0.027529	0.0216278	0.0107589	69.0881	12		hypothetical protein LI1149	Common in two disease groups		0	0	0.00742273	0	0.00528251	0.0600541	0.0163775	0.00301278	0.0622722	0.0597003	0	0.0111419	0.018772	0.0257686	74.9983	8
GntR family transcriptional regulator	Common in two disease groups		0.0447656	0.0198119	0	0.00851474	0.0168318	0.0187946	0.0122975	0.0525832	0.0108205	0.0236839	0.0258943	0.0247297	0.0215606	0.0147817	69.1097	11		sugar ABC transporter ATP-binding protein	Common in two disease groups		0.0243191	0.0134074	0.0145168	0.00905585	0.00849304	0.0507181	0.0360986	0.00872367	0.0111919	0	0.0269701	0.0215474	0.0187535	0.0140913	75.0171	11
peptide deformylase	Common in two disease groups		0.0277244	0.0180816	0.0210026	0.0146564	0.0137101	0.0165536	0.0154688	0.0250132	0.0148757	0.0632349	0.0119133	0.016351	0.0215488	0.0139331	69.1312	12		OmpA/MotB/Pal peptidoglycan-associating domain protein	Common in two disease groups		0	0.00166402	0	0	0.221948	0	0	0	0	0	0.00109756	0	0.0187258	0.0640008	75.0358	3
aminoglycoside phosphotransferase	Specific to peri-implantitis group		0.00270826	0.00213242	0.0151978	0.0401649	0.00206552	0	0.0221819	0.141744	0.0102841	0	0.00834617	0.0133583	0.0215153	0.0395919	69.1527	10		DNA-directed RNA polymerase, alpha subunit	Common in two disease groups		0.0143946	0.018772	0.0327806	0.0262112	0.0467318	0.00261189	0.00937239	0.0418372	0	0	0.0310084	0	0.0186433	0.0168973	75.0544	9
tyrosyl-tRNA synthetase	Common in two disease groups		0.0146696	0.0174784	0.0215381	0.0195936	0.018551	0.0106307	0.0335556	0.0367947	0	0.0197183	0.0241729	0.041386	0.0215074	0.0114439	69.1742	11		FMN-binding domain protein	Common in two disease groups		0	0.028736	0.0249132	0.0473844	0.0200798	0.0233392	0.00727617	0.010854	0.00421268	0	0.0540973	0.00227924	0.0185977	0.0181142	75.073	10
amidohydrolase	Common in two disease groups		0.0579817	0.0241372	0.0168653	0.0147939	0.0325162	0.00780689	0.00739027	0.0291033	0.0309417	0.00632212	0.023008	0.00716478	0.0215026	0.0150676	69.1957	12		flagellar motor protein MotB	Common in two disease groups		0.06527	0.0129981	0.0365756	0.00253621	0.00743373	0.00445567	0.0325399	0.000931557	0.0163972	0	0.0298294	0.0137811	0.0185624	0.0193579	75.0916	11
cell wall-associated hydrolase domain protein	Common in two disease groups		0.00500417	0.009279	0	0	0.0200544	0.0198943	0	0.00384309	0.0594694	0	0.0760183	0.0643723	0.0214946	0.0283466	69.2172	8		ribosomal subunit interface protein	Common in two disease groups		0	0.02863	0.00842175	0.0256507	0.0350826	0.02057	0.0258016	0.015687	0.00934342	0	0.0229968	0.0304544	0.0185532	0.0117831	75.1102	10
hypothetical protein KUTG_04140	Common in two disease groups		0.0202033	0.0572372	0	0.0706547	0	0.0197945	0	0.0141054	0.0145514	0	0.0234061	0.0378016	0.0214795	0.0231973	69.2387	8		amino acid carrier protein	Common in two disease groups		0	0.031968	0.0146511	0.0281632	0.0265375	0.0147459	0.0224605	0.0142905	0	0	0.0258529	0.0434316	0.0185084	0.0138304	75.1287	9
putative uncharacterized protein DDB_G0290521-like	Common in two disease groups		0	0.0168662	0.034156	0.0722467	0.00551152	0.00939729	0.00742185	0.041518	0.0345405	0	0.0314841	0.00448661	0.0214691	0.021829	69.2602	10		phosphohydrolase	Common in two disease groups		0.00340179	0.0378514	0.0293731	0.0248522	0.0118996	0.0109448	0.0253694	0.0235903	0.0163475	0.00949604	0.0235198	0.00533017	0.018498	0.0105275	75.1472	12
peptide ABC transporter substrate-binding protein	Common in two disease groups		0.0255436	0.0356463	0	0.00356673	0.0383123	0.0139918	0.0129952	0.0191777	0.0249943	0.0146611	0.022454	0.0460528	0.0214496	0.0137503	69.2816	11		hypothetical protein ANG_0094	Common in two disease groups		0	0.0122621	0.00323021	0	0	0.0321658	0.0142546	0.00524428	0.0154857	0.138563	0	0	0.0184338	0.0390665	75.1656	7
AraC family transcriptional regulator	Common in two disease groups		0.0304097	0.0177386	0.0345335	0.0170747	0.0115632	0.017684	0.0283347	0.0349859	0	0.0494516	0.00955311	0.00604192	0.0214476	0.0143021	69.3031	11		hypothetical protein HMPREF0105_4630	Common in two disease groups		0	0.0124935	0	0	0.00936946	0.0327722	0	0.00534334	0	0.141178	0	0.0197614	0.0184098	0.0400012	75.184	6
phosphotransacetylase	Common in two disease groups		0.0505393	0.0161644	0.0100939	0.027538	0.0139762	0.0326513	0	0.0300964	0.0122243	0.0260181	0.0208874	0.0159607	0.0213458	0.0131171	69.3244	11		universal stress protein	Common in two disease groups		0	0.00589256	0.00220742	0.0101178	0.0267734	0.0254906	0.0282062	0.0036384	0.0465718	0	0.027807	0.0433568	0.0183385	0.0167976	75.2023	10
aspartate ammonia-lyase	Specific to peri-implantitis group		0.0193777	0.0173038	0.0356095	0.0106017	0.0385835	0.0353405	0.0314049	0.0184972	0.00573518	0.00951641	0.0185789	0.0150894	0.0213032	0.0111673	69.3457	12		flagellar basal-body rod protein FlgC	Common in two disease groups		0	0.0191304	0.00239346	0	0.00980088	0	0	0.0239545	0.0537577	0	0.0591269	0.0517769	0.0183284	0.0235046	75.2207	7
protein citXG	Common in two disease groups		0	0.0105016	0	0	0	0.00438847	0	0.0600406	0.0455932	0.0670486	0.0545963	0.0134594	0.0213024	0.0270103	69.367	7		secretion protein	Common in two disease groups		0	0.0221602	0.0168573	0.0286287	0.0303198	0.00547107	0.0144556	0.00969019	0.0286102	0.00665607	0.0251468	0.0316537	0.0183041	0.0109694	75.239	11
ribosomal protein L27	Common in two disease groups		0.0158755	0.021734	0.0463214	0	0.0459943	0.0320806	0	0	0.0471651	0.00863489	0.0252897	0.0121689	0.021272	0.0182694	69.3883	9		UDP-glucose 4-epimerase	Common in two disease groups		0.00930559	0.020294	0.0254938	0.0114801	0.0295968	0.0189106	0.0190202	0.0200913	0.0101936	0	0.0286744	0.0260165	0.0182564	0.00895753	75.2572	11
threonyl-tRNA synthetase	Common in two disease groups		0.018657	0.0160994	0.0407405	0.0211583	0.0208439	0.0215861	0.00872461	0.0236757	0.0206989	0.0281844	0.0176396	0.01557	0.0211315	0.00780271	69.4094	12		sigma-70 family RNA polymerase sigma factor	Specific to periodontitis group		0	0.01037	0.0152004	0.00858477	0.0175008	0.00947409	0.00334677	0.141332	0	0	0.00933641	0.00364942	0.0182329	0.0392028	75.2755	9
ABC-type Co2+ transport system, periplasmic component	Common in two disease groups		0	0.0600564	0	0.00764167	0.0505969	0.00598559	0	0	0.0968041	0	0.0316785	0	0.0210636	0.0320674	69.4305	6		hypothetical protein J985_2073l	Common in two disease groups		0	0.0105104	0.00276887	0	0.0078819	0.0275703	0.0122181	0.0179806	0.0132735	0.059383	0	0.0664988	0.0181738	0.0225109	75.2936	9
hypothetical protein CLIT_13c00010	Common in two disease groups		0.0127887	0.0103071	0.0626195	0.0189218	0.0269464	0	0	0.0147323	0.0759891	0.0139116	0	0.0164505	0.0210556	0.0241409	69.4516	9		50S ribosomal protein L28	Common in two disease groups		0.0247177	0.00827665	0	0.0234606	0.03193	0.0123892	0.0240545	0.0274739	0.0294581	0	0.00945299	0.0268553	0.0181724	0.0114884	75.3118	10
multidrug ABC transporter ATP-binding protein	Common in two disease groups		0.0307524	0.0150184	0.015655	0.0270839	0.00185487	0.0200679	0.0357433	0.0223229	0.00378831	0.0159888	0.0247868	0.0395447	0.0210506	0.0115308	69.4726	12		collagen-binding protein	Common in two disease groups		0.0171824	0.0161356	0.0281538	0.00690378	0.0191586	0.0443549	0.0282892	0.0125119	0.0119822	0.0047892	0.0126065	0.0158962	0.0181637	0.0108971	75.33	12
glycine dehydrogenase subunit 2	Specific to peri-implantitis group		0.0114685	0.0504382	0.00710379	0.0128284	0.0376803	0.018447	0	0.0623072	0.0171281	0.00468908	0.00980913	0.0204437	0.0210286	0.0192021	69.4936	11		polysaccharide deacetylase	Common in two disease groups		0	0.0213248	0.032595	0.00749373	0.0554259	0	0.0354422	0.010258	0.0135247	0.00248306	0.0156791	0.0237033	0.0181608	0.0166398	75.3481	10
D-proline reductase subunit gamma	Common in two disease groups		0.0335773	0.0157949	0	0.0084443	0.0228563	0.0700455	0	0.0284903	0.0113036	0.0192631	0.0348519	0.00734169	0.0209974	0.0194595	69.5146	10		LSU ribosomal protein L33P	Common in two disease groups		0	0	0.00697725	0	0.0397259	0.0173692	0.0153949	0	0.0334495	0	0	0.104735	0.0181377	0.0306093	75.3663	6
S1 RNA binding domain protein	Common in two disease groups		0.0235673	0.00248061	0	0.0141417	0.00471163	0.0102895	0.0296601	0.0680159	0.00582058	0.0216671	0.0165357	0.0543906	0.02094	0.0210385	69.5356	11		ketol-acid reductoisomerase	Common in two disease groups		0.0359587	0.00761088	0.0316256	0.0107865	0.0072703	0.0225693	0.0314085	0.0123592	0	0	0.0111281	0.0459834	0.0180584	0.0150575	75.3843	10
signal peptide protein	Common in two disease groups		0.0165222	0.00743152	0	0.0529484	0.0019045	0.00294219	0.0125603	0.0503718	0.00375762	0.0566057	0.0201589	0.02578	0.0209153	0.0210606	69.5565	11		ribosomal protein L19	Common in two disease groups		0	0.0171247	0.0045112	0	0.0513697	0.0112305	0.0452059	0.00732384	0.0276424	0	0.0521544	0	0.0180469	0.0207839	75.4024	8
ribonuclease P	Common in two disease groups		0.0301487	0.0172409	0.029662	0.00798253	0.00643838	0.038625	0	0.0326134	0.0118934	0.0525163	0.0230312	0	0.020846	0.0164093	69.5773	10		peptidase M24	Common in two disease groups		0.0106899	0.0209122	0.0160314	0.0296901	0.0187475	0.00668132	0.0202368	0.00884313	0.0034962	0	0.0109847	0.0702462	0.0180466	0.0184223	75.4204	11
RNA polymerase sigma factor RpoD	Common in two disease groups		0.0229733	0.0290197	0.00873758	0.0106839	0.0119106	0.02245	0.0140999	0.0166153	0.0239415	0.040522	0.0221565	0.0269626	0.0208394	0.00905989	69.5982	12		cytidylate kinase	Common in two disease groups		0.0221688	0.00915962	0.0212951	0.00404495	0.0327191	0.0089227	0.0211439	0.0146593	0.00841733	0.0177292	0.041287	0.0148683	0.0180346	0.0107247	75.4385	12
ribosomal protein S16	Common in two disease groups		0.0266719	0.0313794	0	0	0.0248849	0	0.0166995	0.0328935	0.0337732	0	0.0120603	0.0712535	0.0208013	0.0209912	69.619	8		cell surface protein	Specific to periodontitis group		0.00662773	0.0323682	0.0369055	0.0193541	0.0250083	0.00734544	0.0195873	0.0137124	0.00825154	0	0.0161685	0.0309595	0.018024	0.0115558	75.4565	11
cold-shock protein	Common in two disease groups		0.00523175	0.0305438	0	0	0.0155344	0.0336989	0	0.0315468	0.0612442	0.0112126	0.0272049	0.0329014	0.0207599	0.0187324	69.6397	9		GTP-binding protein	Common in two disease groups		0.00433382	0.0252435	0.0368058	0.0112458	0.013053	0.0135846	0.0132952	0.00798609	0.0164636	0.0030718	0.0471673	0.0238402	0.0180076	0.0131942	75.4745	12
ATP-binding protein	Common in two disease groups		0.0453578	0.0206279	0	0.0173747	0.0290056	0.02478	0.00533393	0.0200019	0.0120775	0.0368585	0.0276919	0.0086194	0.0206441	0.0131427	69.6604	11		hypothetical protein QAS_2848l	Common in two disease groups		0	0	0.00498381	0	0.0283755	0	0.0219928	0	0	0.160338	0	0	0.0179741	0.0458704	75.4925	4
Flagellin and related hook-associated proteins	Common in two disease groups		0.00114054	0.0356882	0	0.00454624	0.0943173	0.0173975	0	0.00029043	0.0410056	0.0164947	0.0308995	0.00588347	0.0206386	0.0275114	69.681	10		conserved hypothetical protein (putative transposase or invertase)	Common in two disease groups		0	0.0531876	0.00163847	0	0.0233283	0	0.00704846	0.0274385	0.048161	0.0113721	0.0143908	0.0289786	0.017962	0.0185924	75.5104	9
Elongation factor Gl	Common in two disease groups		0.0175919	0.00181895	0.0615671	0.0284277	0	0.00419078	0.0459426	0.00129999	0.0479924	0.00497508	0.00643335	0.0272342	0.0206229	0.0214241	69.7016	11		glutaredoxin	Specific to periodontitis group		0.0265871	0.0233138	0.0180757	0	0.00644911	0.0121751	0.0286742	0.0234729	0.0543004	0	0.00982139	0.0120387	0.017909	0.015019	75.5283	10
pyruvate-flavodoxin oxidoreductase	Common in two disease groups		0.0245208	0.0286196	0.0115409	0.0170652	0.0453618	0.013915	0	0.0306019	0.00231382	0.0364338	0.0289806	0.00796149	0.0206096	0.0140504	69.7222	11		hydrolasel	Common in two disease groups		0	0	0.0194001	0	0.0156393	0.100928	0	0	0.0310539	0.0478463	0	0	0.0179056	0.0304715	75.5462	5
translation elongation factor Ts	Common in two disease groups		0.0107211	0.0294243	0	0.0234409	0.0301021	0.0205736	0.0142676	0.00709296	0.0293057	0.00826511	0.0326587	0.0410226	0.0205729	0.0124723	69.7428	11		branched-chain amino acid transporter	Common in two disease groups		0.0069384	0.0136145	0.0158728	0.0236469	0.0310396	0	0.0266446	0.00568924	0.00752119	0	0.0516066	0.0319157	0.0178741	0.0155358	75.5641	10
UDP-N-acetylenolpyruvoylglucosamine reductase	Common in two disease groups		0.0283025	0.0118497	0.0324932	0.0156771	0.023063	0.0240218	0.00367401	0.0120904	0	0.0319206	0.0329665	0.0305959	0.0205546	0.0116135	69.7634	11		proline racemase	Common in two disease groups		0.0279163	0.00585413	0.00607834	0.0892919	0.00861119	0	0.0199646	0.011577	0	0	0.0263867	0.0185422	0.0178519	0.0245804	75.582	9
predicted protein	Common in two disease groups		0.0154098	0.0228641	0.0276037	0.042574	0.0478117	0.00786837	0.00599833	0.0198884	0	0.0377181	0.00305575	0.015316	0.020509	0.0157632	69.7839	11		cold-shock protein	Common in two disease groups		0.00527317	0.0691787	0	0	0.0222346	0.0395767	0	0.00845353	0.0382355	0	0	0.0312642	0.0178514	0.0224843	75.5998	7
sugar ABC transporter ATP-binding protein	Common in two disease groups		0.0176443	0.00829013	0.0183777	0.026222	0.0162708	0.00457786	0.0197142	0.0604428	0.00388572	0.0298042	0.0152318	0.025597	0.0205049	0.0150099	69.8044	12		triose-phosphate isomerase	Common in two disease groups		0.0496049	0.00521342	0.023311	0.00744775	0.0192296	0.0101268	0.0214225	0.0254247	0.0228944	0.00742174	0.0179368	0.00404387	0.0178398	0.0126584	75.6177	12
ribosomal protein S3	Specific to peri-implantitis group		0.0203133	0.00779242	0.0142081	0.0306922	0.0255469	0.0428476	0.0158017	0.0133376	0.0103041	0.0302401	0.0181047	0.0167016	0.0204909	0.0101006	69.8249	12		phosphatidate cytidylyltransferase	Common in two disease groups		0.0102391	0.0100752	0.0173762	0.0203894	0.022427	0.0306138	0.0277947	0.00998698	0.039778	0.00647305	0.0105498	0.00805646	0.0178133	0.0105705	75.6355	12
transcription antitermination factor NusB	Common in two disease groups		0.0175332	0.0223461	0.0373643	0.00583862	0.0231824	0.00915354	0	0.00908733	0.0459121	0.0268489	0.0338888	0.0140483	0.0204336	0.0138332	69.8453	11		hydrolase	Common in two disease groups		0.0128613	0.0107668	0.00992673	0	0.0161486	0.0176523	0	0.0206058	0.0391105	0.060832	0	0.0255455	0.0177875	0.0177428	75.6533	9
translation elongation factor Tul	Common in two disease groups		0.0948756	0.0076515	0.0307404	0.0160131	0.0036376	0.00132767	0.0262421	0.0486329	0	0.00556482	0.00238889	0.00787725	0.0204126	0.0276812	69.8657	11		transcriptional regulator	Common in two disease groups		0.0114217	0.0110007	0.0141743	0.00877034	0.00762431	0.0463297	0.022889	0.0203265	0.0376578	0	0.0330288	0	0.0177686	0.0147441	75.671	10
phosphohydrolase	Common in two disease groups		0.00892619	0.0223135	0.0113853	0.013572	0.0230226	0.0168924	0	0.0367641	0.0287866	0.034074	0.0371262	0.0118247	0.0203906	0.0119732	69.8861	11		50S ribosomal protein L17	Common in two disease groups		0	0	0.0288116	0.00727461	0.0272283	0.0875091	0.0119341	0.019397	0	0	0.0129273	0.017071	0.0176794	0.0243249	75.6887	8
ribosomal protein S21	Common in two disease groups		0.0166634	0.024737	0	0	0.0424404	0.0232586	0.0489851	0	0.0455932	0	0.0427817	0	0.0203716	0.020361	69.9065	7		ribonuclease III	Common in two disease groups		0.0283632	0.0269618	0.0250617	0.017811	0.0348744	0	0.00565979	0.0200085	0.0212358	0	0.0114049	0.0205921	0.0176644	0.011225	75.7064	10
LSU ribosomal protein L31P	Common in two disease groups		0	0.0512641	0	0	0.0287188	0.0214222	0	0	0.0899868	0	0.0289501	0.0233774	0.0203099	0.0277062	69.9268	6		electron transport complex RsxE subunit	Common in two disease groups		0.0162249	0.0138484	0.0324823	0.00488759	0.0389174	0.0241798	0.0080601	0.0177845	0.0125139	0	0.0314507	0.0109102	0.017605	0.0119089	75.724	11
DNA polymerase III subunit beta	Common in two disease groups		0.0333276	0.0415613	0.0182288	0	0.00654457	0.0186178	0.0466531	0.0170472	0.0329779	0.0179978	0.00784328	0.0024138	0.0202678	0.0153041	69.9471	11		hypothetical protein ESAG_07158	Common in two disease groups		0.0236108	0.0691787	0.00781024	0	0.00741154	0.0583301	0	0.00422697	0.012481	0.0279207	0	0	0.0175808	0.0235597	75.7416	8
redoxin	Common in two disease groups		0.00897051	0.024439	0	0	0.0310867	0.0212378	0	0.0854593	0.0265355	0.00466349	0.03125	0.00930178	0.0202453	0.0238726	69.9673	9		hypothetical protein HM1_3129	Common in two disease groups		0.0149236	0.0374797	0	0.00885299	0.0046845	0	0.00726181	0.00534334	0.00788928	0.123531	0	0	0.0174972	0.0349771	75.7591	8
response regulator receiver protein	Common in two disease groups		0	0.0422065	0	0	0.034625	0.0249885	0	0.0035201	0.0565204	0.0169404	0.0493004	0.0146834	0.0202321	0.0209604	69.9875	8		flagellinl	Common in two disease groups		0	0.0710298	0.0187514	0	0.0463031	0.00145755	0.00900282	0.0154822	0	0	0.0309571	0.0169676	0.017496	0.0222315	75.7766	8
hypothetical protein NM4119_1450l	Common in two disease groups		0.0109966	0.00709021	0	0	0.00231715	0	0.0936024	0.00506711	0	0	0.0046711	0.118822	0.0202139	0.0406771	70.0078	7		LuxR family transcriptional regulator	Common in two disease groups		0.0702526	0.0191061	0.016046	0.0100981	0.0207588	0.0019469	0.0139017	0.008891	0.0132537	0.00916964	0.00675203	0.0195338	0.0174759	0.0175524	75.794	12
methionyl-tRNA synthetase	Common in two disease groups		0.0190494	0.023534	0.023988	0.00887868	0.0195702	0.0157421	0.0117129	0.0227966	0.0193099	0.0296705	0.0270044	0.0204317	0.0201407	0.00596046	70.0279	12		metallo-beta-lactamase domain protein	Common in two disease groups		0.0116747	0.0421676	0.019219	0.0329514	0.0292397	0.00268004	0.00495196	0.0175785	0.0169661	0	0.0249188	0.00722312	0.0174642	0.0130252	75.8115	11
nitroreductase	Common in two disease groups		0.0125016	0.0149947	0	0	0.00934072	0.0518553	0.0427376	0.037506	0	0.0264738	0.0298687	0.0155094	0.0200656	0.0175617	70.048	9		ribonuclease P protein component	Common in two disease groups		0	0.0209163	0.00629399	0	0.0414923	0.0117373	0.0327139	0.0331073	0.00648262	0	0.0305934	0.0258497	0.0174322	0.0150827	75.8289	9
oxidoreductase, zinc-binding dehydrogenase family protein	Common in two disease groups		0.00585234	0.029349	0	0	0.0328833	0.0584747	0.00683511	0.00299633	0.0811411	0.0169772	0.00621513	0	0.0200603	0.0261701	70.068	9		4Fe-4S binding domain protein	Common in two disease groups		0.00976476	0.0160195	0.0262659	0.0125123	0.0366856	0.00443383	0.0289881	0.0167401	0.0111284	0	0.0181778	0.0274588	0.0173479	0.0107927	75.8463	11
ribulose-phosphate 3-epimerase	Common in two disease groups		0.00933648	0.0177791	0.0158011	0.0420698	0.0197203	0.0234646	0.0123867	0.0248873	0.0254827	0.0197666	0.029189	0	0.0199903	0.0105823	70.088	11		lysyl-tRNA synthetase	Common in two disease groups		0.00319565	0.015997	0.0305227	0.00898547	0.0245773	0.0129589	0.0425877	0.0225405	0.0088979	0	0.0167275	0.0211121	0.0173419	0.0119395	75.8636	11
cell wall-associated hydrolase family proteinl	Common in two disease groups		0.00448441	0.00722838	0.0805111	0	0.0188973	0.0201373	0.0190852	0.00975762	0.0355266	0	0.0325429	0.0115367	0.0199756	0.0222434	70.108	10		transcription termination factor Rho	Common in two disease groups		0.00778104	0.0211803	0.0239805	0.0294333	0.0447332	0.00109666	0.00870677	0.0161978	0.0125139	0.00286437	0.0117772	0.0277939	0.0173382	0.0126477	75.881	12
preprotein translocase subunit SecA	Common in two disease groups		0.0164362	0.0134603	0.0162378	0.0202987	0.0152458	0.0332509	0.0118025	0.0315142	0.00267544	0.0293053	0.0214195	0.0273931	0.01992	0.00910045	70.1279	12		desulfoferrodoxin	Common in two disease groups		0	0.0260738	0.00686838	0	0.0231898	0.0240426	0	0.020287	0.0457881	0	0.0360414	0.0251365	0.0172856	0.0156561	75.8982	8
TonB-denpendent receptor	Specific to peri-implantitis group		0.0274099	0.0165053	0.00542779	0.0172574	0.0348224	0.0100016	0.00569237	0.028486	0.00802765	0.0463221	0.0222052	0.0168376	0.0199163	0.0125566	70.1478	12		glycine reductase complex component B subunit gamma	Common in two disease groups		0	0.030304	0	0	0.0207362	0.0129179	0.0105526	0.00712862	0.0956786	0	0.0132824	0.0167767	0.0172814	0.0264676	75.9155	8
hypothetical protein EH55_04740	Common in two disease groups		0	0.0447503	0.0169924	0	0.0383879	0.0128564	0	0.00399764	0.0893543	0.0151002	0.012899	0.00446415	0.0199002	0.0262722	70.1677	9		zinc ABC transporter permease	Common in two disease groups		0.0111306	0.0265499	0.0241499	0.0104657	0.0170974	0.0248658	0.0206765	0.00856092	0.0212248	0	0.0155198	0.0265874	0.0172357	0.00834688	75.9328	11
amidase	Common in two disease groups		0.0205462	0.00698984	0.00834917	0.0410669	0	0.00263379	0.0321094	0.0270938	0.00281955	0.0151006	0.0222046	0.058957	0.0198226	0.0178095	70.1876	11		transcription antitermination protein NusB	Common in two disease groups		0	0.0138284	0.00888267	0.0240661	0.016738	0.0607445	0.0684025	0.00345359	0	0	0.0103613	0	0.0172064	0.0234808	75.95	8
acetolactate synthase	Common in two disease groups		0.0345701	0.00407512	0.0240174	0.031569	0.0123856	0.00552656	0.0488362	0.0106654	0	0.0257173	0.0353834	0.00469402	0.0197867	0.0156816	70.2073	11		hypothetical protein DAPPUDRAFT_267663	Common in two disease groups		0.021971	0	0.0218039	0	0	0.11459	0.0320727	0.0157332	0	0	0	0	0.0171809	0.0327844	75.9671	5
pyruvate formate lyase-activating protein	Common in two disease groups		0.0560127	0.0130561	0.0261117	0.033632	0.00485764	0.0114028	0.0159182	0.0238797	0.0093687	0.0159335	0.00979755	0.0170146	0.0197488	0.0139644	70.2271	12		TonB-denpendent receptor	Common in two disease groups		0.0197606	0.0179492	0.0406267	0.0122833	0.0332365	0.0108617	0.00483939	0.0151801	0.00899139	0	0.0133173	0.028994	0.01717	0.011877	75.9843	11
ribosomal protein S20	Common in two disease groups		0.00387978	0.0512438	0	0	0.0359778	0.0105464	0	0	0.0601233	0	0.064475	0.0104511	0.0197248	0.0256885	70.2468	7		ferrous iron transport protein B	Common in two disease groups		0.00416285	0.033216	0.018623	0.0329106	0.0359789	0.0107211	0.024715	0.00817423	0.010482	0	0.0255468	0.00143274	0.0171636	0.0130284	76.0015	11
FeoA domain protein	Common in two disease groups		0.0116271	0.0860944	0	0.0342242	0.0489238	0.00928619	0	0.0130023	0	0.0294807	0.00381954	0	0.0197048	0.0262711	70.2665	8		alkyl hydroperoxide reductase	Common in two disease groups		0	0.0138326	0.0230491	0.0248259	0.028901	0.0162384	0.0244364	0.026971	0.00884897	0	0.016005	0.0221663	0.0171062	0.00989394	76.0186	10
cobalt chelatase CbiK	Common in two disease groups		0	0.0241761	0	0.0122734	0.0153214	0.0211138	0	0.0382241	0.034746	0.0501053	0.0297553	0.0106706	0.0196988	0.0163409	70.2862	9		alanine racemase	Common in two disease groups		0.0213223	0.0288279	0.0360225	0.0285833	0.0251342	0.00691988	0.0059501	0.0162839	0.0148401	0	0.00781156	0.0135762	0.017106	0.0110152	76.0357	11
glycine cleavage system protein T	Common in two disease groups		0.0142193	0.0335173	0.0183777	0.00280718	0.0294436	0.00637603	0.0157594	0.0357296	0.0264701	0.00622019	0.00868631	0.038048	0.0196379	0.0125715	70.3059	12		heat-shock protein	Common in two disease groups		0.0329569	0.00486842	0.0474066	0.0260673	0.026624	0	0.010691	0.00390605	0.0307793	0	0	0.0216693	0.0170808	0.015929	76.0528	9
preprotein translocase, SecE subunit	Common in two disease groups		0.0140363	0.0209245	0	0	0.098902	0.0320685	0	0.00530349	0.0138162	0	0.0224728	0.0276799	0.0196003	0.0275103	70.3255	8		30S ribosomal protein S6	Common in two disease groups		0.012555	0.00682648	0.0357188	0.0159055	0.0405706	0.0375905	0	0.0126222	0	0	0.00657606	0.0355035	0.0169891	0.0159305	76.0698	9
alanine racemase	Common in two disease groups		0.0214627	0.0119394	0.00819741	0.00940966	0.0289329	0.0129207	0.0146815	0.0398892	0.014031	0.0403887	0.0143242	0.0181045	0.0195235	0.0111059	70.345	12		hypothetical protein J457_4209l	Common in two disease groups		0	0	0	0	0	0.0108556	0.0192436	0.00707992	0	0.140293	0	0.0261838	0.0169713	0.0398289	76.0867	5
2-oxoacid ferredoxin oxidoreductase subunit beta	Common in two disease groups		0.0088569	0.0195483	0	0.0226977	0.0550586	0.0455706	0	0.00237705	0.0365874	0.00666962	0.0233537	0.0132669	0.0194989	0.0181699	70.3645	10		ribosomal protein L25, Ctc-form	Common in two disease groups		0	0.0130473	0.000908498	0.0136737	0.0952573	0.00400215	0.0144553	0.0233472	0.00770743	0.0101122	0.00393867	0.0162802	0.0168942	0.0256184	76.1036	11
NUDIX hydrolase	Common in two disease groups		0.0161245	0.0049516	0.0490066	0	0.00568581	0.0267909	0.0132392	0.0243883	0	0.0026359	0.0195829	0.0714228	0.0194857	0.02162	70.384	10		acetyltransferase	Common in two disease groups		0	0.0377085	0.0173019	0.0243448	0.024791	0.0347375	0.015133	0.0131509	0.00924044	0.00550301	0.0203702	0	0.0168568	0.0122771	76.1205	10
cytidylate kinase	Common in two disease groups		0.0117342	0.026635	0	0.0402975	0.00657458	0.0105312	0.0453802	0.00622644	0.012351	0.0402666	0.0131581	0.0202351	0.0194492	0.0151974	70.4034	11		oxidoreductase, zinc-binding dehydrogenase family protein	Common in two disease groups		0	0.0355383	0.00492749	0.0397637	0.0210413	0.0171734	0.0130465	0.0111999	0.0165359	0.0105698	0.0320441	0	0.01682	0.0132072	76.1373	10
glutaconyl-CoA decarboxylase subunit beta	Specific to peri-implantitis group		0.00819913	0.0284464	0	0.029565	0.0494773	0.00852608	0	0.022425	0.00705088	0.0316663	0.0339558	0.0140291	0.0194451	0.0154891	70.4229	10		thioredoxin	Common in two disease groups		0	0	0.0129563	0.0450338	0	0	0.028657	0.0134855	0.015344	0.0858365	0	0	0.0167761	0.0259809	76.1541	6
formate acetyltransferase	Common in two disease groups		0.0531227	0.0136023	0	0.0124608	0.0201843	0.00148582	0.0232056	0.0619215	0.00525346	0.0159867	0.024688	0.00126005	0.0194309	0.0197903	70.4423	11		methionyl-tRNA formyltransferase	Specific to periodontitis group		0	0.0268523	0.021489	0.0115944	0.0283981	0.0248509	0.024613	0.0124037	0.00513001	0.0118967	0.019846	0.0132402	0.0166929	0.00901575	76.1708	11
4Fe-4S binding domain protein	Common in two disease groups		0.0174539	0.021028	0	0.0232127	0.0310705	0.0316445	0	0.0124112	0.0540385	0.00404486	0.0193574	0.018764	0.0194188	0.0152097	70.4617	10		Xaa-His dipeptidase	Common in two disease groups		0.0163007	0.0109164	0.0111122	0.0251299	0.0531945	0.0250493	0.0239118	0.00758857	0	0	0.0095038	0.0174369	0.0166787	0.0144051	76.1875	10
ArsR family transcriptional regulator	Common in two disease groups		0.0368823	0.00856682	0.029404	0	0.00628371	0.0310783	0.0499555	0.0340352	0	0.0198916	0.0125369	0.00398355	0.0193848	0.0165613	70.4811	10		hypothetical protein FSCG_02145	Common in two disease groups		0.0343896	0.0287887	0.0151679	0	0	0.00944001	0	0.012313	0.0181792	0.081331	0	0	0.0166341	0.0235625	76.2041	7
F0F1 ATP synthase subunit gamma	Common in two disease groups		0.0295276	0.00515301	0.0115015	0.0229527	0.00598937	0.00945857	0.0240347	0.0281137	0.00963291	0.0400573	0.0119079	0.0334241	0.0193128	0.0117994	70.5004	12		hypothetical protein FUSO3_12125	Common in two disease groups		0	0.0245234	0	0	0	0	0	0	0	0	0	0.174559	0.0165902	0.0502443	76.2207	2
triose-phosphate isomerase	Specific to peri-implantitis group		0.0305449	0.00968974	0	0.0258931	0.0112481	0.026347	0	0.0735775	0	0.0307419	0.0164491	0.0068599	0.0192793	0.0207454	70.5197	9		glutamine synthetase	Common in two disease groups		0.0188325	0	0.0366974	0.00871164	0.0121676	0.0372506	0.0265496	0.00937468	0.0117448	0.00416691	0.0161103	0.0174573	0.0165886	0.011767	76.2373	11
hypothetical protein BN871_FO_00160	Common in two disease groups		0	0	0	0	0.0167896	0	0	0.00815938	0.189388	0	0.0169246	0	0.0192718	0.0539745	70.539	4		alanine racemase 1	Specific to periodontitis group		0	0.0354715	0.0102863	0	0.00886742	0.0178524	0	0.0404566	0	0.0668078	0	0.0187027	0.0165371	0.0211692	76.2538	7
pyruvate synthase	Common in two disease groups		0.0161955	0.0188141	0	0.0173097	0.0303174	0.0443526	0	0.0218319	0.0208818	0.0267635	0.0246557	0.0097904	0.0192427	0.0124006	70.5582	10		gi|95337|pir||A42460 fimbrial protein Q - Moraxella lacunata (ATCC 17956) plasmid pMxL1	Common in two disease groups		0	0	0	0	0	0.19738	0	0	0	0	0	0	0.0164484	0.0569788	76.2703	1
ribosomal subunit interface protein	Common in two disease groups		0.00708395	0.0518443	0.0188908	0.00432967	0.0322167	0.0121981	0.0215346	0.0162636	0.0152827	0.0160205	0.032869	0.00221523	0.0192291	0.0140356	70.5774	12		redoxin	Common in two disease groups		0	0.0351916	0.0226015	0.0112138	0.0414312	0.00236022	0	0.0375657	0.00774321	0.0172411	0.0158376	0.00548342	0.0163891	0.0148422	76.2866	10
enolasel	Common in two disease groups		0.0723125	0.00697609	0.0550676	0.0142011	0	0.0124263	0.0372914	0	0	0.0136587	0.0149807	0.00339063	0.0191921	0.0234703	70.5966	9		Uncharacterized protein probably involved in high-affinity Fe2+ transport	Common in two disease groups		0	0.0635384	0.00616677	0	0.0150476	0.0175448	0.0155505	0.0114422	0.0168938	0.00944723	0.00381939	0.0370278	0.0163732	0.0179024	76.303	10
hypothetical protein Z373_01356	Common in two disease groups		0.0135409	0	0	0.0200348	0.00713265	0	0.115259	0	0	0.01473	0.00719043	0.0522552	0.0191786	0.0337177	70.6158	7		Flagellin and related hook-associated proteins	Common in two disease groups		0	0.0314651	0.00269254	0.00308358	0.0282166	0.0128637	0.0136076	0.0163206	0.0250833	0	0.0191414	0.0439608	0.0163696	0.0139236	76.3194	10
FMN-binding domain protein	Common in two disease groups		0.00690012	0.0452638	0	0.00729743	0.0269303	0.0118854	0.0469006	0.00682922	0.0174684	0.030382	0.0170849	0.0131209	0.0191719	0.0152076	70.635	11		aspartyl-tRNA amidotransferase subunit B	Common in two disease groups		0	0.0268431	0.00704816	0.0381339	0.0234429	0.00874357	0	0.0358712	0.0104528	0	0.0256529	0.0202167	0.0163671	0.0138125	76.3357	9
hypothetical protein SS13_contig00031-0003	Common in two disease groups		0.00986544	0.0159024	0	0.0291934	0.0155904	0.0232586	0.0839744	0.00378818	0	0.021464	0.026193	0	0.0191025	0.0230029	70.6541	9		potassium transporter	Common in two disease groups		0.00469432	0.0245434	0.0198898	0.00970154	0.0254366	0.00828044	0.0137523	0.0175285	0.00732107	0	0.0361215	0.0288235	0.0163411	0.0109166	76.3521	11
cysteine protease	Common in two disease groups		0.00580577	0.0233814	0	0.0279939	0.0787345	0.0656936	0	0.00508556	0	0.0164654	0.00602799	0	0.019099	0.0266882	70.6732	8		aspartate-semialdehyde dehydrogenase	Common in two disease groups		0.0258612	0.00571881	0.0275177	0.0223549	0.0427074	0.00564758	0.0172335	0.0168109	0.00243062	0	0.023338	0.0063476	0.0163307	0.0127367	76.3684	11
prolyl-tRNA synthetase	Common in two disease groups		0.0239528	0.0181851	0	0.0113521	0.0130268	0.0101187	0.0290669	0.0262709	0.0188628	0.0336539	0.0344008	0.00964518	0.0190447	0.0106723	70.6922	11		recombinase	Common in two disease groups		0.0114632	0.0208219	0.0175322	0.0152796	0.0391279	0.00989615	0.00992344	0.00614919	0.0166908	0.00735158	0.0312632	0.0104309	0.0163275	0.00995802	76.3847	12
manganese ABC transporter ATP-binding protein	Common in two disease groups		0.00425739	0.00522279	0.0836084	0.00794746	0.00842714	0.00377801	0.0183184	0.0125645	0	0.0211178	0.00449737	0.0587713	0.0190425	0.0256665	70.7113	11		haloacid dehalogenase	Common in two disease groups		0.00571085	0.01345	0.0525419	0.0130306	0.0145288	0.0177161	0.0225493	0.0144529	0.014128	0	0.0070922	0.0198607	0.0162551	0.013003	76.401	11
aldehyde dehydrogenase	Specific to peri-implantitis group		0.0379325	0.0202305	0	0.0249163	0.00781885	0.0110411	0.041076	0.0256607	0.00277952	0.0122493	0.0155573	0.0291855	0.0190373	0.0131436	70.7303	11		F0F1 ATP synthase subunit alpha	Common in two disease groups		0.00903644	0.0105872	0.0424074	0.0162311	0.00855053	0.0355047	0.0158158	0.00957989	0.0126293	0.00748275	0.013241	0.013986	0.0162543	0.0110666	76.4173	12
molecular chaperone DnaJ	Common in two disease groups		0.0290351	0.0182394	0.0199707	0.0316434	0.0114455	0.00717113	0.0173967	0.0183238	0.0136854	0.0168963	0.0168965	0.0277389	0.0190369	0.00723342	70.7493	12		electron transfer flavoprotein, alpha subunit	Common in two disease groups		0	0.055778	0.00758124	0.0257687	0.0161925	0.0342202	0.00209162	0.00692591	0.00908926	0	0.03699	0	0.0162198	0.0181212	76.4335	9
secretion protein	Common in two disease groups		0.0406744	0.0187237	0.0313958	0.00734511	0.0293824	0.0311712	0.00688333	0.00396052	0.00775677	0.031318	0.011188	0.00838031	0.019015	0.0129342	70.7683	12		urocanate hydratase	Common in two disease groups		0.00238966	0.01417	0.0152876	0	0.0479138	0.00708503	0.0126454	0.0119841	0.0201264	0	0.0225725	0.0404215	0.0162163	0.0150228	76.4497	10
peptidoglycan-binding protein	Common in two disease groups		0.015834	0.0299124	0.0164949	0	0.00173079	0.0015301	0.0768795	0.0235122	0.00371626	0.011213	0.021447	0.0257816	0.0190043	0.020925	70.7874	11		aspartate ammonia-lyase	Common in two disease groups		0.0200248	0.0195748	0.0182196	0.0119048	0.0427934	0.0256592	0.0162118	0.0132187	0	0	0.0124715	0.0145056	0.0162154	0.0112645	76.4659	10
phosphoribosylformylglycinamidine synthase	Common in two disease groups		0.0072291	0.0152617	0.00526702	0.016397	0.0323344	0.0175209	0.0631269	0.0191401	0.0140284	0.021899	0.0128539	0.002896	0.0189962	0.0159697	70.8063	12		hypothetical protein I571_01317l	Common in two disease groups		0	0	0.00272549	0	0	0.016962	0.0120271	0.0663737	0	0.0876851	0	0.00818251	0.016163	0.029335	76.4821	6
superoxide reductase	Common in two disease groups		0.0330628	0.0363334	0	0.0162186	0.011528	0.0631352	0	0.00205558	0.0328312	0.0059152	0.0261699	0	0.0189375	0.0197569	70.8253	9		transposasel	Common in two disease groups		0	0.00920222	0.0321478	0	0.0197842	0.012751	0.012225	0.00645763	0.0251198	0	0.0162632	0.0596144	0.0161304	0.0170304	76.4982	9
lysyl-tRNA synthetase	Common in two disease groups		0.0348023	0.0206162	0	0.00361687	0.0223462	0.0157225	0.0303057	0.0223677	0.0124284	0.0219704	0.0129167	0.0300704	0.0189303	0.0105425	70.8442	11		sortase	Common in two disease groups		0.0142275	0.0116247	0.0307141	0	0.0159707	0.0200029	0.0223968	0.0243832	0.00584794	0.0147886	0.0199925	0.0135004	0.0161208	0.00824928	76.5143	11
serine protease	Common in two disease groups		0.0189465	0.00570846	0.0433327	0.0117246	0.00497248	0.012142	0.0589353	0.0201284	0	0.0157886	0.0179578	0.0168268	0.018872	0.0166201	70.8631	11		ribosomal protein S12	Specific to periodontitis group		0	0.00952717	0.0576149	0	0.0179571	0.0272356	0.00561844	0.014706	0	0	0.0522558	0.00844639	0.0161134	0.0200196	76.5304	8
aminotransferase, class III	Common in two disease groups		0.00231224	0.0542503	0	0	0.0405994	0.0332264	0	0.000615373	0.0427443	0.0251531	0.0270117	0	0.0188261	0.0205326	70.8819	8		DNA polymerase III subunit beta	Common in two disease groups		0	0.086625	0.0141151	0.0025501	0.0207797	0.00944001	0.0142141	0.00527258	0.0146567	0	0.0039907	0.0214821	0.0160938	0.0234413	76.5465	10
branched-chain amino acid transporter	Common in two disease groups		0.0127151	0.0159045	0.0151978	0.00459239	0.0111916	0.0782551	0	0.00475932	0.0188575	0.00169949	0.0236024	0.0389309	0.0188088	0.0215836	70.9007	11		penicillin-binding protein	Specific to periodontitis group		0.0169479	0.0160755	0.0190951	0.00577799	0.0305588	0.0398747	0.0130457	0.0172759	0.0147977	0.00227258	0.00535382	0.0118201	0.0160746	0.0105655	76.5626	12
hypothetical protein MPLA_1190089	Common in two disease groups		0.0087786	0.0235838	0	0.0432954	0.0154144	0.00591324	0	0.0337092	0.0463658	0.0254655	0.0155384	0.00752824	0.0187994	0.0158746	70.9195	10		30S ribosomal protein S21	Common in two disease groups		0	0.0112229	0.0232589	0.0156404	0.0391641	0.0147197	0.0263179	0.0135696	0	0	0.0488406	0	0.0160612	0.016036	76.5787	8
hypothetical protein HMPREF9942_01404l	Common in two disease groups		0	0.00579783	0	0.0638609	0.0113682	0	0	0.0165738	0	0.0704282	0.0572967	0	0.0187771	0.0278434	70.9383	6		tRNA (guanine-N1)-methyltransferase	Common in two disease groups		0	0.00341324	0.0322963	0.00594285	0.0210549	0.04772	0	0.0178573	0.034426	0	0	0.029894	0.0160504	0.016833	76.5947	8
gamma-aminobutyrate metabolism dehydratase/isomerase	Common in two disease groups		0.00424256	0.0361618	0	0.00420046	0.0385044	0.0766582	0	0.00162471	0.00832388	0.0259674	0.0283381	0	0.0186685	0.0234899	70.957	9		3-oxoacyl-[acyl-carrier-protein] reductase	Common in two disease groups		0.030897	0.013328	0.0192044	0.00762946	0.0301079	0.0155647	0.0184163	0.00678022	0.0193456	0	0.0060987	0.0248944	0.0160222	0.00974116	76.6107	11
DNA-binding helix-turn-helix protein	Common in two disease groups		0.0198308	0.0215779	0	0	0.037712	0.016569	0.00622705	0.0524176	0.0114944	0.0413148	0.0164711	0	0.0186346	0.017282	70.9756	9		SSU ribosomal protein S6P	Common in two disease groups		0.0265871	0	0.0938109	0.0236577	0.00417296	0.0109474	0	0.00237968	0	0	0.0127099	0.0176028	0.015989	0.0263086	76.6267	8
hypothetical protein Csp_D29540	Common in two disease groups		0.00659799	0.0035451	0.0215381	0	0	0	0.112323	0	0	0	0.0116781	0.0678981	0.0186317	0.0353132	70.9942	6		fumarate reductase	Common in two disease groups		0.0338084	0.0223556	0.0139078	0.00812494	0.0482588	0.00149513	0.0105965	0.01894	0.0200168	0	0.00800471	0.00635848	0.0159889	0.0139538	76.6427	11
ribosomal protein S19	Common in two disease groups		0.0169269	0.00831487	0.0428034	0.0129339	0.0164636	0	0	0.0268964	0.030061	0.0431744	0.0159962	0.00987023	0.0186201	0.0144915	71.0129	10		RNA polymerase sigma factor RpoD	Common in two disease groups		0.00495907	0.0256661	0.0216542	0.00234015	0.0388463	0.0243572	0.016227	0.013088	0.012974	0	0.0160141	0.0155231	0.0159708	0.0108695	76.6587	11
cell wall-associated hydrolasel	Common in two disease groups		0.0180135	0.00229053	0	0	0.0216017	0.0121337	0.0141302	0.0107418	0.0367342	0	0.0691357	0.0378016	0.0185486	0.0206445	71.0314	9		prolipoprotein diacylglyceryl transferase	Common in two disease groups		0.0104965	0.00498036	0.0355816	0.0100202	0.0178376	0.0179913	0.00970606	0.00529631	0.0430529	0	0.0173932	0.0190333	0.0159491	0.012546	76.6746	11
50S ribosomal protein L2l	Common in two disease groups		0.057691	0	0.0605423	0.0576402	0	0.00118059	0.0226099	0.00353573	0	0	0	0.0182943	0.0184578	0.0253834	71.0499	7		pyruvate synthase	Common in two disease groups		0.0147444	0.0204193	0.0171509	0.0311962	0.0308703	0.00836432	0.0176105	0.0097185	0.00998102	0	0.0206589	0.0104101	0.015927	0.00914506	76.6906	11
RNA polymerase sigma70	Common in two disease groups		0.00471837	0.0461613	0	0.0121639	0.0310197	0.081528	0	0.00157848	0.00814107	0	0.00440533	0.0317264	0.0184536	0.0250789	71.0683	9		2-oxoacid ferredoxin oxidoreductase subunit beta	Common in two disease groups		0	0.0255467	0.00895275	0.00542446	0.0516133	0	0.0215037	0.0253469	0.0223423	0	0.013428	0.0154732	0.0158026	0.014934	76.7064	9
hypothetical protein ING2D1G_0113	Common in two disease groups		0.00248406	0	0	0.0220526	0.0706611	0.00167323	0	0	0.108242	0.0054047	0.0105528	0	0.0184226	0.0347361	71.0867	7		amino acid ABC transporter permease	Common in two disease groups		0.00719046	0.0110508	0.0135728	0.0242104	0.0150241	0.024601	0.0108196	0.00853345	0.0146056	0.0150234	0.0217952	0.0231479	0.0157979	0.00617917	76.7222	12
hypothetical protein DAPPUDRAFT_267663	Common in two disease groups		0	0.00257685	0.046965	0	0	0	0.081642	0	0	0	0.0152794	0.0740279	0.0183743	0.0309545	71.1051	5		alcohol dehydrogenase	Common in two disease groups		0.0183288	0.00344833	0.0145468	0.0101629	0.010489	0.0480984	0.00909586	0.0138002	0	0.00553351	0.0322083	0.0238008	0.0157927	0.0134871	76.738	11
ribosome-binding factor A	Common in two disease groups		0.0103818	0.0179287	0	0	0.0364528	0.0244688	0.0184575	0.0277122	0	0.00582359	0.0133775	0.0658803	0.0183736	0.0189914	71.1235	9		sodium:neurotransmitter symporter domain protein	Common in two disease groups		0.0134919	0.00282348	0.00446282	0.062028	0.03494	0	0.0114715	0.00121793	0.0213957	0	0.0306366	0.00669944	0.0157639	0.0187581	76.7537	10
ABC transporter, ATP-binding proteinl	Common in two disease groups		0.0413481	0.00135184	0.0215381	0.00431121	0	0.00302265	0.0219502	0.0641218	0	0.0303655	0.0123937	0.0198339	0.0183531	0.0195949	71.1418	10		peptidase M23	Common in two disease groups		0	0.0230306	0.0224513	0.0095287	0.0157389	0.0420951	0.00569626	0.0062083	0.00591733	0.01427	0.0189654	0.0249651	0.0157389	0.0115404	76.7695	11
conserved hypothetical proteinl CDSl	Common in two disease groups		0	0.00734765	0.0334797	0.0101166	0.0108049	0	0	0.00787655	0.10834	0.0297518	0.00363057	0.00879551	0.0183453	0.0303475	71.1602	9		outer membrane protein beta-barrel domain protein	Common in two disease groups		0.00687783	0.00254698	0	0.0102841	0.158166	0	0	0.00255117	0.00366784	0	0	0.0046342	0.0157273	0.0449739	76.7852	7
sodium:neurotransmitter symporter domain protein	Common in two disease groups		0.0339029	0.0110471	0	0.00883099	0.0178071	0.0748689	0	0.0181488	0.00583259	0.0192214	0.0304831	0	0.0183452	0.0210959	71.1785	9		amidohydrolase	Common in two disease groups		0.00380284	0.00734858	0.0147016	0.00642915	0.0200033	0.0193003	0.0211388	0.00657335	0.0401001	0	0.0187261	0.0301307	0.0156879	0.0116847	76.8009	11
hypothetical protein HMPREF0219_3590l	Common in two disease groups		0	0.00488216	0.0889859	0.0134443	0.00478665	0.0306033	0	0	0	0	0.0772002	0	0.0183252	0.031641	71.1969	6		major outer sheath protein	Common in two disease groups		0	0.0174588	0.00102196	0.013765	0.0316159	0.00604168	0.00718055	0	0	0	0.0126649	0.0983615	0.0156759	0.0277481	76.8166	8
cell division protein FtsA	Common in two disease groups		0.0441454	0.0204784	0	0.0249207	0.00904466	0.0103658	0.0183637	0.0111776	0.0108539	0.0152727	0.00962199	0.044808	0.0182544	0.0137951	71.2151	11		histidine ammonia-lyase	Common in two disease groups		0	0.0171548	0.0142682	0.0278505	0.037519	0.012799	0.00455339	0.0111562	0.0196567	0.00372765	0.0119527	0.0274556	0.0156745	0.0110326	76.8322	11
desulfoferrodoxin ferrous iron-binding domain protein	Common in two disease groups		0.111556	0	0.0520224	0.0314391	0	0	0	0.0122391	0	0.0115576	0	0	0.0182345	0.0336194	71.2333	5		membrane proteinl	Common in two disease groups		0.0102723	0.00238075	0.035612	0.00677455	0.00132912	0.0528066	0.0223913	0.0073742	0	0	0.0107336	0.0371081	0.0155652	0.0174675	76.8478	10
antitermination factor NusG	Common in two disease groups		0.00582924	0.0403026	0	0.0112902	0.0139081	0.01799	0	0.00818066	0.0152827	0.0488296	0.0276121	0.0293668	0.018216	0.0154643	71.2516	10		biopolymer transporter TonB	Common in two disease groups		0.00499034	0.0322144	0.015472	0.00506605	0.048118	0	0.0196594	0.00273973	0.0234181	0.00661032	0.0194904	0.00888845	0.0155556	0.0140917	76.8633	11
alcohol dehydrogenase, iron-dependent	Common in two disease groups		0.00450394	0.0322627	0	0.00236787	0.040888	0.0590377	0	0.000603434	0.0512016	0.00573651	0.021005	0	0.0181339	0.0221032	71.2697	9		peptidase, M23 family	Common in two disease groups		0.0190591	0.0390276	0.0126047	0.0280516	0.0444783	0.00304705	0.0195778	0.00300779	0	0.00313281	0.0107984	0.00367481	0.0155383	0.0149385	76.8789	11
4-hydroxybutyryl-CoA dehydratase	Common in two disease groups		0.0105412	0.0333877	0	0.00629423	0.0762956	0.0392598	0	0.0062972	0.00548698	0.0150313	0.0124388	0.0125199	0.0181294	0.0219315	71.2878	10		arginine deiminase	Common in two disease groups		0.023285	0.0242836	0.0553061	0.0023057	0.00977009	0.00630121	0.00749154	0.030823	0	0.00448721	0.0218134	0	0.0154889	0.0163885	76.8944	10
RNA polymerase subunit sigma-54	Common in two disease groups		0.0179895	0.00384861	0.0612029	0.0102178	0.0132761	0.0023258	0	0.0185005	0	0.0216147	0.0261095	0.0424644	0.0181291	0.0183914	71.3059	10		aminotransferase, class III	Specific to periodontitis group		0	0.0443396	0.0156234	0.0230416	0.018843	0.0203551	0.00687272	0.00379283	0.0111992	0.00835212	0.0303848	0.00243022	0.0154362	0.0129229	76.9098	11
F0F1 ATP synthase subunit epsilon	Common in two disease groups		0.0048977	0.0119177	0	0.0362856	0.021327	0.00683466	0.016149	0.0283362	0.0192645	0.00529038	0.0160169	0.0508852	0.0181004	0.0146517	71.324	11		phosphoribosylamine--glycine ligase	Common in two disease groups		0.022266	0.0150071	0.0139174	0.0152058	0.0245502	0.014115	0.0219167	0.00646263	0.00989557	0.00432858	0.0252052	0.0123066	0.0154314	0.00684787	76.9252	12
peptidase C69	Common in two disease groups		0.0124546	0.0540424	0.00521011	0.00992156	0.0203574	0.0170755	0.0115157	0.0074752	0.0311298	0.0263656	0.00627182	0.0136067	0.0179522	0.013873	71.342	12		succinate-semialdehyde dehydrogenase	Common in two disease groups		0	0.0232236	0.00499048	0.0165638	0.048242	0.0134369	0.00510903	0.0106455	0.00554996	0	0.0133701	0.0439698	0.0154251	0.015879	76.9407	10
50S ribosomal protein L18	Common in two disease groups		0.0116852	0.00471684	0.0277171	0.0340005	0	0.00378197	0.0498155	0.0216503	0	0	0.0245003	0.0373311	0.0179332	0.017009	71.3599	9		ribosomal protein S15	Common in two disease groups		0.031958	0	0	0.0160414	0	0.043862	0.0233254	0.0169258	0	0	0	0.0528968	0.0154175	0.0190186	76.9561	6
Hsp20/alpha crystallin family protein	Common in two disease groups		0.0264815	0.00585935	0	0	0	0.0047791	0	0.0130722	0	0.158422	0.00516485	0	0.0178149	0.0449697	71.3777	6		DNA-binding helix-turn-helix protein	Common in two disease groups		0.00551204	0.0260704	0.0273676	0.0438812	0.0176208	0.0100202	0.00345187	0.00967396	0.0301717	0	0.0110223	0	0.0153993	0.0137746	76.9715	10
peptidase M24	Common in two disease groups		0.0100102	0.0204859	0.026964	0.0284172	0.0157878	0.0374033	0.00493154	0.0213444	0.00772741	0.00633987	0.0115116	0.0225963	0.0177933	0.0101195	71.3955	12		polyribonucleotide nucleotidyltransferase	Common in two disease groups		0	0.0139904	0.0317849	0.00960913	0.031217	0.0162751	0.00753289	0.0197255	0.013773	0	0.0138023	0.0270385	0.0153957	0.0106622	76.9869	10
Cna protein B-type domain proteinl	Common in two disease groups		0.00783654	0.0430163	0.0143921	0.00938874	0.0142757	0.00524327	0.0186611	0.0133899	0.0476068	0.00783797	0.0149033	0.0169171	0.0177891	0.0134996	71.4133	12		S1 RNA binding domain protein	Common in two disease groups		0.014865	0.00252693	0.02542	0.00708609	0.00265552	0.0566444	0.019301	0.0136986	0.0152206	0.00528337	0.0146127	0.00595087	0.0152721	0.0147994	77.0022	12
flagellar basal-body rod protein FlgB	Common in two disease groups		0	0.0304499	0	0	0.0619633	0.0209209	0	0.00200891	0.0204147	0.0279896	0.035659	0.0132589	0.0177221	0.0192756	71.4311	8		fructose-bisphosphate aldolase	Common in two disease groups		0.0322115	0.0019589	0.0147887	0.00638376	0.0150983	0.035918	0.0439663	0.00335411	0.00238899	0	0.0198602	0.00712473	0.0152545	0.0148377	77.0174	11
rod shape-determining protein MreB	Common in two disease groups		0.00261587	0.0157608	0.009393	0.0208802	0.0231518	0.0211672	0	0.0158462	0.0278099	0.00876117	0.0206131	0.0465498	0.0177124	0.0124016	71.4488	11		ferritin-like protein	Specific to periodontitis group		0.0941623	0.0145952	0.00656429	0	0	0.0025245	0.00900282	0.00165624	0.0324117	0	0.0218119	0	0.0152274	0.0268947	77.0326	8
LacI family transcriptional regulator	Common in two disease groups		0.032114	0.0105528	0	0.0149231	0.00537705	0.00553091	0.0216861	0.0303896	0.0160339	0.0447423	0.0121675	0.018535	0.017671	0.0128702	71.4664	11		asparaginyl-tRNA synthetase	Specific to periodontitis group		0.00683338	0.0184763	0.0169749	0.0229069	0.0275579	0.0260245	0.00657236	0.0103287	0.0106573	0.00398083	0.0177554	0.0137625	0.0151526	0.00778348	77.0478	12
dTDP-4-dehydrorhamnose 3,5-epimerase	Common in two disease groups		0.0229726	0.0157481	0.016576	0.0326725	0.0199563	0.0122116	0.0144076	0.0193798	0	0.0150342	0.0193872	0.023383	0.0176441	0.00775433	71.4841	11		superoxide reductase	Common in two disease groups		0.050427	0.0368131	0.00567248	0	0	0.00598575	0.0489277	0.0336464	0	0	0	0	0.0151227	0.0207753	77.0629	6
nitrite reductase	Common in two disease groups		0.0104077	0.0134249	0.0173632	0	0.00300392	0.0452818	0.0159433	0.00496444	0.0156176	0.00940787	0.00807248	0.0680562	0.0176286	0.019606	71.5017	11		DNA topoisomerase I	Common in two disease groups		0.0114632	0.0133013	0.0262104	0.0143567	0.0186728	0.00814237	0.0143772	0.0145515	0.0141579	0	0.0210925	0.0251306	0.0151214	0.00718501	77.078	11
replication-associated protein Al	Common in two disease groups		0.00616986	0	0.146968	0.0465324	0	0	0	0.00426767	0	0	0	0.00716398	0.0175918	0.042809	71.5193	5		DNA gyrase subunit A	Common in two disease groups		0	0.0103943	0.0330876	0.00793597	0.024662	0.0176401	0.0216169	0.00815092	0.0173532	0	0.0242281	0.0160417	0.0150926	0.0101398	77.0931	10
endoribonuclease L-PSP	Specific to peri-implantitis group		0.00985868	0.032305	0	0.00768259	0.0411852	0.0147538	0	0.0312683	0.0102841	0.0300977	0.025934	0.00716398	0.0175444	0.013926	71.5368	10		RNA polymerase sigma70 factor	Common in two disease groups		0	0.0309531	0.0409295	0.0194217	0.0264986	0.00461995	0.00749154	0.0148687	0.0359261	0	0	0	0.0150591	0.0153167	77.1082	8
rubredoxin/rubrerythrin	Common in two disease groups		0	0.00709674	0.0739119	0.0223337	0	0.0177933	0	0.0478193	0.0149491	0.0123153	0.0140267	0	0.0175205	0.0223682	71.5544	8		methylmalonyl-CoA carboxyltransferase	Common in two disease groups		0.0274849	0.0166226	0.0313669	0.0018046	0.0306539	0.000836258	0.0211669	0.0127205	0.00161408	0	0.0116332	0.0243666	0.0150225	0.0120326	77.1232	11
lipoprotein	Common in two disease groups		0.0261916	0.0189313	0	0	0.0185597	0	0	0.00541181	0.0558279	0.0383281	0.0374182	0.00906469	0.0174778	0.0186366	71.5718	8		serine type site-specific recombinase	Common in two disease groups		0	0.00932585	0.00245686	0.013406	0.0700398	0	0	0.0080914	0.0353338	0	0.0268565	0.0147514	0.0150218	0.0207217	77.1382	8
50S ribosomal protein L36	Common in two disease groups		0	0.032781	0	0.0173184	0.0341483	0.0116584	0	0.0181974	0	0.032949	0.0252147	0.037106	0.0174478	0.0149328	71.5893	8		AF072133_1 FlaB	Common in two disease groups		0	0.0155191	0	0.0366571	0	0.0101775	0	0.0110621	0	0	0.041357	0.0654596	0.0150194	0.0215299	77.1532	6
twitching motility protein PilT	Common in two disease groups		0.013752	0.0115324	0	0.0291934	0.0072123	0.0110735	0.0165582	0.0144036	0.0147196	0.0318178	0.0296188	0.0291369	0.0174182	0.0102033	71.6067	11		ATP synthase subunit A	Common in two disease groups		0.0314666	0.0201537	0.0246758	0.00160411	0.0141644	0.0188355	0.0174187	0.0112732	0.0050986	0	0.020584	0.0149336	0.0150173	0.00934271	77.1683	11
biopolymer transporter TonB	Common in two disease groups		0.0462526	0.00681592	0	0.020675	0.00308703	0.0126933	0	0.0309258	0.0289988	0.0357512	0.0224911	0.00124401	0.0174112	0.0157507	71.6241	10		GMP synthase	Common in two disease groups		0.0448354	0.0260178	0.0173774	0.00537227	0.0117076	0.0202432	0.00593833	0.0106313	0.00161773	0.00732107	0.0190405	0.0100356	0.0150115	0.0117877	77.1833	12
cell division protein FtsH	Common in two disease groups		0.0227413	0.0197205	0	0.0131074	0.0158714	0.0145733	0.00654879	0.0314526	0.0243418	0.0229856	0.0181907	0.0185735	0.0173422	0.00832303	71.6415	11		50S ribosomal protein L3	Common in two disease groups		0.00746206	0.00949041	0.0814282	0.00442657	0.00234225	0.0117889	0.0109448	0.015921	0	0	0.0359548	0	0.0149799	0.0231862	77.1983	9
2-oxoglutarate oxidoreductase	Common in two disease groups		0.0122748	0.0141811	0	0.00442319	0.0549293	0.0492132	0	0.00304126	0	0.0264478	0.032115	0.0110396	0.0173054	0.019256	71.6588	9		phosphopyruvate hydratase	Common in two disease groups		0.0438027	0.0292849	0.0422514	0.00220293	0.00569447	0.0246464	0.010724	0.0135929	0	0	0	0.00741717	0.0149681	0.0161596	77.2132	9
Pyruvate formate-lyasel	Common in two disease groups		0.0191982	0.00134428	0.0531649	0.0148084	0	0	0.0780922	0.000640552	0.00660786	0.00181463	0.0017714	0.0300403	0.0172902	0.0250092	71.6761	10		DNA-directed RNA polymerase subunit omega	Common in two disease groups		0.0479372	0	0.00823446	0	0	0.022793	0	0.0334586	0	0	0.00849704	0.0586192	0.0149616	0.020948	77.2282	6
F0F1 ATP synthase subunit C	Common in two disease groups		0	0.00749992	0.126296	0	0.00378938	0.00588813	0	0	0.0310858	0	0.00763968	0.024676	0.0172396	0.0358319	71.6933	7		amino acid ABC transporter substrate-binding protein	Common in two disease groups		0	0.0161373	0.0357267	0.00797456	0.017097	0.0433587	0.0350654	0.0083836	0.00400088	0	0.0113001	0	0.0149204	0.0152102	77.2431	9
DNA polymerase III subunit alpha	Common in two disease groups		0.0092548	0.0153192	0	0.0061601	0.0058676	0.0116484	0.00247836	0.00942725	0.00448619	0.00674638	0.00517826	0.13029	0.017238	0.0358349	71.7105	11		polynucleotide phosphorylase	Common in two disease groups		0.0106567	0.019208	0.01174	0.00502066	0.0327241	0.0159361	0.0132765	0.0161845	0.0249701	0	0.0172341	0.0114583	0.0148674	0.00857006	77.258	11
HIT family hydrolase	Common in two disease groups		0.00900562	0.0217584	0	0.0127709	0.0228731	0.0103567	0.00887993	0.0329278	0.0109713	0.0280986	0.0328733	0.0162219	0.0172281	0.0104584	71.7278	11		multidrug ABC transporter ATP-binding protein	Common in two disease groups		0.00753289	0.00842367	0.0510803	0.0236259	0.00870445	0.0156468	0.00472884	0.00725516	0.0106361	0.0030779	0.00722866	0.0302536	0.0148495	0.0139307	77.2728	12
acetyltransferase	Common in two disease groups		0.00504491	0.0218615	0.0299242	0.0114121	0.021458	0.0129011	0.035492	0.00535906	0.00876823	0.0168356	0.0102023	0.0273557	0.0172179	0.00999831	71.745	12		UDP-N-acetylenolpyruvoylglucosamine reductase	Common in two disease groups		0.00538063	0.0169668	0.0240668	0.0315648	0.0182962	0.013	0.0120871	0.00250621	0.0185466	0.00615275	0.0166475	0.0128929	0.0148424	0.00814725	77.2877	12
50S ribosomal protein L1l	Common in two disease groups		0.0426655	0.0108137	0.0256171	0.0154815	0	0.00888192	0.0261286	0.0125132	0	0.0201178	0.0116128	0.0319956	0.0171523	0.0127359	71.7621	10		fimbrial proteinl	Common in two disease groups		0.178097	0	0	0	0	0	0	0	0	0	0	0	0.0148414	0.0514122	77.3025	1
FMN-binding protein	Common in two disease groups		0.00789945	0.0079306	0.0681436	0.0369043	0.0011277	0.0130978	0	0.0156259	0	0.0161064	0.0075263	0.0311544	0.0171264	0.0198051	71.7793	10		lysine-2,3-aminomutase	Common in two disease groups		0	0.0520256	0.00457419	0.0201091	0.0248286	0.00930544	0.0146618	0.00876571	0.00597284	0	0.037812	0	0.0148379	0.016377	77.3173	9
PF05853 family protein	Common in two disease groups		0.00248406	0.00870705	0	0.00737741	0.0262654	0.0999468	0	0.00191124	0.0197515	0.0135212	0.0251525	0	0.0170931	0.0278287	71.7964	9		cell division protein FtsA	Common in two disease groups		0.0135803	0.018163	0.033498	0.0078205	0.0192767	0.0199592	0.0067079	0.013794	0.00362037	0.00386492	0.0201506	0.0173357	0.0148143	0.00854877	77.3322	12
2-ketoisovalerate ferredoxin reductase	Common in two disease groups		0.0163603	0.01453	0.0191867	0.00838308	0.0314595	0.0366974	0	0.001463	0.0229701	0.0126579	0.0339174	0.00748732	0.0170927	0.0122255	71.8134	11		ribulose-phosphate 3-epimerase	Common in two disease groups		0	0.0181471	0.0189496	0	0.0341555	0.0149731	0.0169969	0.00386193	0.0266769	0.0170825	0.0174091	0.00937631	0.0148024	0.0102164	77.347	10
hypoxanthine phosphoribosyltransferase	Common in two disease groups		0.0114365	0.0234742	0	0.0112284	0.0162246	0.0260094	0.0239169	0.0202324	0	0.0247949	0.0181577	0.0293708	0.0170705	0.00972027	71.8305	10		acetylornithine aminotransferase	Common in two disease groups		0	0.0556118	0.0043114	0	0.0159394	0	0.0247078	0.0245189	0.00209612	0	0.0112036	0.0391629	0.014796	0.0181247	77.3618	8
ribose 5-phosphate isomerase	Common in two disease groups		0.0183551	0.0291723	0.0153704	0.0136237	0.00705878	0.0152935	0.0168915	0.0111164	0	0.023712	0.0253878	0.0286511	0.0170527	0.00874147	71.8476	11		ATP synthase subunit C	Common in two disease groups		0	0	0.00486993	0.0177061	0.0368988	0	0	0.0106867	0.0865068	0	0.0142686	0.006587	0.0147937	0.0250765	77.3765	7
serine/threonine protein kinase	Common in two disease groups		0.0150951	0.00962891	0.0369849	0.0139584	0.00498114	0.00891987	0.00838025	0.0197664	0.0043701	0.0302066	0.0241918	0.0280758	0.0170466	0.0107306	71.8646	12		acetylglutamate kinase	Common in two disease groups		0.0105112	0.0405312	0.0191736	0	0.0219571	0.00151872	0.00517536	0.0180988	0.0359502	0	0.0102889	0.0142499	0.0147879	0.0132693	77.3913	10
peptidyl-tRNA hydrolase	Common in two disease groups		0.0323776	0.0116658	0	0.0255205	0.00988899	0.0148713	0.0235956	0.0133758	0.0204708	0.00736336	0.0129722	0.0315475	0.0169708	0.00986736	71.8816	11		glycine cleavage system protein T	Common in two disease groups		0.00435775	0.0232227	0.0242742	0.0129269	0.0276801	0.0046986	0.00637336	0.0074483	0.00460707	0.0051522	0.00410998	0.0519297	0.0147317	0.0146351	77.4061	12
autonomous glycyl radical cofactor family protein	Common in two disease groups		0.0830451	0	0.0428034	0.077603	0	0	0	0	0	0	0	0	0.0169543	0.0320532	71.8985	3		F0F1 ATP synthase subunit gamma	Common in two disease groups		0.0279358	0.00438475	0.039523	0.00563619	0.013054	0.029255	0.00800009	0.00975638	0.0165257	0	0.0185344	0.00368796	0.0146911	0.0121326	77.4208	11
Type II secretory pathway, component PulD	Common in two disease groups		0	0.0125588	0.027147	0	0.0469102	0.0189272	0	0.00501979	0.0634539	0.00990352	0.0123949	0.00713189	0.0169539	0.0199053	71.9155	9		phosphoglucosamine mutase	Common in two disease groups		0.0104535	0.020314	0.0365702	0.00415229	0.0335674	0.0147887	0.0207129	0.0112024	0.0145925	0	0.00672258	0.00231189	0.0146157	0.0115861	77.4354	11
L-lactate dehydrogenase	Common in two disease groups		0.0242483	0.00556891	0.0622131	0.00309635	0.00812703	0.00515214	0.0390073	0.00952384	0	0	0.00953117	0.0366363	0.0169254	0.0195387	71.9324	10		cobalt transporter CbiM	Common in two disease groups		0	0.0228326	0.00641538	0	0.0269078	0.00944001	0	0.0130934	0.0576308	0	0	0.0390074	0.0146106	0.0186555	77.45	7
glycine reductase complex component B subunit gamma	Common in two disease groups		0	0.0420301	0	0	0.0474487	0.00532235	0	0.0012136	0.0500794	0.00687638	0.0453133	0.00406579	0.0168625	0.0218687	71.9493	8		glucokinase	Specific to periodontitis group		0.024918	0.0189466	0.0212571	0.00296972	0.043429	0.00530504	0.0167939	0.00349605	0.0102293	0	0.00471177	0.0225789	0.0145529	0.0125923	77.4645	11
peptide chain release factor 1	Common in two disease groups		0.0200737	0.0151714	0	0.00284625	0.0253097	0.0293096	0.00540263	0.0163617	0.00759931	0.0525939	0.00924223	0.0184234	0.0168612	0.0143808	71.9661	11		SusD family protein	Common in two disease groups		0	0.0184796	0.00442694	0.0654278	0.0173387	0.0205866	0	0.00733924	0	0	0.0317648	0.00902991	0.0145328	0.0190127	77.4791	8
GMP synthase	Common in two disease groups		0.0238993	0.0171467	0.0277697	0.00312466	0.00856969	0.0125872	0.0130711	0.0185662	0.00266076	0.0200786	0.0366696	0.0181278	0.0168559	0.00985151	71.983	12		methionine gamma-lyase	Common in two disease groups		0	0.0214869	0.00248231	0.0209109	0.0396829	0.0304793	0.003878	0.00560266	0.0083516	0	0.0151249	0.0261317	0.0145109	0.0131765	77.4936	10
hypothetical protein HMPREF0797_1247l	Common in two disease groups		0.0184978	0	0	0	0.00649609	0	0.0524842	0.00473544	0.0488504	0	0.0392895	0.0317264	0.01684	0.0206595	71.9998	7		fumarate hydratase	Common in two disease groups		0.0169371	0.0212839	0.0148989	0.0152572	0.0228028	0.00314667	0.0143327	0.0101464	0.00296012	0	0.021172	0.0306684	0.0144672	0.00913957	77.508	11
magnesium transporter	Common in two disease groups		0.0182339	0.0142921	0	0.0109675	0.022536	0.0207788	0.0294804	0.0135295	0.0282876	0.0209345	0.014234	0.00846937	0.016812	0.00836588	72.0167	11		ribose 5-phosphate isomerase	Common in two disease groups		0	0.0318786	0.0334526	0	0.020293	0.00453869	0.00916363	0.00961069	0.0169128	0	0.0260191	0.0213764	0.0144371	0.0122952	77.5225	9
ribonuclease III	Common in two disease groups		0.0111539	0.0203453	0	0.00434812	0.0156394	0.0182565	0.0173156	0.0255296	0.0198236	0.0227083	0.0158012	0.0305065	0.0167857	0.00849914	72.0334	11		50S ribosomal protein L6	Common in two disease groups		0.0622107	0.00369893	0.0524572	0.00491317	0.0139485	0.00487948	0	0.0127101	0.009396	0	0.00849704	0	0.0143926	0.0207022	77.5369	9
prolipoprotein diacylglyceryl transferase	Common in two disease groups		0.0111956	0.0114039	0.0134184	0.0071956	0.0126476	0.00774462	0.0468985	0.0107327	0.0229714	0.0138753	0.0252281	0.0179075	0.0167683	0.0109755	72.0502	12		nitroreductase	Common in two disease groups		0.0303431	0.0269025	0.02313	0	0.0199698	0.0113773	0.00682707	0.00165624	0.0163979	0	0.0140116	0.0217986	0.0143678	0.0105322	77.5512	10
sulfite reductase	Specific to peri-implantitis group		0.000972667	0.023237	0	0.0286707	0.0465184	0.00684316	0	0.015935	0.0450221	0.0187526	0.00980181	0.005033	0.0167322	0.0164264	72.0669	10		antigen TpF1	Common in two disease groups		0	0.013795	0	0	0	0.015078	0	0.0039331	0	0	0.0157549	0.123646	0.0143506	0.0350304	77.5656	5
hypothetical protein MHA_2706	Common in two disease groups		0	0.00431469	0	0	0	0	0.0341756	0	0	0.0174708	0	0.144613	0.0167145	0.0416175	72.0837	4		ABC transporter, solute-binding protein	Common in two disease groups		0.01408	0.0127199	0.0197917	0.0178377	0.0269753	0.00496774	0.022317	0.00687762	0.0141638	0	0.0216298	0.010673	0.0143361	0.00788387	77.5799	11
flagellinl	Common in two disease groups		0	0.060584	0	0	0.0936265	0.00136009	0	0.00188063	0.00871218	0.0159586	0.000900938	0.0174947	0.0167098	0.0297391	72.1004	8		6,7-dimethyl-8-ribityllumazine synthase	Common in two disease groups		0	0.0246595	0.0210857	0.00579277	0.0490306	0.0168099	0.00496603	0.00884438	0.0205332	0	0	0.0198362	0.0142965	0.0142641	77.5942	9
GTP-binding protein TypA	Common in two disease groups		0.0216403	0.0127279	0.0434911	0.00508368	0.0173431	0.0152943	0.0116135	0.0183919	0.0156136	0.0210493	0.0150209	0.00294895	0.0166849	0.0101624	72.117	12		alpha-amylase	Common in two disease groups		0.0149236	0.0138902	0.0247476	0.0159451	0.0254433	0.00899348	0.00997685	0.00638645	0.0102527	0	0.0184326	0.0225294	0.0142934	0.00769731	77.6085	11
2-nitropropane dioxygenase	Common in two disease groups		0.0225077	0.0138714	0	0.0163518	0.0305713	0.005096	0.0140427	0.0265109	0.00432874	0.0395526	0.0046199	0.0223629	0.0166513	0.012077	72.1337	11		ribonuclease J	Common in two disease groups		0.0170002	0.0295906	0.0232072	0.00837038	0.00804487	0.00936748	0.0220941	0.00912285	0.00444567	0.00664387	0.0150574	0.018564	0.0142924	0.00786868	77.6228	12
asparaginyl-tRNA synthetase	Common in two disease groups		0.0242397	0.0157983	0.0310226	0.0206442	0.00769477	0.0126967	0.0238154	0.0170752	0.00575653	0.0096526	0.0158694	0.0155298	0.0166496	0.0073713	72.1503	12		phosphoglycerate mutase	Common in two disease groups		0.0104076	0.00540555	0.00748947	0.0092936	0.0107049	0.0408019	0.0348228	0.0223853	0.00768917	0	0.0173689	0.00509667	0.0142888	0.0124676	77.6371	11
ATP synthase subunit alpha	Common in two disease groups		0.0122795	0.00153951	0.154391	0	0	0	0	0.00288606	0	0.00173498	0.00281132	0.0231311	0.0165644	0.0439539	72.1669	7		radical SAM protein	Common in two disease groups		0.0123991	0.0163511	0.0401629	0.00957572	0.0222441	0.0102824	0.018482	0.0145453	0.00856632	0	0.00273998	0.0160594	0.014284	0.0103129	77.6514	11
KH domain protein	Common in two disease groups		0.00230192	0.0113932	0.00941908	0.0198988	0.01882	0.0339331	0	0.0137887	0.00501061	0.0264684	0.0370793	0.0201894	0.0165252	0.011858	72.1834	11		hypothetical protein FNP_0214	Common in two disease groups		0.063277	0	0.0156985	0	0.00993125	0	0.0384871	0.0113277	0.0250869	0	0.00756244	0	0.0142809	0.0195351	77.6657	7
Electron transfer flavoprotein beta-subunit	Common in two disease groups		0.00213142	0.0471182	0	0.0424018	0.0342487	0.00287142	0	0.00550232	0	0	0.00616332	0.0577387	0.0165147	0.0220186	72.2	8		transaldolase	Common in two disease groups		0.0145133	0.0121493	0.0293038	0.0110992	0.00223677	0.0465919	0.00427628	0.0127467	0	0.00866022	0.0102504	0.0190659	0.0142412	0.0128154	77.6799	11
dihydrolipoamide dehydrogenase	Common in two disease groups		0.0220688	0.0212545	0.0133653	0.00201932	0.0115898	0.00354612	0.0543344	0.00791649	0.0117412	0.0074232	0.00859304	0.0336175	0.0164558	0.0148652	72.2164	12		queuine tRNA-ribosyltransferase	Common in two disease groups		0.0069384	0.0052602	0.0264015	0.00980076	0.0252378	0.0101933	0.0119203	0.00828703	0.0189147	0	0.0137978	0.0334115	0.0141803	0.00987207	77.6941	11
hypothetical protein FNP_0149	Common in two disease groups		0.00500417	0.0026889	0.0980133	0.0148084	0.00527201	0.00337077	0	0	0	0	0.042516	0.0257487	0.0164518	0.0287939	72.2329	8		50S ribosomal protein L4	Common in two disease groups		0	0	0.083528	0	0.00472932	0	0.00743727	0.00809889	0	0.0179854	0.0181447	0.0299244	0.014154	0.0238639	77.7082	7
cell wall-binding repeat protein	Common in two disease groups		0.0155148	0.00496191	0.0526783	0.0098505	0.0011352	0.00117427	0.0216588	0.0372612	0.00259004	0.0361924	0.00729467	0.00700632	0.0164432	0.016981	72.2493	12		zinc-binding protein	Common in two disease groups		0	0.0330348	0.00832831	0	0.0319576	0.00218196	0.054396	0.00569216	0.00840418	0	0.00380024	0.0218199	0.0141346	0.0174298	77.7224	9
S-adenosylmethionine synthetase	Common in two disease groups		0.0156511	0.0188364	0.0256394	0.00782749	0.0235708	0.0201128	0	0.0152664	0.00658251	0.0164894	0.0229837	0.0239238	0.016407	0.00796095	72.2657	11		3-phosphoglycerate dehydrogenase	Common in two disease groups		0.00400507	0.00432795	0.0473933	0.00350157	0.0210332	0.00360194	0.0103068	0.0179914	0.0245947	0	0.0152066	0.0176128	0.0141313	0.0132407	77.7365	11
rod shape-determining protein Mbl	Common in two disease groups		0.0101009	0.0075281	0	0.0087347	0.00736754	0.0300999	0	0.0169456	0.0159766	0.0616431	0.028079	0.0102469	0.0163935	0.0170721	72.2821	10		molecular chaperone DnaJ	Common in two disease groups		0.00964606	0.0156018	0.0385198	0.00975625	0.0167602	0.00614392	0.00200462	0.0214787	0.00892493	0.00949604	0.011978	0.0189358	0.0141038	0.00945935	77.7506	12
proline racemase	Specific to peri-implantitis group		0.017263	0.0189278	0	0.0295487	0.0305373	0.0255808	0	0.0333782	0	0.021847	0.0116244	0.00795507	0.0163885	0.0123697	72.2985	9		HPr kinase	Common in two disease groups		0.100974	0.00761088	0.0091367	0	0	0.00140949	0.0136584	0.00976553	0.0266879	0	0	0	0.0141036	0.0285184	77.7647	7
outer membrane protein 40	Common in two disease groups		0.00180075	0.0434988	0	0.0238236	0.0383873	0.0157771	0	0.00543547	0.0184212	0.0151766	0.00370433	0.0299104	0.016328	0.0150568	72.3148	10		threonyl-tRNA synthetase	Common in two disease groups		0.00730867	0.00644389	0.0273859	0.0100739	0.0163958	0.0148595	0.0246481	0.0117415	0.00805434	0.00575009	0.00937102	0.0265933	0.0140522	0.00800468	77.7788	12
NADPH-dependent butanol dehydrogenase	Common in two disease groups		0.0135711	0.0135744	0	0.0149923	0.0396414	0.00629438	0	0.0611837	0.00347206	0.027553	0.00907643	0.00656424	0.0163269	0.0182048	72.3311	10		cell division protein DivIVA	Common in two disease groups		0.00725641	0.00469634	0.0219708	0.00716356	0.00247036	0.0404331	0.0178262	0.0115737	0.0171874	0	0.0380353	0	0.0140511	0.0137322	77.7928	10
PTS sugar transporter subunit IIA	Common in two disease groups		0.0290602	0.00117414	0	0.0134443	0.00226924	0	0	0.103037	0	0.0198495	0.0207642	0.00561469	0.0162678	0.0291226	72.3474	8		S-adenosylmethionine synthetase	Common in two disease groups		0	0.0179358	0.0214043	0	0.0402836	0.0109841	0.00583639	0.00997449	0.0168215	0	0.0241638	0.0207136	0.0140098	0.0120507	77.8068	9
peptide transporter	Common in two disease groups		0.0239297	0.00469346	0.00487956	0.00927276	0.0162477	0.0412347	0.0259553	0.0132365	0.00632631	0.00943923	0.0304703	0.0095144	0.0162667	0.0116403	72.3637	12		alanine dehydrogenase	Specific to periodontitis group		0.0254695	0.0204753	0.0191406	0	0.00625491	0	0.0302774	0.00598436	0.0438351	0	0.00809945	0.00831218	0.0139874	0.0139297	77.8208	9
histidine ammonia-lyase	Common in two disease groups		0.00903923	0.0173653	0.0132088	0.00795146	0.0246316	0.0243136	0.0257151	0.00368963	0.0271347	0.0208012	0.010262	0.010397	0.0162091	0.0081087	72.3799	12		KH domain protein	Common in two disease groups		0	0.0133397	0.0151408	0.0162592	0.0379858	0.0394964	0.0343857	0.00207457	0	0	0.00277017	0.00608916	0.0139618	0.0152753	77.8348	9
electron transport complex RsxE subunit	Common in two disease groups		0.0233048	0.0125086	0	0	0.020676	0.0337378	0	0.0138121	0.0214462	0.0116373	0.0209794	0.0363442	0.0162039	0.0122908	72.3961	9		sodium:alanine symporter	Common in two disease groups		0.0169733	0.0304318	0.0165832	0.010048	0.0167602	0.0159151	0.00666482	0.0149811	0.0037752	0.00777864	0.00967094	0.0171861	0.0138974	0.00700135	77.8487	12
Sigma-70 region 2	Common in two disease groups		0.0161928	0.0269155	0	0.0312681	0.0169986	0.0762731	0.00506724	0	0	0	0.00171349	0.0199575	0.0161989	0.0220515	72.4123	8		phosphoribosylformylglycinamidine synthase	Common in two disease groups		0.00901983	0.0180327	0.0183456	0.00904772	0.0246443	0.0296972	0.0151746	0.00567301	0.0149723	0.00149167	0.0105312	0.00997933	0.0138841	0.00797916	77.8626	12
acetyl-CoA synthetase	Common in two disease groups		0.0231641	0.0371373	0	0	0.0299232	0.0205846	0.00207554	0.0148234	0.0203653	0.0271419	0.0151696	0.00378016	0.0161804	0.0124794	72.4285	10		efflux ABC transporter, permease protein	Common in two disease groups		0	0.0330013	0.0132842	0.0144781	0.0420098	0.0117181	0.0201484	0.00699958	0.0116557	0	0.00736536	0.00487133	0.0137943	0.0126588	77.8764	10
ferredoxin	Common in two disease groups		0.0277683	0.0280869	0	0.0142906	0.0138434	0.0108819	0	0.021421	0.0301717	0.00828574	0.0137311	0.0252328	0.0161428	0.0104891	72.4446	10		Cna protein B-type domain proteinl	Common in two disease groups		0	0.0380878	0.0186809	0.00312808	0.0229427	0.0254242	0.00288847	0.0205063	0.00502045	0	0.0285934	0	0.0137727	0.0134082	77.8901	9
cell envelope biogenesis protein TonB	Specific to peri-implantitis group		0.0155328	0.0256544	0	0.0337735	0.0478504	0.0155839	0	0.0166112	0.0117412	0.00722511	0.0042188	0.0153164	0.0161256	0.0140471	72.4607	10		peptidase T	Common in two disease groups		0	0.0146462	0.019637	0.0136813	0.0195443	0.00641131	0.00567845	0.00549277	0.0184539	0.00913609	0.00372539	0.0487142	0.0137601	0.0128335	77.9039	11
50S ribosomal protein L7ae	Common in two disease groups		0.057301	0	0.0824745	0.0124608	0	0	0	0.0161694	0	0.00916149	0	0.0155848	0.016096	0.0264919	72.4768	6		glutamate racemase	Common in two disease groups		0.00596974	0.0119605	0.0209409	0.00335149	0.0313551	0.0169672	0.00942523	0.0104324	0.014637	0	0.0395742	0	0.0137178	0.0121332	77.9176	10
SusD family protein	Specific to peri-implantitis group		0.00993397	0.0181057	0.00656599	0.0427435	0.0132011	0.0736674	0	0.0115822	0	0.002184	0.00803529	0.00676001	0.0160649	0.0214263	72.4929	10		SAM-dependent methyltransferase	Common in two disease groups		0	0.0343981	0.0191206	0.00466876	0.0108697	0.00415507	0.00210311	0.0185417	0.0102323	0.00799522	0.0188868	0.033616	0.0137156	0.0114899	77.9313	11
recombinase	Common in two disease groups		0.0184936	0.0345972	0	0.0242522	0.00683659	0.0218483	0.00732925	0.0124142	0.00930465	0.042002	0.0135866	0.00156935	0.0160195	0.0128536	72.5089	11		50S ribosomal protein L18	Common in two disease groups		0.0134059	0.00556427	0.0404448	0.00816013	0.0126732	0.0620377	0	0.00722769	0	0	0.00614828	0.0088014	0.0137053	0.0186738	77.945	9
phosphotransferase	Common in two disease groups		0.0128938	0.0129038	0	0.0295247	0.00490265	0.00269409	0.0437899	0.0243483	0	0.0183403	0.0175994	0.0249997	0.0159997	0.0132985	72.5249	10		phosphonate ABC transporter ATP-binding protein	Common in two disease groups		0	0.00749977	0.00848849	0.0226381	0.0484326	0.0124075	0.00939996	0.0105968	0.00663965	0	0.0123734	0.0257259	0.0136835	0.0133255	77.9587	10
hydrolasel	Specific to peri-implantitis group		0	0.00979973	0	0	0	0	0.0188403	0	0.101877	0.00963114	0.0309934	0.0206591	0.0159834	0.0289898	72.5409	6		phosphotransferase	Common in two disease groups		0	0.00500792	0.00873084	0.010544	0.0159689	0.0401744	0.0022978	0.0318195	0.0236569	0	0.021338	0.00438211	0.01366	0.0131226	77.9724	10
electron transfer flavoprotein subunit beta	Common in two disease groups		0.00649546	0.0119019	0	0.0038556	0.0231085	0.0807138	0.0110912	0	0.0259257	0.0228086	0.00553485	0	0.015953	0.0224408	72.5569	9		gamma-aminobutyrate metabolism dehydratase/isomerase	Common in two disease groups		0	0.0376726	0.00709821	0.0403443	0.0151893	0.00978867	0.00939048	0.00346066	0.00678499	0	0.0276931	0.00646503	0.0136573	0.0139494	77.986	10
hypothetical protein CBB_A0005	Common in two disease groups		0.00803014	0.00431469	0.0786387	0	0	0	0.0683516	0	0.031809	0	0	0	0.0159287	0.0284545	72.5728	5		peptidase S41	Common in two disease groups		0.0101927	0.0178865	0.0259756	0.00516556	0.041802	0.0250292	0.0087932	0.00815466	0.00765922	0.00328228	0.00206137	0.00767017	0.0136394	0.0118439	77.9997	12
phosphatidate cytidylyltransferase	Specific to peri-implantitis group		0.00834654	0.0206736	0	0.0145746	0.0206944	0.0201891	0.0347457	0.0230182	0.0141698	0.00471013	0.0243399	0.00538402	0.0159038	0.00996195	72.5887	11		R-phenyllactate dehydratase, small subunit	Specific to periodontitis group		0	0.0283125	0.00326233	0.0273811	0.0435372	0	0.0224812	0.00151055	0.0310539	0	0.00606066	0	0.0136333	0.0157706	78.0133	8
50S ribosomal protein L11l	Common in two disease groups		0.0269149	0	0.0428034	0	0.00542957	0.00979306	0.037204	0.0134268	0	0.0191203	0.0126174	0.0224896	0.0158166	0.014381	72.6045	9		UDP pyrophosphate synthase	Common in two disease groups		0	0.00577227	0.0141001	0.00368003	0.0218091	0.030883	0.0178988	0.0108436	0.0402242	0	0.00580615	0.0125719	0.0136324	0.0124048	78.0269	10
fimbrillin	Common in two disease groups		0.0017938	0.0103741	0.0175662	0	0.0591677	0.0496914	0	0	0	0.0172302	0.00185186	0.0314865	0.0157635	0.0206691	72.6203	8		hypothetical protein EV102420_46_00003	Common in two disease groups		0	0	0.00498381	0	0.00945864	0.0951184	0.00733102	0.0215769	0	0.0178146	0.0072024	0	0.0136238	0.0266681	78.0406	7
alpha/beta hydrolase	Common in two disease groups		0.0111645	0.0136841	0	0.00880854	0.0129922	0.0174295	0.0483357	0.0367424	0.00544962	0.0199998	0.00733063	0.00714352	0.0157567	0.0138288	72.636	11		hypothetical protein CLF_113308	Common in two disease groups		0	0.00894744	0.00235717	0	0.00671032	0.0176042	0	0.00382696	0.0226008	0.101113	0	0	0.0135967	0.0285584	78.0542	7
dihydrodipicolinate synthase	Specific to peri-implantitis group		0.0152168	0.0087349	0.0204316	0.0170655	0.0108851	0.0305406	0.0291459	0.0186624	0.00905779	0.0228334	0.00615356	0	0.0157273	0.00923734	72.6518	11		selenoprotein B of glycine-reductase	Common in two disease groups		0	0	0.00217113	0.0194693	0.00618157	0.0162166	0.0447155	0.0223266	0	0	0.0345173	0.0173834	0.0135818	0.0149635	78.0677	8
polynucleotide phosphorylase	Specific to peri-implantitis group		0.0165402	0.0108226	0.00916393	0.0169277	0.0209784	0.012343	0.0418432	0.011546	0.0133318	0.0122043	0.0121212	0.0108226	0.0157204	0.00885743	72.6675	12		transcription elongation factor NusA	Common in two disease groups		0	0.0147556	0.0547005	0.0199299	0.0210169	0.0083416	0.00637049	0.0113223	0.00461657	0	0.00724486	0.0145378	0.0135697	0.0146556	78.0813	10
succinate-semialdehyde dehydrogenase	Specific to peri-implantitis group		0.0227276	0.0225242	0.0074813	0.00452102	0.0538478	0.0380632	0	0.00117084	0.00907113	0.013267	0.00810234	0.00784395	0.0157184	0.0161547	72.6832	11		serine acetyltransferase	Common in two disease groups		0.0988703	0	0.00805009	0	0	0.0164901	0	0.00855301	0.0174211	0	0	0.0132579	0.0135535	0.0277327	78.0949	6
nicotinate phosphoribosyltransferase	Common in two disease groups		0.0201109	0.0244486	0.0069435	0.0145869	0.0110432	0.0191992	0.0134261	0.0201022	0.0208577	0.0193712	0.0123888	0.00598135	0.015705	0.00586117	72.6989	12		iron ABC transporter substrate-binding protein	Common in two disease groups		0.0154004	0.00647731	0.0130543	0.0151049	0.00585291	0.0255701	0.0157791	0.00556146	0.0117309	0	0.0169308	0.03111	0.0135477	0.00871425	78.1084	11
chemotaxis protein CheX	Common in two disease groups		0	0.0263329	0	0	0.084489	0	0	0.00855422	0.0352984	0.0242332	0.0094635	0	0.0156976	0.0249923	72.7146	6		4-hydroxy-3-methylbut-2-en-1-yl diphosphate synthase	Common in two disease groups		0	0.0172174	0.0167947	0.0100829	0.0341505	0.010077	0.0210561	0.00921068	0.0201563	0	0.0104622	0.0133368	0.0135454	0.00938103	78.122	10
50S ribosomal protein L3	Common in two disease groups		0.0257276	0.0140275	0.016179	0.0337652	0.00521372	0.00105249	0	0.0163259	0	0.0427163	0.012109	0.0210715	0.0156824	0.0135494	72.7303	10		aldehyde dehydrogenase	Common in two disease groups		0.0165869	0.00300977	0.0266472	0.013213	0.00413493	0.0533964	0.00161725	0.0167218	0.0034575	0	0.000658735	0.0230463	0.0135408	0.0155582	78.1355	11
phosphoribosylaminoimidazole-succinocarboxamide synthase	Common in two disease groups		0.0148236	0.0221677	0	0.00704671	0.0231593	0.0134509	0	0.016754	0.0103134	0.0442792	0.0153013	0.0208577	0.0156795	0.0118506	72.746	10		adenylosuccinate synthetase	Common in two disease groups		0.011028	0.0139378	0.0212346	0.00438517	0.0233415	0.00404847	0.0107786	0.0106209	0.00591222	0	0.0177831	0.0392354	0.0135255	0.0107516	78.149	11
flagellar basal-body rod protein FlgC	Common in two disease groups		0	0.0395468	0	0	0.035762	0.0116292	0	0.00189409	0.0473079	0.0107318	0.0288123	0.0121898	0.0156561	0.0175091	72.7616	8		rod shape-determining protein MreC	Common in two disease groups		0.0109098	0.00945784	0.0266634	0.00845717	0.0392868	0.00440237	0.0253749	0.0127479	0.0113979	0	0.00989379	0.00361178	0.013517	0.0113157	78.1625	11
30S ribosomal protein S2	Common in two disease groups		0.046962	0.0149246	0	0.0158645	0	0.0129863	0.00565226	0.0189678	0	0.0207397	0.0298657	0.021713	0.0156396	0.0138123	72.7773	9		preprotein translocase, SecE subunit	Common in two disease groups		0	0.0155801	0.0617682	0	0.0217158	0	0	0.0232731	0.0308304	0	0.00889685	0	0.0135054	0.0188588	78.176	6
amino acid ABC transporter substrate-binding protein	Common in two disease groups		0.0289243	0.0113602	0.0346814	0.00912294	0.0154663	0.00687281	0.0155798	0.0139196	0.0174657	0.00662959	0.014782	0.0127482	0.0156294	0.00838458	72.7929	12		dehydration responsive protein	Common in two disease groups		0.0371716	0.0124935	0.0196249	0	0	0.0819314	0	0.0106867	0	0	0	0	0.0134923	0.0244306	78.1895	5
amino acid ABC transporter permease	Common in two disease groups		0.0109303	0.0604142	0	0	0.00457081	0.0272602	0	0.0128764	0.0192258	0.0103133	0.0259388	0.0152587	0.0155657	0.0169848	72.8085	9		phosphate acetyltransferase	Common in two disease groups		0.00230954	0.0198003	0.0160881	0.00837881	0.0134605	0.0329531	0.0131341	0.00659208	0.00248174	0	0.00900288	0.0373547	0.013463	0.0117436	78.203	11
penicillin-binding protein	Common in two disease groups		0.0130039	0.0154271	0.00550747	0.0121913	0.00408372	0.0161578	0.0427525	0.0279099	0	0.0262443	0.0092337	0.0137415	0.0155211	0.0118419	72.824	11		imidazolonepropionase	Common in two disease groups		0	0.0191003	0.0264103	0.00456659	0.0225805	0.00420576	0.00926155	0.017685	0.0261905	0	0.0134923	0.0176549	0.013429	0.00965266	78.2164	10
6,7-dimethyl-8-ribityllumazine synthase	Common in two disease groups		0.0216955	0.0127172	0	0.0194875	0.0560611	0.0116673	0	0.00847912	0.0341148	0.014099	0.00720384	0	0.0154605	0.0162627	72.8394	9		phosphotransacetylase	Common in two disease groups		0.0187211	0.00787151	0.0295299	0.0106512	0.0117294	0.0236118	0.023125	0.00677731	0.00241017	0	0.00450144	0.0219958	0.0134104	0.00965554	78.2298	11
30S ribosomal protein S12l	Common in two disease groups		0.037861	0.00244108	0.0593239	0	0	0	0.0654994	0.0134811	0	0	0.00643335	0	0.01542	0.0245296	72.8549	6		rod shape-determining protein MreB	Common in two disease groups		0.00454582	0.0136129	0.0433201	0.00828019	0.0164578	0	0.0045017	0.00741749	0.0388965	0	0.017711	0.0061608	0.0134087	0.0141562	78.2432	10
Fe-S oxidoreductase	Common in two disease groups		0.0108242	0.00641068	0.0402036	0	0.0114172	0.0199433	0	0.00766426	0.0360497	0.0233422	0.0110526	0.0181013	0.0154174	0.0128038	72.8703	10		peptidoglycan-binding protein LysM	Specific to periodontitis group		0.0392691	0.00478739	0.00844594	0.00517044	0	0.0441783	0.00748809	0.00856217	0.0162467	0	0.0226633	0.0040212	0.0134027	0.0147164	78.2566	10
50S ribosomal protein L6	Common in two disease groups		0.0171788	0.0103208	0.0379941	0.0165527	0.0061198	0.00649681	0	0.00890543	0	0.0126612	0.00388049	0.0648786	0.0154157	0.0186133	72.8857	10		hypothetical protein CLIT_13c00010	Common in two disease groups		0	0.0245234	0.00323021	0	0.00919562	0	0	0.0209775	0	0.0692817	0.0140045	0.0193955	0.013384	0.0199069	78.27	7
ribosomal protein L25, Ctc-form	Common in two disease groups		0.00841151	0.0193671	0.0175207	0.00491233	0.0333767	0.0203765	0.0144784	0.00128718	0.0126059	0.0109134	0.0141565	0.0266942	0.0153417	0.00896465	72.901	12		HIT family hydrolase	Common in two disease groups		0	0.0208453	0.0279991	0.0220789	0.0262215	0.02235	0.0177633	0.0128857	0	0	0.00135649	0.00910745	0.013384	0.0109122	78.2834	9
fumarate hydratase	Common in two disease groups		0.021694	0.00914083	0	0.00916293	0.0177217	0.0200283	0.0107084	0.00795426	0.00601273	0.0636542	0.0122425	0.00568288	0.0153336	0.0164594	72.9164	11		serine/threonine protein kinase	Common in two disease groups		0.0126219	0.00948206	0.0277467	0.0123611	0.0154587	0.0136484	0.0253077	0.0115883	0.00947488	0	0.0162654	0.00580896	0.0133137	0.00758557	78.2967	11
DNA gyrase subunit B	Common in two disease groups		0.0105623	0.0148345	0.0250532	0.0212376	0.0190883	0.00414116	0.0269854	0.00960133	0.0104749	0.0182846	0.0154921	0.00780303	0.0152965	0.00706701	72.9317	12		ACP S-malonyltransferase	Common in two disease groups		0	0.021877	0.0129964	0.0188266	0.0285108	0	0.0297212	0.017064	0.0110247	0	0.00514447	0.0142499	0.0132846	0.0105428	78.31	9
Cna protein B-type domain proteinl	Common in two disease groups		0	0.083787	0	0	0.010836	0	0	0.0079573	0	0.0288534	0.0172452	0.0343147	0.0152495	0.0247126	72.9469	6		methionyl-tRNA synthetase	Common in two disease groups		0.00917077	0.0188764	0.0194922	0.0236101	0.0230626	0.00423634	0.0150899	0.0075482	0.0126256	0.00549385	0.011644	0.00853389	0.013282	0.00669721	78.3233	12
DNA-directed RNA polymerase subunit alpha	Common in two disease groups		0.0231624	0.0248195	0.0102466	0.0186	0.00800642	0.0103565	0.00439985	0.0120752	0.0171508	0.0137263	0.0068887	0.0334976	0.0152442	0.00854655	72.9622	12		antitermination protein NusG	Common in two disease groups		0	0.0072759	0.0190497	0.00521347	0.0543869	0	0.00396788	0.0124936	0.00924044	0.0207857	0.00420128	0.0227149	0.0132775	0.0151007	78.3366	10
leucyl-tRNA synthetase	Common in two disease groups		0.011838	0.00956532	0.00391825	0.0115557	0.0115194	0.00445924	0.0420745	0.0158614	0.011469	0.0159169	0.0215317	0.0231046	0.0152345	0.0102345	72.9774	12		response regulator receiver protein	Specific to periodontitis group		0	0.0248191	0	0.00649421	0.0164157	0	0.0190845	0.00702123	0.05951	0	0	0.0259676	0.013276	0.0176889	78.3498	7
DNA repair protein RadA	Common in two disease groups		0.0110415	0.00606833	0.022119	0.00879931	0.0224097	0.0120149	0.012696	0.00803609	0.0380659	0.014482	0.0172848	0.00970455	0.0152268	0.00887869	72.9926	12		preprotein translocase subunit SecY	Common in two disease groups		0	0.00888813	0.0182379	0.00839759	0.0236955	0.0469099	0.00350671	0.0204855	0.00748321	0	0.00177103	0.0196839	0.013255	0.0135324	78.3631	10
hypothetical protein FNP_0214	Common in two disease groups		0.048341	0.00556582	0	0.0306531	0	0	0	0.0424288	0	0.0300494	0.0256688	0	0.0152256	0.0187996	73.0078	6		hypothetical protein GBS90503_1758	Common in two disease groups		0	0	0.00807553	0	0.00459804	0.0040205	0	0.00262235	0.069686	0.0692817	0	0	0.0131903	0.0264191	78.3763	6
CTP synthetase	Common in two disease groups		0.0153441	0.0099685	0.0126648	0.018636	0.0128104	0.0209122	0.0106448	0.0129905	0.0153494	0.019188	0.016056	0.0180078	0.0152144	0.00349199	73.0231	12		cell division protein FtsX	Common in two disease groups		0.0264777	0.00927239	0.0203002	0.00305681	0.0220445	0.00852249	0.0308425	0.0105119	0.00645779	0	0.0171384	0.00359909	0.0131853	0.00995898	78.3895	11
DtxR family transcriptional regulator	Common in two disease groups		0.00846784	0.0176059	0	0.00714515	0.00567657	0.0113558	0	0.030666	0.022423	0.0481813	0.00601153	0.0249235	0.0152047	0.0142754	73.0383	10		ribosomal protein S16	Common in two disease groups		0	0.00817474	0.00525619	0.00444756	0.0404217	0.0157902	0.0133518	0.0182395	0.0248291	0	0.0273488	0	0.013155	0.0127786	78.4026	9
ATP synthase subunit delta	Common in two disease groups		0.00316774	0.00420642	0	0.0210515	0	0.00256994	0.0975346	0.00304799	0.0149491	0	0.0102486	0.0242194	0.0150829	0.0272779	73.0533	9		adenine phosphoribosyltransferase	Common in two disease groups		0	0.0223732	0.0215324	0	0.0221685	0.0124093	0.0252795	0.0225484	0.00913892	0	0.0166029	0.00575455	0.0131506	0.00988176	78.4158	9
adenylosuccinate lyase	Specific to peri-implantitis group		0.0295349	0.0134878	0	0.0178355	0.0170436	0.0209693	0.0187225	0.0197746	0.00609279	0.0232415	0.0121572	0.0020006	0.0150717	0.00877662	73.0684	11		ribosomal protein S3	Common in two disease groups		0.00659158	0.00960235	0.0338296	0	0.00949168	0.0420226	0.0172076	0.0121256	0	0	0.0225408	0.0043277	0.013145	0.0135933	78.4289	9
MedDCM-OCT-S40-C95-cds26	Common in two disease groups		0.00832025	0.0022352	0	0	0.00876533	0.0112089	0	0.00319494	0.0659185	0.00905089	0.0706889	0	0.0149486	0.0252793	73.0834	8		manganese ABC transporter ATP-binding protein	Common in two disease groups		0.0195066	0.0078264	0.0431853	0.00389384	0	0.0590781	0.00307886	0.00114634	0.00653375	0	0.00916682	0.00407516	0.0131243	0.0188276	78.4421	10
flavin reductase	Common in two disease groups		0.00197312	0.0113829	0	0.0261586	0.0160665	0.0037023	0.0192683	0.0190294	0.0260538	0.0040172	0.0312384	0.0204513	0.0149452	0.0105817	73.0983	11		flagellar filament outer layer protein	Common in two disease groups		0	0.0151349	0.00548227	0	0.0269567	0.0136475	0.00219931	0.000809181	0.00232253	0	0.028089	0.0628412	0.0131236	0.0187185	78.4552	9
ribosomal protein L23	Common in two disease groups		0.0103245	0.00191279	0.0304635	0	0.00375014	0.016482	0	0.023604	0.0282022	0.0303655	0.0150831	0.0183163	0.0148753	0.0117018	73.1132	10		hypothetical protein N47_G38890	Common in two disease groups		0.0208147	0.0261373	0.018361	0	0.00653377	0	0.0101282	0.0149049	0.0330091	0	0	0.0275622	0.0131209	0.0120768	78.4683	8
ferredoxin-NADP(+) reductase subunit alpha	Specific to peri-implantitis group		0	0.0411732	0.0239458	0.022806	0.022996	0.0110717	0	0.00991217	0.0289881	0.0111697	0.00641872	0	0.0148735	0.0131081	73.1281	9		large conductance mechanosensitive channel protein MscL	Common in two disease groups		0.0225991	0	0.0162858	0	0.00293845	0.0170319	0.035329	0.00864708	0.012481	0	0.0269001	0.0150697	0.0131068	0.0114519	78.4814	9
rod shape-determining protein MreC	Common in two disease groups		0.0127053	0.0147953	0	0.0122685	0.0334685	0.0198184	0	0.0194963	0.00937004	0.0327422	0.0139712	0.00960426	0.0148533	0.0105472	73.1429	10		cupin	Common in two disease groups		0.0137557	0.0183727	0.0162966	0	0	0.0249112	0.0197636	0.0228127	0.0138146	0	0.0087302	0.0183745	0.0130693	0.00893889	78.4945	9
2-hydroxy-acid oxidase	Common in two disease groups		0.00287444	0.00663891	0.00705921	0	0.016033	0.0160175	0	0.0405571	0.00580857	0.0470493	0.0230044	0.0130097	0.0148377	0.0152691	73.1577	10		DtxR family transcriptional regulator	Common in two disease groups		0	0	0.0135866	0.0435393	0.00362474	0.0257326	0.00538268	0.0136096	0.0199686	0	0	0.031033	0.0130398	0.0144321	78.5075	8
cystathionine beta-lyase	Common in two disease groups		0.00178948	0.00777661	0.037572	0.0102178	0.00252606	0.00351509	0.0942732	0.00259542	0.00342803	0	0.0143138	0	0.014834	0.0270836	73.1726	10		53kDa major outer membrane protein	Common in two disease groups		0	0.0158917	0	0	0.0794518	0	0	0.0113277	0.00502045	0.00748275	0.0136123	0.0230418	0.0129857	0.0222942	78.5205	7
hypothetical protein HMPREF9968_0099	Specific to peri-implantitis group		0	0	0.177972	0	0	0	0	0	0	0	0	0	0.014831	0.051376	73.1874	1		GTP-binding protein LepA	Common in two disease groups		0.00528196	0.00882715	0.0230011	0.00932732	0.0116062	0.0200903	0.0367605	0.0128199	0.00555653	0	0.0137245	0.00873112	0.0129772	0.00977216	78.5335	11
cell division protein FtsX	Common in two disease groups		0.0118386	0.00710464	0	0.00665662	0.00526278	0.0159736	0.0719637	0.0139291	0.0046997	0.00743187	0.0126796	0.0203582	0.0148249	0.0188434	73.2022	11		hypothetical protein G961_04162	Common in two disease groups		0	0.0161498	0.00425426	0	0.0242229	0.0211826	0.0187744	0.00690718	0	0.0456255	0.0184448	0	0.0129635	0.0138821	78.5464	8
efflux ABC transporter, permease protein	Specific to peri-implantitis group		0.00560748	0.0296171	0	0	0.0239898	0.00785433	0.027797	0.0163055	0.00995049	0.0207938	0.0220663	0.0138325	0.0148179	0.0102655	73.2171	10		ATP-dependent Clp protease proteolytic subunit	Common in two disease groups		0.0395588	0.0123774	0.0213697	0.00473944	0.00253374	0.0172381	0.0323932	0.00984129	0	0	0.0153031	0	0.0129462	0.013038	78.5594	9
phosphoenolpyruvate-protein phosphotransferasel	Common in two disease groups		0.0242566	0.00131919	0.00869253	0.015491	0	0.00178907	0.0921354	0.00980146	0	0	0.00564153	0.0184868	0.0148011	0.0256525	73.2319	9		hypothetical protein EW35_3220	Common in two disease groups		0	0	0.00436062	0.0234606	0	0	0.0384871	0.0212398	0.0209057	0.0467633	0	0	0.0129348	0.016836	78.5723	6
glucokinase	Common in two disease groups		0.0440506	0.00643817	0	0.0126894	0.0123019	0.000717804	0	0.0212196	0	0.0294039	0.0276944	0.0227167	0.0147694	0.0143813	73.2466	9		arginyl-tRNA synthetase	Common in two disease groups		0	0.0228736	0.0247272	0.0160185	0.0240576	0.0086457	0.00551822	0.00679562	0.00988899	0.00935267	0.0217461	0.00559224	0.0129347	0.00854468	78.5853	11
nitroreductase family protein	Common in two disease groups		0.0170273	0.0061278	0	0	0.0418471	0.0364675	0.00727506	0.0138199	0.0151132	0.00876076	0.0307849	0	0.0147686	0.0144221	73.2614	9		response regulator receiver domain protein	Common in two disease groups		0.0141245	0.0208295	0.0143249	0.00805515	0.00760801	0.0103392	0.016942	0.0047248	0.0267573	0	0.0164237	0.0150814	0.0129342	0.00728141	78.5982	11
ATP-dependent Clp protease ATP-binding protein	Common in two disease groups		0.0140438	0.00944983	0.0200186	0.0295936	0.00324747	0.00779819	0.0393294	0.0100035	0.00798895	0.0212383	0.0106387	0.00331642	0.0147222	0.0109521	73.2761	12		copper-exporting ATPase	Common in two disease groups		0.00371784	0.0164898	0.0342026	0.0299878	0.0205415	0.00358883	0.00789527	0.00334495	0.00585525	0	0.0164566	0.0129292	0.0129175	0.0110087	78.6111	11
LAO/AO transport system ATPasel	Common in two disease groups		0.0773192	0	0.0431259	0.00540608	0	0	0	0.00818239	0	0.0407465	0.00178907	0	0.0147141	0.0252257	73.2908	6		preprotein translocase subunit SecD	Common in two disease groups		0.00312336	0.0260529	0.0203699	0.00477817	0.0355421	0.00987868	0.0125569	0.00572962	0.00564418	0.00561587	0.0133939	0.0122309	0.0129097	0.009863	78.624	12
porin	Common in two disease groups		0.0140017	0.0348382	0.0109789	0	0.00614924	0.00565644	0.0380467	0.00817241	0.00367622	0.0241371	0.012518	0.018074	0.0146874	0.0120803	73.3055	11		CTP synthetase	Common in two disease groups		0.011282	0.010786	0.0219683	0.0174562	0.016628	0.0168615	0.0200151	0.00823791	0.00623211	0	0.00829309	0.0171385	0.0129082	0.00648137	78.6369	11
zinc-binding protein	Specific to peri-implantitis group		0.0108137	0.0244246	0.034156	0.00407894	0.00548382	0	0.00292726	0.00953578	0.0417408	0.0103649	0.0326861	0	0.0146843	0.0146377	73.3202	10		inosine 5'-monophosphate dehydrogenase	Common in two disease groups		0.0129599	0.026991	0.0169999	0.013191	0.0123523	0.0097878	0.0173171	0.00625617	0.00671049	0.003749	0.019887	0.00846407	0.0128888	0.00660327	78.6498	12
hypothetical protein V052_02628l	Common in two disease groups		0.00920785	0.00989494	0	0	0.0194011	0.00310113	0.0391882	0	0.018237	0.0100166	0.0195573	0.0473778	0.0146652	0.0153258	73.3349	9		AsnC family transcriptional regulator	Common in two disease groups		0	0.0183142	0.0190242	0.0361092	0.0358223	0.00909747	0.0156039	0.00144853	0	0	0.0140163	0.00515924	0.012883	0.0129482	78.6627	9
acetyl-CoA C-acyltransferase	Common in two disease groups		0	0.0260308	0	0	0.0491835	0.0628928	0	0	0.0139576	0.00958203	0.0140316	0	0.0146399	0.0212426	73.3495	6		2-ketoisovalerate ferredoxin reductase	Common in two disease groups		0	0.00560604	0.0404052	0.0262235	0.0304334	0.00120327	0.0129377	0.00554272	0.0118588	0	0.0083974	0.0116383	0.0128539	0.0129382	78.6756	10
Conserved domain protein	Common in two disease groups		0.00448441	0.00240946	0	0.0265397	0.0472432	0.00906181	0	0	0.0355266	0.029269	0.00952446	0.0115367	0.0146329	0.0160041	73.3641	9		cell envelope biogenesis protein OmpA	Specific to periodontitis group		0.0376337	0.00491771	0.00379625	0	0.00894437	0.0158085	0.0297275	0.004115	0.0140717	0	0.0176231	0.017504	0.0128452	0.0117568	78.6884	10
NADP-dependent alcohol dehydrogenase	Common in two disease groups		0.0125433	0.00786804	0	0.011476	0.0415182	0.0196933	0	0.0242589	0.00383101	0.004186	0.0154147	0.0347837	0.0146311	0.013355	73.3788	10		translation elongation factor Ts	Common in two disease groups		0.00536256	0.0173678	0.0132692	0.0102127	0.0376096	0.00322095	0.0303463	0.0242197	0	0	0.0123974	0	0.0128338	0.0125057	78.7012	9
methionyl-tRNA formyltransferase	Common in two disease groups		0.0119644	0.0208482	0	0.00322341	0.0192049	0.0157233	0.00471008	0.0294485	0.00851069	0.0281089	0.01977	0.01406	0.014631	0.00941906	73.3934	11		leucyl-tRNA synthetase	Common in two disease groups		0.0189883	0.0133831	0.0144972	0.00328289	0.0189567	0.0096541	0.027142	0.00891972	0.000880077	0	0.0161304	0.0221336	0.0128307	0.00855338	78.7141	11
toxin-antitoxin system, toxin component, HicA family	Common in two disease groups		0	0.00304156	0.0554337	0.100502	0	0	0	0.00401783	0	0.0123153	0	0	0.0146092	0.0313188	73.408	5		hypothetical protein Q613_PSC00267G0002l	Common in two disease groups		0	0	0.00260328	0.0280126	0	0	0	0.00422697	0.0873671	0	0	0.0312642	0.0127895	0.0260366	78.7269	5
electron transport complex, RnfABCDGE type, A subunit	Common in two disease groups		0	0.0134803	0	0	0.0378003	0.0532504	0	0	0.0210085	0.0228428	0.0131745	0.0134594	0.0145847	0.0170867	73.4226	7		ribosomal protein S20	Common in two disease groups		0	0.0654865	0	0.0103123	0.0109136	0	0	0.0223486	0.0275679	0	0.0166208	0	0.0127708	0.0192885	78.7396	6
phosphate acetyltransferase	Specific to peri-implantitis group		0.017317	0.0190378	0.0202481	0.00923277	0.021462	0.00345282	0.0185365	0.00884964	0.0142485	0.00670759	0.0080865	0.0274476	0.0145522	0.00724611	73.4371	12		dihydrodipicolinate synthase	Common in two disease groups		0	0.00883801	0.0181174	0.00619421	0.0117488	0.0117863	0.012882	0.0112486	0.00279653	0	0.0202409	0.0491263	0.0127483	0.0131247	78.7524	10
glycine/sarcosine/betaine reductase complex component A	Specific to peri-implantitis group		0	0.0440051	0	0.0190986	0.0231489	0.040648	0	0.00488912	0	0.00702082	0.027417	0.00830208	0.0145441	0.0160815	73.4517	8		leucine rich protein	Common in two disease groups		0.0518666	0.00723664	0.00762546	0.00512801	0	0.0213556	0.00841244	0	0	0.0306661	0.0206623	0	0.0127461	0.0158733	78.7651	8
GTP-binding protein LepA	Common in two disease groups		0.00875062	0.0105133	0.0107517	0.00889283	0.0169616	0.0202464	0.0272777	0.00662649	0.0158445	0.0199569	0.0104675	0.017985	0.0145229	0.00617007	73.4662	12		hypothetical protein FSCG_02151	Common in two disease groups		0	0	0.0139545	0	0.00993125	0.0173692	0	0.0113277	0	0.0374107	0	0.0628412	0.0127362	0.0193659	78.7779	6
5'-nucleotidase	Common in two disease groups		0.0212411	0.00983342	0.0148307	0.0237316	0.0225863	0.0149173	0.00540263	0.0110077	0.0124244	0.0133202	0.0105022	0.014395	0.0145161	0.00551661	73.4807	12		S-adenosylmethionine tRNA ribosyltransferase	Common in two disease groups		0.00451993	0.00654998	0.0197029	0.026265	0.0362664	0.00506386	0.00550903	0.00406922	0.00927258	0.0100543	0.0170275	0.00845228	0.0127294	0.0101497	78.7906	12
cobalt transporter CbiM	Specific to peri-implantitis group		0.00138126	0.0143811	0	0.0132508	0.0266873	0.0139259	0.0318367	0.00222836	0.0357921	0.00341467	0.0198529	0.0111283	0.01449	0.0120612	73.4952	11		nitroreductase family protein	Common in two disease groups		0.0258915	0.0205287	0.00681582	0.0324879	0.0253845	0.00912281	0	0.00312933	0.0135064	0	0.0153261	0	0.0126828	0.0113546	78.8033	9
hypothetical protein FSCG_01459	Common in two disease groups		0.0107904	0.0038651	0	0.0106436	0.0113682	0.00969105	0	0	0.0569915	0.0313015	0.0114592	0.0277605	0.0144893	0.0167286	73.5097	9		glutamyl-tRNA synthetase	Common in two disease groups		0.00956302	0.0171564	0.02428	0.00712778	0.031323	0.00184816	0.0154928	0.0118443	0.0165805	0	0.0104293	0.00612407	0.0126474	0.00900843	78.8159	11
hypothetical protein FNP_0147	Common in two disease groups		0.00566062	0.00912433	0	0	0.0178902	0.0038128	0	0	0.0448459	0.0246307	0.0240461	0.0436887	0.014475	0.0166251	73.5242	8		ribosomal protein L32	Specific to periodontitis group		0	0	0.00329111	0.0280126	0.0405756	0	0.0126187	0.0144787	0.0398985	0	0.0128176	0	0.0126411	0.0155195	78.8286	7
alanine dehydrogenase	Common in two disease groups		0.00368337	0.0260359	0.0063559	0	0.0155684	0.00264309	0.0237663	0.0360899	0.014474	0.0160181	0.0195244	0.00947669	0.0144697	0.0107583	73.5387	11		PTS mannose transporter subunit IIAB	Common in two disease groups		0.00934125	0	0.0497651	0	0	0.0138931	0.0256597	0.0131954	0.0100906	0.0112867	0.0182985	0	0.0126275	0.01427	78.8412	8
hypothetical protein QOE_0008	Common in two disease groups		0.00158387	0	0.12409	0	0	0.00213384	0	0.00486568	0	0.0241222	0.016821	0	0.0144681	0.0353966	73.5531	6		DNA-directed RNA polymerase subunit alpha	Common in two disease groups		0.0144688	0.00610808	0.0573943	0	0.00497921	0.0184781	0.0189222	0.0154256	0.00518113	0	0.00700335	0.00335697	0.0126098	0.0156149	78.8538	10
methylmalonyl-CoA carboxyltransferase	Common in two disease groups		0.0105636	0.0133541	0.0132605	0.0137396	0.0196914	0.0103219	0.00850015	0.0200572	0.00526147	0.0423746	0.0112514	0.00522556	0.0144668	0.00995039	73.5676	12		nucleotidyltransferase	Common in two disease groups		0.00893727	0.0219254	0.021854	0.00627701	0.0273487	0.00469248	0.00254877	0.0155509	0.00831654	0.00634188	0.0182674	0.00845818	0.0125432	0.00810462	78.8663	12
chaperone protein DnaK	Common in two disease groups		0.0163697	0.0106518	0	0.0197121	0.0249669	0.0145008	0.0023896	0.0075095	0.0154388	0.042536	0.0133812	0.00569291	0.0144291	0.0113876	73.582	11		hypothetical protein mgI390	Common in two disease groups		0	0	0.0067958	0	0.0322451	0.0451151	0	0.0147114	0	0.0242938	0	0.027204	0.0125304	0.0159083	78.8789	6
microvirus H family proteinl	Common in two disease groups		0.00182704	0	0.165018	0.00611826	0	0	0	0	0	0	0	0	0.0144136	0.0474616	73.5964	3		proline iminopeptidase	Common in two disease groups		0.0265436	0.00447414	0.0150615	0.0220435	0.0181065	0	0.0206994	0.004607	0.010696	0	0.0174798	0.010615	0.0125272	0.00886432	78.8914	10
hypothetical protein EG14_01995	Common in two disease groups		0.00803014	0.0100675	0.0262128	0	0.00281982	0.0955581	0	0	0	0.0232939	0	0.00688637	0.0144057	0.0271226	73.6108	7		ATP synthase subunit D	Common in two disease groups		0.0148538	0.0136805	0.00777729	0	0.0157217	0.0464888	0	0.0136433	0.00811862	0	0.0145803	0.0153022	0.0125139	0.012418	78.9039	9
NAD synthetase	Specific to peri-implantitis group		0.011632	0.0293081	0.0228138	0.0115699	0.00852005	0.0157854	0.0106875	0.0101255	0.00841995	0.0111119	0.013102	0.0196173	0.0143911	0.00641545	73.6252	12		30S ribosomal protein S3l	Common in two disease groups		0.0237881	0	0.0505714	0	0	0.0448538	0.0123628	0.00365297	0	0	0.0147803	0	0.0125008	0.0182024	78.9164	6
SAM-dependent methyltransferase	Specific to peri-implantitis group		0.0210428	0.0208149	0.00851753	0.00229619	0.0242495	0.0143314	0.00723921	0.00868033	0.00723769	0.0244235	0.0136811	0.0199824	0.0143747	0.00757288	73.6396	12		hypothetical protein cje133_08353	Common in two disease groups		0	0.0174246	0	0	0	0.0114271	0	0.0223574	0.0220063	0.0492251	0	0.0275622	0.0125002	0.0157424	78.9289	6
malate dehydrogenasel	Common in two disease groups		0	0.00202759	0.0987858	0.0111669	0.0165905	0.0148604	0	0.00289822	0	0.0148534	0.00123864	0.00970856	0.0143442	0.0273683	73.6539	9		phosphoribosylglycinamide formyltransferase	Common in two disease groups		0.0311368	0.0088071	0.0168819	0.0187516	0.0149489	0	0.00422948	0.00414414	0.00590637	0	0.00374379	0.0413433	0.0124911	0.0128913	78.9414	10
catabolite control protein A	Specific to peri-implantitis group		0.0163258	0	0.0397341	0.00347536	0	0.0034714	0.078961	0.00721386	0	0.0066366	0.00842541	0.00784877	0.014341	0.0230907	73.6683	9		2-hydroxy-acid oxidase	Common in two disease groups		0.0493533	0.0125436	0.0138953	0	0.00419514	0	0.0129871	0.011806	0.00173459	0.00794336	0.011049	0.0243213	0.0124857	0.013554	78.9539	10
UTP--glucose-1-phosphate uridylyltransferase	Common in two disease groups		0.0306563	0.00755698	0.022543	0	0	0.00631316	0.0687292	0.0134062	0	0.0118164	0.00808528	0.00277605	0.0143235	0.0195381	73.6826	9		Sigma-70 region 2	Common in two disease groups		0.0173836	0.0112572	0.00183618	0.0350812	0.005675	0.0159011	0.0267219	0.0105868	0	0	0	0.0252086	0.012471	0.011845	78.9664	9
GTPase	Common in two disease groups		0.0185588	0.0148665	0	0.0237283	0.0150952	0.0225443	0.0163854	0.0153563	0.00579522	0.0178509	0.021664	0	0.0143204	0.00814393	73.6969	10		4-hydroxybutyrate CoA transferase	Common in two disease groups		0	0.0197402	0.0145209	0	0.025155	0.00890261	0.00722908	0.0142872	0	0.00430113	0.01223	0.0431537	0.01246	0.0125635	78.9788	9
methionine adenosyltransferase	Specific to peri-implantitis group		0.00486803	0.0112231	0.0168653	0.00475236	0.0108251	0.0279879	0.0110126	0.00525335	0.0376443	0.0184881	0.0118311	0.0110573	0.0143174	0.00985048	73.7112	12		molecular chaperone GrpE	Common in two disease groups		0.0169191	0.0029563	0.0503903	0	0.0271047	0.00469423	0	0.00437932	0.0199482	0.0192849	0.00337614	0	0.0124211	0.0151954	78.9912	9
carbon starvation protein CstA	Common in two disease groups		0.0236893	0.0288431	0	0.0102243	0.027392	0.00881193	0	0.0235765	0.0157911	0.0111478	0.0167807	0.00528693	0.0142953	0.0100561	73.7255	10		nitrogen-fixing protein NifU	Common in two disease groups		0	0.0137632	0.00887308	0.00642753	0.00340111	0.0173692	0.0222225	0.0151039	0.0117777	0	0.0350313	0.0144462	0.012368	0.00992558	79.0036	10
peptidase S41	Common in two disease groups		0.0146728	0.011387	0	0.00749032	0.0275051	0.0112016	0.0144076	0.00807321	0.00243792	0.0249806	0.016668	0.0326708	0.0142912	0.00990923	73.7398	11		GTP-binding protein TypA	Common in two disease groups		0.005238	0.0185197	0.0173895	0.0153176	0.0188213	0.00689541	0.0151493	0.0134839	0.0106493	0.0031023	0.00994066	0.0138509	0.0123632	0.00522294	79.016	12
phosphocarrier protein HPr	Common in two disease groups		0.00704752	0.00231906	0.0310226	0.00937397	0.00399773	0.0102347	0.0569583	0.00580056	0	0	0.0163565	0.0283394	0.0142875	0.016855	73.7541	10		hypothetical protein H702_00110	Common in two disease groups		0.0192916	0.0080745	0.00638159	0	0	0.0423643	0.00938703	0.0138144	0.0305938	0	0.0184448	0	0.0123627	0.0134636	79.0283	8
methionine aminopeptidase, type I	Common in two disease groups		0.00119067	0.0199009	0	0.00765367	0.03284	0.0224103	0	0.00522904	0.0273789	0.00819784	0.0396242	0.00691686	0.0142785	0.0136591	73.7684	10		serine protease	Common in two disease groups		0.0108174	0.00160721	0.0325975	0.0108884	0.00949033	0.0201523	0.016076	0.00719064	0.00216112	0	0.0189666	0.0183813	0.0123607	0.00941903	79.0407	11
cysteine synthase	Specific to peri-implantitis group		0.0176411	0.0132397	0.0442063	0.0394321	0.00338944	0.0103387	0.00472544	0.0153522	0	0	0.00831874	0.0144977	0.0142618	0.0141761	73.7827	10		hemin-binding protein 2	Common in two disease groups		0	0	0.000803799	0.125411	0.00686514	0	0	0.0117456	0	0	0.00348487	0	0.0123592	0.0357934	79.053	5
exodeoxyribonuclease III	Common in two disease groups		0.01053	0.023701	0.0238975	0.0158242	0.0153468	0.00638215	0.0200837	0.00993083	0.00542827	0.0207777	0.0191928	0	0.0142579	0.00776023	73.7969	11		hypothetical protein BN871_FO_00160	Common in two disease groups		0	0.0101871	0	0	0.0076397	0	0	0	0.0900556	0.0287779	0.0116344	0	0.0123579	0.0259424	79.0654	5
hypothetical protein EG14_05455	Common in two disease groups		0	0.0414994	0	0	0.0239327	0.0336637	0	0	0.0719899	0	0	0	0.0142571	0.0236865	73.8112	4		serine acetyltransferase	Common in two disease groups		0	0.024703	0.00610295	0.00943141	0.00670081	0.043779	0.0193403	0.0115229	0.0086211	0	0.0147423	0.0032935	0.0123531	0.0123439	79.0778	10
TPA: hypothetical protein BOS_3344	Common in two disease groups		0	0	0.157802	0.00681198	0.00485013	0.00155066	0	0	0	0	0	0	0.0142512	0.0452634	73.8254	4		CarD family transcriptional regulator	Common in two disease groups		0.037596	0.0218561	0.0107935	0	0	0.0201663	0.0354875	0.00874823	0.00381829	0	0.00945299	0	0.0123266	0.0135875	79.0901	8
DNA topoisomerase I	Common in two disease groups		0.0140254	0.0161943	0.00744051	0.0103523	0.0206281	0.0118338	0.00211437	0.0144371	0.0113182	0.0177918	0.0281967	0.0164589	0.0142326	0.00660402	73.8397	12		O-methyltransferase	Common in two disease groups		0.0263292	0.0118018	0.0240118	0	0.0147434	0.00722747	0.0106097	0	0.0181391	0	0.0147825	0.0202289	0.0123228	0.00917397	79.1024	9
DNA-binding protein	Common in two disease groups		0.0134649	0.00686198	0	0.0255442	0.0290379	0.0522364	0	0	0.0170974	0.0218383	0.00458393	0	0.0142221	0.0159994	73.8539	8		hemolysin	Common in two disease groups		0.00717434	0.00913205	0.0117325	0.0128837	0.0257869	0.020806	0.00882278	0.00800648	0.00387891	0.00593922	0.00367998	0.0300115	0.0123212	0.00863984	79.1147	12
DNA-directed RNA polymerase subunit beta'l	Common in two disease groups		0.00847497	0.00250226	0.0307404	0.00464438	0.0035568	0.00506259	0.0442213	0.00951168	0	0.000971904	0.0151178	0.0457816	0.0142155	0.0165952	73.8681	11		prolyl-tRNA synthetase	Common in two disease groups		0	0.0090268	0.0204575	0.0169396	0.0231169	0.0139464	0.0133305	0.0166457	0.00169296	0.00324873	0.0197105	0.00972271	0.0123199	0.00766175	79.1271	11
ribosomal protein L18	Common in two disease groups		0.0243079	0	0.0939233	0	0.0059634	0.00716164	0	0.0142272	0	0	0.00601153	0.0187676	0.0141969	0.0264085	73.8823	7		16S rRNA processing protein RimM	Common in two disease groups		0	0.0108378	0.0137363	0.0161842	0.0320043	0.0044312	0.0122181	0.0236723	0.020111	0	0.00856945	0.00598488	0.0123125	0.00961149	79.1394	10
3-phosphoglycerate dehydrogenase	Common in two disease groups		0.0033174	0.0174743	0.0192417	0.00330678	0.0393205	0.0107398	0.0148066	0.0142048	0.00347206	0.0229468	0.0154269	0.0055521	0.0141508	0.0103769	73.8964	12		uncharacterized protein LOC101140100	Common in two disease groups		0	0	0	0	0.00964198	0.0590221	0.00747316	0.0192464	0.0243558	0	0.00734205	0.0203368	0.0122849	0.0171955	79.1516	7
manganese ABC transporter substrate-binding protein	Common in two disease groups		0.00557669	0.00119304	0	0.00570818	0	0.000747853	0.0452693	0	0	0	0.00576466	0.105441	0.0141418	0.0314299	73.9106	7		LPXTG-motif cell wall anchor domain protein	Common in two disease groups		0.00591552	0.00188121	0.013391	0.0120597	0.0114845	0.0350092	0.00973707	0	0	0.0106278	0.0243914	0.0227639	0.0122718	0.010594	79.1639	10
oligopeptide transporter, OPT family	Specific to peri-implantitis group		0.00262357	0.0139828	0	0.0168025	0.0350809	0.061403	0	0.00123444	0.00426068	0.00927003	0.0194201	0.00557056	0.0141374	0.0180935	73.9247	10		glycine/sarcosine/betaine reductase complex component A	Common in two disease groups		0	0.00618827	0	0.00877034	0.00464104	0	0	0	0.0234458	0	0.0313226	0.0727453	0.0122594	0.0216499	79.1762	6
adhesin	Common in two disease groups		0.0285354	0.0118833	0.0056156	0.00853812	0.00464064	0.0039753	0.0624254	0.00376908	0.00271413	0.00698285	0.00262235	0.0278143	0.0141264	0.0177107	73.9389	12		DNA gyrase subunit B	Common in two disease groups		0.0046186	0.00504134	0.0355686	0.00591461	0.0211875	0.0166273	0.0170466	0.00386942	0.00622554	0	0.0165607	0.0143206	0.0122484	0.00998001	79.1884	11
N-terminal cleavage protein	Common in two disease groups		0.0045137	0.00481892	0	0.0108125	0.00678234	0.000684988	0.0553381	0.00344392	0	0	0.0124455	0.0704552	0.0141079	0.0233774	73.953	9		dihydrolipoamide dehydrogenase	Common in two disease groups		0.00674594	0.0175357	0.0169645	0	0.00599144	0.0437537	0.00790561	0.00774591	0.00331216	0	0.00329539	0.0336949	0.0122454	0.0137224	79.2007	10
signal peptidase	Common in two disease groups		0.0216251	0.00752742	0	0.0254332	0.00690988	0.0110088	0.0245173	0.0274135	0	0.0212895	0.0166515	0.00573624	0.0140094	0.0100044	73.967	10		hypothetical protein Q619_VDC00504G0008	Common in two disease groups		0	0.0132428	0.00348841	0.0187685	0.0496572	0	0	0.0283197	0.0334495	0	0	0	0.0122438	0.0168619	79.2129	6
hypothetical protein Q616_SPPC00431G0002l	Common in two disease groups		0.0107904	0.0289888	0	0.0638609	0	0.0218048	0	0.0082868	0	0	0.0343783	0	0.0140092	0.0200134	73.981	6		HAD family hydrolase	Common in two disease groups		0.036792	0.00909279	0.0101691	0.0120679	0.00817253	0.00842724	0.00884776	0.013461	0.0207099	0	0.00909148	0.0100115	0.0122369	0.00903297	79.2252	11
LysR family transcriptional regulator	Common in two disease groups		0.0258358	0.00889472	0	0.00672215	0.00479935	0.00924408	0.019497	0.0260236	0	0.0270185	0.0133507	0.0265755	0.0139968	0.0105366	73.995	10		ATP synthase	Common in two disease groups		0.0138011	0.013612	0.0297644	0.00201382	0.0144424	0.00261975	0.0114744	0.00522596	0.0248474	0	0.0073958	0.0215234	0.0122267	0.00944644	79.2374	11
ferrous iron transport protein B	Common in two disease groups		0.0161221	0.0306421	0.00964767	0.0113927	0.0286385	0.0100665	0	0.0196483	0.00953016	0.00985482	0.0133483	0.00892188	0.0139844	0.00867723	74.009	11		30S ribosomal protein S16	Common in two disease groups		0	0	0.0262893	0	0.0167425	0.004772	0.0253763	0	0	0	0.050663	0.0227684	0.0122176	0.0163264	79.2496	6
nitrogen fixation protein NifU	Common in two disease groups		0.0165982	0.0147462	0	0	0.0196551	0.0119872	0	0.0293599	0.0137468	0.0373191	0.0150392	0.00935072	0.0139835	0.0114169	74.0229	9		nicotinate phosphoribosyltransferase	Specific to periodontitis group		0	0.0138234	0.0243555	0.0133412	0.0274782	0.0152204	0.00642132	0.013426	0.00555799	0	0.0135328	0.0134506	0.0122173	0.00838976	79.2618	10
iron ABC transporter ATP-binding protein	Common in two disease groups		0.01389	0.0126828	0	0.00863472	0.0150075	0.00545856	0.0518774	0.0179302	0	0.0112266	0.0126595	0.0182441	0.0139676	0.0133965	74.0369	10		pyruvate, phosphate dikinase	Common in two disease groups		0	0.016915	0.0111151	0.00958045	0.0249015	0.00092801	0.00418985	0.0228506	0.0120516	0.00425537	0.0202804	0.0194418	0.0122091	0.00866533	79.274	11
cell division protein ZapA	Common in two disease groups		0.00766849	0.00752707	0	0.0127721	0.0336381	0.0272936	0.0139958	0.00331476	0	0.0464731	0.00624317	0.00862462	0.0139626	0.0144461	74.0509	10		2-oxoglutarate oxidoreductase	Common in two disease groups		0.00601468	0.00793499	0.0144822	0.00406239	0.023145	0.00563971	0.00290455	0.00213742	0.00995253	0.0158532	0.0294028	0.0249801	0.0122091	0.00932266	79.2862	12
seryl-tRNA synthetase	Common in two disease groups		0.023485	0.0104889	0	0.0095161	0.017997	0.0152868	0.0169303	0.0130248	0.00948079	0.0213072	0.0111788	0.0188266	0.0139602	0.00640045	74.0648	11		2-nitropropane dioxygenase	Common in two disease groups		0.00505384	0	0.0435474	0.00298865	0.0216683	0	0.0121113	0.0105348	0.0389585	0	0.0115929	0	0.0122046	0.015144	79.2984	8
arginyl-tRNA synthetase	Common in two disease groups		0.0179296	0.00707715	0.0058807	0.0245146	0.0123793	0.00982963	0.00529553	0.0213405	0.0213328	0.0210427	0.00814318	0.0124589	0.0139354	0.00693812	74.0788	12		beta-ketoacyl-acyl-carrier-protein synthase II	Common in two disease groups		0.026466	0.00949041	0.0138031	0.00447935	0.0390921	0.00416294	0	0.0115296	0.00602615	0	0.0162875	0.0150583	0.0121996	0.0113696	79.3106	10
phosphoribosylamine--glycine ligase	Specific to peri-implantitis group		0.0129241	0.00994341	0.022755	0.00715745	0.0247632	0.0140323	0.00683511	0.0183157	0.0160486	0.0168876	0.00687468	0.0105919	0.0139274	0.0060434	74.0927	12		UDP-N-acetylmuramate--alanine ligase	Common in two disease groups		0.0144801	0.0201495	0.0284704	0.00408901	0.01903	0.00357397	0.00757194	0.00916406	0.00874234	0	0.00825259	0.0228019	0.0121938	0.0087354	79.3228	11
hydrolase	Specific to peri-implantitis group		0.0196509	0.0241338	0	0.00941735	0.0152943	0.000338639	0	0.00982664	0.0444816	0	0.0238505	0.0199126	0.0139089	0.0135189	74.1066	9		alpha/beta hydrolase	Common in two disease groups		0.0153012	0	0.0136312	0.0155994	0.00168313	0.0232868	0.0220295	0.0138456	0.0110744	0	0.0233466	0.00560085	0.0121166	0.00864832	79.3349	10
cyclase	Common in two disease groups		0	0.00349389	0.111969	0	0.00487553	0.0109804	0	0.00616783	0.0118426	0.0042087	0.00654064	0.00636807	0.0138706	0.0311364	74.1205	9		chromosome partitioning protein ParB	Common in two disease groups		0.0275358	0.00684987	0.0253545	0.00315972	0.0102413	0.00385098	0.00513171	0.00871077	0.0217697	0.0124489	0.0203096	0	0.0121136	0.00934399	79.3471	11
CDP-alcohol phosphatidyltransferase	Common in two disease groups		0.00575488	0.00774739	0	0.0259069	0.0094371	0.00829202	0.0378538	0.0223742	0.00449954	0.0339349	0.00475461	0.00584415	0.0138666	0.0127094	74.1343	11		50S ribosomal protein L2l	Common in two disease groups		0	0.00354105	0.0930564	0	0.00265552	0.0286556	0.00390729	0	0	0	0.0134265	0	0.0121035	0.026863	79.3592	6
adenylosuccinate synthetase	Common in two disease groups		0.0168955	0.0126711	0	0.0143577	0.0128467	0.0070879	0.0142676	0.033259	0.00643706	0.0226819	0.0196585	0.00620239	0.0138638	0.00879843	74.1482	11		ribonuclease HII	Common in two disease groups		0.0138157	0.0145551	0.0198877	0.00909311	0.00245814	0.00811616	0.00892816	0.00736713	0.0327651	0	0.0280485	0	0.0120862	0.0104193	79.3713	10
2-C-methyl-D-erythritol 4-phosphate cytidylyltransferase	Common in two disease groups		0.0200721	0.0136628	0	0.0134212	0.00389096	0.0109023	0.00580844	0.0289894	0	0.0357067	0.0184845	0.0151612	0.0138416	0.0109761	74.162	10		RNA polymerase sigma factor rpoD	Common in two disease groups		0.0164785	0.0160546	0.0190701	0.0163148	0.018848	0	0.00536402	0.0117831	0.0116141	0	0.0105034	0.0182471	0.0120231	0.0069117	79.3833	10
pyruvate:ferredoxin (flavodoxin) oxidoreductase	Common in two disease groups		0.022204	0.0183239	0.00286826	0.0060352	0.0258106	0.00688685	0	0.0391768	0.00461563	0.0171299	0.0154543	0.00749293	0.0138332	0.0114229	74.1759	11		endonuclease III	Specific to periodontitis group		0.0294115	0.00920389	0.0191519	0.0167579	0.00456635	0.00210768	0.0141133	0.0170373	0.018941	0	0.00336117	0.00960891	0.0120217	0.00873989	79.3953	11
dihydropyrimidine dehydrogenase subunit A	Specific to peri-implantitis group		0.00519006	0.0193056	0.00670922	0.00441365	0.0226688	0.0274203	0	0.00956117	0.0286198	0.00630974	0.0169624	0.018744	0.0138254	0.00965575	74.1897	11		nickel transporter	Common in two disease groups		0	0.0178197	0.006986	0.0106236	0.00949033	0.00615965	0.019925	0.00866415	0.0247123	0	0.0168066	0.0230377	0.0120187	0.00836539	79.4073	10
membrane proteinl	Common in two disease groups		0.00807426	0.0164032	0.00442001	0.00699902	0.0106514	0.0107453	0.0208488	0.00875935	0.0162835	0.00668489	0.00765309	0.0483198	0.0138202	0.0118871	74.2035	12		DNA polymerase sliding clamp subunit	Common in two disease groups		0.0475953	0.0118519	0.00941075	0.00586508	0.0178915	0	0	0.0157341	0.0249022	0	0.00463961	0.0061608	0.0120043	0.0136408	79.4193	9
fimbrial isopeptide formation D2 domain protein	Common in two disease groups		0.00736655	0.0247092	0	0.0013133	0.0187692	0.0422324	0	0.00469897	0.0156923	0.0215185	0.0259303	0.00338422	0.0138012	0.0132525	74.2173	10		acyl-CoA dehydrogenasel	Common in two disease groups		0	0.00598278	0.0589577	0.00397634	0.0260146	0	0	0.00733924	0.00438943	0	0.019172	0.0180326	0.0119887	0.0171769	79.4313	8
polysaccharide biosynthesis protein	Specific to peri-implantitis group		0.0128017	0.0100276	0.0125733	0.0119883	0.00625889	0.0272657	0.027224	0.00692712	0	0.0100641	0.0185131	0.0218883	0.0137943	0.00840821	74.2311	11		electron transport complex, RnfABCDGE type, A subunit	Common in two disease groups		0	0.0201336	0.0055999	0.0203994	0.0356331	0.0259895	0.00797683	0.00647303	0	0	0.0154351	0.00545486	0.0119246	0.0115412	79.4432	9
hypothetical protein EW35_3259	Common in two disease groups		0	0.0034358	0	0	0.0202097	0	0	0	0.0759891	0	0	0.0658025	0.0137864	0.0273758	74.2449	4		tyrosyl-tRNA synthetase	Common in two disease groups		0	0.0203683	0.0117821	0.00217735	0.0266652	0.0160969	0.00682075	0.0088781	0.0119515	0	0.0157159	0.0224918	0.0119123	0.00877382	79.4551	10
aspartate carbamoyltransferase	Common in two disease groups		0.00956988	0.00832862	0	0.0252954	0.0285664	0.0065666	0	0.0180993	0.0157871	0.0390223	0.00837848	0.00578719	0.0137834	0.0119978	74.2587	10		ribosomal protein L18	Common in two disease groups		0	0.00466293	0.0584934	0.00769201	0.00653377	0.0408001	0	0.0111787	0.00685437	0	0.00619859	0	0.0118678	0.0184143	79.467	8
transcription termination factor Rho	Common in two disease groups		0.0204583	0.0132259	0	0.0275008	0.0175959	0.0180629	0.00689997	0.0123711	0.00708958	0.0108453	0.016877	0.0142513	0.0137648	0.00718879	74.2725	11		peptidase M16	Common in two disease groups		0.00747964	0.0139946	0.0190497	0.00197568	0.0482946	0.00268529	0.0148972	0.00297324	0.0114826	0	0.00394161	0.0155938	0.011864	0.0131094	79.4789	11
hemolysin	Specific to peri-implantitis group		0.0102355	0.0159182	0	0.0191888	0.0294627	0.0155509	0.005974	0.0136489	0	0.0162702	0.0176896	0.021045	0.0137487	0.00858357	74.2862	10		recombinase RecR	Common in two disease groups		0	0.0198805	0.0157114	0	0.0361976	0.0405021	0.00740137	0.00420117	0.00400088	0	0.00370698	0.0105261	0.011844	0.0138904	79.4907	9
NADPH-dependent FMN reductase	Common in two disease groups		0.0159256	0.00500762	0.0177038	0.00233803	0	0.0101123	0.0299908	0.0154683	0	0.00733943	0.00885516	0.051915	0.0137213	0.0147916	74.2999	10		hypothetical protein LI1148	Common in two disease groups		0	0.00662182	0	0	0	0.0825046	0.0153949	0	0.00836255	0.0187053	0	0.0104735	0.0118386	0.0232292	79.5026	6
RNA-dependent RNA polymerase	Common in two disease groups		0	0	0	0.124824	0	0	0.0349893	0	0.0025807	0	0.000512645	0.00163595	0.0137119	0.0363802	74.3136	5		DNA primase	Common in two disease groups		0	0.0128443	0.0251827	0.00737559	0.0140508	0.0317909	0.0189676	0.00743373	0.00268697	0.00267524	0.00755508	0.011301	0.011822	0.00952849	79.5144	11
alpha-amylase	Specific to peri-implantitis group		0.0175151	0.00804024	0.0173111	0.0101464	0.0166153	0.0130579	0.0138486	0.0297827	0.00561108	0.0169016	0.00749644	0.00811554	0.0137035	0.00664143	74.3273	12		Electron transfer flavoprotein beta-subunit	Common in two disease groups		0.0132936	0.0111285	0.0149564	0.0157718	0.0247797	0	0.0353767	0.00475977	0	0	0	0.0217315	0.0118165	0.0115125	79.5262	8
taurine--pyruvate aminotransferase	Common in two disease groups		0.00536976	0.0497153	0	0	0.0511146	0.0170514	0	0.00118125	0	0.0198141	0.00802432	0.0118708	0.0136785	0.0184834	74.341	8		recombinase RecA	Common in two disease groups		0.00788997	0.00602622	0.00778897	0.00550401	0.012762	0.025571	0.0150052	0.0167805	0.0113986	0	0.0181155	0.0145256	0.0117806	0.00685371	79.538	11
queuine tRNA-ribosyltransferase	Common in two disease groups		0.0142755	0.00718817	0	0.0532924	0.0163995	0.00243907	0.00713083	0.0100415	0.00363753	0.0259501	0.0165302	0.00695858	0.0136536	0.0144391	74.3547	11		Lipoprotein	Common in two disease groups		0	0.0132428	0.00697725	0	0.00496563	0.0651355	0.00769743	0.00566385	0	0.0374107	0	0	0.0117578	0.0198249	79.5497	7
lysine 2,3-aminomutase	Common in two disease groups		0.0114059	0.0178898	0	0.00974929	0.0310428	0.0274511	0	0.0155469	0.00977035	0.0267928	0.00785181	0.00629065	0.0136493	0.0103705	74.3683	10		glutamate formiminotransferase	Common in two disease groups		0	0	0.013977	0.0122675	0.0357426	0.00870861	0.00256571	0.0082812	0.0137277	0	0.0251245	0.0204121	0.0117339	0.0111131	79.5615	9
HAD family hydrolase	Common in two disease groups		0.0233222	0.00442949	0.0263147	0.0230312	0.0116388	0.00939472	0.0228279	0.0172031	0.00670527	0.00236228	0.013113	0.00344319	0.0136488	0.00866598	74.382	12		iron ABC transporter ATP-binding protein	Common in two disease groups		0	0	0.0144842	0.00736022	0.0220508	0.0231688	0.0178138	0.00879319	0.0131508	0	0.00508409	0.0288716	0.0117315	0.009828	79.5732	9
HBB_PROLO RecName: Full=Hemoglobin subunit beta; AltName: Full=Beta-globin; AltName: Full=Hemoglobin beta chain	Common in two disease groups		0	0.012621	0.0460065	0	0	0	0.0999698	0	0	0	0.00498929	0	0.0136322	0.0302485	74.3956	4		single-strand binding family protein	Common in two disease groups		0.0213775	0.0146804	0.0236209	0.00586508	0.019375	0.00241265	0.0208591	0.00992204	0.00522641	0	0.0167666	0	0.0116755	0.00880212	79.5849	10
glycosyltransferase, group 2 family protein	Common in two disease groups		0.0113819	0.00812927	0	0.00563435	0.0175491	0.0218172	0.0324525	0.0173485	0	0.0158744	0.010398	0.0227107	0.013608	0.0096259	74.4092	10		DNA mismatch repair protein MutS	Common in two disease groups		0.00360158	0.0166143	0.0184665	0.0138317	0.0265362	0.00970741	0.00532726	0.0108511	0.0162591	0	0.0126689	0.00598125	0.0116538	0.00736559	79.5965	11
alkaline shock protein 23	Common in two disease groups		0	0	0	0	0	0.00438847	0.146043	0.00823536	0	0	0.0044992	0	0.0135971	0.0417973	74.4228	4		sodium:glutamate symporter	Common in two disease groups		0	0.00374237	0.0292763	0.0345964	0.00368223	0.00838792	0.005617	0.0198749	0.00399138	0	0.00915357	0.0214667	0.0116491	0.0117188	79.6082	10
alanine glycine permease	Specific to peri-implantitis group		0.0168179	0.0207049	0	0.00228081	0.0146029	0.0156474	0.012254	0.0098058	0.0203947	0.00963362	0.0139968	0.0268463	0.0135821	0.00758492	74.4364	11		50S ribosomal protein L11l	Common in two disease groups		0	0	0.0322942	0	0	0.0494703	0	0.00845353	0	0	0.00957276	0.0397732	0.0116303	0.0181209	79.6198	5
C4-dicarboxylate ABC transporter substrate-binding protein	Common in two disease groups		0.00609325	0.0247343	0	0.0158762	0.0369826	0.00720869	0	0.0154536	0.0166157	0.0115324	0.0178499	0.0105129	0.0135716	0.0103897	74.45	10		LSU ribosomal protein L31P	Common in two disease groups		0	0.0261373	0	0	0.0196018	0	0.0202564	0.0372623	0.0220063	0	0	0.0137811	0.0115871	0.0132434	79.6314	6
hypothetical protein MLP_17290	Common in two disease groups		0.00924898	0.00662584	0.0301917	0.00912294	0	0	0.0393631	0.00236772	0.0366368	0	0.0130965	0.0158632	0.0135431	0.0142819	74.4635	9		cobalt chelatase CbiK	Common in two disease groups		0	0.0262642	0.00928019	0.00854663	0.00628252	0.00158164	0.0115576	0.00928519	0	0	0.0283688	0.0377424	0.0115758	0.0125482	79.643	9
iron ABC transporter substrate-binding protein	Common in two disease groups		0.00849375	0.00755835	0.0203093	0.00827817	0.00768207	0.0123466	0.0157923	0.0569666	0	0	0.00502648	0.0192534	0.0134756	0.0151753	74.477	10		thymidylate synthase	Common in two disease groups		0.0161526	0.0107601	0.022342	0.0170925	0.00734681	0.00465228	0.0201291	0.00968229	0.00315586	0	0.0224269	0.0049874	0.0115607	0.00784259	79.6545	11
Tat pathway signal sequence domain protein	Common in two disease groups		0.00705878	0.00212658	0	0	0	0	0.133025	0.00648844	0	0.00311711	0.00393718	0.00569452	0.013454	0.0377523	74.4904	7		alcohol dehydrogenase, iron-dependent	Common in two disease groups		0	0.0336379	0.010391	0	0.0212437	0.00697231	0.0184881	0.000323839	0.00223561	0.0100024	0.0241378	0.0111659	0.0115499	0.0108413	79.6661	10
CarD family transcriptional regulator	Common in two disease groups		0	0.0270327	0	0.0102692	0.00454715	0.0116476	0.025337	0.0151002	0.00777144	0.0162174	0.0231562	0.0203659	0.0134537	0.00936575	74.5039	10		hypothetical protein J705_1833l	Common in two disease groups		0.0272744	0	0.00300747	0.0161796	0	0.0224601	0	0.00488256	0	0.0645017	0	0	0.0115255	0.0193284	79.6776	6
methyltransferase domain protein	Common in two disease groups		0.00416876	0.022828	0	0.017781	0.0104615	0.0034366	0.0459555	0.0066165	0.0325883	0.00526644	0.00766833	0.00460295	0.0134478	0.0139192	74.5173	11		PTS glucose transporter subunit IIA	Common in two disease groups		0.0365761	0	0.011541	0.0134628	0.00552923	0.00794401	0.0226199	0.00366712	0	0.0216246	0.00955853	0.00576362	0.0115239	0.0107435	79.6891	10
cytochrome oxidase subunit 2	Specific to peri-implantitis group		0	0	0.161296	0	0	0	0	0	0	0	0	0	0.0134414	0.0465622	74.5308	1		hypothetical protein Z341_01550	Common in two disease groups		0	0	0.0136809	0	0	0.0510869	0	0	0	0.0733571	0	0	0.0115104	0.0244734	79.7006	3
5-formyltetrahydrofolate cyclo-ligase	Specific to peri-implantitis group		0.00175268	0.00696234	0.0543623	0	0.017642	0.0240873	0	0.0189248	0	0.0117908	0.0113062	0.0143885	0.0134348	0.0152684	74.5442	9		permease family proteinl	Common in two disease groups		0.033421	0.00466293	0.00491331	0.00660865	0	0.0244638	0.00542088	0.00997158	0.0353338	0.0131718	0	0	0.0114973	0.0126833	79.7121	9
signal peptidase I	Specific to peri-implantitis group		0.0117787	0.0123347	0.013472	0.0146871	0.0259982	0.0235302	0.0100828	0.0101012	0	0.0135122	0.0158316	0.00955211	0.0134067	0.006667	74.5576	11		chaperone protein DnaK	Common in two disease groups		0	0.0158683	0.024494	0.019155	0.0189363	0.00541776	0.00249938	0.00902961	0.00947561	0	0.0327316	0	0.0114673	0.0107768	79.7236	9
3-oxoacid CoA-transferase, A subunit	Common in two disease groups		0	0.0272235	0	0.00423984	0.0188269	0.0439849	0	0.00231606	0.0406213	0.0124684	0.0110496	0	0.0133942	0.0160351	74.571	8		rod shape-determining protein Mbl	Common in two disease groups		0.00453263	0.0172149	0.0324857	0.0166275	0.0101368	0	0.00665506	0.00925355	0.0196801	0.00555181	0.00880776	0.00617894	0.0114271	0.00878178	79.735	11
predicted proteinl	Common in two disease groups		0	0	0	0.0241823	0	0	0.0851914	0	0.0307375	0	0.0206009	0	0.0133927	0.0253327	74.5844	4		exodeoxyribonuclease III	Common in two disease groups		0	0.0261916	0.029215	0.00736022	0.0366064	0.0027482	0.0091039	0.0140266	0.00314344	0	0.0085665	0	0.0114135	0.0125805	79.7464	9
translation initiation factor IF-3	Common in two disease groups		0.0271676	0.00391976	0.0191042	0.0177007	0	0.00262806	0.0332103	0.0171377	0.00697882	0	0.01486	0.0178955	0.0133836	0.0107687	74.5978	10		pyruvate dehydrogenase E1 subunit alpha	Common in two disease groups		0	0	0.0340466	0.0171596	0	0.0463245	0.0119304	0.00246001	0.007584	0	0.007667	0.00966785	0.0114033	0.0147627	79.7579	8
phosphocarrier protein HPr	Common in two disease groups		0.019619	0	0	0.0232222	0	0	0	0.00297962	0	0.042588	0.0208349	0.0507059	0.0133291	0.0181408	74.6111	6		tetrahydrofolate dehydrogenase/cyclohydrolase, NAD(P)-binding domain protein	Common in two disease groups		0	0.00222955	0.00532877	0.0289692	0.0221654	0.00424333	0.0237458	0.0105252	0.0168938	0	0.00509243	0.0176323	0.0114021	0.0100845	79.7693	10
UDP-N-acetylmuramate--alanine ligase	Common in two disease groups		0.00991088	0.00837984	0.00759891	0.014817	0.0094423	0.00964321	0.0248169	0.0295303	0.011896	0.00731673	0.00872166	0.0175806	0.0133045	0.00721027	74.6244	12		signal peptidase I	Common in two disease groups		0	0.00898169	0.0131582	0.0154727	0.0163609	0.0163686	0.00919608	0.0123125	0.0236613	0	0.00280085	0.0184606	0.0113978	0.00747463	79.7807	10
LPXTG-motif cell wall anchor domain proteinl	Common in two disease groups		0.0171574	0.00147833	0.0457746	0	0	0	0.0366142	0	0	0.00933193	0.0115836	0.0376857	0.0133022	0.0171904	74.6377	7		glutaconyl-CoA decarboxylase subunit alpha	Common in two disease groups		0	0.0384253	0.0241528	0	0.0152708	0.00148464	0.00526323	0.00725058	0.00714213	0	0.00906251	0.0286336	0.0113905	0.0126909	79.792	9
FlaG protein	Common in two disease groups		0.00267671	0.0283247	0.0258125	0.0058054	0.0555809	0.00887737	0	0.00202433	0.0104415	0.00573444	0.0139962	0	0.0132728	0.0162519	74.651	10		NAD synthetase	Common in two disease groups		0	0.0379333	0.0179572	0.0103372	0.00960712	0.00764778	0.00561442	0.00765975	0.0148014	0	0.00691402	0.018112	0.011382	0.0102228	79.8034	10
30S ribosomal protein S1l	Common in two disease groups		0.0254613	0.00517673	0	0.0250917	0.00191431	0.00628707	0.0494438	0.0069599	0	0	0.0143437	0.0245705	0.0132708	0.015187	74.6643	9		preprotein translocase subunit SecA	Common in two disease groups		0	0.0104043	0.0323447	0.0126427	0.0158068	0.0126837	0.0103252	0.0132945	0.0138943	0	0.0096702	0.00546528	0.0113776	0.00837407	79.8148	10
Pyruvate formate-lyase 1-activating enzyme	Common in two disease groups		0.0812365	0.00335297	0.0611109	0.00615518	0	0	0	0	0	0.00734974	0	0	0.0132671	0.0275101	74.6775	5		C4-dicarboxylate ABC transporter substrate-binding protein	Common in two disease groups		0	0.0315244	0.0072417	0.00575729	0.0225886	0.0115189	0.00959206	0.0134889	0	0	0.00223734	0.0325215	0.0113726	0.0117043	79.8262	9
MATE efflux family protein	Common in two disease groups		0.0076191	0.0236839	0	0.00903465	0.0544013	0.0189252	0	0.00234189	0.008895	0.00975165	0.011305	0.0132308	0.0132657	0.0147373	74.6908	10		hypothetical protein EIN_293630	Common in two disease groups		0	0.00453512	0	0	0.0238082	0.00594818	0.00527213	0	0.0687314	0	0.020719	0.00717369	0.011349	0.0197938	79.8375	7
30S ribosomal protein S1	Common in two disease groups		0.00228708	0.00954057	0.0224709	0.0174334	0	0.00708632	0.0383715	0.00911229	0	0.0081252	0.0170703	0.027598	0.013258	0.0117571	74.7041	10		ferredoxin-NADP(+) reductase subunit alpha	Common in two disease groups		0	0.0505437	0.0111518	0.00355465	0.0125841	0	0.0130913	0.00101522	0.00290389	0	0.00828573	0.0327527	0.0113236	0.0154731	79.8488	9
4-hydroxybutyrate CoA transferase	Common in two disease groups		0.000822073	0.0339658	0	0	0.0226186	0.033654	0	0.00180943	0.0127087	0.0243261	0.014401	0.0144327	0.0132282	0.0130417	74.7173	9		capsid family proteinl	Common in two disease groups		0.0829946	0.0087127	0.00567623	0	0	0	0	0.00710531	0.00696831	0.0242938	0	0	0.0113126	0.0236447	79.8602	6
Xaa-His dipeptidase	Common in two disease groups		0.0149657	0.0119188	0	0	0.0382003	0.0446286	0	0.00438662	0.00567513	0.00620863	0.0160419	0.0166439	0.0132225	0.0145956	74.7305	9		Dipeptidase	Common in two disease groups		0	0.0097193	0.000970649	0.00517843	0.0109693	0.0119453	0.0141449	0.00726889	0.0230244	0	0.00417305	0.0482866	0.0113067	0.0134272	79.8715	10
Fe-S iron-sulfur cluster assembly protein, NifU family	Common in two disease groups		0.00457341	0.0256599	0	0.00685751	0.0219093	0.0265366	0	0.00353595	0.027539	0.0297205	0.0121767	0	0.0132091	0.012133	74.7437	9		short-chain dehydrogenase	Common in two disease groups		0.0123591	0.0127951	0.0155237	0.00366569	0.0100462	0	0.0063748	0.0120249	0.0196195	0.0142883	0.00622411	0.0225272	0.0112874	0.00649112	79.8828	11
hypothetical protein FSCG_02150	Common in two disease groups		0.0146933	0	0	0	0	0.00494852	0	0	0	0.0319676	0.0312085	0.0756029	0.0132017	0.0230822	74.7569	5		4-hydroxybutyrate dehydrogenase	Common in two disease groups		0	0.00711969	0.0103005	0.0025226	0.00266955	0.0605374	0.00206923	0.0022777	0	0	0.0142085	0.0337253	0.0112859	0.0182292	79.894	9
hypothetical protein CBO05C_0138	Common in two disease groups		0.0119067	0	0	0	0	0.0160404	0	0	0	0.0259047	0.0126448	0.0918969	0.0131995	0.0262581	74.7701	5		LOW QUALITY PROTEIN: hypothetical protein ESAG_07153l	Common in two disease groups		0.0100759	0.00421768	0.00555527	0.0298861	0	0.0276585	0	0.0036076	0.0266316	0	0.0144504	0.0133422	0.0112854	0.0112375	79.9053	9
glucosamine-6-phosphate deaminase	Common in two disease groups		0.00720882	0.0120088	0	0.00387037	0.0218556	0.00909127	0	0.0314333	0	0.0445326	0.0209465	0.00739625	0.0131953	0.0139699	74.7833	9		Cna protein B-type domain proteinl	Common in two disease groups		0	0.0507901	0.0386549	0	0.00850707	0.0130778	0	0.00482054	0	0	0.0193082	0	0.0112632	0.017032	79.9166	6
butyrate kinase	Specific to peri-implantitis group		0.00667704	0.0176698	0	0.0115782	0.0200914	0.037565	0	0.0101049	0.0150785	0.0124218	0.0171087	0.00989831	0.0131828	0.00997576	74.7965	10		flagellar motor switch protein FliM	Common in two disease groups		0	0.0155651	0.00990463	0	0.0210631	0.00761807	0.0135591	0.00677981	0.0391521	0	0.00889881	0.0123697	0.0112425	0.0109554	79.9278	9
hypothetical protein HMPREF0105_4630	Common in two disease groups		0	0.0105016	0	0.0192786	0.0137274	0.00438847	0	0.00500329	0.0774222	0	0.0276755	0	0.0131664	0.0221453	74.8097	7		transcription termination factor NusA	Common in two disease groups		0.00749723	0.0152401	0.0222519	0	0.0309459	0.00481831	0.00205257	0.0141519	0.00951067	0.00456347	0.0110787	0.012342	0.0112044	0.00878454	79.939	11
MerR family transcriptional regulator	Common in two disease groups		0.0167858	0.010074	0.0295325	0.00399127	0.00713265	0.00386124	0.01812	0.0560899	0	0	0.0123644	0	0.0131626	0.0161958	74.8228	9		pilin domain protein	Common in two disease groups		0	0.0161498	0.00992673	0	0.0524834	0	0.0125161	0.0138144	0	0	0.0122966	0.0170302	0.0111848	0.0147753	79.9502	7
50S ribosomal protein L17l	Common in two disease groups		0.00383659	0.00218261	0.0824745	0.0353947	0	0	0.0172888	0	0	0	0.00621513	0.0104511	0.0131536	0.0242053	74.836	7		malate dehydrogenasel	Common in two disease groups		0	0	0	0.0376711	0.00907973	0.0222172	0.00680668	0.0162785	0.00456983	0	0.0172452	0.0201414	0.0111675	0.0118086	79.9614	8
serine acetyltransferase	Common in two disease groups		0.0267611	0.00298794	0.0348602	0	0.00216536	0.0126046	0.005383	0.0041663	0.0204147	0.0111416	0.00783413	0.0293138	0.0131361	0.0118364	74.8491	11		3-ketoacyl-ACP reductase	Common in two disease groups		0.00594727	0.0132679	0.0387017	0.0075375	0.0220848	0.00358883	0.0217022	0.0114563	0.00327929	0	0.00619859	0	0.011147	0.0113898	79.9725	10
hypothetical protein SCC4092_0531	Common in two disease groups		0	0.018349	0	0	0	0	0	0	0	0	0.0120889	0.126905	0.0131119	0.0363377	74.8622	3		Lys-gingipain	Common in two disease groups		0	0.000974854	0.000385006	0.0414314	0.00401949	0.000958594	0	0.000416662	0	0	0.0461868	0.0393048	0.0111398	0.0188869	79.9837	8
cytochrome C biogenesis protein	Common in two disease groups		0.0152008	0.0516666	0	0.00282379	0.00260628	0.0149501	0.0139958	0.00940337	0.00195621	0.0206448	0.0153482	0.00863745	0.0131028	0.0138272	74.8753	11		F0F1 ATP synthase subunit C	Common in two disease groups		0	0	0.027388	0	0.00517251	0.0496442	0.00974368	0.00363091	0.0116141	0.0259807	0	0	0.0110978	0.0156131	79.9948	7
adhesin	Common in two disease groups		0	0	0	0	0	0	0.106661	0	0	0	0	0.0501479	0.0130674	0.0328112	74.8884	2		ribosomal protein S19	Common in two disease groups		0.036366	0	0.0422347	0	0.0106791	0	0	0.0123812	0.0152045	0	0.0162632	0	0.0110941	0.0147473	80.0059	6
LPXTG-motif cell wall anchor domain protein	Common in two disease groups		0.00908618	0.000212417	0.0110296	0.000373778	0.00297795	0.0101202	0.0553568	0.00901722	0.008053	0	0.0259486	0.0244273	0.0130503	0.0158187	74.9015	11		adenylosuccinate lyase	Common in two disease groups		0.00328895	0.0178205	0.0202648	0.00852386	0.0220128	0.0151033	0.00177776	0.0112332	0.00372481	0	0.00842636	0.0209045	0.0110901	0.00797566	80.017	11
REX family transcriptional regulator	Common in two disease groups		0.012692	0.0120174	0	0.00963946	0.0109226	0.0427059	0	0.010549	0	0.0175871	0.00678385	0.0330671	0.012997	0.013054	74.9144	9		thioesterase	Common in two disease groups		0	0.0204368	0.0191243	0.0140063	0.0146746	0.0149819	0.0329382	0.00216198	0	0	0	0.0147514	0.0110896	0.0106636	80.028	8
radical SAM domain protein	Specific to peri-implantitis group		0.000703212	0.0170821	0	0.0144404	0.0259976	0.0255122	0	0.0166476	0.0225871	0.00885403	0.0129557	0.0111062	0.0129905	0.00933925	74.9274	10		CDP-diacylglycerol--glycerol-3-phosphate 3-phosphatidyltransferase	Common in two disease groups		0.0165644	0	0.00921387	0	0.0112029	0.0221945	0.0114319	0.0171768	0.0086211	0	0.024544	0.0119698	0.0110766	0.00826174	80.0391	9
30S ribosomal protein S3	Common in two disease groups		0.0161063	0.0100579	0.0136902	0.00827356	0.022012	0.0378422	0	0.0212747	0.00553769	0.00304159	0.00989508	0.00807582	0.0129839	0.0102942	74.9404	11		hypothetical protein QOE_0008	Common in two disease groups		0.00725641	0.018224	0.0064012	0	0.00455594	0.0039838	0	0.0155888	0	0.00858091	0.0346899	0.0336305	0.011076	0.0122151	80.0502	9
Minor spike proteinl	Common in two disease groups		0	0.00255898	0.133974	0.00837508	0.00846869	0	0	0	0	0	0.00229197	0	0.0129724	0.0382377	74.9534	5		signal peptidase	Common in two disease groups		0	0.00482582	0.0166404	0.0116386	0.0145718	0.0365384	0.0194483	0.00288083	0.00786591	0	0.0104929	0.00800704	0.0110758	0.0101515	80.0613	10
Rrf2 family transcriptional regulator	Common in two disease groups		0.0213645	0.0142007	0	0.0212029	0.00773979	0.0272224	0	0.0130233	0	0.0306061	0.0202473	0	0.0129673	0.0113102	74.9664	8		Elongation factor Tul	Common in two disease groups		0.0522803	0.00856318	0.00129225	0	0.0137176	0.00643315	0	0.00968187	0.00214943	0	0.0387817	0	0.011075	0.0169714	80.0723	8
hypothetical protein L323_03255	Common in two disease groups		0	0.0026889	0.0490066	0	0.015816	0.00337077	0	0.00384309	0.0594694	0	0.021258	0	0.0129544	0.0205822	74.9793	7		hydrolase TatD	Common in two disease groups		0.0362273	0.0202506	0.023515	0	0.00382755	0.00981226	0.00898531	0.00547654	0.0217806	0	0.00296553	0	0.0110701	0.0117154	80.0834	9
recombinase RecR	Common in two disease groups		0.00858163	0.0204474	0	0.0152778	0.00713554	0.0254561	0.00706511	0.018411	0.0201865	0.0110368	0.0127357	0.0089279	0.0129385	0.00723206	74.9923	11		hypothetical protein BACFIN_07992	Common in two disease groups		0	0	0	0	0	0	0.0452792	0.0305408	0.0491901	0	0.0074142	0	0.0110354	0.0190603	80.0945	4
glutamate formiminotransferase	Common in two disease groups		0	0.0111973	0.033263	0.0237421	0.0248197	0.0108179	0.00979694	0.00533735	0	0.0112617	0.0129533	0.0119394	0.0129274	0.00993048	75.0052	10		alkaline-shock protein	Common in two disease groups		0	0.00980952	0.00425426	0	0.0110349	0	0.0452863	0.00419534	0.0247773	0.0138551	0.0112036	0.00775813	0.0110145	0.0129344	80.1055	9
hmuY protein	Common in two disease groups		0.0241464	0.0194609	0	0.0142906	0.0508774	0.0113852	0	0	0.0191297	0.0157601	0	0	0.0129209	0.0150607	75.0181	7		ribosomal protein L23	Common in two disease groups		0	0.0394795	0.0349071	0	0	0.00391215	0	0.0174873	0.0174211	0.0187053	0	0	0.0109927	0.0144649	80.1165	6
single-stranded DNA-binding protein	Common in two disease groups		0.0150116	0.00238643	0	0.0123851	0	0.00992749	0.0561612	0.00485092	0.00917922	0.00478482	0.0117451	0.0282909	0.0128936	0.0156993	75.031	10		twitching motility protein PilT	Common in two disease groups		0.00871599	0.0336237	0.018409	0.00280131	0.019561	0.00245372	0.00998604	0.0155722	0	0	0.0102273	0.0105298	0.01099	0.00977119	80.1275	10
50S ribosomal protein L7ae	Common in two disease groups		0	0.00678774	0	0	0	0	0	0.0185829	0.0166811	0.0595024	0.0326111	0.0204216	0.0128823	0.0183385	75.0439	6		flagellin protein	Common in two disease groups		0.0700484	0	0.00321812	0	0	0.00218196	0.00386795	0.011495	0	0	0.0139527	0.0270535	0.0109848	0.0203326	80.1384	7
ribosomal protein L24	Specific to peri-implantitis group		0.0162875	0.00902568	0	0	0.00713265	0.00228033	0.0139958	0.0638218	0	0.0218173	0.00359522	0.0166046	0.0128801	0.017699	75.0568	9		ribosomal protein S21	Common in two disease groups		0	0.0441424	0	0.0312808	0.0165524	0	0	0.00471981	0	0	0	0.0349118	0.0109673	0.016511	80.1494	5
dihydroxyacetone kinase	Specific to peri-implantitis group		0.0100339	0.00433875	0.0175207	0.00551314	0.00921029	0.0064381	0.044016	0.0133098	0	0.0167395	0.0125924	0.0148346	0.0128789	0.0111443	75.0696	11		hypothetical protein Q605_AUC01088G0001	Common in two disease groups		0	0.00630606	0.0182738	0	0	0.0454917	0	0	0.0159283	0.0356292	0	0.0099748	0.010967	0.0154406	80.1604	6
chromosome partitioning protein ParB	Common in two disease groups		0.0239152	0.00934946	0.0237296	0	0.00993862	0.012224	0	0.0207271	0.00479977	0.0372931	0.00942815	0.00306329	0.0128724	0.0113777	75.0825	10		DNA-binding protein	Common in two disease groups		0	0	0.00709905	0.0117303	0.0523684	0.00638597	0	0.0185171	0.0132274	0	0.00945299	0.0128113	0.010966	0.0144584	80.1713	8
ribonuclease J	Common in two disease groups		0.00886179	0.0152277	0.0061036	0.0181151	0.00517679	0.0246092	0.0130562	0.00576822	0.00725904	0.0111404	0.0184351	0.0206451	0.0128665	0.00652464	75.0954	12		hypothetical protein NMW_2161	Common in two disease groups		0	0	0	0	0	0.0895338	0.015871	0.00875864	0.0172422	0	0	0	0.0109505	0.0255898	80.1823	4
HPr kinase	Common in two disease groups		0.0139846	0.00911711	0	0.0336849	0.0016725	0	0	0.0351626	0.00865748	0.0230376	0.0234061	0.00553485	0.0128548	0.0129817	75.1082	9		single-stranded DNA-binding protein	Common in two disease groups		0.0202818	0.0130682	0.0368154	0	0.0132418	0.0110636	0.00874697	0.0072152	0	0	0.0140394	0.00689032	0.0109469	0.010315	80.1932	9
glutamyl-tRNA synthetase	Common in two disease groups		0.0160695	0.0112616	0	0.0122218	0.0185695	0.0167248	0.00915217	0.0170008	0.00275817	0.0193002	0.0257578	0.00529536	0.0128426	0.00753277	75.1211	11		hypothetical protein MHA_1476	Common in two disease groups		0	0	0	0	0	0.0143553	0	0	0.110576	0	0.00624988	0	0.0109317	0.0316774	80.2042	3
short-chain dehydrogenase	Common in two disease groups		0.00523306	0.00798181	0.00541025	0.0241423	0.00931648	0.00733936	0.0282391	0.0159587	0.00540692	0.0120937	0.00764456	0.0250699	0.0128197	0.00845474	75.1339	12		peptide chain release factor 1	Common in two disease groups		0	0.00556427	0.024796	0.0052426	0.0137226	0.00288015	0.0173219	0.012765	0.0183005	0	0.0188903	0.0115735	0.0109214	0.00813108	80.2151	10
ribosomal protein S8	Common in two disease groups		0	0.0153442	0	0	0.024616	0.0297289	0	0.0199383	0.0308523	0.0112968	0.0220571	0	0.0128195	0.0124924	75.1467	7		universal stress family protein	Common in two disease groups		0	0.01103	0.00136275	0.0309647	0.00649755	0.00895329	0.0206587	0.00570215	0.0117777	0	0.0186696	0.0153825	0.0109166	0.00933145	80.226	10
DNA mismatch repair protein MutS	Common in two disease groups		0.00670558	0.0147685	0.00779145	0.00344952	0.0174435	0.0116924	0.0249611	0.00926185	0.0126299	0.0110347	0.0161907	0.0177403	0.0128058	0.00584482	75.1595	12		phosphate butyryltransferase	Common in two disease groups		0	0.0327015	0.00517193	0.0060842	0.00968951	0.00280151	0	0.00369043	0.0135933	0	0.0148628	0.0423172	0.0109094	0.0135404	80.2369	9
phosphate acyltransferase	Common in two disease groups		0.00822786	0.00947767	0	0.0121119	0.0101747	0.0108343	0.00882616	0.0269136	0.0173977	0.0292087	0.00424684	0.0160955	0.0127929	0.00850881	75.1723	11		r-phenyllactate dehydratase activator	Specific to periodontitis group		0	0.0124935	0.0105316	0.0289861	0.0246208	0	0.0267477	0.00213742	0.0193719	0	0.00570748	0	0.010883	0.0113616	80.2478	8
dihydropteroate synthase	Common in two disease groups		0.00635689	0.0141031	0	0.00596014	0.0305609	0.00496473	0.00924264	0.0205426	0.00956486	0.0232729	0.016941	0.0118343	0.0127787	0.00874644	75.1851	11		acetyl-CoA hydrolase	Common in two disease groups		0.02549	0.00529194	0.017138	0.00547606	0.00912817	0.00771332	0.0122976	0.00393768	0.00659437	0.00377035	0.0105668	0.0230513	0.0108713	0.00734536	80.2587	12
glycine cleavage system H protein	Common in two disease groups		0	0.0134442	0	0	0.0483617	0.017	0	0	0.0396458	0.0113591	0.016404	0.00699469	0.0127675	0.0161565	75.1979	7		hypothetical protein T235_07770	Common in two disease groups		0.117575	0	0	0	0	0	0.00520092	0.00765392	0	0	0	0	0.0108692	0.0336991	80.2695	3
cell division protein SepF	Common in two disease groups		0.00838803	0.00730847	0	0.00992002	0.00481839	0.0171356	0.0326292	0.0217056	0.0165797	0	0.0246728	0.0100375	0.0127663	0.0100158	75.2106	10		CAAX amino terminal protease family protein	Common in two disease groups		0.0126556	0.00720991	0.00341458	0.0179847	0.02705	0	0.0192439	0.00332081	0.0176914	0.0131261	0	0.00865586	0.0108627	0.00855212	80.2804	10
2-C-methyl-D-erythritol 2,4-cyclodiphosphate synthase	Common in two disease groups		0.0145874	0.0182961	0.0425341	0	0.010791	0.0140837	0	0.00163687	0	0.0273607	0.0123309	0.0112446	0.0127388	0.0126273	75.2234	9		ABC transporter, ATP-binding proteinl	Common in two disease groups		0	0.00279425	0.0140759	0.00586508	0.00273655	0.0622265	0.0129914	0.00358471	0.00737877	0	0.016877	0.00155607	0.0108405	0.017144	80.2912	10
peptidyl-prolyl cis-trans isomerase, FKBP-type	Common in two disease groups		0.00696734	0.00606283	0.0384204	0.0225962	0.013578	0.0337319	0.0188403	0	0.00493855	0	0.00124717	0.0064138	0.012733	0.0130408	75.2361	10		cell division protein FtsE	Common in two disease groups		0	0.0221744	0.0106021	0.0190005	0.00201042	0.0401989	0.0301936	0.00247333	0	0	0.0032738	0	0.0108272	0.0138395	80.3021	8
ferritin-like protein	Common in two disease groups		0.0283476	0.0114104	0.0466411	0	0.0295059	0.00270457	0	0.00956834	0	0	0.0196274	0.00496279	0.0127307	0.0152067	75.2488	8		flagellar basal body rod protein FlgG	Common in two disease groups		0	0.00989472	0.0164193	0.00336347	0.0111816	0.00163844	0.00874726	0.00534334	0.027855	0	0.00572908	0.039673	0.0108204	0.01202	80.3129	10
dephospho-CoA kinase	Specific to peri-implantitis group		0.0239286	0.00975299	0	0.005435	0.0164301	0.0312388	0	0.00342047	0	0.0183849	0.00931477	0.0347452	0.0127209	0.0122285	75.2615	9		peptide-binding protein	Common in two disease groups		0	0.0404126	0.0251814	0	0	0.0130385	0.00117876	0.0155821	0	0	0.00382871	0.0303583	0.0107984	0.0142015	80.3237	7
carboxysome shell protein	Specific to peri-implantitis group		0.0366945	0.00191279	0	0	0.00395386	0.00505626	0.0625342	0.0141356	0.0282022	0	0	0	0.0127074	0.0199073	75.2743	7		HrcA family transcriptional regulator	Common in two disease groups		0	0.0114986	0.0500228	0.0110269	0.00870128	0.0175483	0.00446236	0.00493334	0.00437847	0	0.0108787	0.00603657	0.0107906	0.0133509	80.3345	10
4-phosphoerythronate dehydrogenase	Common in two disease groups		0.0126942	0.017091	0	0	0.0259532	0.0303087	0	0.0131097	0.0107912	0.0306969	0.0115232	0	0.0126807	0.0115964	75.2869	8		aspartate carbamoyltransferase	Common in two disease groups		0	0	0.0361539	0.00605433	0.0208417	0.00424333	0.0181719	0.00266147	0.0104324	0.00609174	0.0180448	0.00675702	0.0107877	0.0106778	80.3453	10
preprotein translocase subunit SecD	Specific to peri-implantitis group		0.0126933	0.0167703	0.015913	0.00617579	0.0180991	0.0147052	0.00566293	0.0101611	0.0119441	0.016789	0.0136092	0.00962512	0.012679	0.00411385	75.2996	12		signal peptide protein	Common in two disease groups		0	0.00722578	0.0141384	0.00404495	0.00889956	0.0113153	0.0294605	0.0150256	0.0119406	0.00613445	0.021255	0	0.0107867	0.00855544	80.3561	10
glycerol-3-phosphate dehydrogenase	Common in two disease groups		0.0286957	0.0095825	0.00599547	0.0178586	0.00975106	0.00741764	0.0172132	0.00775847	0.00823981	0.0123153	0.0196042	0.00764618	0.0126732	0.00682092	75.3123	12		deoxyribose-phosphate aldolase	Common in two disease groups		0.0105957	0.026778	0.0179989	0.0125935	0.0147919	0.00751933	0.0141891	0.00445258	0	0.0169269	0	0.00356236	0.010784	0.00804562	80.3668	10
adenine phosphoribosyltransferase	Common in two disease groups		0.0206754	0.0021448	0	0.0103735	0.00408718	0.00777862	0.0323322	0.0262696	0.00743385	0.00861343	0.0167844	0.0154661	0.0126632	0.00990145	75.325	11		ribosomal protein L17	Common in two disease groups		0	0	0.00268712	0.00823184	0.0435589	0.0346466	0.0146618	0.00897592	0	0	0.00663374	0.0099748	0.0107809	0.0141968	80.3776	8
cell surface protein	Common in two disease groups		0.00765872	0.0158512	0	0.0216662	0.0292526	0.00308096	0.00174612	0.00437772	0.00957019	0.0183007	0.0075135	0.032887	0.0126587	0.010906	75.3376	11		hypoxanthine phosphoribosyltransferase	Common in two disease groups		0	0.00367888	0.0220671	0.0312827	0.0193129	0.00236022	0.0257301	0.00307814	0.01357	0	0.00819786	0	0.0107732	0.0112322	80.3884	9
flagellar motor protein MotB	Common in two disease groups		0.000940933	0.00836849	0	0.0117286	0.0105642	0.00652884	0	0.0212194	0.0260952	0.0419347	0.022179	0.00222084	0.0126484	0.0128965	75.3503	10		glycerol-3-phosphate dehydrogenase	Common in two disease groups		0	0.00519003	0.0228171	0.00560248	0.0208105	0.0192741	0.0060618	0.00969019	0.0111868	0.00563417	0.00451494	0.0181555	0.0107448	0.0076017	80.3991	11
response regulator receiver domain protein	Specific to peri-implantitis group		0.00799634	0.0106384	0	0.0137593	0.00939843	0.023597	0.0353763	0.0104518	0.0124912	0.0206882	0.00333432	0.00384555	0.0126314	0.00985171	75.3629	11		50S ribosomal protein L13l	Common in two disease groups		0	0	0	0.0167576	0.00886742	0.0520061	0.0137454	0.0279517	0	0	0	0.0095214	0.0107375	0.0157868	80.4099	6
integration host factor	Common in two disease groups		0.00734664	0.00609652	0	0	0	0	0.0309381	0.0138588	0.0151973	0.0437613	0.0342966	0	0.0126246	0.0155214	75.3755	7		methyl-accepting chemotaxis protein	Common in two disease groups		0.00221234	0.0129546	0.016373	0	0.00667003	0.00209283	0.0161799	0.00338491	0.0139388	0	0.0157549	0.0390912	0.010721	0.0110957	80.4206	10
deoxyuridine 5'-triphosphate nucleotidohydrolase	Specific to peri-implantitis group		0.032666	0.00887857	0	0	0.0147062	0.00791344	0.00992922	0.0277734	0.0195394	0.00932904	0.00246082	0.0182554	0.012621	0.0104072	75.3881	10		DNA repair protein RecO	Common in two disease groups		0	0.0130448	0.0207849	0	0.00394253	0.0102326	0.0124909	0.00687471	0.01328	0.022372	0.00906325	0.0165282	0.0107178	0.00725785	80.4313	10
glycine reductase complex selenoprotein A	Common in two disease groups		0	0.0250233	0	0	0.083397	0	0	0	0.0172055	0.0141741	0.0115311	0	0.0126109	0.0239369	75.4007	5		peptide transporter	Common in two disease groups		0	0.0151633	0.00782609	0.00426659	0.0409265	0.00130638	0.00912802	0.00609258	0.0130814	0.011427	0.00801305	0.0111795	0.0107009	0.0105455	80.442	11
F0F1 ATP synthase subunit B	Common in two disease groups		0.00837076	0.00914942	0.0409875	0.00619271	0.00219133	0.00140951	0.0441492	0.00139571	0	0	0.00407434	0.0334005	0.0126101	0.0166625	75.4134	10		4-phosphoerythronate dehydrogenase	Common in two disease groups		0.00941599	0.0274847	0.0139386	0.00985458	0.0227367	0	0.00867432	0.0119271	0.0110028	0	0.00716436	0.00533017	0.0106274	0.00806459	80.4526	10
pyruvate, phosphate dikinase	Specific to peri-implantitis group		0.0161196	0.00935874	0.0075733	0.0214213	0.0268754	0.0177223	0.00162194	0.0177579	0	0.0156706	0.0102169	0.0069634	0.0126085	0.00802701	75.426	11		seryl-tRNA synthetase	Specific to periodontitis group		0	0.00310834	0.0139132	0.0176233	0.0187253	0.0141849	0.00545045	0.00864875	0.0166521	0.00442315	0.0123405	0.0122939	0.0106137	0.00616931	80.4633	11
transporter, major facilitator family protein	Common in two disease groups		0.00706723	0.0053888	0.00797499	0.0163921	0.0233209	0.00480243	0.0101737	0.0155326	0.0067373	0.0287345	0.0144199	0.0107375	0.0126068	0.0074473	75.4386	12		GTPase	Common in two disease groups		0	0.00696348	0.0329887	0	0.0124813	0.0242873	0.0127663	0.00950663	0	0	0.00860307	0.0197515	0.0106124	0.0106533	80.4739	8
1-deoxy-D-xylulose-5-phosphate synthase	Common in two disease groups		0.0157765	0.0117648	0	0.0151526	0.0164266	0.00994607	0.0168369	0.0136311	0.0109353	0.0218078	0.0147289	0.00416047	0.0125973	0.00587814	75.4512	11		polysaccharide biosynthesis protein	Common in two disease groups		0.0121007	0.0133873	0.0202885	0.00736613	0.0170725	0.00401351	0.00473286	0.0155131	0.00565732	0	0.0138631	0.0133132	0.010609	0.0061273	80.4845	11
DNA helicase	Common in two disease groups		0.00817867	0.00701218	0.0991031	0	0.00684409	0.000970449	0.0112358	0.00629395	0	0	0.00875702	0.0027584	0.0125961	0.027521	75.4638	9		enoyl-ACP reductase	Common in two disease groups		0.0117177	0.00463035	0.00454916	0	0.0294986	0.00660443	0.0172071	0.00792157	0.0058275	0	0.00264427	0.0366207	0.0106018	0.0116202	80.4951	10
aspartate kinase	Common in two disease groups		0.0212686	0.0157433	0	0.019294	0.0168	0.007148	0.00338598	0.0125006	0.00163862	0.0192478	0.0144174	0.0195956	0.0125867	0.0076125	75.4764	11		50S ribosomal protein L31	Common in two disease groups		0	0	0.00252778	0.0132172	0.0121114	0.0114114	0.0114887	0.0513559	0.024962	0	0	0	0.0105895	0.0150902	80.5057	7
hypothetical protein Q621_VSBC00401G0001l	Common in two disease groups		0.0222769	0.0159595	0	0	0.0156464	0.0050019	0	0.0114056	0.0441227	0	0.00788595	0.0286559	0.0125796	0.013758	75.4889	8		hypothetical protein B460_00403	Common in two disease groups		0	0.0107668	0.00425426	0	0.00807429	0.0247129	0	0.00460492	0.0203959	0.0456255	0	0.00851531	0.0105792	0.0136792	80.5162	8
chemotaxis protein CheY	Common in two disease groups		0.00462449	0.00589166	0	0.0168889	0	0.00394526	0	0.0275624	0.0349595	0.0410078	0.00837116	0.00734169	0.0125494	0.0143163	75.5015	9		SipW-cognate class signal peptide	Common in two disease groups		0.0440875	0.0102865	0.00414038	0	0.00296471	0.00524736	0.0151111	0.00789243	0	0.00565248	0.0281204	0.00316428	0.0105556	0.0131055	80.5268	10
ribonuclease P protein component	Common in two disease groups		0.00884151	0.0119961	0	0.0139968	0.0209905	0.00726878	0	0.0369955	0.0227966	0.0159632	0.00426391	0.00746485	0.0125481	0.0106132	75.514	10		REX family transcriptional regulator	Common in two disease groups		0.0290261	0.00303733	0.0128132	0.0129141	0.0281306	0	0.010283	0.00521431	0.00768917	0	0.0175414	0	0.0105541	0.0101673	80.5374	9
UDP-N-acetylglucosamine acyltransferase	Common in two disease groups		0.0193758	0.00637527	0	0.0463207	0.00273498	0.00533381	0	0.0227705	0.00504664	0.0192082	0.00963662	0.0137206	0.0125436	0.0131548	75.5266	10		translation elongation factor Tul	Specific to periodontitis group		0.0217878	0	0.0170041	0.0100948	0.00124129	0.00554621	0.0215207	0.0186195	0	0	0.0157272	0.0149404	0.0105402	0.00876614	80.5479	9
dihydroorotase	Common in two disease groups		0.0200137	0.00625738	0.00749789	0.00937089	0.0127977	0.00982845	0.0257369	0.0206802	0.00388572	0.023641	0.00347148	0.00721092	0.0125327	0.00790511	75.5391	12		formate C-acetyltransferase	Common in two disease groups		0.0400414	0.00577394	0.0253115	0.00756796	0.00393348	0.0172853	0.0102832	0.00657959	0.006831	0.00247086	0	0	0.0105065	0.0117783	80.5584	10
6-phosphogluconate dehydrogenase	Common in two disease groups		0.00641172	0.00505231	0.0139301	0.0107829	0.0015034	0.0125982	0.0221051	0.00775369	0	0.00790771	0.0215	0.040836	0.0125318	0.0112594	75.5516	11		F0F1 ATP synthase subunit B	Common in two disease groups		0.0252433	0	0.0180077	0	0	0.0623104	0.00490285	0.00356264	0	0	0.0120253	0	0.0105044	0.0183435	80.5689	6
YqeY-like protein	Common in two disease groups		0.00681505	0.0253519	0	0	0.0170003	0.0402429	0	0	0.00905779	0.0105808	0.0224722	0.0187676	0.0125241	0.012673	75.5642	8		ribosomal protein L24	Common in two disease groups		0.0155088	0.012983	0.0204671	0	0.0140218	0	0.00726181	0.0132836	0.00788928	0	0.0271333	0.00722312	0.010481	0.00845415	80.5794	9
A Chain A, Crystal Structure Of Oxy-Human Hemoglobin Bassett At 2.15 Angstrom	Specific to peri-implantitis group		0	0	0.142879	0.0071956	0	0	0	0	0	0	0	0	0.0125062	0.0411088	75.5767	2		DNA polymerase III subunit alpha	Common in two disease groups		0.00260752	0.00591679	0.0196804	0.00156138	0.0120612	0.0358097	0.0117971	0.00633026	0.00318946	0.00296503	0.01865	0.00518327	0.0104793	0.0100655	80.5899	12
PTS mannose transporter subunit IID	Common in two disease groups		0.00814806	0.00244108	0.0556163	0	0	0.00994607	0	0.0411635	0	0.00512778	0.0273341	0	0.0124814	0.0187396	75.5892	7		major spike protein Gl	Common in two disease groups		0.0425913	0	0	0.0344881	0	0	0	0.00341196	0	0.0448446	0	0	0.0104447	0.0183824	80.6003	4
immunoglobulin lambda light chain VLJ region	Common in two disease groups		0.00126484	0.00276418	0.0996907	0	0.00268477	0.00167323	0.0355568	0	0	0.00280305	0	0.00326587	0.0124753	0.0291901	75.6016	8		hypothetical protein ESAG_07154	Common in two disease groups		0	0.0135135	0.00711948	0	0	0.0265864	0	0.00577957	0.0341316	0.0381763	0	0	0.0104422	0.0144205	80.6108	6
exonuclease	Common in two disease groups		0.00374965	0.0037314	0.0306015	0.00784471	0.0281151	0.00470734	0	0.00645284	0.0124351	0.022854	0.0152897	0.0137475	0.0124607	0.0100756	75.6141	11		LacI family transcriptional regulator	Common in two disease groups		0.0126893	0.0120666	0.0179213	0.00548789	0.00628886	0.0186135	0.0185409	0.0107479	0.00752703	0	0.00674541	0.00859556	0.0104354	0.00581915	80.6212	11
cobalt ABC transporter ATP-binding protein	Specific to peri-implantitis group		0.010852	0.00932609	0.0355118	0	0	0.00478543	0.0104968	0.0064346	0.0154695	0.0214995	0.0205046	0.0142297	0.0124258	0.0100542	75.6265	10		sensor histidine kinase	Common in two disease groups		0	0.0104369	0.0124278	0.00865782	0.0172165	0.029823	0.0062921	0.0181454	0.0060948	0	0.0157191	0	0.0104011	0.00893939	80.6316	9
hypothetical protein MHA_2707	Common in two disease groups		0	0	0.0805111	0	0.0173223	0	0	0	0	0	0.00873081	0.0423019	0.0124055	0.0248651	75.6389	4		transcriptional regulator	Common in two disease groups		0	0.00774453	0.0150269	0.0164635	0.0102404	0.00878551	0.0202564	0	0.0112409	0	0.00442241	0.0306244	0.0104004	0.00921931	80.642	9
methyl-accepting chemotaxis protein	Specific to peri-implantitis group		0	0.0127825	0	0.0102064	0.0119459	0.00357854	0	0.0304569	0.0176606	0.031604	0.0241924	0.00619036	0.0123848	0.011459	75.6513	9		glycine dehydrogenase subunit 2	Common in two disease groups		0	0.0110191	0.00797918	0.00392696	0.0129937	0.0137952	0.0112231	0.00416245	0.00353564	0	0.00633186	0.0497684	0.0103946	0.0132659	80.6524	10
ribosomal protein S2	Common in two disease groups		0.0117792	0.0203312	0.0497275	0.0114428	0.00445538	0.00183138	0.00532454	0.00210052	0.00528149	0.0145489	0.00283143	0.0187753	0.0123691	0.0134028	75.6637	12		phosphate starvation protein PhoH	Common in two disease groups		0	0.0121259	0.010278	0.0268477	0.00531963	0.00757351	0.010714	0.00261277	0.010065	0	0.00689046	0.0322127	0.0103866	0.00987468	80.6628	10
formate C-acetyltransferase	Specific to peri-implantitis group		0.0107527	0.0175853	0.00620461	0.00281241	0.00720248	0.00875974	0.0218768	0.00958505	0.0128127	0.0292521	0.00446994	0.017019	0.0123611	0.00778267	75.676	12		hypothetical protein L323_03255	Common in two disease groups		0.0229264	0	0.00252778	0	0	0.00629334	0.0111556	0	0.0121195	0.0542186	0	0.0151789	0.0103684	0.0157335	80.6731	7
sodium:alanine symporter	Common in two disease groups		0.00954096	0.0242751	0	0	0.0194785	0.00911084	0.0123235	0.0152992	0.0143019	0.0270908	0.00386891	0.0129668	0.0123547	0.00862637	75.6884	10		butyrate kinase	Common in two disease groups		0	0.0099131	0.0217868	0.0235134	0.0136814	0.00597527	0.00431218	0	0.0363453	0	0.00593917	0.00293395	0.0103667	0.0114516	80.6835	9
hypothetical protein BN871_CX_00070	Common in two disease groups		0	0.00818495	0	0	0.00534935	0.00342039	0	0	0.0804593	0	0.0377486	0.0130639	0.0123522	0.0240184	75.7007	6		glycosyltransferase, group 2 family protein	Common in two disease groups		0.0123957	0.00509564	0.0185441	0	0.0263587	0.0184964	0.0101259	0.0123242	0.00173824	0	0.00537124	0.0136401	0.0103409	0.00825473	80.6938	10
heavy metal translocating P-type ATPase	Specific to peri-implantitis group		0.00792123	0.0159169	0.00480984	0.00669385	0.0139438	0.0318752	0	0.00335666	0.0214235	0.0198376	0.0145918	0.00747488	0.0123204	0.0090731	75.7131	11		flavin reductase	Common in two disease groups		0	0.0130381	0.0176694	0.0307911	0.00577595	0.011393	0.0163396	0.0124682	0.00904032	0	0.0074142	0	0.0103275	0.00890713	80.7042	9
ATP synthase subunit B	Common in two disease groups		0.00697185	0.0201714	0	0.00444257	0.00905562	0.0213111	0	0.00661737	0.0328271	0.0274845	0.0146125	0.00401966	0.0122928	0.0108901	75.7254	10		superoxide reductase	Common in two disease groups		0	0.0261924	0.00818816	0.0224634	0.0121114	0	0	0.0218512	0.0270326	0	0.00595463	0	0.0103162	0.0111641	80.7145	7
PTS mannose transporter subunit IIAB	Common in two disease groups		0.0104445	0.000558885	0.0203093	0.0123479	0	0.00141821	0.0365404	0.0382651	0	0.0180477	0.00110148	0.00805938	0.0122577	0.0137001	75.7376	10		ATP-dependent Clp protease ATP-binding protein	Common in two disease groups		0.00366166	0.0133088	0.0436529	0.00220988	0.00352832	0.00882221	0.00582002	0.00563721	0.0153908	0	0.00893244	0.0123347	0.0102749	0.0115162	80.7248	11
aspartate-semialdehyde dehydrogenase	Common in two disease groups		0.0140817	0.00513652	0.0288889	0.0115207	0.0146422	0.00864252	0.00742185	0.00388151	0.00372693	0.0153854	0.0130721	0.0204926	0.0122411	0.00735163	75.7499	12		iron permease	Common in two disease groups		0	0.0176944	0.030023	0.0167629	0.00358988	0.0182614	0.00772643	0.00449087	0.0179769	0	0.00175065	0.00484866	0.0102604	0.00957328	80.735	10
Dipeptidase	Common in two disease groups		0	0.0217886	0.0185906	0	0.0320499	0.0111393	0	0.000971355	0.0502462	0.00137594	0.00742268	0.00329636	0.0122401	0.015861	75.7621	9		plasmid stabilization system	Common in two disease groups		0	0	0.018122	0	0.0346449	0	0	0	0	0	0.0703479	0	0.0102596	0.0217724	80.7453	3
hypothetical protein G961_04162	Common in two disease groups		0	0.00452504	0	0	0.0177448	0	0	0.00646782	0.0333609	0.018323	0.0447195	0.0216668	0.012234	0.0150729	75.7743	7		RNA polymerase alpha subunit	Common in two disease groups		0.0112195	0	0.0394938	0	0.00299142	0.0356812	0.0150213	0.00200838	0	0	0.00976027	0.00693611	0.0102593	0.0137435	80.7555	8
endonuclease III	Common in two disease groups		0.00802375	0.0134535	0	0	0.0249888	0.0192305	0	0.0225515	0.00621689	0.0141411	0.0102169	0.0279743	0.0122331	0.00989941	75.7866	9		UDP-3-O-(3-hydroxymyristoyl) glucosamine N-acyltransferase	Common in two disease groups		0.0109098	0.0029822	0.0220259	0.0126166	0.0115705	0.00379768	0.0218374	0.0107437	0.010306	0	0.00430902	0.0119525	0.0102543	0.00686675	80.7658	11
calcium-binding protein	Common in two disease groups		0.00160227	0.00239537	0.0948979	0.00273919	0	0.000958193	0.0120457	0.0055377	0	0	0.00523495	0.0211449	0.012213	0.0267696	75.7988	9		transporter, major facilitator family protein	Common in two disease groups		0.00349998	0.00820398	0.0104131	0.0180701	0.0235733	0.01363	0.00993923	0.011997	0.0114687	0	0.0051749	0.00703314	0.0102503	0.00636514	80.776	11
3-ketoacyl-ACP reductase	Common in two disease groups		0.0296341	0.0131912	0	0	0.0322629	0.0168628	0.00599833	0.0202641	0	0.00921225	0.00740073	0.0116723	0.0122082	0.0109189	75.811	9		electron transfer flavoprotein FAD-binding domain protein	Common in two disease groups		0	0.0133581	0.00102613	0.0311044	0.0150436	0.0013658	0.0344268	0.00341529	0.0100635	0	0.00676823	0.0063739	0.0102455	0.0116778	80.7863	10
beta-aspartate methyltransferase	Common in two disease groups		0.0167714	0.047177	0	0.00583862	0.00311819	0.0279102	0	0.00378818	0.00781548	0.0171711	0.00419076	0.0126904	0.0122059	0.0137867	75.8232	10		bacterial flagellin	Common in two disease groups		0.0499932	0.0131033	0.00724212	0	0.00440066	0	0.0188596	0.018187	0	0.00422182	0.00506568	0.00183763	0.0102426	0.0141974	80.7965	9
4-hydroxy-3-methylbut-2-en-1-yl diphosphate synthase	Common in two disease groups		0.00580596	0.0167225	0	0.00846645	0.0153607	0.0240234	0.00759509	0.0228287	0.00228713	0.00245514	0.0241175	0.0168051	0.0122056	0.00886533	75.8354	11		phosphoribosylaminoimidazole carboxylase	Specific to periodontitis group		0.0187211	0.015672	0.0143441	0.0055528	0.00587645	0.0115573	0.00910936	0.0016758	0.0098963	0.00969127	0.00211242	0.0185921	0.0102334	0.00581442	80.8068	12
hypothetical protein BACCAC_03607	Common in two disease groups		0	0	0	0	0.0213985	0.109452	0	0.0155988	0	0	0	0	0.0122041	0.0314695	75.8476	3		Holliday junction DNA helicase RuvB	Common in two disease groups		0	0.009665	0.0156931	0.0184577	0.0143437	0.0241291	0.0180697	0.00825914	0.00741602	0	0.00673387	0	0.0102306	0.00801937	80.817	9
PF12672 family protein	Common in two disease groups		0.0202867	0.0464063	0	0.0111063	0.0272661	0.0136814	0	0.00689326	0.0146288	0	0.00588292	0	0.0121793	0.0139322	75.8598	8		tRNA delta(2)-isopentenylpyrophosphate transferase	Common in two disease groups		0.0156993	0.0103734	0.00951336	0.00588356	0.0229028	0.00147241	0.00476617	0.00628656	0.015978	0.00621376	0.00969303	0.0138278	0.0102175	0.00598816	80.8272	12
galactokinase	Specific to peri-implantitis group		0.021587	0.0086359	0	0.0052738	0.0271651	0.00421945	0.00704378	0.00943419	0.00719899	0.0418666	0.0132654	0	0.0121409	0.0123383	75.8719	10		multidrug transporter MatE	Common in two disease groups		0	0.0119146	0.0263135	0.00422711	0.013073	0.00381777	0.00839463	0.0126472	0.0146363	0	0.0134525	0.0140985	0.0102146	0.00744696	80.8374	10
acetyl-CoA hydrolase	Common in two disease groups		0.0144189	0.00629794	0.00663049	0.0122614	0.00735196	0.0111818	0.0204635	0.0074027	0.00539091	0.0300382	0.0206344	0.00355351	0.0121355	0.00796035	75.8841	12		preprotein translocase, SecE subunit, bacterial	Common in two disease groups		0	0	0	0	0	0	0.0113199	0.0249876	0.0245947	0	0	0.0616089	0.0102093	0.018835	80.8476	4
urocanate hydratase	Common in two disease groups		0.00574512	0.0159255	0	0.00925645	0.0308137	0.0303917	0.00434139	0.00587914	0.0146742	0.0123921	0.00938731	0.00667055	0.0121231	0.00970821	75.8962	11		WhiB family transcriptional regulator	Common in two disease groups		0.101384	0	0.0062552	0	0	0.00516959	0.0092739	0	0	0	0	0	0.0101735	0.0289018	80.8578	4
branched-chain amino acid ABC transporter permease	Common in two disease groups		0.0202388	0.00373518	0	0.00982466	0.0035089	0.00745935	0.0129819	0.0419656	0.0177193	0.00504193	0	0.0228017	0.0121064	0.0121289	75.9083	10		TonB-dependent receptor plug domain protein	Common in two disease groups		0.019064	0.0107125	0.00814353	0.0253105	0.01657	0.00960517	0.00403651	0.0043481	0	0	0.0201682	0.00399264	0.0101626	0.00836939	80.868	10
hypothetical protein C1336_000600006	Common in two disease groups		0.00885371	0.00475705	0	0	0.00932745	0	0	0.00679949	0.0350716	0.038525	0.0188051	0.0227777	0.0120764	0.0137206	75.9204	8		chemotaxis protein CheX	Common in two disease groups		0	0.0512621	0.0022508	0	0.0352406	0	0	0	0	0	0.0195159	0.013514	0.0101486	0.0170623	80.8781	5
Conserved protein/domain typically associated with flavoprotein oxygenases, DIM6/NTAB family	Common in two disease groups		0	0.0239994	0.0268369	0	0.0380035	0.0103031	0	0	0.0325669	0	0.0131758	0	0.0120738	0.0145586	75.9324	6		D-alanine--D-alanine ligase	Common in two disease groups		0.00955862	0.0135419	0.022	0.00325834	0.023848	0.0188625	0.00665764	0.0057854	0.00263	0	0.00930844	0.00625556	0.0101422	0.00780449	80.8883	11
NADP oxidoreductase	Common in two disease groups		0.00724168	0.019429	0.0172964	0.00542054	0.0319079	0.023565	0	0	0.00350676	0.00572371	0.0123382	0.0184242	0.0120711	0.0100909	75.9445	10		hypothetical protein ACD_45C00466G0001l	Common in two disease groups		0.0310181	0.012983	0	0.0184005	0	0.0170292	0	0.00555271	0	0.0366786	0	0	0.0101385	0.0131493	80.8984	6
LSU ribosomal protein L33P	Common in two disease groups		0	0.0408161	0	0	0.0072752	0	0	0	0.0820685	0	0.014668	0	0.012069	0.0250841	75.9566	4		metallo-beta-lactamase	Common in two disease groups		0	0.010715	0.020447	0.00820034	0.01269	0.00234711	0.00145788	0.014286	0.0114505	0	0.0151347	0.0249125	0.0101368	0.0080941	80.9085	10
alkaline-shock protein	Common in two disease groups		0	0	0	0.0151375	0.00591493	0	0	0.0431712	0.010132	0.0110884	0.046177	0.0131606	0.0120651	0.016271	75.9686	7		neutrophil-activating protein A	Common in two disease groups		0	0.0226764	0.005846	0.00638376	0.0166429	0	0.0104733	0.0366296	0	0	0.0156464	0.00717369	0.0101227	0.0112177	80.9187	8
alanyl-tRNA synthetase	Common in two disease groups		0.014461	0.0107927	0.0282226	0.00344337	0.0124843	0.00513296	0.00616347	0.0131701	0.0196101	0.01226	0.00530688	0.013727	0.0120645	0.00695727	75.9807	12		YqeY-like protein	Common in two disease groups		0	0.0306757	0	0.00621476	0.0264587	0.00575157	0	0.00562514	0.0166141	0	0.0300493	0	0.0101158	0.012415	80.9288	7
lipoprotein	Common in two disease groups		0.0110985	0.00234793	0	0.00805575	0.0207464	0.00237324	0.0417715	0.0243466	0.00601273	0.0129624	0.0127704	0.00220961	0.0120579	0.0120403	75.9928	11		peroxidase	Common in two disease groups		0.01656	0.0120257	0.0101282	0	0.00287055	0.0174557	0.0224766	0.00163709	0.0186547	0	0.00437136	0.0151916	0.0101143	0.00804847	80.9389	10
ribosomal protein L5	Common in two disease groups		0.00573367	0.0205058	0.0182781	0	0.0185048	0.003813	0	0.0113166	0.00755661	0.0283363	0.0162077	0.0144054	0.0120548	0.00883644	76.0048	10		cell division protein MraZ	Common in two disease groups		0.021971	0.00827665	0.0129304	0.0115854	0.00976919	0.00603119	0.010691	0.011746	0.0176665	0	0.0105034	0	0.0100976	0.006293	80.949	10
glutamate racemase	Specific to peri-implantitis group		0.019845	0.0059281	0	0.00717038	0.0134452	0.0163786	0.0154006	0.0185882	0	0.0159855	0.0131026	0.0187026	0.0120456	0.00705799	76.0169	10		4-aminobutyrate transaminase	Common in two disease groups		0	0.0485572	0.00348841	0.0166831	0.019863	0	0.00342114	0.00125873	0.00929156	0	0.0184858	0	0.0100874	0.0143436	80.9591	8
peptidase, M23 family	Common in two disease groups		0.00976047	0.0153717	0	0.00258691	0.0381166	0.0289597	0	0.0101538	0.0118613	0.00430527	0.00726968	0.0159699	0.0120296	0.0115344	76.0289	10		dihydropteroate synthase	Common in two disease groups		0.00660526	0.0117951	0.0188036	0.00993664	0.026011	0	0	0.00357222	0.00876133	0.00654016	0.0117338	0.017251	0.0100842	0.00773966	80.9692	10
Uncharacterized protein probably involved in high-affinity Fe2+ transport	Common in two disease groups		0.0104635	0.013118	0	0	0.0275587	0.00822263	0	0	0.0621729	0.00379394	0.00555619	0.0134594	0.0120288	0.0177463	76.0409	8		pyridoxal phosphate enzyme, YggS family	Common in two disease groups		0.0258803	0.00281764	0.0157294	0.0121573	0.0191694	0.0147197	0.00331777	0.00125873	0.0214352	0	0	0.00434584	0.0100693	0.00920148	80.9792	10
CAAX amino terminal protease	Common in two disease groups		0.0104851	0.0142041	0	0.010994	0.00953694	0.00609906	0	0.0130518	0.0102454	0.00521692	0.0267203	0.0377716	0.0120271	0.0107369	76.0529	10		transporter, MotA/TolQ/ExbB proton channel family protein	Common in two disease groups		0.0152841	0.0120825	0.0187018	0.0103885	0.0213406	0	0.0112995	0.0145628	0	0	0.00837163	0.00871344	0.0100621	0.00715737	80.9893	9
GTP-binding protein YchF	Common in two disease groups		0.0103662	0.00961928	0	0.00837538	0.00791639	0.00515135	0.0121123	0.0125438	0.00741383	0.0164621	0.0131264	0.0410655	0.0120127	0.0100742	76.065	11		elongation factor EF1A	Common in two disease groups		0	0.00167237	0.00203432	0	0	0.00219332	0.0252695	0.0580962	0	0	0.00763877	0.0238035	0.010059	0.0176744	80.9994	7
sodium:dicarboxylate symporter	Specific to peri-implantitis group		0.01087	0.015005	0.0154952	0.0101677	0.00708821	0.0309862	0	0.00978475	0	0.0169421	0.0145186	0.0132905	0.0120124	0.0081788	76.077	10		cobalt chelatase	Common in two disease groups		0	0.0156962	0.0294719	0.027684	0.0220834	0	0.0108736	0.00288458	0.000568946	0.00611309	0.00219832	0.00299017	0.010047	0.0110197	81.0094	10
glucose-1-phosphate thymidylyltransferase	Common in two disease groups		0.0119445	0.00892222	0	0.0378681	0.00847331	0.00957817	0.0153084	0.0117982	0	0.0176977	0.0162077	0.00616949	0.0119973	0.00990908	76.089	10		acetyltransferase, GNAT family	Common in two disease groups		0	0.0151274	0.0203619	0.0185538	0.00362836	0.00862647	0.019237	0.0118422	0	0.007196	0.00532559	0.0106599	0.0100465	0.00718678	81.0195	10
deoxyribose-phosphate aldolase	Specific to peri-implantitis group		0.0149913	0.0131369	0.015232	0	0.0133471	0.0121463	0	0.0188172	0.0341735	0.00570432	0.0161901	0	0.0119782	0.00976938	76.1009	9		peptidase family C25l	Common in two disease groups		0	0.00585998	0.00211357	0.0124569	0.012609	0.0162882	0.0136237	0.00250621	0	0	0.0216737	0.0332279	0.0100299	0.0103432	81.0295	9
transaldolase	Specific to peri-implantitis group		0.0078987	0.00203756	0.0155829	0.00924692	0.019741	0.0156723	0.00398253	0.0109632	0.00362819	0.0234256	0.0219248	0.00910361	0.0119339	0.00727838	76.1129	12		hypothetical protein U27_06004	Common in two disease groups		0	0	0	0	0	0	0.0322648	0.0101747	0.0400592	0	0	0.0376295	0.0100107	0.0164115	81.0395	4
V-type ATP synthase subunit B	Common in two disease groups		0.0165258	0.0181421	0	0.00439458	0.00944518	0.020796	0.00951659	0.0126543	0.00577121	0.0179144	0.00639678	0.0212641	0.0119017	0.00701572	76.1248	11		V-type ATP synthase subunit B	Common in two disease groups		0	0.0100493	0.0124503	0.0102448	0.0118416	0.007577	0.0267859	0.00617542	0.00524905	0	0.0115367	0.0181822	0.0100077	0.00740764	81.0495	10
multidrug transporter MatE	Common in two disease groups		0.00903886	0.0147115	0.0144817	0.0231391	0.00719556	0.0143954	0.00320164	0.00639206	0.00586061	0.0197687	0.0167734	0.00774366	0.0118918	0.00620004	76.1367	12		alpha-glucan phosphorylase	Common in two disease groups		0.0105434	0.00938934	0.0158678	0.00235493	0.0255493	0.00219944	0.0191798	0.00107391	0.00293968	0.00234579	0.0110721	0.0174273	0.00999524	0.00811771	81.0595	12
capsid assembly proteinl	Common in two disease groups		0	0	0.0923896	0.0502511	0	0	0	0	0	0	0	0	0.0118867	0.0291789	76.1486	2		cysteinyl-tRNA synthetase	Common in two disease groups		0.0114915	0.00552501	0.0192153	0.00936591	0.0152459	0.00645151	0.0138244	0.00700832	0.012072	0	0.00780198	0.0119376	0.00999495	0.00508241	81.0695	11
hypothetical protein N47_G38870	Common in two disease groups		0.00448441	0.0216851	0	0	0.0472432	0.00302067	0.0190852	0.00344392	0.0177633	0	0.014287	0.0115367	0.0118791	0.0137076	76.1604	9		fimbrial isopeptide formation D2 domain protein	Common in two disease groups		0	0.0202372	0.0149894	0.00893741	0.0142314	0	0.010606	0.014062	0.00798204	0	0.0245705	0.00398992	0.00996716	0.00807958	81.0795	9
cell division protein MraZ	Specific to peri-implantitis group		0	0.0089669	0	0.00709562	0.0100356	0.00741863	0.0102766	0.0139715	0	0.0151885	0.0274201	0.0420399	0.0118678	0.0122366	76.1723	9		phosphoenolpyruvate-dependent sugar PTS family porter, EIIA 2 component	Common in two disease groups		0.0619689	0.00438475	0.00840173	0.00605433	0	0	0.00509754	0.00628697	0.012343	0	0.0150248	0	0.00996349	0.0171065	81.0894	8
phosphopantetheine adenylyltransferase	Common in two disease groups		0.00437719	0.0090793	0.0409875	0.00672215	0	0.0173001	0	0.0298151	0	0.0184926	0.00436693	0.0112346	0.0118646	0.0128382	76.1842	9		ribose-phosphate diphosphokinase	Common in two disease groups		0.00955862	0.0172408	0.00518569	0.0166387	0.0305615	0	0.0051656	0.0111708	0	0.0118022	0.0122357	0	0.0099633	0.008922	81.0994	9
F0F1 ATP synthase subunit A	Common in two disease groups		0.0238159	0.00130475	0.0254245	0.00770412	0.00301893	0.0105486	0.0221823	0.0204519	0	0.00551406	0.0117805	0.0104623	0.0118507	0.00903915	76.196	11		orotate phosphoribosyltransferase	Common in two disease groups		0	0.00658674	0.013018	0.0170711	0.0238105	0.00434382	0.00176542	0.0121431	0.0043551	0	0.0254509	0.0109102	0.00995457	0.00872447	81.1093	10
thiol-disulfide isomerase	Common in two disease groups		0.0333338	0.0160557	0	0	0.00555365	0.00677437	0.0142676	0.023171	0.0132798	0.0144469	0.0153159	0	0.0118499	0.0100938	76.2079	9		signal recognition particle protein	Common in two disease groups		0	0.0162618	0.0263498	0.0188522	0.00999056	0.000971702	0.013191	0.00629197	0.00185437	0	0.0186368	0.0070345	0.00995287	0.00873884	81.1193	10
iron transporter	Specific to peri-implantitis group		0.00174667	0.00390601	0.125239	0	0	0	0	0	0	0.000949619	0	0.0102108	0.0118377	0.0358365	76.2197	5		phosphoribosylaminoimidazole-succinocarboxamide synthase	Common in two disease groups		0	0.0127675	0.0103005	0.00298865	0.0165832	0.0395566	0.0114985	0.00938134	0.00636431	0	0	0.00991178	0.00994603	0.0108278	81.1292	9
cell division protein FtsE	Common in two disease groups		0.0153447	0.0194465	0	0.00446195	0.00416221	0.00872831	0.0384483	0.017207	0	0.0138192	0.00942876	0.0109084	0.0118296	0.0105356	76.2315	10		uroporphyrinogen-III synthase	Common in two disease groups		0	0.0185406	0.00763297	0.015075	0.0198077	0.000824024	0.0134267	0.0102729	0	0.00709839	0.00607416	0.020544	0.00994138	0.00757672	81.1392	10
fumarate hydratase	Common in two disease groups		0.0635354	0.00396856	0	0.021856	0	0	0	0.00804434	0	0.044176	0	0	0.0117984	0.0210541	76.2433	5		nickel ABC transporter permease	Common in two disease groups		0	0.00843453	0.0277259	0	0.0107484	0.035267	0.00812442	0.00194137	0.00532647	0	0.00499181	0.0167309	0.0099409	0.0113469	81.1491	9
FeS cluster assembly scaffold IscU	Common in two disease groups		0.0202533	0.0270196	0	0.0147019	0.0104199	0.0133797	0.0211446	0.0109384	0	0.0210377	0.00256444	0	0.0117883	0.00949798	76.2551	9		sodium pump decarboxylase, gamma subunit subfamily	Common in two disease groups		0	0.0509338	0	0	0.0143242	0	0.0148027	0.0190611	0	0	0	0.0201414	0.00993861	0.0153808	81.1591	5
nitrate reductase	Common in two disease groups		0.0182107	0.00273599	0.0197169	0	0.00668538	0.00135614	0.0450431	0.00353074	0	0.00314311	0.00158731	0.0393313	0.0117784	0.015697	76.2669	10		outer membrane protein	Common in two disease groups		0.0192633	0.00570294	0.0315738	0	0.0199114	0.00142609	0.00478426	0.00355224	0.00818654	0	0.0144426	0.0102187	0.00992183	0.00969174	81.169	10
PTS mannose transporter subunit IIC	Common in two disease groups		0.0122594	0.000536199	0.0502359	0.0226251	0	0.00431355	0.0273153	0.00656289	0.00510401	0	0.00887588	0.00330238	0.0117609	0.0149236	76.2787	10		antioxidant, AhpC/TSA family	Common in two disease groups		0.00746206	0.00938683	0.0087738	0.0266351	0.0190517	0.00730437	0.0105445	0.003546	0.0131792	0	0.00410998	0.00853843	0.00987767	0.00715386	81.1789	11
ribonucleoside-triphosphate reductase	Common in two disease groups		0.014894	0.0224925	0.0317235	0.00510583	0.00740621	0.0156466	0	0.00389931	0.00379365	0.0168274	0.0141072	0.00497042	0.0117389	0.00925754	76.2904	11		LysR family transcriptional regulator	Common in two disease groups		0.00505384	0.00453512	0.0249353	0.00306672	0	0.0209895	0.00960843	0.00501118	0.00276001	0	0.00514471	0.0373924	0.00987476	0.0116674	81.1887	10
tRNA (guanine-N(7)-)-methyltransferase	Common in two disease groups		0.0158875	0.0157557	0	0.0426374	0.0186561	0.007746	0.00693198	0.00707711	0.00518141	0.0158348	0.00511669	0	0.0117354	0.0115834	76.3021	10		formate acetyltransferasel	Common in two disease groups		0	0.00538383	0.0209851	0	0	0.0471205	0.00561844	0.00865666	0	0	0.0302623	0	0.00983557	0.015229	81.1986	6
A Chain A, T-To-Thigh Quaternary Transitions In Human Hemoglobin: Alphap95a Deoxy Low-Salt	Common in two disease groups		0	0	0.119066	0.0215868	0	0	0	0	0	0	0	0	0.011721	0.0343697	76.3139	2		diphosphate--fructose-6-phosphate 1-phosphotransferase	Specific to periodontitis group		0.0172889	0.0084337	0.0107798	0.00339393	0.0272994	0.00591235	0.00280405	0.00697461	0.00151183	0	0.0129788	0.0205599	0.0098281	0.00836019	81.2084	11
orotidine 5'-phosphate decarboxylase	Common in two disease groups		0.0206106	0.00807702	0	0	0.011543	0.0158973	0.0153084	0.0157713	0.0105069	0.0288377	0.0140023	0	0.0117129	0.00879491	76.3256	9		pseudouridine synthase	Common in two disease groups		0	0.0223172	0.0127377	0.00808413	0.0357734	0	0.0125451	0.0109485	0.0129506	0	0.00253775	0	0.00982455	0.0108651	81.2182	8
phosphate butyryltransferase	Common in two disease groups		0.00626976	0.0109746	0	0	0.034898	0.00836852	0	0.00174171	0.0272454	0.00974092	0.0201748	0.0209371	0.0116959	0.0116453	76.3373	9		Holliday junction DNA helicase RuvA	Common in two disease groups		0.0163935	0.0129838	0.0121796	0.00924555	0.0170164	0.00855657	0	0.011433	0.00413965	0	0.0155164	0.0103189	0.00981528	0.00582263	81.228	10
uracil-DNA glycosylase	Common in two disease groups		0.00900938	0.00414489	0	0.00900235	0.0223687	0.00105723	0.00650228	0.0129836	0.0116905	0.025934	0.0139475	0.0236426	0.0116902	0.00860507	76.349	11		RNA-binding protein	Common in two disease groups		0.0197743	0	0.0122597	0	0.005675	0.0325677	0.0192436	0.00566385	0	0	0.00945299	0.0130919	0.00981075	0.0101906	81.2378	8
ORF91	Common in two disease groups		0.0207176	0.0111316	0.0338145	0	0.0181886	0	0	0.00530349	0.0273562	0.00751235	0.00733429	0.00888337	0.0116868	0.0110947	76.3606	9		nuclease	Common in two disease groups		0	0.0134458	0.0159584	0.000976453	0.0125976	0.00850589	0.0143545	0.00389606	0.0096582	0.00194924	0.0105768	0.0256806	0.00979996	0.00741414	81.2476	11
copper amine oxidase	Common in two disease groups		0.00238961	0.0125869	0	0	0.0352102	0.0101659	0.00602265	0.00185871	0.0123017	0.00442413	0.00361533	0.0514552	0.0116692	0.0157957	76.3723	10		FeS cluster assembly scaffold IscU	Common in two disease groups		0	0	0.0159738	0.0405074	0	0.00624179	0	0.0100157	0.00572744	0	0.0108812	0.0282196	0.00979724	0.0129017	81.2574	7
shikimate kinase	Specific to peri-implantitis group		0.00909275	0.0027714	0.0228479	0	0.0295665	0	0.00554558	0.0239073	0	0.0175772	0.0135726	0.0146437	0.0116271	0.0103319	76.3839	9		electron transport complex, RnfABCDGE type, D subunit	Specific to periodontitis group		0.0194103	0.0201403	0.0106158	0.0227166	0.0153364	0.00399604	0.0141121	0.00426527	0	0	0.00689635	0	0.00979077	0.008404	81.2672	9
ACP S-malonyltransferase	Common in two disease groups		0.00815163	0.00748239	0	0.029917	0.0283298	0.0115697	0	0.0163214	0.0138789	0.0170634	0.00366471	0.00301113	0.0116158	0.0100337	76.3956	10		sodium pump decarboxylase	Common in two disease groups		0.0290261	0.00613064	0.0184415	0	0	0.0250519	0	0	0.0320268	0	0.00669239	0	0.00978078	0.0126862	81.277	6
Translation elongation factor G	Common in two disease groups		0.0789019	0.00211077	0.0241436	0.0147579	0	0	0.00622705	0.00398115	0	0.00760149	0.00155378	0	0.0116065	0.0224195	76.4072	8		RNA polymerase sigma70	Common in two disease groups		0	0.0118235	0.00641371	0.0153849	0.0272446	0.00461384	0.00817869	0.0309408	0	0	0	0.0124685	0.00975572	0.0105261	81.2868	8
preprotein translocase, SecE subunit, bacterial	Common in two disease groups		0	0.00545686	0	0	0.00534935	0.0171018	0	0	0.100574	0	0.010785	0	0.0116056	0.0285498	76.4188	5		3-methyl-2-oxobutanoate hydroxymethyltransferase	Common in two disease groups		0.0119844	0.00241667	0.0223087	0.0102746	0.0199032	0	0.0112372	0.0153436	0.00877155	0	0.0145015	0	0.00972846	0.00775811	81.2965	9
hypothetical protein CGSMWGv00703Dmash_05838	Common in two disease groups		0	0	0	0.0272473	0	0	0	0.0318216	0	0.0801316	0	0	0.0116	0.0244231	76.4304	3		glucose-1-phosphate thymidylyltransferase	Common in two disease groups		0	0.0022521	0.0324719	0	0.00679135	0	0.0105302	0.0116262	0.0114191	0.0125556	0.00782309	0.0211783	0.00972065	0.00960842	81.3062	9
LPXTG cell wall anchor domain proteinl	Common in two disease groups		0.00747583	0.00339387	0	0.0229613	0	0.0150425	0.0406595	0.0219498	0	0.00916149	0.0185546	0	0.0115999	0.0126829	76.442	8		dTDP-glucose 4,6-dehydratase	Common in two disease groups		0.00511099	0	0.0159483	0.0028266	0.00976194	0.0197451	0.0345896	0.00635648	0.0159013	0	0.00633897	0	0.00971494	0.0103174	81.3159	9
chemotaxis protein CheW	Common in two disease groups		0.00231731	0.021758	0	0	0.0442572	0.0040101	0	0.00516587	0.0292964	0.0145109	0.0118695	0.00592238	0.0115923	0.013858	76.4536	9		SsrA-binding protein	Common in two disease groups		0	0.00419095	0.00322062	0.0060156	0.0128195	0.00549641	0	0.017583	0.00529288	0.0121469	0.0235348	0.0262682	0.00971407	0.00881602	81.3256	10
pyruvate dehydrogenase	Common in two disease groups		0.0222223	0.0136181	0.037894	0	0.0011225	0.00342119	0.0417766	0.00594122	0	0.00249889	0.00176591	0.00882881	0.0115908	0.0147215	76.4652	10		CoA binding domain protein	Common in two disease groups		0	0	0	0.0634873	0.0211645	0	0.022783	0.00129327	0.00353564	0	0.00429994	0	0.00971364	0.0188247	81.3354	6
ATP synthase subunit betal	Common in two disease groups		0.0261167	0.00390635	0	0.0356861	0	0.0012994	0.0118511	0.016167	0	0.0101747	0.0286642	0.00496279	0.011569	0.0124974	76.4767	9		AMP-binding enzyme	Common in two disease groups		0.00504602	0.0212764	0.016574	0.0196611	0.0281808	0.00142697	0.00913377	0.0085168	0	0	0.00673633	0	0.00971268	0.00955797	81.3451	9
hypothetical protein N47_G38890	Common in two disease groups		0	0	0	0	0.0143594	0	0	0	0.0899868	0.029654	0.00482471	0	0.0115687	0.0262859	76.4883	4		ribosomal large subunit pseudouridine synthase B	Common in two disease groups		0.00347653	0.0121427	0.0247526	0.015464	0.0129032	0.000943739	0.0225702	0.0110621	0	0	0.00595463	0.00721813	0.00970732	0.00835192	81.3548	10
phosphoenolpyruvate-dependent sugar PTS family porter, EIIA 2 component	Common in two disease groups		0	0.00151511	0	0.0166871	0.00469373	0.00154038	0	0.0412132	0	0.0582759	0.0148582	0	0.0115653	0.0191061	76.4999	7		carbon starvation protein CstA	Common in two disease groups		0.00645676	0.0288029	0.00869496	0.01263	0.0211101	0.00671365	0.00766124	0.00793947	0.0010466	0	0.0133629	0.00193602	0.00969622	0.00838867	81.3645	11
Fe-S cluster assembly protein SufB	Common in two disease groups		0.0161029	0.0086469	0.0069435	0.00868671	0.00384363	0.0103707	0.0392253	0.0117003	0	0.0126537	0.009291	0.0110966	0.0115468	0.00965415	76.5114	11		chemotaxis protein CheW	Common in two disease groups		0	0.0433271	0.00558405	0	0.0226108	0	0	0	0.0398123	0	0.00491057	0	0.00968707	0.0162445	81.3742	5
iron transport-associated domain protein	Common in two disease groups		0	0.0372576	0	0.00220575	0.0216906	0.0175262	0	0.00523555	0.0211246	0.0151126	0.0133702	0.00472811	0.0115209	0.0116034	76.5229	9		fimbrillin	Common in two disease groups		0	0.00506389	0.00182284	0	0.0318006	0.0305326	0	0.00293453	0	0	0.0229163	0.0211588	0.00968579	0.0128917	81.3839	7
thiol:disulfide interchange protein	Common in two disease groups		0.0104192	0.0149596	0.0161022	0.00607181	0.0149654	0.0148199	0	0.00516783	0.0268718	0.0043614	0.0090234	0.0151728	0.0114946	0.0071734	76.5344	11		MATE efflux family protein	Common in two disease groups		0.00680407	0.0086985	0.0161436	0.0103305	0.0259748	0.00285306	0	0.00124083	0.0129609	0	0.02641	0.00469677	0.00967609	0.00923274	81.3935	10
alpha-glucan phosphorylase	Common in two disease groups		0.0121264	0.00574352	0	0.0136446	0.0033854	0.00559397	0	0.0222793	0.00481178	0.0259373	0.0101487	0.0342209	0.011491	0.0108325	76.5459	10		heat shock protein 60l	Common in two disease groups		0.00845954	0	0.0102809	0	0.0424874	0.00232177	0.00411634	0.00605762	0.00894392	0	0.0161763	0.0168026	0.00963719	0.0118742	81.4032	9
AsnC family transcriptional regulator	Common in two disease groups		0.00875889	0.032196	0	0	0.015105	0.0083108	0.0104225	0.0100404	0.0127407	0.00740133	0.0267721	0.00584415	0.011466	0.00958383	76.5574	10		glycosyl transferase family 1	Common in two disease groups		0.0325979	0.00268064	0.0169899	0.00270432	0.0140064	0.00854259	0.0048615	0.00660873	0.0018865	0	0.00849287	0.0162113	0.00963189	0.00918229	81.4128	11
1-deoxy-D-xylulose 5-phosphate reductoisomerase	Common in two disease groups		0.0102277	0.0117912	0.00882911	0.0026066	0.0132207	0.0265768	0.0071863	0.0101668	0.00714295	0.0212474	0.0140663	0.00451149	0.0114644	0.00679565	76.5688	12		GTP pyrophosphokinase	Common in two disease groups		0	0.00591428	0.0251726	0.00737944	0.020451	0.00590274	0.0292038	0.00551192	0.00552659	0	0.00772271	0.00278886	0.00963116	0.0097434	81.4224	10
aminodeoxychorismate lyase	Common in two disease groups		0.0157007	0.00111777	0	0.00367563	0.0120324	0.00479551	0.0213472	0.0209407	0	0.0152731	0.0235335	0.019152	0.011464	0.00904566	76.5803	10		TonB protein, C-terminal domain protein	Common in two disease groups		0	0.00587418	0.000627356	0	0.105875	0	0	0	0.00284911	0	0	0	0.00960216	0.0303707	81.432	4
ATPase P	Common in two disease groups		0.0154667	0.0119799	0.0143418	0.00698825	0.0113087	0.000972031	0.0156685	0.0191137	0.00790355	0.0196048	0.00780609	0.00638372	0.0114615	0.00563304	76.5918	12		alanyl-tRNA synthetase	Common in two disease groups		0.00735801	0.0158374	0.0139157	0.00422489	0.0313687	0.0095973	0.00262286	0.0120282	0.010417	0.00210786	0.00436424	0.00119698	0.0095866	0.00839222	81.4416	12
rubrerythrin	Specific to peri-implantitis group		0	0.00521145	0.0402553	0.0451656	0.00371205	0.00426768	0	0.00887309	0.0153681	0	0.0143979	0	0.0114376	0.0155854	76.6032	8		dephospho-CoA kinase	Common in two disease groups		0.00787043	0.00334391	0.0138923	0.0227154	0.00519967	0.00648122	0.00762133	0.0164575	0.0132742	0.0088646	0.00381939	0.00528982	0.00956915	0.00586686	81.4512	12
redoxin family protein	Common in two disease groups		0.00188694	0.0257819	0	0.0223337	0	0.0127095	0	0.000687003	0.0148503	0.0163131	0.0115824	0.0308772	0.0114185	0.0110317	76.6146	9		L-lactate dehydrogenase 1	Common in two disease groups		0	0.0100326	0.00209855	0	0	0.00263198	0.0186604	0.0274614	0	0	0.0412495	0.0126952	0.00956913	0.0134103	81.4608	7
diacylglycerol kinase	Common in two disease groups		0.012597	0.00729163	0	0.0135271	0.0145319	0.0133819	0.017861	0.0246559	0.0193526	0	0.0136884	0	0.0114073	0.00804756	76.626	9		ribosomal protein S5	Common in two disease groups		0	0	0.0487919	0.00558592	0.0204139	0.0025848	0.0136912	0.0101572	0	0	0.0135583	0	0.00956527	0.0141799	81.4703	7
50S ribosomal protein L2	Common in two disease groups		0.0186852	0.0134201	0	0.00368886	0.00396829	0.0194402	0.0157829	0.0353424	0	0.0108581	0.00925747	0.00639174	0.0114029	0.0100852	76.6374	10		cytoplasmic filament protein A	Common in two disease groups		0	0.0199832	0.0027184	0.00319195	0.0335923	0	0.00539015	0	0.00434415	0	0.0334264	0.012079	0.00956047	0.0126479	81.4799	8
small GTP-binding domain proteinl	Common in two disease groups		0.00528508	0.0123054	0	0.0052132	0.0241277	0.0142398	0	0.00493427	0	0.0229968	0.0112258	0.0362588	0.0113822	0.0114046	76.6488	9		2-C-methyl-D-erythritol 4-phosphate cytidylyltransferase	Common in two disease groups		0	0.0125219	0.010011	0	0.0188928	0.0253516	0.00878574	0.00920985	0.00652206	0	0.0056017	0.0177561	0.0095544	0.00804775	81.4894	9
cytochrome C oxidase subunit II	Common in two disease groups		0.00616235	0.00842624	0.023003	0.0059869	0.0230231	0.0235399	0.0200394	0.00582205	0.00825449	0.00402546	0.00520996	0.0030344	0.0113773	0.00831759	76.6602	12		hypothetical protein GASC598P17_001520l	Common in two disease groups		0	0.032039	0	0	0.0080091	0.0140075	0	0	0.00674409	0.0452564	0	0.00844639	0.00954188	0.0146451	81.499	6
protein-export membrane protein SecF	Common in two disease groups		0	0.00583701	0	0	0.0200077	0.00289237	0	0	0.0762039	0.0036466	0.0190331	0.00886411	0.0113737	0.0216408	76.6716	7		acetyl-CoA C-acyltransferase	Common in two disease groups		0	0.0304042	0.0106792	0.0191514	0.0152011	0.0044312	0	0.00505697	0.00639936	0	0.0231502	0	0.00953948	0.0102973	81.5085	8
endonuclease	Specific to peri-implantitis group		0.0117124	0.011055	0	0.0079207	0.027598	0.0120916	0.00165864	0.0178777	0.00374695	0.0134762	0.00790972	0.0213363	0.0113653	0.00806658	76.6829	11		flagellar motor switch protein FliG	Common in two disease groups		0.0196448	0.00958982	0.00535588	0.00527202	0.0239517	0.00243974	0.023227	0.00587489	0.0124073	0	0.00668601	0	0.00953742	0.00850186	81.5181	10
DNA-directed RNA polymerase, beta' subunit	Common in two disease groups		0.0145145	0.0101624	0	0.00820096	0.0161213	0.0180742	0.0236955	0.00574543	0.0127994	0.00972523	0.0104912	0.00677966	0.0113591	0.00624013	76.6943	11		2-dehydropantoate 2-reductase	Common in two disease groups		0	0.0103182	0.00395726	0.0199645	0.0166588	0.00547893	0.0122161	0.00735006	0	0	0.0144718	0.0240257	0.00953678	0.0081283	81.5276	9
aldose 1-epimerase	Common in two disease groups		0.0197493	0.00625222	0	0.0153043	0.00716843	0	0.00842164	0.0271734	0	0.0138605	0.00206033	0.0357722	0.0113135	0.0115369	76.7056	9		uncharacterized proteinl	Common in two disease groups		0.0321719	0	0.00123719	0.00665552	0	0.0523548	0	0.00401677	0	0.0123879	0.00536339	0	0.00951562	0.0163309	81.5371	7
ATP synthase subunit beta	Common in two disease groups		0.0126402	0.00297694	0	0	0.00571755	0	0.0757026	0.00268572	0.00823047	0.00774304	0.00760433	0.0122937	0.0112995	0.0207669	76.7169	9		rod shape-determining protein RodA	Common in two disease groups		0.0233133	0.00515077	0.0237957	0.00446028	0.0232088	0.0032358	0.00418353	0.00746078	0.0135116	0	0.00586309	0	0.00951531	0.00908996	81.5466	10
riboflavin synthase subunit alpha	Common in two disease groups		0.0161904	0.0137879	0.0333151	0.0101671	0.0156896	0.00206742	0.0137022	0.00664212	0.00637701	0.0109856	0.00652845	0	0.0112877	0.00864881	76.7282	11		UTP--glucose-1-phosphate uridylyltransferase	Common in two disease groups		0.0212031	0.00676467	0.0145714	0.0095766	0.00669945	0.0127169	0.0162695	0.00551442	0.00937117	0.00636323	0.0050755	0	0.00951049	0.00579775	81.5561	11
elongation factor-Tul	Common in two disease groups		0.0362345	0.00229053	0.0208732	0	0	0.0229713	0	0.0114583	0	0.00927457	0.015845	0.0164505	0.0112832	0.0116496	76.7395	8		O-sialoglycoprotein endopeptidase	Common in two disease groups		0	0.0175014	0.0143779	0.00274395	0.0127864	0.0207955	0.00228402	0.00413831	0.0171385	0.0054847	0.00438412	0.0123583	0.00949942	0.00708217	81.5656	11
cysteine desulfurase NifS	Common in two disease groups		0.00175719	0.0402583	0	0	0.0221171	0.0305459	0	0.0013599	0.00693479	0.00954323	0.00927454	0.0135625	0.0112795	0.0132469	76.7508	9		flagellar biosynthesis protein FliS	Specific to periodontitis group		0	0.0235293	0.0466475	0	0.00662114	0.00289501	0.00553775	0	0.00568873	0	0.0159913	0.00698236	0.00949109	0.0137125	81.5751	8
immunoglobulin heavy chain variable region	Common in two disease groups		0	0.00667465	0.0811731	0	0.00254395	0	0.0312611	0	0	0.00586898	0	0.0077926	0.0112762	0.0237155	76.762	6		biotin synthase	Common in two disease groups		0.00938814	0	0.0195536	0.0109872	0.0111132	0.00247469	0.00919981	0.00763103	0.00476483	0	0.0263366	0.0122436	0.00947439	0.00770332	81.5846	10
hypothetical protein HMPREF9612_02581	Specific to peri-implantitis group		0	0	0.135258	0	0	0	0	0	0	0	0	0	0.0112715	0.0390458	76.7733	1		F0F1 ATP synthase subunit delta	Common in two disease groups		0.0173836	0	0.0175459	0	0	0.0586656	0.0200792	0	0	0	0	0	0.00947286	0.0175242	81.5941	4
phosphonate ABC transporter ATP-binding protein	Common in two disease groups		0.00278825	0.0066011	0	0.0330186	0.0384156	0.0235367	0	0.00318691	0	0.0148262	0.00895269	0.00371678	0.0112536	0.0134013	76.7846	9		peptidase S9	Specific to periodontitis group		0	0.00645225	0.0117771	0.00398906	0.0222423	0.00944875	0.00636733	0.00579539	0.0149204	0.00253797	0.00825996	0.0218466	0.00946976	0.00708916	81.6035	11
glutaconyl-CoA decarboxylase subunit beta	Specific to peri-implantitis group		0.0757058	0.00493819	0	0.0191242	0.00485821	0.000608878	0	0.00849713	0	0.0200489	0.000980181	0	0.0112301	0.0215474	76.7958	8		sporulation protein	Common in two disease groups		0	0.0082708	0.0128983	0	0.0125786	0.0072799	0.0222627	0.0142044	0.00376644	0	0.0190108	0.0132583	0.00946086	0.00751162	81.613	9
hydrogenase	Common in two disease groups		0.00742663	0.0107116	0	0.0100071	0.0148753	0.0063523	0	0.0185317	0.00572317	0.0411654	0.0148953	0.00480193	0.0112075	0.0110374	76.807	10		succinyl-CoA:3-ketoacid-CoA transferase	Common in two disease groups		0	0.0091404	0.0127744	0.0343221	0.00451474	0.0157902	0	0.0169849	0	0	0.010393	0.0095214	0.00945343	0.0100417	81.6225	8
transporter, MotA/TolQ/ExbB proton channel family protein	Common in two disease groups		0.00382251	0.0126426	0	0.0188519	0.0215036	0.0240309	0	0.000978518	0.0126646	0.0110884	0.00130935	0.0275122	0.0112004	0.0100331	76.8182	10		acetolactate synthase	Common in two disease groups		0.0205124	0	0.0255798	0.00327549	0.00350025	0.0117871	0.00524629	0.00787911	0.00729989	0.00337074	0.00545027	0.0194454	0.00944556	0.00813778	81.6319	11
Lipoprotein	Common in two disease groups		0	0.00185539	0	0	0	0.00465179	0.0440864	0.00530349	0.0273562	0.0150247	0.0183351	0.0177667	0.0111983	0.0138758	76.8294	8		amidase	Common in two disease groups		0	0.00631525	0.0329462	0	0	0.0214963	0.0165814	0.0109094	0.00414987	0.0119913	0.0087113	0	0.00942508	0.0102349	81.6413	8
ATP synthase subunit C	Common in two disease groups		0.00651499	0.0153298	0	0	0.0300583	0.0126607	0	0.00609599	0.0337732	0	0.0299022	0	0.0111946	0.0131749	76.8406	7		oligopeptide transporter, OPT family	Common in two disease groups		0	0.0133639	0.0076313	0.0198569	0.014259	0.0101461	0.0181314	0.00231349	0.00260517	0.00291318	0.0201115	0.0015869	0.00940991	0.00757507	81.6507	11
nucleotidyltransferase	Common in two disease groups		0.00918532	0.00367606	0	0.00674553	0.0259947	0.00378513	0	0.0287764	0.00991179	0.0258382	0.0111587	0.00911042	0.0111819	0.0101555	76.8518	10		S-ribosylhomocysteinase	Common in two disease groups		0.0692712	0	0.00745736	0	0.00620737	0.00528581	0.0047811	0	0.0102607	0	0.00963707	0	0.00940839	0.0192575	81.6601	7
flagellar filament protein FlaA	Common in two disease groups		0	0.0316203	0	0	0.0779796	0.00383692	0	0.00107359	0.0166131	0.00304159	0	0	0.0111804	0.0231237	76.8629	6		pyrroline-5-carboxylate reductase	Common in two disease groups		0.0116747	0.00986465	0.0154962	0.0105841	0.00555911	0.01762	0.00564974	0.00529547	0.0187234	0	0.00845483	0.00393733	0.00940496	0.0057462	81.6695	11
preprotein translocase subunit SecY	Common in two disease groups		0.0110632	0.0148259	0.0160638	0.0144146	0.0105833	0.0298859	0.00336294	0.0104613	0	0.00693003	0.00170191	0.0146437	0.0111614	0.00800222	76.8741	11		thiol:disulfide interchange protein	Common in two disease groups		0.00448769	0.00961739	0.0219741	0.00417166	0.0250776	0.00930544	0.00219931	0.00694963	0.018169	0	0.00756195	0.0033266	0.00940337	0.00808361	81.679	11
RNA helicase	Common in two disease groups		0.00740673	0.0181215	0	0.017023	0.00857604	0.011204	0.0054948	0.00590866	0.0121776	0.00129298	0.0220681	0.0245644	0.0111532	0.00789061	76.8853	11		tyrosine recombinase	Common in two disease groups		0.00529075	0.00985463	0.0312906	0	0.0268893	0	0.00943183	0.0181462	0.002844	0	0.00883034	0	0.00938147	0.0107678	81.6883	8
4-aminobutyrate transaminase	Common in two disease groups		0.00153467	0.0305091	0	0	0.031527	0.0139552	0	0	0.0243165	0.00834724	0.0236316	0	0.0111518	0.0129648	76.8964	7		glucosamine-6-phosphate deaminase	Common in two disease groups		0.00488238	0.0160822	0.0197292	0.00707943	0.0148131	0.014787	0	0.0117556	0.00682662	0	0.00233404	0.0140486	0.00936151	0.00671409	81.6977	10
Elongation factor Tul	Common in two disease groups		0.0206585	0	0	0	0.00269458	0.00128497	0.0125603	0.0203985	0	0.0234128	0.00271622	0.0500022	0.011144	0.0153001	76.9076	8		NADP oxidoreductase	Common in two disease groups		0.00606109	0.00171497	0.000678662	0.00989864	0.0141554	0	0.0201337	0.0144833	0.00443617	0	0.021604	0.019109	0.00935624	0.00828319	81.7071	10
peroxidase	Common in two disease groups		0.00694049	0.0172694	0.0268335	0.0110752	0.0114518	0	0.0169546	0.00870009	0.0158124	0.00493174	0.0137451	0	0.0111429	0.00772668	76.9187	10		penicillin-binding protein 1A	Common in two disease groups		0.0122003	0.0101863	0.0105303	0.00253975	0.00629429	0.0260988	0.0262797	0.002634	0.00103345	0	0.00948907	0.00471899	0.00933374	0.00882261	81.7164	11
HrcA family transcriptional regulator	Common in two disease groups		0.0210233	0.0173069	0.0290952	0.0148988	0.0020938	0.00823923	0	0.00227286	0.00398714	0.0125576	0.0118579	0.0102626	0.0111329	0.00863219	76.9298	11		Type II secretory pathway, component PulD	Common in two disease groups		0	0.00872858	0.0045988	0	0.0261849	0.0037435	0	0.0105539	0.0153345	0	0.00434633	0.0384116	0.00932517	0.0120392	81.7257	8
ATP synthase alpha subunit	Common in two disease groups		0.033434	0	0.0573131	0	0	0.000945541	0.0307183	0.00371698	0	0	0.00708986	0	0.0111015	0.0189072	76.9409	6		50S ribosomal protein L4l	Common in two disease groups		0.0127577	0	0.066463	0.028343	0	0.00253936	0	0.00174823	0	0	0	0	0.00932094	0.0198869	81.735	5
transcription elongation factor NusA	Common in two disease groups		0.0176363	0.0145049	0	0	0.0115817	0.00607811	0.0164426	0.0092295	0	0.012889	0.0307562	0.0139256	0.011087	0.00893913	76.952	9		glutaconate CoA-transferase subunit B	Common in two disease groups		0.00590282	0.0248742	0.0222035	0	0.0279884	0	0	0.00849349	0.00314344	0	0.0113615	0.00787465	0.00932017	0.010272	81.7444	8
antitoxin	Common in two disease groups		0.00633567	0.00993653	0	0	0	0	0.0658297	0.0240861	0	0.022095	0.00436571	0	0.0110541	0.0192909	76.9631	6		acetyl-CoA carboxylase	Common in two disease groups		0.00699946	0.00517332	0.0228121	0	0.00852925	0	0.0179011	0.024911	0	0.0137545	0.0100165	0.00172247	0.00931831	0.0088442	81.7537	9
inorganic pyrophosphatase	Common in two disease groups		0.00498163	0.00606971	0.018997	0.00737741	0.0155027	0.00418999	0.0172354	0.0265637	0	0.0137899	0.0106564	0.00724501	0.0110507	0.00755786	76.9741	11		amidophosphoribosyltransferase	Common in two disease groups		0	0.0101854	0.0279257	0.00991786	0.0113717	0	0.0106726	0.00834281	0.0105251	0	0.00716681	0.0156908	0.00931657	0.00775496	81.763	9
GTP-binding protein Der	Common in two disease groups		0.0109568	0.0109969	0.0272272	0.0116323	0.00829786	0.00846143	0	0.0131627	0.00313046	0.00338784	0.0141779	0.0211546	0.0110488	0.00760506	76.9852	11		elongation factor TU	Common in two disease groups		0	0.0032303	0.00193796	0	0.00242238	0.0169462	0.0150195	0.0165774	0.0407917	0	0.014756	0	0.0093068	0.0122472	81.7723	8
RNA polymerase beta subunit	Common in two disease groups		0.0233519	0.00334678	0	0.0371975	0	0.00390552	0.0195947	0.00116823	0.00481579	0.00963279	0.00697952	0.0225229	0.011043	0.011868	76.9962	10		heavy metal translocating P-type ATPase	Common in two disease groups		0	0.0124442	0.0170842	0.017749	0.0242767	0.00125133	0.00889887	0.00718814	0.00898555	0.00265999	0.00564269	0.00544443	0.00930209	0.0073515	81.7816	11
putative uncharacterized protein ART2-likel	Common in two disease groups		0.00396897	0.00639762	0.0777348	0	0	0	0.0168915	0.00304799	0.0157217	0.00863489	0	0	0.0110331	0.0218569	77.0073	7		hypothetical protein ESAG_07157	Common in two disease groups		0	0	0.0186889	0	0	0.0542799	0	0.00505697	0	0.0334024	0	0	0.00928567	0.0175866	81.7909	4
hypothetical protein NT04LM_4561	Common in two disease groups		0.00842183	0	0	0.0249213	0	0.00567285	0.0716855	0	0	0	0	0.0216668	0.0110307	0.0210461	77.0183	5		Fe-S oxidoreductase	Common in two disease groups		0.0126312	0.00409823	0.0160234	0.00732902	0.0103731	0.011968	0.0147146	0.00838943	0.0116857	0	0.0107908	0.00332478	0.00927735	0.00482194	81.8002	11
HLY 4	Common in two disease groups		0	0.00180108	0	0	0.0565083	0	0	0	0.0531178	0	0.00356047	0.0172492	0.0110197	0.0210431	77.0293	5		inorganic pyrophosphatase	Common in two disease groups		0.0344058	0.00432795	0.012339	0.0115854	0.00487373	0.0097476	0	0.00713112	0.0122334	0	0.0112419	0.00343405	0.00927666	0.0091141	81.8094	10
V-type H(+)-translocating pyrophosphatase	Common in two disease groups		0.00357277	0.0113991	0	0.00152741	0.03241	0.0305024	0	0	0.022423	0.00335854	0.023144	0.00388527	0.0110185	0.0125544	77.0403	9		dihydropyrimidine dehydrogenase subunit A	Common in two disease groups		0	0.0180502	0.0106096	0.00393805	0.0181916	0.00356698	0.00495942	0.0101876	0.0219603	0.00403879	0.00476724	0.0109727	0.00927021	0.00698294	81.8187	11
threonine synthase	Common in two disease groups		0.00917819	0.0131503	0.0068311	0.0100554	0.0124508	0.00596365	0.0220027	0.0138067	0	0.0156512	0.0120785	0.0110348	0.0110169	0.0054474	77.0513	11		glyceraldehyde-3-phosphate dehydrogenase	Common in two disease groups		0	0.00389524	0.00775018	0.00558592	0.00148213	0.019386	0.0251388	0.00842606	0	0	0.0269954	0.0124685	0.00926068	0.00973514	81.828	9
isochorismatase	Specific to peri-implantitis group		0.00877335	0.0166497	0.0355944	0	0.00195587	0.00239064	0.0316033	0	0.00795292	0	0.011227	0.0159077	0.0110046	0.0121303	77.0623	9		cation transporter	Specific to periodontitis group		0.0105463	0.00564864	0.0172677	0.00267357	0.0260395	0.00744243	0.0104007	0.0104619	0.0129163	0	0.00222164	0.00542992	0.00925406	0.00721821	81.8372	11
heavy metal-associated domain protein	Common in two disease groups		0.0166694	0.0431455	0	0	0.00356662	0.00736269	0	0.0097053	0.0514431	0	0	0	0.0109911	0.0178307	77.0733	6		dihydrodipicolinate reductasel	Common in two disease groups		0	0.0588145	0.00210731	0.00656237	0.00426847	0	0.0132335	0.00486882	0.00913965	0	0	0.0120042	0.0092499	0.0163056	81.8465	8
acetylglutamate kinase	Specific to peri-implantitis group		0.00226417	0.0327511	0.0115015	0	0.022255	0.00152022	0	0.00446845	0.0232623	0.015288	0.0153379	0.00302156	0.0109725	0.0108799	77.0843	10		aspartyl-tRNA synthetase	Common in two disease groups		0.00262364	0.00782556	0.0210206	0.00628765	0.0133401	0.0155848	0.0104911	0.00523304	0.00703988	0	0.00256794	0.0183727	0.00919891	0.00664751	81.8557	11
ABC transporter, substrate-binding protein, family 5	Common in two disease groups		0.00379753	0.00632887	0	0.00188519	0.0182994	0.00156055	0.031247	0.0330493	0	0.0175207	0.0124693	0.00550477	0.0109719	0.0117246	77.0953	10		dihydroorotase	Common in two disease groups		0	0.00627181	0.0214452	0.00227228	0.0249381	0.00297016	0.0111398	0.0047735	0.0076899	0.0136691	0.0125454	0.00227697	0.00916602	0.00787614	81.8648	11
DNA protection during starvation protein 2	Common in two disease groups		0.00962509	0.0731534	0	0	0	0.00624397	0	0.0196934	0	0	0	0.022829	0.0109621	0.0212133	77.1062	5		ribosomal protein L1	Common in two disease groups		0	0.0170512	0.0120295	0.016145	0.0172867	0.00566418	0	0.00854469	0.00717792	0	0.0260073	0	0.00915887	0.00864091	81.874	8
ribosomal protein	Common in two disease groups		0.059193	0	0.0644089	0	0	0	0	0.00757657	0	0	0	0	0.0109315	0.0238856	77.1172	3		FlaG protein	Common in two disease groups		0	0	0.0110355	0.00647189	0.0341157	0.00994421	0	0.00648552	0	0.0142791	0.0115458	0.0159901	0.00915564	0.00979548	81.8831	8
PTS alpha-glucoside transporter subunit IIBC	Common in two disease groups		0.00635201	0.00136422	0	0.00754077	0	0.00860061	0.0351182	0.0380923	0	0.016706	0.00676557	0.0100756	0.0108846	0.0130106	77.1281	9		ATP synthase subunit B	Common in two disease groups		0	0.0123231	0.0317023	0	0.020973	0.00584594	0.00336859	0.00784581	0	0	0.00879352	0.0190011	0.00915444	0.0101648	81.8923	8
cob(I)yrinic acid a,c-diamide adenosyltransferasel	Common in two disease groups		0.00651499	0.00350042	0	0	0	0	0	0.0100068	0.025807	0.070871	0.0138377	0	0.0108782	0.0204828	77.1389	6		repeat, TIGR02543 family / cell wall-binding repeat multi-domain proteinl	Common in two disease groups		0.00303934	0	0.081434	0	0.000477142	0	0.00591535	0.0174107	0	0	0.00145295	0	0.00914413	0.0233118	81.9014	6
ATP-dependent Clp protease ClpP	Common in two disease groups		0.0062568	0.00334437	0.0346814	0	0.0144973	0.00723775	0.0505879	0.00498767	0	0.00328054	0.00165192	0.00400161	0.0108773	0.0156943	77.1498	10		L-cysteine desulfhydrase	Common in two disease groups		0	0.0201269	0.00450787	0.0102091	0.0247358	0	0.0100294	0.00920652	0.00181785	0	0.0131376	0.0159234	0.00914121	0.00827683	81.9106	9
50S ribosomal protein L34	Common in two disease groups		0	0.0347368	0	0	0.00713265	0.0136814	0	0.0233153	0	0.0166941	0.0152007	0.0197409	0.0108752	0.0115544	77.1607	7		phosphopantothenoylcysteine decarboxylase	Common in two disease groups		0	0.0138869	0.0134815	0.0073889	0.0122735	0	0.0208806	0.00833365	0.0144508	0.00930691	0.00184441	0.00777762	0.0091354	0.00634717	81.9197	10
[truncated: 21,590 more rows]
