# Supplementary material for: Distinct interacting core taxa in co-occurrence networks enable discrimination of polymicrobial oral diseases with similar symptoms
Source: Sci Rep. 2016 Aug 8;6:30997. doi: 10.1038/srep30997 (PMC4976368; doi:10.1038/srep30997)
Supplement: Supplementary Dataset 3 [file srep30997-s4.xlsx]

## Sheet: TableS6
Supplementary Table S6. Relative read abundances (%) of mRNA clusters assigned with functional genes in the VFDB
Gene abbreviation	Function	Specificity to disease groups		Peri-implantitis; sample IDs																	Gene abbreviation	Function	Specificity to disease groups		Periodontitis; sample IDs
				1	2	3	4	5	6	7	8	9	10	11	12	Mean	Standard deviation	Cumulative sum of mean	Number of samples detected						1	2	3	4	5	6	7	8	9	10	11	12	Mean	Standard deviation	Cumulative sum of mean	Number of samples detected
tuf	elongation factor Tu	Common in both disease groups		9.72542	8.16795	10.7824	11.0247	9.45913	11.2292	8.56421	9.3272	9.08513	9.43263	10.5242	11.4065	9.89406	1.07403	9.89406	12		tuf	elongation factor Tu	Common in both disease groups		7.03369	11.0019	8.94333	8.51717	13.5639	8.87154	9.07682	12.3497	7.43149	13.933	9.93268	10.9065	10.1301	2.25943	10.1301	12
plr/gapA	glyceraldehyde 3-phosphate dehydrogenase	Common in both disease groups		10.228	2.73199	11.9958	7.94915	2.35458	4.1132	12.1617	11.2747	2.67385	5.74845	6.52827	6.39779	7.01312	3.69507	16.9072	12		plr/gapA	glyceraldehyde 3-phosphate dehydrogenase	Common in both disease groups		9.46113	2.82221	2.21566	5.13954	2.96702	7.49285	7.37698	3.68058	1.74118	4.09837	7.57624	3.48194	4.83781	2.52647	14.9679	12
ahpC	ahpC	Common in both disease groups		3.31	6.44763	2.03784	5.13152	2.24188	4.98026	0.418168	1.76971	5.92897	2.71808	2.80948	2.28506	3.33988	1.85733	20.2471	12		ahpC	ahpC	Common in both disease groups		2.96503	5.17492	2.72537	2.42608	3.64826	0.715234	2.88078	3.32643	3.54484	2.34509	2.32929	2.20691	2.85735	1.06421	17.8253	12
eno	enolase	Common in both disease groups		3.40876	1.08631	2.09845	2.98349	1.47153	2.19099	2.82493	5.30788	1.30244	3.468	2.57094	1.89833	2.55101	1.17045	22.7981	12		eno	enolase	Common in both disease groups		4.22089	1.38893	2.62117	2.18492	1.19378	1.70507	2.64528	2.14376	0.97362	4.22677	2.54382	1.26192	2.25916	1.08487	20.0845	12
napA	neutrophil activating protein	Common in both disease groups		2.35019	3.45801	2.30092	2.35844	1.47308	3.98841	0.434934	1.29182	1.32083	0.895349	1.00297	1.7326	1.88396	1.05466	24.682	12		flaA	flagellin	Common in both disease groups		1.21908	2.69053	0.39404	0.949027	2.68524	0.579842	3.79329	0.898974	0.650771	0.60484	4.85697	3.18708	1.87581	1.50267	21.9603	12
flaA	flagellin	Common in both disease groups		0.143453	3.16764	0.318679	1.02395	6.03867	0.733412	0.0688713	0.604892	3.74247	1.56057	1.15034	0.815774	1.61406	1.80269	26.2961	12		pilE	class I pilin PilE	Common in both disease groups		11.5293	0.289672	0.217602	0	0.400231	2.22232	0.965958	1.5749	2.94959	0	1.14151	0.111662	1.78356	3.21093	23.7438	10
ssb	ssDNA-binding protein controls activity of RecBCD nuclease	Common in both disease groups		2.25614	1.08707	2.25659	1.03315	0.92435	2.38481	1.66705	0.898426	0.800665	1.4492	1.62172	0.843442	1.43522	0.597257	27.7313	12		napA	neutrophil activating protein	Common in both disease groups		4.0089	1.96986	0.607251	1.07261	0.951468	0.570395	1.28682	2.0457	2.97686	1.58499	1.41735	1.89788	1.69917	0.994563	25.443	12
acpXL	acyl carrier protein	Common in both disease groups		1.98695	1.95447	1.44454	0.46296	1.69708	1.09726	0.830003	1.08929	1.43513	0.999047	1.77966	2.14171	1.40984	0.521226	29.1411	12		acpXL	acyl carrier protein	Common in both disease groups		1.47124	0.682937	0.975238	0.601912	1.45165	0.961199	0.840858	2.19416	4.9337	0	1.01133	1.26355	1.36565	1.246	26.8087	11
fliC	A-type flagellin	Common in both disease groups		0.0650172	2.63773	0.401821	0.539143	4.4766	0.70859	0.115438	1.06058	1.76584	0.985041	0.966713	0.66276	1.19877	1.25451	30.3399	12		ssb	ssDNA-binding protein controls activity of RecBCD nuclease	Common in both disease groups		0.525328	1.7679	2.29651	2.28355	1.02903	1.61703	0.8757	2.44508	1.34037	0	1.03173	1.03391	1.35385	0.753431	28.1625	11
sugC	ABC transporter ATP-binding protein	Common in both disease groups		1.18843	0.702363	1.01971	1.61088	1.09576	0.623914	1.30775	2.32918	0.842492	1.26623	0.941426	1.09934	1.16896	0.454884	31.5089	12		fliC	A-type flagellin	Common in both disease groups		0.78875	2.69772	0.46178	0.78757	1.85551	0.599594	2.00384	0.698389	0.181062	1.26696	2.08621	1.84226	1.27247	0.797318	29.435	12
groEL	60 kDa chaperonin	Common in both disease groups		1.20172	1.00781	0.946919	1.01206	1.58627	0.875375	0.785923	0.691199	1.20157	1.25502	1.5445	1.02801	1.0947	0.276252	32.6036	12		groEL	60 kDa chaperonin	Common in both disease groups		0.944274	0.994744	0.819775	1.05287	1.61623	0.624432	1.00008	1.33707	1.21927	2.11516	0.968127	1.38014	1.17268	0.39911	30.6076	12
clpP	ATP-dependent Clp protease proteolytic subunit	Common in both disease groups		1.00336	0.608778	1.43365	1.65407	0.751689	1.28785	1.40038	0.482481	0.996996	0.941944	0.765378	0.400105	0.977224	0.399278	33.5808	12		sugC	ABC transporter ATP-binding protein	Common in both disease groups		0.585837	0.839109	0.973972	1.06845	0.727588	1.5069	0.805642	1.32694	1.07411	1.73156	1.11693	1.09367	1.07089	0.32772	31.6785	12
cheY	chemotaxis protein CheY	Common in both disease groups		0.135833	1.27722	0	0.304778	1.86983	0.596732	0.546411	0.300044	2.36197	1.56206	1.11392	0.414693	0.873623	0.75418	34.4544	11		cheY	chemotaxis protein CheY	Common in both disease groups		0	1.16077	0.336966	0	1.39517	0.319027	1.38392	0.374709	2.54194	3.83052	0.380447	0.554551	1.02317	1.15164	32.7017	10
fadE14	acyl-CoA dehydrogenase	Common in both disease groups		0.618935	1.42335	0	0.621451	1.61396	0.768481	0.215688	1.20001	0.890977	0.77398	1.10282	0.700049	0.827475	0.463167	35.2819	11		pilA	fimbrial protein	Common in both disease groups		0.967727	0.326974	0.181805	0	0.256181	4.94781	0.758535	1.28142	1.32902	0	0.644706	0.647547	0.945144	1.339	33.6469	10
tagD	tagD protein	Common in both disease groups		0.691487	0.863798	1.03744	0.443316	0.368295	2.46688	0.198703	0.0363666	1.20245	0.239171	0.745575	0.784149	0.75647	0.644274	36.0384	12		kasB	3-oxoacyl-(acyl carrier protein) synthase	Common in both disease groups		0.784888	0.597133	0.767504	1.36083	1.41236	0.546283	0.55641	1.44586	0.857779	0.568889	0.774287	0.99706	0.889106	0.340288	34.536	12
sodB	superoxide dismutase	Common in both disease groups		1.75819	1.65195	0.579278	0.556957	0.355934	0.420887	0.499268	0.517834	0.143873	0.901432	0.654207	1.01042	0.754186	0.49944	36.7925	12		aatC	AatC ATB binding protein of ABC transporter	Common in both disease groups		0.332086	0.566911	0.984913	0.227519	0.96492	0.781216	1.05668	0.965702	1.69808	1.09985	0.980644	0.953711	0.884353	0.384167	35.4203	12
pilE	class I pilin PilE	Common in both disease groups		0.132812	0.329227	0	0.369848	0.551795	0.46707	1.19125	0.102045	1.68903	0	1.25262	2.65943	0.72876	0.81666	37.5213	10		feoA	ferrous iron transporter A	Common in both disease groups		0	0.993825	0.420037	0.312832	1.1539	0.461146	1.74809	0.813503	0	3.0242	0	1.53232	0.871654	0.899501	36.292	9
aatC	AatC ATB binding protein of ABC transporter	Common in both disease groups		0.680068	0.669074	0.543429	0.61081	0.847254	0.881293	0.703292	0.786432	0.944796	0.564425	0.558579	0.761248	0.712558	0.133491	38.2339	12		fadE14	acyl-CoA dehydrogenase	Common in both disease groups		0.546243	1.49389	1.28113	1.05777	1.11064	0.0305033	0.635314	0.619246	0.311103	0.600099	0.984816	1.43382	0.842046	0.455856	37.134	12
pilA	fimbrial protein	Common in both disease groups		0.297321	1.14971	0	0.101598	0.758331	1.00447	1.3117	0.222185	1.18645	0	0.674659	1.30877	0.667932	0.521937	38.9018	10		pvdH	2,4-diaminobutyrate 4-transaminase	Common in both disease groups		0.0490451	1.89051	0.170767	0.804828	0.461272	1.27266	0.42935	0.509035	0.471313	0.936296	0.681663	1.55108	0.768985	0.556163	37.903	12
kasB	3-oxoacyl-(acyl carrier protein) synthase	Common in both disease groups		0.488995	0.732132	0.273661	0.30773	1.41086	1.11812	0.117753	0.420389	1.29453	0.593627	0.578716	0.632454	0.66408	0.409778	39.5659	12		tagD	tagD protein	Common in both disease groups		0.563529	0.523158	0.128984	0.86458	0.695027	0.106193	0.670985	0.7494	0.924345	1.39299	0.553378	1.00829	0.681738	0.357015	38.5847	12
pykF	pyruvate kinase I (formerly F), fructose stimulated	Common in both disease groups		0.934366	0.247127	0.72687	1.16476	0.277898	0.496111	0.626475	1.1785	0.240696	1.00542	0.36069	0.549406	0.650693	0.34951	40.2166	12		clpP	ATP-dependent Clp protease proteolytic subunit	Common in both disease groups		1.05132	1.08445	0.748608	0.955816	0.610184	0.968633	0.723249	0.903807	0.340635	0	0.573547	0.167196	0.677287	0.353445	39.262	11
tig/ropA	FKBP-type peptidyl-prolyl cis-trans isomerase (trigger factor)	Common in both disease groups		0.756523	0.581051	0.7999	0.709899	0.262119	0.344085	1.45541	0.601803	0.438021	0.710986	0.687516	0.348805	0.641343	0.312916	40.8579	12		iap/cwhA	cell wall hydrolases A	Common in both disease groups		1.69366	0.398708	0.275956	0.753658	0.422535	0.862776	0.745571	0.620272	0.585644	0	0.82213	0.579581	0.646708	0.412439	39.9087	11
argK	phaseolotoxin-insensitive ornithine carbamoyltransferase	Common in both disease groups		0.583898	0.564893	0	0.223016	0.684085	0.723899	0.249887	1.68315	0.432061	0.812113	1.05373	0.455152	0.622157	0.438591	41.4801	11		mip	macrophage infectivity potentiator	Common in both disease groups		0	0.414637	0.852984	0.608778	1.46855	0.198635	0.330399	0.575259	0.3621	1.96464	0.242226	0.708556	0.643897	0.562682	40.5526	11
cylG	cylG protein	Common in both disease groups		0.946855	0.423832	0	0.910541	0.756468	0.609901	0.136038	1.07068	0.47043	1.14622	0.656301	0.28908	0.618029	0.366834	42.0981	11		argK	phaseolotoxin-insensitive ornithine carbamoyltransferase	Common in both disease groups		0.141741	0.526361	0.668303	0.507413	0.699261	1.19315	0.33754	0.30845	0.619988	1.40128	0.521964	0.507211	0.619389	0.356354	41.172	12
hitC	ABC transporter related	Common in both disease groups		0.67242	0.52024	0.815136	0.991093	0.465917	0.58975	0.372327	0.520523	0.960651	0.449638	0.65154	0.25536	0.605383	0.2258	42.7035	12		cylG	cylG protein	Common in both disease groups		0.48227	0.716362	0.944878	0.78924	1.17564	0.533221	0.597215	0.536383	0.492212	0	0.284157	0.690319	0.603491	0.301724	41.7755	11
oppF	Oligopeptide ABC transporter, ATP-binding component	Common in both disease groups		0.774633	0.444207	0.178317	0.342161	0.641155	0.599043	1.07306	0.691949	0.707484	0.614781	0.438164	0.527281	0.58602	0.228415	43.2895	12		oppF	Oligopeptide ABC transporter, ATP-binding component	Common in both disease groups		0.50691	0.605153	0.829037	1.0374	0.588552	0.509891	0.58676	0.753225	0.686294	0	0.462568	0.674721	0.603376	0.247929	42.3789	11
porB	hypothetical protein	Common in both disease groups		0.145395	0.188214	1.47756	0.0957975	0.0115345	0.0603677	1.2606	0	0	0	0.0497408	3.60191	0.574259	1.08128	43.8638	9		sodB	superoxide dismutase	Common in both disease groups		0.825986	0.492958	1.19913	0.482764	0.958805	0.770912	0.449595	0.599148	0.172051	0	0.347614	0.928945	0.602326	0.347822	42.9812	11
spaH	hypothetical protein	Common in both disease groups		1.83955	0.0384548	0	0.0986754	0.084079	0.0474553	0.117937	2.44997	0.305882	0.851712	0.621621	0.0715966	0.543911	0.802337	44.4077	11		sigA/rpoV	RNA polymerase sigma factor	Common in both disease groups		0.735208	0.65397	0.822114	0.351291	0.436217	0.490158	0.496655	0.70124	0.709882	0.70716	0.445867	0.453524	0.583607	0.153075	43.5648	12
pvdH	2,4-diaminobutyrate 4-transaminase	Common in both disease groups		0.103752	1.67882	0.245414	0.151954	1.00785	0.749198	0	0.0641677	1.1391	0.39223	0.622751	0.361353	0.543049	0.515634	44.9507	11		ORF45	putative ABC transporter ATP-binding protein	Common in both disease groups		0.186344	0.497349	0.568633	0.905296	0.662909	0.436121	0.845549	0.810982	0.611284	0	0.617563	0.568006	0.55917	0.261623	44.124	11
ORF45	putative ABC transporter ATP-binding protein	Common in both disease groups		0.653288	0.505127	0.228694	0.441102	0.627644	0.725904	0.526824	0.403745	0.624824	0.533813	0.552206	0.681803	0.542081	0.137894	45.4928	12		porB	hypothetical protein	Common in both disease groups		1.50524	0.0596819	0.105959	0.261508	0.0166629	3.19191	0.633633	0.172872	0	0	0.361192	0.219977	0.544053	0.933993	44.668	10
iap/cwhA	cell wall hydrolases A	Common in both disease groups		0.480024	0.490458	0.690229	0.576512	0.21927	0.596512	1.29765	0.382463	0.593445	0.37315	0.488886	0.249984	0.536549	0.27833	46.0294	12		hitC	ABC transporter related	Common in both disease groups		0.265658	0.553805	0.703439	1.01648	0.499429	0.51632	0.502839	0.590837	0.817963	0	0.550897	0.330864	0.529044	0.260533	45.1971	11
clpC	endopeptidase Clp ATP-binding chain C	Common in both disease groups		0.57078	0.405067	0.833996	1.00232	0.392871	0.560049	0.519132	0.292365	0.241653	0.793102	0.606504	0.169719	0.532297	0.251727	46.5617	12		clpC	endopeptidase Clp ATP-binding chain C	Common in both disease groups		0.283137	0.499433	0.946144	0.897749	0.550518	0.163641	0.52592	0.581901	0.536652	0.559802	0.458766	0.303954	0.525635	0.226538	45.7227	12
lap	aldehyde-alcohol dehydrogenase protein	Common in both disease groups		0.385402	0.468522	0.460692	0.400738	0.706296	0.708565	0.302523	0.799422	0.424998	0.443789	0.635126	0.493617	0.519141	0.154602	47.0808	12		spaH	hypothetical protein	Common in both disease groups		0.0836181	0.0582257	0.160762	0.0427573	0	1.03545	1.37395	1.34448	0.426708	0.826864	0.903226	0	0.521337	0.54152	46.2441	10
sigA/rpoV	RNA polymerase sigma factor	Common in both disease groups		0.656009	0.532686	0.849704	0.337601	0.292365	0.414174	0.346568	0.543404	0.423232	0.870821	0.61799	0.286242	0.514233	0.202386	47.595	12		hspX	14 kDa antigen	Common in both disease groups		0.628371	0.215809	0.488218	2.06056	0.247956	0.157902	0.44285	0.72685	0.303319	0	0.608726	0.221824	0.508532	0.534708	46.7526	11
sitB	iron ABC transporter ATP-binding protein	Common in both disease groups		0.326212	0.276176	1.45017	0.398495	0.25478	0.395991	0.595672	0.392061	0	0.573496	0.382328	0.902801	0.495682	0.371294	48.0907	11		panD	aspartate 1-decarboxylase	Common in both disease groups		0	0.539915	0.0826037	0.464516	0.287061	0.184082	0.154855	0.467742	0.242084	3.40504	0.0551378	0.0401832	0.493601	0.934539	47.2462	11
hspX	14 kDa antigen	Common in both disease groups		1.17525	0.474553	0	0.243825	0.307366	0.276381	0	0.641297	0.188974	1.73076	0.728643	0.138227	0.492106	0.515507	48.5828	10		tig/ropA	FKBP-type peptidyl-prolyl cis-trans isomerase (trigger factor)	Common in both disease groups		0.376744	0.226876	0.845071	0.611051	0.3605	0.578966	0.493446	0.459588	0.43553	0.536889	0.644447	0.349826	0.493245	0.164304	47.7394	12
regX3	DNA-binding response regulator	Common in both disease groups		0.410981	0.384428	0.49944	0.159717	0.225895	0.678192	0.71742	0.823257	0.125406	0.27205	0.756486	0.826548	0.489985	0.262717	49.0728	12		feoB	ferrous iron transporter B	Common in both disease groups		0.0927374	0.832231	0.534873	1.16983	0.466455	0.225262	0.426946	0.530681	0.31549	0	0.667826	0.575228	0.486464	0.319757	48.2259	11
fliI	ATPase, FliI/YscN family	Common in both disease groups		0.620408	0.440098	0.468074	0.449397	0.496115	0.336247	0.654249	0.391993	0.253167	0.57015	0.538812	0.368314	0.465585	0.118489	49.5384	12		lap	aldehyde-alcohol dehydrogenase protein	Common in both disease groups		0.160862	0.460519	0.783028	0.356471	0.420165	0.57265	0.35754	0.479722	0.390925	0.795259	0.421279	0.498901	0.474777	0.177681	48.7007	12
manB	export protein SecB	Common in both disease groups		0.405811	0.241998	0.723955	0.265033	0.340301	0.103653	0.722579	0.739308	0.319126	0.497063	0.489609	0.342021	0.432538	0.207448	49.9709	12		pykF	pyruvate kinase I (formerly F), fructose stimulated	Common in both disease groups		0.54289	0.25199	0.50154	0.45431	0.214829	0.644874	0.7992	0.393799	0.143911	0.487901	0.751205	0.247249	0.452808	0.212294	49.1535	12
sitD	iron ABC transporter permease	Common in both disease groups		0.143481	0.133709	0.805074	0.449603	0.131448	0.253038	1.04143	0.221649	0.200304	0.104224	0.495741	1.08849	0.42235	0.362413	50.3933	12		cwp66	cell surface protein	Common in both disease groups		0	0.321597	0.20823	2.1559	0.700989	0.0492488	0.272721	0	0.0888798	0	0.89113	0.664053	0.446062	0.619251	49.5995	9
ompP5	hemagglutinin antigen	Common in both disease groups		0.813011	0.317682	0.23874	0.918156	0.0131384	0.325585	0.34294	0.188313	0	0	0.506282	1.30599	0.414153	0.407299	50.8074	10		cadF	fibronectin-binding protein	Common in both disease groups		1.18579	0.433276	0.435754	0.806127	0.650343	0.10405	0.29838	0.273103	0.199885	0	0.414601	0.467902	0.439101	0.323053	50.0386	11
cwp66	cell surface protein	Common in both disease groups		0.131282	0.047597	0.093389	0.0624137	0	1.87095	0	0.0122976	0.286533	0.334753	1.07375	1.00216	0.409594	0.593215	51.217	10		ddrA	daunorubicin ABC transporter ATP-binding protein DrrA	Common in both disease groups		0.496577	0.515406	0.386608	0.676942	0.645802	0.38853	0.400073	0.289064	0.477682	0	0.305696	0.557486	0.428322	0.18153	50.467	11
cna	collagen adhesin precursor	Common in both disease groups		0.240908	1.12753	0.0963722	0.247131	0.303997	0.308759	0.207673	0.157121	0.861805	0.316627	0.583848	0.403486	0.404605	0.307107	51.6216	12		fliI	ATPase, FliI/YscN family	Common in both disease groups		0.472006	0.684841	0.701677	0.208313	0.460523	0.652141	0.562828	0.246798	0.608925	0	0.255421	0.258791	0.426022	0.227169	50.893	11
ddrA	daunorubicin ABC transporter ATP-binding protein DrrA	Common in both disease groups		0.448975	0.294016	0.171862	0.219326	0.435818	0.239612	0.548092	0.724018	0.545806	0.499427	0.434514	0.243034	0.400375	0.167663	52.022	12		sugB	ABC transporter inner membrane protein	Common in both disease groups		0.588969	0.0762826	0.480359	0	0.145441	0.859235	0.16258	0.425563	0.73439	0.809481	0.371313	0.363479	0.418091	0.288791	51.3111	11
glnA1	glnA1	Common in both disease groups		0.244887	0.0559704	1.00847	0.362085	0.029938	0.26968	1.19909	0.344235	0.126547	0.284259	0.415859	0.39944	0.395039	0.356474	52.417	12		regX3	DNA-binding response regulator	Common in both disease groups		0.102864	0.424898	0.396861	0.831951	0.265506	0.383183	0.72689	0.861124	0	0	0.499511	0.363248	0.40467	0.293003	51.7158	10
mip	macrophage infectivity potentiator	Common in both disease groups		0.225351	0.45604	0.243846	0.547039	0.51839	0.450282	0.349665	0.332288	0.483489	0.336205	0.399501	0.339904	0.390167	0.103045	52.8072	12		htpB	60 kDa chaperonin (Protein Cpn60)(groEL protein)(Heat shock protein B)	Common in both disease groups		0.254041	0.196319	0.247742	0.0431439	0.626357	0.276244	0.422908	0.286473	0.524079	0.837531	0.560562	0.545235	0.40172	0.222986	52.1175	12
cadF	fibronectin-binding protein	Common in both disease groups		0.306854	0.606424	0.164918	0.545696	0.427264	0.66336	0.0473728	0.260637	0.265711	0.574187	0.429716	0.261224	0.379447	0.191903	53.1866	12		cna	collagen adhesin precursor	Common in both disease groups		0	0.592383	0.406233	0.803235	0.478592	0.448941	0.252464	0.569643	0.171768	0.193975	0.424155	0.196728	0.378177	0.223503	52.4956	11
psaA	ABC transporter substrate-binding protein	Common in both disease groups		0.1575	0.0817631	1.28623	0.117227	0.0301162	0.109462	0.789988	0.123112	0	0	0.389794	1.46417	0.379113	0.515465	53.5658	10		wcbT	8-amino-7-oxononanoate synthase	Common in both disease groups		0.0524666	0.494303	0.306867	0.713932	0.528902	0.185181	0.580004	0.346925	0.743283	0	0.283749	0.268553	0.375347	0.240496	52.871	11
sugB	ABC transporter inner membrane protein	Common in both disease groups		0.425225	0.188886	0.20525	0.263587	0.288412	0.0955221	0.592448	0.962984	0.102709	0.540229	0.18996	0.362473	0.351474	0.249764	53.9172	12		flgC	flagellar basal body rod protein	Common in both disease groups		0	0.406774	0.121112	0	0.210946	0	0.28579	0.622324	1.29944	0	0.765153	0.718152	0.369141	0.409896	53.2401	8
feoB	ferrous iron transporter B	Common in both disease groups		0.54186	0.379058	0.151755	0.46203	0.329463	0.541267	0	0.570562	0.113083	0.695321	0.225936	0.132352	0.345224	0.220644	54.2625	11		ctpV	ATPase P	Common in both disease groups		0.305404	0.293839	0.538534	0.74956	0.384974	0.202511	0.358276	0.301739	0.573944	0	0.436832	0.256434	0.366837	0.193356	53.607	11
ctpC	cadmium transporting P-type ATPase	Common in both disease groups		0.364262	0.140136	0.631644	0.604878	0.238159	0.64102	0.179404	0.153252	0.194749	0.271414	0.386367	0.275712	0.340083	0.18817	54.6025	12		cpsA	capsular polysaccharide biosynthesis protein CpsA	Common in both disease groups		0.0854668	0.317363	0.27118	0.174818	0.520815	0.622774	0.379758	0.398476	1.09399	0	0.167845	0.366991	0.366623	0.289347	53.9736	11
icl	isocitrate lyase	Common in both disease groups		0.385374	0.271022	0.0765854	0.270007	0.483138	0.637413	0.114275	0.624244	0.608711	0.278092	0.204447	0.120237	0.339462	0.205492	54.942	12		whiB3	putative transcriptional regulator	Common in both disease groups		1.54518	0.556202	0.0438755	0	0	0.147411	0.785665	0.398858	0.855255	0	0	0	0.361037	0.492141	54.3346	7
ompA	outer membrane protein A	Common in both disease groups		0.370248	0.272824	0.530165	0	0.384657	0.47146	0.246801	0.208689	0	0.175804	0.314321	1.09708	0.339338	0.289009	55.2813	10		pipD	Pathogenicity island encoded protein: SPI3	Common in both disease groups		0.284641	0.0880891	0.160693	0.582258	0.413011	0.131125	0.38411	0.309701	0.103764	0.938272	0.186348	0.679041	0.355088	0.262635	54.6897	12
ctpV	ATPase P	Common in both disease groups		0.473052	0.38796	0.284381	0.26645	0.354169	0.481071	0.535138	0.191363	0.251144	0.289969	0.319323	0.229511	0.338627	0.109458	55.62	12		fliN	flagellar motor switch protein	Common in both disease groups		0	0.548272	0.0669555	0	0.206574	0	0.266641	0.1349	0.110769	2.7524	0.13669	0	0.351933	0.772093	55.0417	8
feoA	ferrous iron transporter A	Common in both disease groups		0.482548	0.843904	0	0.481231	0.799593	0.495903	0	0.355305	0	0.389437	0.154169	0	0.333507	0.305826	55.9535	8		flaB	flagellin	Common in both disease groups		0.229677	0.300179	0.199958	0	0.265445	0.0405655	0.283479	0.172958	0.389132	1.21916	0.503214	0.514928	0.343225	0.317338	55.3849	11
flaB	flagellin	Common in both disease groups		0	0.414137	0.151351	0.171863	0.346409	0.149947	0	0.369746	1.32304	0.51541	0.304169	0.17565	0.32681	0.351741	56.2803	10		ompA	outer membrane protein A	Common in both disease groups		0.549167	0.28098	0.16229	0.358373	1.09862	0.22025	0.224681	0.26634	0.164904	0	0.409059	0.356356	0.340918	0.276177	55.7258	11
msrA/B	peptide methionine sulfoxide reductase	Common in both disease groups		0.13923	0.325731	0.543463	0.103575	0.283001	0.435792	0.28092	0.192883	0.429486	0.357346	0.300723	0.454221	0.320531	0.132704	56.6008	12		pdhB	AcoB	Common in both disease groups		0.772361	0.229901	0.353729	0.434068	0.10117	0.51319	0.200702	0.101936	0.257865	0.702815	0.345565	0.0508844	0.338682	0.23222	56.0645	12
wcbT	8-amino-7-oxononanoate synthase	Common in both disease groups		0.187001	0.333071	0.533502	0.206398	0.58089	0.324484	0	0.0994624	0.512992	0.315507	0.399612	0.340658	0.319465	0.17568	56.9203	11		sitB	iron ABC transporter ATP-binding protein	Common in both disease groups		0.0842252	0.470555	0.603122	0.518748	0.343271	0.424046	0.402605	0.204254	0.368846	0	0.373078	0.182152	0.331242	0.179543	56.3957	11
pdhB	AcoB	Common in both disease groups		0.431503	0.34607	0.869811	0.221997	0.0568303	0.0681811	0.646856	0.2544	0.340756	0.119323	0.195666	0.150343	0.308478	0.243492	57.2288	12		manB	export protein SecB	Common in both disease groups		0.710085	0.246614	0.503233	0.353285	0.492978	0.402375	0.368906	0.213781	0.061612	0	0.318866	0.193347	0.32209	0.197201	56.7178	11
oppA	hypothetical protein	Common in both disease groups		0.524182	0.292718	0.611335	0.163391	0.476043	0.0606	0.5271	0.19299	0.202475	0.158631	0.136069	0.355633	0.308431	0.184845	57.5372	12		psaA	ABC transporter substrate-binding protein	Common in both disease groups		0.296119	0.104645	0.319528	0.38078	0.195155	0.815223	0.49816	0.332443	0.0548422	0	0.221773	0.482149	0.308401	0.223689	57.0262	11
orf58	hypothetical protein	Common in both disease groups		0.260707	0.401019	0.150019	0.416707	0.266299	0.260949	0.359177	0.353522	0.447144	0.301003	0.26697	0.174452	0.304831	0.0929888	57.842	12		fbpC	ABC transporter, ATP-binding protein, iron related protein	Common in both disease groups		0.272156	0.244373	0.427703	0.672025	0.171827	0.23143	0.438743	0.382863	0.287751	0	0.452742	0.0942664	0.306323	0.181196	57.3325	11
fbpC	ABC transporter, ATP-binding protein, iron related protein	Common in both disease groups		0.149861	0.316613	0.330494	0.465055	0.356825	0.341419	0.278111	0.305462	0	0.362849	0.552002	0.197121	0.304651	0.142773	58.1467	11		irtA	ABC transporter ATP-binding protein	Common in both disease groups		0.297292	0.412778	0.192568	0.551933	0.320708	0.34599	0.114937	0.0520197	0.649568	0	0.304128	0.425444	0.305614	0.193907	57.6381	11
htrA/degP	endopeptidase degP	Common in both disease groups		0.102325	0.301188	1.42971	0.0448216	0.0805797	0.141412	0.451066	0.195709	0	0.195645	0.265822	0.423938	0.302684	0.381951	58.4494	11		fur	transcriptional repressor of iron-responsive genes (Fur family) (ferric uptake regulator)	Common in both disease groups		0.769726	0.857502	0.253688	0	0	0.0386835	0.586562	0.632773	0	0	0.302338	0.220356	0.305136	0.324845	57.9433	8
secA2	ATPase SecA2	Common in both disease groups		0.20131	0.308384	0.361286	0.256532	0.120222	0.326538	0.33207	0.370838	0.141372	0.538058	0.382347	0.292561	0.302626	0.114063	58.752	12		fagC	ABC TRANSPORTER, NUCLEOTIDE BINDING/ATPASE PROTEIN	Common in both disease groups		0.0804312	0.353521	0.295513	0.172313	0.195231	0.12628	0.281974	0.430223	0.367101	0.841877	0.336295	0.172704	0.304455	0.200285	58.2477	12
sigH	alternative RNA polymerase sigma-E factor (sigma- 24) SigH (RpoE)	Common in both disease groups		0.0686767	0.550465	0.497232	0.495989	0.23338	1.4251	0.133816	0.0811914	0	0.0855169	0.0536126	0	0.302082	0.407431	59.0541	10		galE	hypothetical protein	Common in both disease groups		0.205714	0.159174	0.339649	0.351909	0.279066	0.121454	0.130829	0.46543	0.400501	0.677926	0.303017	0.149289	0.298663	0.164295	58.5464	12
slrA	peptidyl-prolyl cis-trans isomerase	Common in both disease groups		0.364909	0.124086	0.212902	0.341172	0.31396	0.0703087	0.244671	0.380641	0.740335	0.184058	0.349742	0.297094	0.30199	0.169687	59.3561	12		icl	isocitrate lyase	Common in both disease groups		0.21842	0.492443	0.157115	0.38296	0.199206	0.142771	0.170491	0.135804	0.22746	0.92563	0.260445	0.250333	0.296923	0.223646	58.8433	12
orf62	hypothetical protein	Common in both disease groups		0.569607	0.0766214	0	0.196628	0.0502692	0.688928	0	0.161311	1.52386	0	0.125973	0	0.282766	0.452336	59.6388	8		sitD	iron ABC transporter permease	Common in both disease groups		0.245557	0.151311	0.568041	0.671221	0.190018	0.163958	0.310084	0.256934	0.238687	0	0.441226	0.292297	0.294111	0.186018	59.1374	11
flgC	flagellar basal body rod protein	Common in both disease groups		0	0.467837	0.345814	0.110822	0.52534	0.187975	0	0.0181833	0.886305	0.266174	0.369119	0.128029	0.275467	0.262995	59.9143	10		msrA/B	peptide methionine sulfoxide reductase	Common in both disease groups		0.48892	0.346487	0.445237	0.224751	0.398396	0.47732	0.126605	0.245529	0.1278	0	0.15154	0.442955	0.289628	0.165035	59.4271	11
htpB	60 kDa chaperonin (Protein Cpn60)(groEL protein)(Heat shock protein B)	Common in both disease groups		0.42256	0.371778	0.207492	0.0666199	0.518698	0.322503	0.268622	0.169282	0.0516119	0.179454	0.362302	0.30778	0.270725	0.141257	60.185	12		sugA	ABC transporter inner membrane protein	Common in both disease groups		0	0.222239	0.361408	0.238652	0.115907	0.409698	0.228636	0.0566966	0.625932	0.758519	0.293747	0.109815	0.285104	0.226397	59.7122	11
whiB3	putative transcriptional regulator	Common in both disease groups		0.373185	0.32286	0	0	0	0.114291	0.63662	1.14089	0	0.203415	0.329012	0.102601	0.268573	0.338185	60.4536	8		gacA	DNA-binding response regulator GacA	Common in both disease groups		0.21624	0	0.0898291	0.111618	0.0313691	0.0274287	0.207913	0.184468	0.159125	2.17402	0	0.156215	0.279852	0.601708	59.992	10
rmlC	dTDP-4-dehydrorhamnose 3,5-epimerase	Common in both disease groups		0.332987	0.214018	0.288173	0.610323	0.251314	0.182363	0.331172	0.319552	0	0.163706	0.279641	0.21867	0.265993	0.142769	60.7196	11		pspA	pneumococcal surface protein A	Common in both disease groups		0.951972	0.158166	0.507183	0.102819	0.0670338	0.606172	0.194902	0.367928	0	0	0.13969	0.236812	0.277723	0.285148	60.2697	10
cpsA	capsular polysaccharide biosynthesis protein CpsA	Common in both disease groups		0.158203	0.307807	0	0.145534	0.21624	0.272529	0.301337	0.330924	0.416831	0.419275	0.30152	0.256136	0.260528	0.118268	60.9801	11		flaG	flagellar biosynthesis protein G	Common in both disease groups		0	0	0.0622349	0.198137	0.254881	0.0942118	0	0.135978	0.289685	1.85363	0	0.268338	0.263091	0.513165	60.5328	8
lpxA	acyl-(acyl-carrier-protein)--UDP-N-acetylglucosamine O-acyltransferase	Common in both disease groups		0.27755	0.117227	0	1.10801	0.10663	0.171211	0	0.341653	0.200304	0.487647	0.155577	0.151086	0.259741	0.300188	61.2399	10		ctpC	cadmium transporting P-type ATPase	Common in both disease groups		0.129532	0.253581	0.316102	0.557438	0.401805	0.0806651	0.3332	0.170733	0.139901	0.316444	0.26579	0.182234	0.262285	0.134132	60.7951	12
aldA	aldehyde dehydrogenase	Common in both disease groups		0.481169	0.184069	0.210559	0.573575	0.112122	0.125162	0.453669	0.221435	0.104585	0.200222	0.151316	0.220355	0.253186	0.158129	61.493	12		secA2	ATPase SecA2	Common in both disease groups		0.2077	0.328788	0.534089	0.364991	0.146313	0.216542	0.197761	0.38827	0.267937	0	0.276899	0.187807	0.259758	0.135484	61.0549	11
mpa	AAA ATPase	Common in both disease groups		0.232867	0.211436	0.376994	0.12006	0.252593	0.166699	0.161245	0.206233	0.464654	0.176869	0.257781	0.211985	0.236618	0.0964426	61.7297	12		glnA1	glnA1	Common in both disease groups		0.149357	0.0481667	0.273712	0.201988	0.0564552	0.488034	0.324005	0.144984	0.214746	0.513185	0.368721	0.277852	0.2551	0.150582	61.31	12
panD	aspartate 1-decarboxylase	Common in both disease groups		0.27116	0.20084	0	0	0.166506	0.755165	0	0.05073	0.619159	0.141487	0.253224	0.360222	0.234874	0.243031	61.9645	9		sigH	alternative RNA polymerase sigma-E factor (sigma- 24) SigH (RpoE)	Common in both disease groups		0	0.31044	0.0808558	0.88592	0.149523	0.0476835	0.322149	0.725111	0.285439	0	0.047954	0.203719	0.2549	0.284054	61.5649	10
sitC	iron ABC transporter permease	Common in both disease groups		0.117855	0.12244	0.250268	0.0801977	0.180017	0.155242	0.501871	0.0709499	0	0	0.441498	0.880797	0.233428	0.257298	62.198	10		oppA	hypothetical protein	Common in both disease groups		0	0.385513	0.475212	0.255106	0.22897	0.177392	0.494426	0.351411	0.121195	0	0.305758	0.237669	0.252721	0.162261	61.8176	10
mprA	DNA-binding response regulator	Common in both disease groups		0.158391	0.143656	0	0.474648	0.182317	0.27764	0	0.415711	0.368089	0.5127	0.178067	0.0861731	0.233116	0.175686	62.4311	10		ybtQ	ABC transporter	Common in both disease groups		0	0.528086	0.101252	0.47698	0.171169	0.127659	0.170328	0.0950854	0.398567	0.395062	0.32489	0.196151	0.248769	0.169655	62.0664	11
kdtB	lipopolysaccharide core biosynthesis protein (kdtB)	Common in both disease groups		0.0515803	0.180417	0.722269	0	0	0.64404	0.207501	0.26586	0	0.249762	0.259541	0.188973	0.230829	0.235774	62.6619	9		orf55	hypothetical protein	Common in both disease groups		0	0.432761	0.214932	0.459429	0	0.0564413	0.160456	0.0542973	0.0818741	1.11052	0.165413	0.160733	0.241405	0.311925	62.3078	10
flgG	flagellar basal body rod protein FlgG	Common in both disease groups		0.0311058	0.199975	0	0.347666	0.403077	0.0323543	0	0.104218	1.18674	0.15765	0.160616	0.0756869	0.224924	0.329442	62.8868	10		ciuD	iron ABC transporter ATP-binding protein	Common in both disease groups		0.169678	0.122814	0.207486	0.35177	0.0765118	0.128367	0.373702	0.104126	0.18887	0.838716	0.0877984	0.182828	0.236056	0.212149	62.5438	12
orf64	hypothetical protein	Common in both disease groups		0.438156	0.0510809	1.22709	0	0	0.0405223	0.705065	0.0645283	0	0	0.125973	0	0.221034	0.38528	63.1079	7		slrA	peptidyl-prolyl cis-trans isomerase	Common in both disease groups		0	0.201314	0.389113	0	0.100681	0.217958	0.123933	0.0629035	0.252935	0.857679	0.170351	0.310385	0.223938	0.232	62.7678	10
sodCI	Gifsy-2 prophage superoxide dismutase precursor (Cu-Zn)	Common in both disease groups		0	0.351247	1.28948	0	0.0458303	0	0	0	0	0	0	0.92487	0.217619	0.434357	63.3255	4		cshA	CshA-like fibrillar surface protein A	Common in both disease groups		0.0979799	0.0449183	0.131847	0.0168555	0.00269053	2.09222	0.0112603	0.078725	0	0	0.0905016	0.0589969	0.218833	0.591611	62.9866	10
esxA	6 kDa culture filtrate antigen EsxA_1	Common in both disease groups		0.0428913	0.374878	0	0	0.0486978	0.0392629	1.01757	0.673561	0	0	0.298871	0.103676	0.216617	0.326471	63.5421	8		mpa	AAA ATPase	Common in both disease groups		0.0381048	0.0706371	0.345416	0.233225	0.15443	0.171281	0.326513	0.18419	0.694078	0	0.167006	0.217916	0.2169	0.18252	63.2035	11
galE	hypothetical protein	Common in both disease groups		0.192753	0.0916501	0	0.378246	0.291587	0.200838	0.242069	0.25748	0.0836164	0.379731	0.311579	0.146796	0.214695	0.118921	63.7568	11		flgB	flagellar basal body rod protein	Common in both disease groups		0	0.702047	0.0457747	0	0.245144	0.0846527	0	0.206479	0.368398	0	0.332037	0.602764	0.215608	0.244263	63.4191	8
fur	transcriptional repressor of iron-responsive genes (Fur family) (ferric uptake regulator)	Common in both disease groups		0.323829	0.566335	0	0	0.0928757	0.274546	0	0.437149	0	0.522683	0.349149	0	0.213881	0.222969	63.9707	7		mprA	DNA-binding response regulator	Common in both disease groups		0	0.0467105	0.304513	0.102927	0.554982	0.454624	0.0958466	0.291428	0.293435	0	0.296895	0.072023	0.209449	0.182737	63.6286	10
mrsA/glmM	MrsA	Common in both disease groups		0.19219	0.208072	0.12794	0.164085	0.0840466	0.135311	0.331448	0.24258	0.127356	0.420934	0.223695	0.26813	0.210482	0.0959658	64.1812	12		exbB	biopolymer transport protein	Common in both disease groups		0.210363	0.19531	0.815151	0.200642	0.268533	0.235585	0.246151	0.122764	0	0	0.0516447	0.150559	0.208059	0.212405	63.8366	10
orf63	hypothetical protein	Common in both disease groups		0.128683	0.0249999	0	0	0.0984162	0	1.20788	0.0947461	0.89506	0	0	0	0.204149	0.404051	64.3853	6		msbA	ABC transporter ATP-binding protein	Common in both disease groups		0.0398707	0.385737	0.180883	0.121035	0.195537	0.178809	0.132766	0.123929	0.144854	0.779457	0.174856	0.0285421	0.20719	0.2013	64.0438	12
sugA	ABC transporter inner membrane protein	Common in both disease groups		0.265305	0.111304	0.196082	0.117596	0.0790569	0.0663592	0.376046	0.483338	0	0.433115	0.234717	0.0684042	0.20261	0.158252	64.5879	11		ybtP	ABC transporter precursor of the inner membrane lipoprotein	Common in both disease groups		0	0.50714	0.154321	0.317873	0.237164	0.0886589	0.131961	0.163413	0.34264	0	0.289094	0.250448	0.206893	0.147808	64.2507	10
adhD	alcohol dehydrogenase	Common in both disease groups		0.114599	0.114163	0	0.144309	0.172159	0.0299943	1.00302	0.181453	0.153622	0.104584	0.0917194	0.316471	0.202174	0.264422	64.7901	11		prsA2	hypothetical protein	Common in both disease groups		0.394803	0.0369428	0.152628	0.160653	0.319836	0.219374	0.225182	0.267279	0.287798	0	0.155033	0.231239	0.204231	0.112297	64.4549	11
aec16	hypothetical protein	Common in both disease groups		0	0.0823878	1.97893	0.211401	0	0	0	0	0	0	0	0.11506	0.198982	0.564541	64.9891	4		lpxA	acyl-(acyl-carrier-protein)--UDP-N-acetylglucosamine O-acyltransferase	Common in both disease groups		0	0.0820402	0.20099	0.271204	0.511261	0.0442549	0.21048	0.213382	0.128862	0	0.519792	0.252542	0.202901	0.17331	64.6578	10
pipD	Pathogenicity island encoded protein: SPI3	Common in both disease groups		0.174634	0.542957	0	0.223916	0.209873	0.230747	0	0.0918519	0.289218	0.281881	0.131512	0.182799	0.196616	0.144941	65.1857	10		rpoS	RNA polymerase sigma factor RpoS	Common in both disease groups		0.205024	0.158278	0.142815	0.342956	0.502639	0.15315	0.0647496	0.0498464	0.292327	0	0.236376	0.239961	0.19901	0.138672	64.8568	11
irtA	ABC transporter ATP-binding protein	Common in both disease groups		0.254964	0.44661	0	0.105966	0.385257	0.174586	0.0948723	0.249928	0.328138	0.137587	0.129141	0.0346621	0.195143	0.139342	65.3808	11		lytR	membrane-bound transcriptional regulator LytR	Common in both disease groups		0.611236	0.141745	0.160583	0.156942	0.0442408	0.383406	0.145205	0.166699	0	0	0.187854	0.381831	0.198312	0.178657	65.0552	10
orfM	Ham1 family protein	Common in both disease groups		0.26964	0.132844	0.577846	0.092831	0.237527	0.363221	0.165586	0.106547	0	0.0996614	0.177955	0.101038	0.193725	0.154171	65.5746	11		orf58	hypothetical protein	Common in both disease groups		0.224104	0.145688	0.240255	0.0208452	0.112329	0.235492	0.281391	0.334964	0.118813	0	0.394173	0.262452	0.197542	0.120286	65.2527	11
exbB	biopolymer transport protein	Common in both disease groups		0.0737531	0.149747	0	0.482146	0.226155	0.153481	0.148348	0.121008	0	0.437609	0.181457	0.344216	0.19316	0.155757	65.7677	10		manA	mannose-6-phosphate isomerase	Common in both disease groups		0.147122	0.136592	0.101018	0.150478	0.149431	0.125367	0	0.0813155	0.321765	0.727309	0.252829	0.157946	0.195931	0.185502	65.4486	11
sodA	superoxide dismutase	Common in both disease groups		0.215507	0.114211	0.5513	0.175833	0.0224697	0.0724853	0.473613	0.259857	0.136258	0.0948636	0.0847539	0.095695	0.191404	0.164098	65.9591	12		pvdO	hypothetical protein	Common in both disease groups		0.0780031	0.255709	0.122956	0.24507	0.25589	0	0.148122	0.05847	0.0568708	0.80079	0.0785902	0.2317	0.194348	0.210755	65.643	11
lplA1	hypothetical protein	Common in both disease groups		0.130691	0.0930076	0.859327	0.110158	0.138301	0.0454133	0.0987528	0.0542283	0.341492	0	0.146388	0.264516	0.19019	0.230443	66.1493	11		rmlA	alpha-D-glucose-1-phosphate thymidylyl- transferase, RmlA	Common in both disease groups		0.157069	0.074804	0.436002	0	0.0908511	0.0194722	0.0758348	0.153851	0.171391	0.776296	0.117027	0.225633	0.191519	0.21635	65.8345	11
cbpD	cell wall protein precursor, similar to choline binding protein	Common in both disease groups		0.187648	0.0846463	0	0.28509	0.0937019	0.0503533	0.48218	0.119468	0.189379	0.103726	0.234847	0.443336	0.189531	0.150453	66.3388	11		srtA	hypothetical protein	Common in both disease groups		0	0.0372116	0.00736304	0	0.0837732	0.0235529	0.099744	0	0	1.86114	0.182632	0	0.191284	0.528898	66.0258	7
pspA	pneumococcal surface protein A	Common in both disease groups		0.0832022	0.114223	0.26065	0.25854	0.126167	0.037661	0.0268761	0.316814	0.130961	0.273585	0.241349	0.375287	0.18711	0.114475	66.5259	12		cysE	serine acetyltransferase	Common in both disease groups		0	0.367008	0.0434351	0.323487	0.0917836	0.0794725	0.225941	0.229412	0.23055	0	0.465863	0.226342	0.190274	0.149728	66.2161	10
EF0954	sugar-binding transcriptional regulator, LacI family	Common in both disease groups		0.253923	0.0352473	0.338634	0.162786	0.069353	0.0782812	0.826928	0.178062	0	0.146381	0.0347722	0.118131	0.186875	0.223784	66.7128	11		cpsB	mannose-1-phosphate guanyltransferase	Common in both disease groups		0.174121	0.0808305	0.184393	0.178096	0.227395	0.240654	0.248788	0.147349	0.444281	0	0.213738	0.124622	0.188689	0.107517	66.4047	11
orf59	hypothetical protein	Common in both disease groups		0.137597	0.215953	0	0.0950005	0.473532	0.332836	0.127736	0.218209	0.220868	0.179371	0.152149	0.0775492	0.1859	0.123932	66.8987	11		ompP5	hemagglutinin antigen	Common in both disease groups		0.0575435	0	0.183925	0.364481	0.0282199	0.479146	0.0463247	0.17268	0.189412	0	0.450113	0.278891	0.187561	0.172267	66.5923	10
msbA	ABC transporter ATP-binding protein	Common in both disease groups		0.201367	0.258552	0.193452	0.218219	0.199068	0.211599	0.140587	0.143206	0.241837	0.0840651	0.149723	0.186657	0.185694	0.0487453	67.0844	12		htrA/degP	endopeptidase degP	Common in both disease groups		0.0576815	0.188657	0.485383	0.178668	0.235482	0.320313	0.249418	0.113028	0.0840914	0	0.115299	0.208913	0.186411	0.130208	66.7787	11
hmuV	cobalamin/Fe3+-siderophores transport system, ATPase component	Common in both disease groups		0.274369	0.017924	0	0.0657787	0.11541	0.0402411	0.463307	0.156916	0.397261	0.205337	0.232253	0.255515	0.185359	0.148034	67.2698	11		flhG	ATPase, ParA family	Common in both disease groups		0	0.0749385	0.288769	0	0.257174	0.0202734	0.19181	0.196656	0.162168	0.795259	0.118756	0.113773	0.184965	0.214531	66.9637	10
sigL	Putative alternative RNA polymerase sigma factor SigL	Common in both disease groups		0.0702813	0.354203	0	0.633745	0.0839818	0	0.0920971	0.581368	0.169734	0.114705	0	0.117089	0.184767	0.219828	67.4545	9		orf57	hypothetical protein	Common in both disease groups		0	0.102449	0.249187	0.150478	0.12809	0.0924229	0.210212	0.337937	0.429019	0	0.288946	0.210595	0.183278	0.130517	67.147	10
flgB	flagellar basal body rod protein	Common in both disease groups		0	0.275923	0	0	0.40575	0.302328	0	0.0663505	0.205381	0.218293	0.383291	0.347364	0.183723	0.162068	67.6383	8		cpsY	transcriptional regulator CpsY	Common in both disease groups		0	0.105093	0.131282	0.15439	0	0.0758576	0.0718908	0	0.165069	1.49254	0	0	0.183011	0.417357	67.33	7
lisR	two-component response regulator	Common in both disease groups		0.125652	0.104649	0.251363	0.483356	0	0.0664081	0.288854	0.0660874	0	0	0.232253	0.56998	0.182384	0.189599	67.8207	9		fabZ	(3R)-hydroxymyristoyl ACP dehydratase	Common in both disease groups		0	0	0.171387	0	0.29102	0	0.0700705	0.88277	0.107255	0	0.144479	0.52647	0.182788	0.270836	67.5128	7
devR/dosR	LuxR family transcriptional regulator	Common in both disease groups		0.113191	0.15257	0	0.253994	0.0640394	0.0686458	0.300093	0.329463	0.388285	0.270294	0.0535015	0.183475	0.181463	0.125489	68.0021	11		intI1	Tn21 integrase IntI1	Common in both disease groups		0	0.255396	0.26445	0.422053	0.47899	0.0518388	0.131016	0.0498812	0.250694	0	0.168845	0.098438	0.180967	0.157572	67.6937	10
orf57	hypothetical protein	Common in both disease groups		0.425535	0.165376	0.180576	0.231472	0.0591793	0.262392	0.10375	0.218385	0.0896863	0.0936607	0.185384	0.157482	0.181073	0.0990674	68.1832	12		orf37	hypothetical protein	Common in both disease groups		0	0.367859	0.0161161	0.180122	0.102209	0	0.0419373	0.106456	0.385146	0	0.259396	0.693188	0.179369	0.213545	67.8731	9
fabZ	(3R)-hydroxymyristoyl ACP dehydratase	Common in both disease groups		0.335276	0.222752	0	0	0.320002	0.253625	0	0.0949507	0.179373	0.363167	0.370768	0	0.178326	0.15306	68.3615	8		hmuV	cobalamin/Fe3+-siderophores transport system, ATPase component	Common in both disease groups		0.236162	0.0793295	0.178406	0.0897208	0.261547	0.424512	0.201495	0.160962	0.239749	0	0.150676	0.118406	0.178414	0.108416	68.0515	11
cshA	CshA-like fibrillar surface protein A	Common in both disease groups		0.151231	0.0804657	1.34304	0.0535291	0.0101251	0.0398253	0.107665	0	0	0.0189838	0.017488	0.309421	0.177648	0.377426	68.5392	10		aldA	aldehyde dehydrogenase	Common in both disease groups		0.471771	0.0398104	0.361243	0.219338	0.04979	0.409531	0.0408521	0.238505	0.0938097	0	0.0210578	0.184163	0.177489	0.164216	68.229	11
sigE	alternative RNA polymerase sigma factor	Common in both disease groups		0.0792236	0.0564149	0	0.500682	0.125422	0.429483	0.19237	0.201731	0	0.437526	0.0454058	0.0385751	0.175569	0.181687	68.7147	10		orfM	Ham1 family protein	Common in both disease groups		0.235996	0.164887	0.226933	0	0.204755	0.296797	0.335802	0.120504	0.342357	0	0.115867	0.0848843	0.177399	0.117502	68.4064	10
relA	(p)ppGpp synthetase I, SpoT/RelA	Common in both disease groups		0.156768	0.180261	0.0776304	0.115972	0.223806	0.142647	0.0829197	0.199324	0.148472	0.266589	0.253873	0.243943	0.17435	0.0645865	68.8891	12		yscN	putative Yops secretion ATP synthase	Common in both disease groups		0.056564	0.208125	0.113239	0.169375	0.0328213	0.496401	0.134692	0.0656679	0	0.559407	0.160945	0.12144	0.176556	0.17516	68.5829	11
clpE	ATP-dependent protease	Common in both disease groups		0.207963	0.0524264	0.314802	0.706254	0.019343	0.0831722	0.158274	0.08277	0	0.204121	0.129289	0.109828	0.172354	0.18999	69.0614	11		flgG	flagellar basal body rod protein FlgG	Common in both disease groups		0	0.336204	0.147564	0	0.282337	0	0.084353	0.128398	0.449824	0	0.129865	0.50581	0.172029	0.180415	68.755	8
ciuD	iron ABC transporter ATP-binding protein	Common in both disease groups		0.120266	0.169593	0	0.271291	0.224032	0.142146	0.119653	0.176629	0.20917	0.149838	0.172898	0.296119	0.17097	0.0773137	69.2324	11		panC	panC	Common in both disease groups		0	0.102427	0.0136801	0	0.0858063	0.0180933	0	0.107273	0	1.47793	0.144936	0.106996	0.171428	0.414942	68.9264	8
flaG	flagellar biosynthesis protein G	Common in both disease groups		0	0.303963	0.460153	0	0.7675	0.150999	0	0.0487909	0	0	0.285032	0	0.168036	0.245094	69.4004	6		relA	(p)ppGpp synthetase I, SpoT/RelA	Common in both disease groups		0.0296892	0.233306	0.383181	0.395579	0.226111	0.081485	0.12573	0.158615	0.213731	0	0.11999	0.0645371	0.16933	0.12704	69.0957	11
wzt2	ABC transporter-like protein	Common in both disease groups		0.279877	0.104264	0	0.245877	0.0514518	0.0344941	0.220743	0.134504	0.517664	0.0873835	0.18355	0.133893	0.166142	0.140229	69.5666	11		lplA1	hypothetical protein	Common in both disease groups		0.280061	0.0975208	0.158009	0.560314	0.0812814	0.14074	0.194225	0.0338684	0.195191	0	0.103129	0.150328	0.166222	0.145203	69.262	11
purC	phosphoribosylaminoimidazole- succinocarboxamide synthase PurC	Common in both disease groups		0.191336	0.144185	0	0.122732	0.29844	0.34384	0	0.231491	0.0951307	0.233391	0.236681	0.0667969	0.163669	0.111149	69.7303	10		orf47	putative cadaverin decarboxylase	Common in both disease groups		0.0793414	0.210634	0.305614	0.411104	0.0761143	0.0996714	0.160211	0.218945	0.047813	0	0.213454	0.160485	0.165282	0.116067	69.4272	11
fagC	ABC TRANSPORTER, NUCLEOTIDE BINDING/ATPASE PROTEIN	Common in both disease groups		0.223145	0.174302	0	0.133963	0.153011	0.191827	0.180659	0.163708	0.103812	0.178555	0.234977	0.217173	0.162928	0.0634328	69.8932	11		esxA	6 kDa culture filtrate antigen EsxA_1	Common in both disease groups		0.726447	0.112396	0.0434351	0.250266	0	0.486767	0.225941	0	0	0	0.121422	0	0.16389	0.23067	69.5911	7
prsA2	hypothetical protein	Common in both disease groups		0.111071	0.145903	0.195407	0.187463	0.0475962	0.0765693	0.281945	0.0610885	0.0957561	0.267543	0.241386	0.242746	0.162873	0.0841614	70.0561	12		fadE5	acyl-CoA dehydrogenase	Common in both disease groups		0.227898	0.193854	0.208491	0.310806	0.417673	0	0.198403	0.146844	0.0276924	0	0.0932542	0.135917	0.163403	0.125225	69.7545	10
lgt	lgt	Common in both disease groups		0.0439704	0.136712	0.614284	0	0.0669068	0.0789292	0.529841	0.0753155	0	0.0709852	0.18933	0.143193	0.162456	0.199947	70.2185	10		adhD	alcohol dehydrogenase	Common in both disease groups		0.431266	0.164797	0.076672	0.517078	0.0359399	0.108541	0.116722	0.0888264	0.135938	0	0.092711	0.17427	0.161897	0.15489	69.9164	11
mucD	alginate biosynthesis negative regulator, serine protease AlgY	Common in both disease groups		0.153821	0.134226	0.357865	0.0761982	0.234368	0.243929	0.0341536	0.0876228	0.236208	0.0413274	0.0732311	0.249596	0.160212	0.102679	70.3787	12		mrsA/glmM	MrsA	Common in both disease groups		0.15671	0.193809	0.329768	0.213477	0.212093	0.223008	0.174097	0.126155	0.190167	0	0.102536	0	0.160152	0.0935534	70.0766	10
rmlA	alpha-D-glucose-1-phosphate thymidylyl- transferase, RmlA	Common in both disease groups		0.111737	0.121684	0.196756	0.49807	0.0951113	0.11505	0.112663	0.185497	0	0.234484	0.1789	0.068637	0.159882	0.123735	70.5386	11		VC1779	C4-dicarboxylate-binding periplasmic protein	Common in both disease groups		0.288766	0.201068	0.132191	0.443022	0.125706	0.326518	0	0.0523674	0.0526249	0	0.177226	0.103335	0.158569	0.136796	70.2351	10
cysE	serine acetyltransferase	Common in both disease groups		0.304921	0.161592	0	0.248799	0.031801	0.307659	0.111511	0	0.1928	0.335569	0.159411	0	0.154505	0.127143	70.6931	9		lgt	lgt	Common in both disease groups		0.167236	0.0388246	0.237255	0	0.169518	0.146777	0.159301	0.375056	0.304357	0	0.205283	0.0594091	0.155251	0.117224	70.3904	10
orf61	hypothetical protein	Common in both disease groups		0.100139	0.137289	0	0.0691436	0.256255	0.284977	0.495814	0.0510418	0.10716	0.173205	0.121805	0.0564437	0.154439	0.135599	70.8475	11		mucD	alginate biosynthesis negative regulator, serine protease AlgY	Common in both disease groups		0.146818	0.0449631	0.213487	0.348291	0.268838	0.0735284	0.0233024	0.223292	0.141434	0	0.191335	0.174897	0.154182	0.104655	70.5446	11
flhG	ATPase, ParA family	Common in both disease groups		0.0958791	0.131727	0	0.0669889	0.290664	0.341236	0	0.178237	0.0984047	0.302966	0.141886	0.170573	0.151547	0.112343	70.9991	10		kdtB	lipopolysaccharide core biosynthesis protein (kdtB)	Common in both disease groups		0.147122	0.204877	0.309798	0	0.12809	0	0.420423	0.106717	0	0	0.0722334	0.421189	0.150871	0.157717	70.6955	8
fadE5	acyl-CoA dehydrogenase	Common in both disease groups		0.11976	0.333035	0	0.0896579	0.259365	0.338191	0	0.0881588	0.0926292	0.193225	0.0957209	0.195148	0.150408	0.114575	71.1495	10		wzt2	ABC transporter-like protein	Common in both disease groups		0	0.0694721	0.185012	0.37577	0.149905	0.0784104	0.0475149	0.110716	0.54236	0	0.208936	0.0356982	0.150316	0.162743	70.8458	10
ysaN	type III secretion sytem protein	Common in both disease groups		0.160014	0.0704105	0.529558	0.169708	0.054222	0.0961946	0.222493	0.0685625	0	0.160235	0.0543722	0.18127	0.147253	0.137338	71.2968	11		nanK	ROK family protein	Common in both disease groups		0.403577	0.0749385	0.103454	0.165107	0.140534	0.101404	0.192207	0.0585395	0.294214	0	0.118891	0.115537	0.147367	0.108836	70.9931	11
orf7	hypothetical protein	Common in both disease groups		0.0993228	0.041314	0.33078	0.222853	0.0555829	0.0218507	0.527515	0.0974355	0	0.0857934	0.101871	0.173089	0.146451	0.15145	71.4432	11		sitA	Iron ABC transporter substrate binding component	Common in both disease groups		0	0.105788	0.105119	0	0	0.331716	0.108542	0.129441	0.22168	0.753383	0	0	0.146306	0.217564	71.1394	7
sagA	putative ABC transporter (ATP-binding protein)	Common in both disease groups		1.10014	0	0	0	0	0	0	0	0	0	0.650891	0	0.145919	0.353998	71.5891	2		hopI1	type III effector HopI1	Common in both disease groups		0.0689805	0.140199	0.0955681	0	0.0800737	0.0477767	0.0328474	0.158667	0.235786	0.681877	0.0910817	0.117417	0.145856	0.179859	71.2853	11
pgi	glucose-6-phosphate isomerase	Common in both disease groups		0.125699	0.0517417	0.101176	0.264354	0.0593899	0.0137071	0.149027	0.309057	0.154615	0.375804	0.116914	0.0180904	0.144965	0.115598	71.7341	12		irtB	ABC transporter ATP-binding protein	Common in both disease groups		0.160311	0.148891	0.205009	0.081556	0.197631	0.0804415	0.210212	0.203315	0.0581445	0	0.157477	0.229244	0.144353	0.0727907	71.4297	11
ybtP	ABC transporter precursor of the inner membrane lipoprotein	Common in both disease groups		0.177927	0.180441	0	0.153577	0.285042	0.141363	0	0.237474	0.0943214	0.252085	0.108818	0.101503	0.144379	0.0903892	71.8785	10		sodA	superoxide dismutase	Common in both disease groups		0.335273	0	0.143242	0.114308	0	0.140405	0.0532326	0.270878	0.48924	0	0.0548786	0.0799871	0.14012	0.152278	71.5698	9
gtrB	bactoprenol glucosyl transferase	Common in both disease groups		0.157997	0.069113	0	0.473453	0.16636	0.219547	0	0.281938	0	0.0638646	0.0759543	0.193673	0.141825	0.139886	72.0203	9		gtrB	bactoprenol glucosyl transferase	Common in both disease groups		0.0749818	0.139908	0.192802	0.15439	0.21859	0.151585	0.143782	0.237114	0.165069	0	0.185052	0	0.138606	0.0767601	71.7084	10
zmp1	endothelin-converting enzyme	Common in both disease groups		0.0889542	0.097801	0	0.137623	0.240362	0.0873174	0.318149	0.0179884	0.266042	0.193211	0.111004	0.138172	0.141385	0.0967673	72.1617	11		fadE29	acyl-CoA dehydrogenase	Common in both disease groups		0	0.222463	0.104225	0.428934	0.208623	0.105392	0.114131	0.0724311	0	0	0.235326	0.1715	0.138585	0.124885	71.847	9
pknG	serine/threonine protein kinase	Common in both disease groups		0.0959166	0.077198	0.285291	0.0457219	0.0350572	0.160182	0.0819639	0.0600068	0.141703	0.29597	0.263617	0.14929	0.140993	0.0937879	72.3027	12		dltA	D-alanine--poly(phosphoribitol) ligase subunit 1	Common in both disease groups		0	0	0.150949	0	0.0790953	0.113535	0.22307	0.021785	0	0.899556	0.162945	0	0.137578	0.252404	71.9845	7
rmlB	dTDP-D-glucose 4;6-dehydratase	Common in both disease groups		0.160164	0.0794806	0.163486	0	0.0782307	0.178389	0.22764	0.305705	0.0800849	0.135901	0.116025	0.14009	0.138766	0.0790927	72.4414	11		cbpA	choline binding protein A	Common in both disease groups		0.368452	0.0508775	0.177374	0.0389069	0.0165559	0.482034	0.104773	0.196569	0.0244136	0	0.13827	0.0408427	0.136589	0.151079	72.1211	11
YPA_2067	histidine transport system permease protein HisQ	Common in both disease groups		0.124555	0.103736	0.249172	0.159717	0	0.0658334	0.429499	0.117919	0	0	0.153483	0.26077	0.138724	0.126924	72.5802	9		kpsF	arabinose-5-phosphate isomerase	Common in both disease groups		0.215895	0.0341424	0.120313	0.303863	0.0640223	0.0547643	0.0694287	0.0713706	0.108623	0	0.325791	0.261957	0.135848	0.111479	72.257	11
irtB	ABC transporter ATP-binding protein	Common in both disease groups		0.161046	0.18819	0	0.188953	0.12087	0.136216	0.113054	0.211661	0.195228	0.170038	0.171323	0	0.138048	0.0710257	72.7182	10		ORF23	putative UidR transriptional regulator	Common in both disease groups		0.434494	0	0.00995043	0.444413	0.126088	0.136473	0	0.183842	0.0791851	0	0.106671	0.0777446	0.133239	0.155321	72.3902	9
algU	alginate biosynthesis protein AlgZ/FimS	Common in both disease groups		0.0840091	0.0734498	0.588245	0.37705	0.120481	0.0777187	0	0.123717	0	0.0508539	0.150982	0	0.137209	0.174767	72.8554	9		rmlC	dTDP-4-dehydrorhamnose 3,5-epimerase	Common in both disease groups		0	0.0580017	0.342058	0	0.253872	0	0.111833	0.153712	0.444493	0	0.230574	0	0.132879	0.153685	72.5231	7
dltA	D-alanine--poly(phosphoribitol) ligase subunit 1	Common in both disease groups		0.103301	0.129841	0.704033	0	0.0334696	0.0834657	0.0641617	0.121202	0	0.0768615	0.182809	0.142462	0.136801	0.187116	72.9922	10		devR/dosR	LuxR family transcriptional regulator	Common in both disease groups		0.529756	0.100164	0.0876133	0	0.123214	0	0.202218	0.129302	0.0773688	0	0.102364	0.227908	0.131659	0.145083	72.6548	9
phoR	hypothetical protein	Common in both disease groups		0.0988724	0.0393078	0.118384	0.0768328	0.122247	0.117581	0.365683	0.0548714	0.21638	0.116945	0.170323	0.14285	0.13669	0.0865745	73.1289	12		hemL	glutamate-1-semialdehyde aminotransferase	Common in both disease groups		0.107375	0.224278	0.152367	0.0549119	0.218101	0.134908	0.153408	0.0389452	0.195686	0	0.105437	0.192111	0.131461	0.0724968	72.7862	11
yscN	putative Yops secretion ATP synthase	Common in both disease groups		0.145451	0.0974886	0.138828	0.0444969	0.0439997	0.136888	0.585124	0.101674	0	0.118438	0.0855134	0.121079	0.134915	0.148591	73.2638	11		rmlB	dTDP-D-glucose 4;6-dehydratase	Common in both disease groups		0	0.152184	0.153495	0.0671592	0.0924104	0.13133	0.435919	0.142602	0.189978	0	0.158748	0.0476691	0.130958	0.114869	72.9172	10
fliP	flagellar biosynthesis protein	Common in both disease groups		0	0.103219	0	0	0.0663236	0.152637	0	0.0590421	0.567952	0.494726	0.118507	0.0402932	0.133558	0.193243	73.3974	8		sitC	iron ABC transporter permease	Common in both disease groups		0.203906	0	0.328226	0	0	0.112305	0.308602	0.171881	0.148652	0	0.100117	0.18911	0.130233	0.117185	73.0474	8
srtC	putative fimbrial associated sortase	Common in both disease groups		0.0274369	0.0710231	0	0	0.106986	0.327786	0	0.0195085	0.818727	0.150626	0.0586701	0	0.13173	0.23612	73.5291	8		lmb	adhesion lipoprotein	Common in both disease groups		0	0.140602	0.262427	0.154885	0.284875	0.0378077	0	0.0363721	0.165777	0	0.259532	0.216069	0.129862	0.111064	73.1773	9
rpoS	RNA polymerase sigma factor RpoS	Common in both disease groups		0.0969019	0.237433	0.333679	0	0.150791	0.16621	0	0.107901	0	0.261528	0.103631	0.112034	0.130842	0.106755	73.66	9		zmp1	endothelin-converting enzyme	Common in both disease groups		0	0.118378	0.0728735	0.342353	0.242759	0.052137	0.0497903	0.0640162	0.236022	0	0.163747	0.214552	0.129719	0.109289	73.307	10
orf37	hypothetical protein	Common in both disease groups		0	0.233949	0	0	0.548911	0.0713848	0	0	0.214725	0.298957	0.0887554	0.113098	0.130815	0.168396	73.7908	7		algW	2-alkenal reductase	Common in both disease groups		0	0.140714	0.154115	0	0.192816	0.0754849	0.142113	0.0582266	0.0437794	0.595358	0.059063	0.0865496	0.129018	0.158863	73.436	10
intI1	Tn21 integrase IntI1	Common in both disease groups		0.0602786	0.0913618	0	0.270509	0.276602	0.144958	0	0.0710181	0.335422	0.175126	0.138644	0	0.130327	0.115325	73.9211	9		stp	hypothetical protein	Common in both disease groups		0	0.0852887	0.240654	0.845776	0.0266607	0.0923484	0	0.222179	0	0	0	0	0.126076	0.242784	73.5621	6
orf55	hypothetical protein	Common in both disease groups		0.0590588	0.210018	0	0	0.42012	0.211269	0	0.18269	0	0.0476599	0.282995	0.144246	0.129838	0.135839	74.0509	8		mutS	methyl-directed mismatch repair, recognize exocyclic adducts of guanosine	Common in both disease groups		0.0271507	0.176469	0.134255	0.222199	0.236415	0.0955348	0.051739	0.131318	0.29695	0	0.0533357	0.0777446	0.125259	0.0919512	73.6873	11
motA	chemotaxis protein PomA	Common in both disease groups		0	0.157928	0	0.0708851	0.513157	0.0887235	0	0.1167	0.330861	0.116364	0.0688405	0.0782143	0.128473	0.150933	74.1794	9		irp6C	ATP-binding protein Irp6C	Common in both disease groups		0.183764	0	0.140503	0.0914528	0.131882	0.293294	0.0863367	0.0444393	0.329478	0	0	0.195507	0.124721	0.110713	73.8121	9
ybtQ	ABC transporter	Common in both disease groups		0.110395	0.291216	0	0.182755	0.212627	0.101721	0.0554448	0.232358	0.0974115	0.132444	0.0896631	0.0331213	0.128263	0.086216	74.3077	11		slpA	cell surface protein (S-layer precursor protein)	Common in both disease groups		0	0.104914	0.0206853	0.726488	0.140534	0	0.246034	0	0	0	0.110967	0.138638	0.124022	0.205926	73.9361	7
cpsB	mannose-1-phosphate guanyltransferase	Common in both disease groups		0.122096	0.17793	0	0	0.122554	0.197623	0.245581	0.258464	0.106167	0.0369444	0.263284	0	0.127554	0.102012	74.4352	9		mucP	hypothetical protein	Common in both disease groups		0.0515422	0.167486	0.188755	0.052716	0.17947	0.0518016	0	0.249284	0.300606	0	0.202456	0.0368854	0.123417	0.102728	74.0595	10
lytR	membrane-bound transcriptional regulator LytR	Common in both disease groups		0.187667	0.171455	0	0.119913	0.0306508	0.210877	0.107493	0.177341	0.185847	0	0.173361	0.164022	0.127386	0.0763838	74.5626	10		inlJ	cell wall surface anchor family protein	Common in both disease groups		0	0.0727878	0.104665	0.13922	0.187404	0.113833	0.154832	0.160214	0.139004	0	0.101919	0.305768	0.123304	0.0820821	74.1828	10
orf48	hypothetical protein	Common in both disease groups		0.340597	0.0318835	0.250807	0.0401874	0.0516462	0.191228	0	0.138479	0.127945	0.0885726	0.116581	0.109961	0.123991	0.0978716	74.6866	11		ndk	hypothetical protein	Common in both disease groups		0.499405	0.313353	0.165015	0	0.0492397	0.0748887	0.159336	0.0410316	0	0	0.166623	0	0.122408	0.153116	74.3052	8
pilT	PilT	Common in both disease groups		0.0470387	0.156715	0	0	0.119039	0.0444229	0.189652	0.0263784	0.575934	0.0852957	0.150501	0.0877804	0.123563	0.155417	74.8102	10		purC	phosphoribosylaminoimidazole- succinocarboxamide synthase PurC	Common in both disease groups		0.154972	0.0721605	0.107184	0.164395	0.181121	0.254368	0.111214	0.132049	0.0568708	0	0.114904	0.111662	0.121742	0.0647401	74.427	11
sitA	Iron ABC transporter substrate binding component	Common in both disease groups		0.013315	0.127558	0	0.23925	0.0316228	0.0246386	0.608834	0.123941	0	0.162171	0.0798261	0.0660321	0.123099	0.169633	74.9333	10		motD	chemotaxis protein, MotD	Common in both disease groups		0	0.199813	0.136636	0.160112	0.220669	0	0.159429	0	0.302753	0	0.159143	0.116345	0.121242	0.101117	74.5482	8
phoP	DNA-binding response regulator	Common in both disease groups		0.118568	0.138983	0	0.306062	0.0820054	0.172287	0.344184	0.0867068	0	0.0820464	0.145147	0	0.122999	0.111065	75.0563	9		cdsN	ATP synthase (predicted TTSS protein)	Common in both disease groups		0.104947	0.0974088	0.163336	0.0536748	0.1675	0.316455	0.149954	0.152251	0	0	0.128828	0.112668	0.120585	0.0846007	74.6688	10
flhF	flagellar biosynthesis protein	Common in both disease groups		0.100073	0.163418	0	0.0848614	0.069839	0.025519	0.0751931	0.126406	0.192726	0.324591	0.0981663	0.190847	0.12097	0.0874069	75.1772	11		ysaN	type III secretion sytem protein	Common in both disease groups		0	0.050071	0.206261	0.110334	0.0469619	0.416052	0.15412	0.0391191	0.145467	0	0.0774546	0.193001	0.119904	0.116658	74.7887	10
cbrD	ABC transporter	Common in both disease groups		0.0154356	0.0809822	0.216138	0.277061	0.0708272	0.0571152	0.062089	0.0454582	0.429449	0.037373	0.0887554	0.0376994	0.118199	0.125026	75.2954	12		cbpD	cell wall protein precursor, similar to choline binding protein	Common in both disease groups		0.517726	0.176895	0.109028	0	0.0751207	0.0390189	0.207154	0.0751086	0.0754818	0	0.0508423	0.111151	0.119794	0.139925	74.9085	10
stp	hypothetical protein	Common in both disease groups		0.177167	0.0469603	0	0	0.0739215	0.0432246	0.518349	0.0711545	0.112016	0.155977	0.138922	0.0786798	0.118031	0.138125	75.4135	10		phoP	DNA-binding response regulator	Common in both disease groups		0	0.137891	0.185755	0.0994785	0.222931	0.171914	0.22936	0.117201	0	0	0.188496	0.0690385	0.118505	0.0856973	75.027	9
cdsN	ATP synthase (predicted TTSS protein)	Common in both disease groups		0.174774	0.123329	0	0.123839	0.0633103	0.0510625	0.0740186	0.0880418	0.255889	0.267239	0.0925531	0.0898644	0.116993	0.079901	75.5305	11		bprB	DNA-binding response regulator	Common in both disease groups		0	0.137062	0	0	0.050906	0	0	0	0	1.06904	0	0.148547	0.117129	0.304758	75.1441	4
hemL	glutamate-1-semialdehyde aminotransferase	Common in both disease groups		0.056469	0.09875	0	0	0.129537	0.304639	0.151423	0.0554366	0.327292	0.136716	0.0405892	0.0919372	0.116066	0.105651	75.6465	10		fliG	flagellar motor protein	Common in both disease groups		0.0704429	0.0652155	0.0757086	0.0677313	0.298312	0	0.296431	0.0986844	0.255529	0	0.168931	0	0.116416	0.111737	75.2605	9
manA	mannose-6-phosphate isomerase	Common in both disease groups		0.0386876	0.00752038	0	0.578696	0.0443723	0.035778	0.0405789	0.375739	0	0.0624405	0.111227	0.0944867	0.115794	0.177564	75.7623	10		orf70	hypothetical protein	Common in both disease groups		0.118302	0.0274662	0.113721	0.181498	0.154491	0.0297207	0.0845163	0.0572008	0.301833	0	0.116163	0.211667	0.116382	0.0866829	75.3769	11
mtrD	antibiotic resistance efflux pump component	Common in both disease groups		0.10301	0.046708	0	0.239708	0.0306346	0.0741115	0.138146	0.0955256	0.106167	0.267861	0.0658024	0.214335	0.115167	0.0847569	75.8775	11		galU	carbon storage regulator	Common in both disease groups		0.0790654	0.0366963	0.0721027	0.0808755	0.0458918	0	0	0.0382324	0.173514	0.756148	0	0.112421	0.116246	0.207858	75.4932	9
cpsY	transcriptional regulator CpsY	Common in both disease groups		0.185218	0.038563	0	0.17812	0.0455387	0.232496	0.21289	0.107161	0	0.192188	0.0570583	0.12926	0.114874	0.0847455	75.9924	10		flhF	flagellar biosynthesis protein	Common in both disease groups		0	0.147077	0.104734	0.164736	0.217397	0.107553	0.0744346	0.170716	0.0700329	0	0.0785285	0.253729	0.115745	0.0785897	75.6089	10
hmuU	cobalamin/Fe3+-siderophores transport systems, permease component	Common in both disease groups		0.0461848	0.115773	0.326061	0	0.145121	0.0638037	0.0467049	0.0597437	0.0807471	0.194248	0.299871	0	0.114855	0.108128	76.1072	10		fliM	flagellar motor switch protein	Common in both disease groups		0	0.209268	0.0766444	0	0.149615	0.0971745	0.1244	0.112524	0.376583	0	0.0321545	0.187065	0.113786	0.109589	75.7227	9
rrgA	cell wall surface anchor family protein	Common in both disease groups		0.0601567	0.0323881	0	0.0761982	0.0584341	0.133477	0	0.943875	0	0.0411062	0.0244165	0	0.114171	0.264312	76.2214	8		lpxC	hypothetical protein	Common in both disease groups		0	0.180636	0.190875	0.155148	0.176138	0	0.144727	0.239809	0.166131	0	0.111905	0	0.113781	0.089128	75.8365	8
ideR	ideR	Common in both disease groups		0.177327	0.0414462	0	0.158669	0.101348	0.131019	0.213822	0.0521722	0.245405	0	0.0254725	0.216176	0.113571	0.0889538	76.335	10		algU	alginate biosynthesis protein AlgZ/FimS	Common in both disease groups		0	0	0.120658	0.245116	0.486802	0.240877	0	0.144862	0	0	0.117669	0	0.112999	0.15113	75.9495	6
algW	2-alkenal reductase	Common in both disease groups		0.105187	0.117167	0.296077	0.143984	0.0605887	0.0585825	0	0.070375	0.220647	0.0770136	0.0594667	0.128639	0.111477	0.0802357	76.4464	11		fliF	flagellar basal body M-ring protein FliF	Common in both disease groups		0	0.0379957	0.0771124	0.0417831	0.12968	0	0.0388801	0	0.14726	0.777086	0.0410417	0.0594091	0.112521	0.214539	76.062	9
pilC	(type IV) pilus assembly protein PilC	Common in both disease groups		0.0100402	0.174086	0	0	0.116641	0.0276589	0.321016	0	0.430406	0.127287	0.0925346	0.0233224	0.110249	0.138999	76.5567	9		recN	DNA repair protein	Common in both disease groups		0	0.0967367	0.122199	0.256096	0.0604451	0.0418885	0.059522	0.111324	0.0607392	0.413235	0.122866	0	0.112088	0.116777	76.1741	10
mntA	ABC transporter ATP-binding protein	Common in both disease groups		0.0161675	0.0471285	0.23579	0.0725676	0.0370984	0.0753954	0.0650484	0.0600263	0.112457	0.0407605	0.116229	0.434446	0.109426	0.117207	76.6661	12		cheW	chemotaxis protein CheW	Common in both disease groups		0	0.448914	0.101059	0	0.156295	0	0	0	0.49016	0	0.134024	0	0.110871	0.177578	76.2849	5
mutS	methyl-directed mismatch repair, recognize exocyclic adducts of guanosine	Common in both disease groups		0.0666405	0.144305	0.0666583	0.0640962	0.13106	0.158506	0.114897	0.0771085	0.0331081	0.149824	0.177937	0.127896	0.109336	0.0460962	76.7754	12		fepC	ATP-binding component of ferric enterobactin transport	Common in both disease groups		0.17092	0.595049	0.109565	0	0.0744022	0.0429506	0.0814008	0.0619994	0.062296	0	0.12589	0	0.110373	0.161441	76.3953	9
VC1779	C4-dicarboxylate-binding periplasmic protein	Common in both disease groups		0.0759301	0.177053	0.35441	0	0.159685	0.117043	0	0.0652299	0.176062	0.0306395	0.145536	0	0.108466	0.103622	76.8839	9		esxB	10 kDa culture filtrate antigen	Common in both disease groups		1.15077	0	0	0	0	0.173498	0	0	0	0	0	0	0.110356	0.331421	76.5057	2
lmb	adhesion lipoprotein	Common in both disease groups		0.119685	0.0772941	0	0.117596	0.106306	0.331955	0.212222	0.185292	0	0.0321328	0.076436	0.031902	0.107568	0.097251	76.9915	10		pilT	PilT	Common in both disease groups		0	0.280129	0.154307	0.068922	0.0780405	0.0677147	0.130794	0.283918	0	0	0.0658766	0.183833	0.109461	0.0998992	76.6151	9
narI	Respiratory nitrate reductase gamma chain	Common in both disease groups		0.2004	0.0389474	0	0	0	0	0.804566	0.0491417	0	0	0.0720269	0.122365	0.107287	0.228325	77.0988	6		orf63	hypothetical protein	Common in both disease groups		0	0.227168	0.179218	0	0.0710085	0	0.233082	0	0	0	0.240288	0.350238	0.108417	0.128787	76.7236	6
algI	alginate biosynthesis protein AlgI	Common in both disease groups		0.142111	0.0759126	0	0	0.0948683	0.166137	0.037942	0.0540334	0.352749	0.0407605	0.204502	0.116368	0.107115	0.100313	77.2059	10		pspC/cbpA	choline binding protein A	Common in both disease groups		0.0663178	0.0453215	0.367023	0.0338657	0	0.0818949	0.0930112	0.221518	0	0	0.177707	0.188549	0.106267	0.112149	76.8298	9
wzh	capsular polysaccharide biosynthesis protein Cps14B	Common in both disease groups		0.0500977	0.0194737	0.701555	0.149887	0.0383135	0.0154435	0	0.0245952	0.232309	0	0.0480179	0	0.106641	0.199921	77.3125	9		PSPPH_4303	L-arginine:lysine amidinotransferase, putative	Common in both disease groups		0.127021	0.0294825	0.00580786	0	0.0921505	0.319195	0.181495	0.199629	0.13891	0	0.124742	0.0454596	0.105324	0.0972396	76.9351	10
fadD13	acyl-CoA dehydrogenase	Common in both disease groups		0.0585896	0.175179	0	0.0786481	0.175626	0.133501	0	0.062823	0.294699	0.100781	0.0736571	0.105206	0.104893	0.082235	77.4174	10		cheA	CheA signal transduction histidine kinase	Common in both disease groups		0	0.109641	0.0738368	0	0.131209	0.031435	0.0721009	0.0091104	0.314617	0.307358	0.0492007	0.149834	0.104029	0.108468	77.0392	10
mgtB	hypothetical protein	Common in both disease groups		0.152404	0.0522702	0.188312	0.100579	0.0257097	0.203149	0.162304	0.102318	0.0311952	0.0868304	0.0773437	0.0657106	0.104011	0.059752	77.5214	12		rrgA	cell wall surface anchor family protein	Common in both disease groups		0.920144	0.112396	0.104762	0	0.0140488	0	0	0.0468386	0	0	0.047559	0	0.103812	0.26035	77.143	6
ndk	hypothetical protein	Common in both disease groups		0.0892357	0.172284	0	0	0.0341176	0.0516739	0.210161	0.168892	0	0.281922	0.0855134	0.145299	0.103258	0.0925048	77.6247	9		orf59	hypothetical protein	Common in both disease groups		0	0.252237	0.154775	0	0.140167	0.227573	0.0862666	0.116783	0.0880306	0	0.0296488	0.129635	0.102093	0.0855215	77.2451	9
inlJ	cell wall surface anchor family protein	Common in both disease groups		0.0277935	0.069125	0.0669785	0	0.258944	0.112445	0	0.0587595	0.336084	0.144515	0.0484811	0.114495	0.103135	0.102176	77.7278	10		fliS	flagellar protein FliS	Common in both disease groups		0	0.157516	0.577345	0	0.0984793	0.0449257	0.0838746	0.0425789	0.130348	0	0.0898721	0	0.102078	0.159183	77.3472	8
slpA	cell surface protein (S-layer precursor protein)	Common in both disease groups		0.101875	0.0197981	0	0.0507988	0	0.581032	0	0	0	0	0.276622	0.207352	0.103123	0.176545	77.8309	6		senX3	hisitidine protein kinase SenX3	Common in both disease groups		0	0.0808081	0.154885	0.176117	0.167776	0.0445903	0	0.280423	0.127092	0	0.109288	0.0820647	0.10192	0.0855402	77.4491	9
spaD	hypothetical protein	Common in both disease groups		0.0819917	0.04308	0	0.183404	0.018938	0.0911935	0.28472	0.392607	0	0.0986935	0.0353651	0	0.102499	0.124687	77.9334	9		YPK_3180	glycosyl transferase family 2	Common in both disease groups		0.0929857	0	0	0	0.0539634	0	0	0	0	0.919309	0	0.133097	0.0999463	0.261904	77.549	4
narH	NarH	Common in both disease groups		0.0526781	0.048438	0	0.0665904	0.0700334	0.0280012	0.597538	0.0443376	0.106167	0.165158	0.0325492	0.018035	0.10246	0.161869	78.0359	11		luxS	autoinducer-2 production protein	Common in both disease groups		0.806216	0	0.0861132	0	0	0.0675284	0.0639911	0.0324949	0	0	0.131951	0	0.0990245	0.227007	77.648	6
senX3	hisitidine protein kinase SenX3	Common in both disease groups		0.0888134	0.0176357	0.145182	0.133579	0.0557773	0.0973684	0.209435	0.12589	0	0.119378	0.103909	0.120314	0.10144	0.0567815	78.1373	11		fecE	ATP-binding protein FecE	Common in both disease groups		0.272404	0.084303	0.0914393	0	0.0263549	0.0456338	0.172988	0.0658591	0.330988	0	0.0891685	0	0.0982615	0.10802	77.7463	9
PSPPH_4303	L-arginine:lysine amidinotransferase, putative	Common in both disease groups		0.100205	0.11683	0.311802	0	0.0894089	0.144164	0	0.0737758	0	0.215638	0.16006	0	0.10099	0.0976363	78.2383	8		lasA	LasA protease precursor	Common in both disease groups		0.110962	0.10301	0.0406275	0.113489	0.225408	0.0557705	0.105695	0.160962	0	0	0.0544836	0.198525	0.097411	0.071964	77.8437	10
lpxD	UDP-3-O-(3-hydroxymyristoyl) glucosamine N-acyltransferase	Common in both disease groups		0.105197	0.0613163	0	0.32082	0.107407	0.162163	0	0.0779562	0	0.113737	0.0841796	0.173787	0.100547	0.0907394	78.3389	9		tnpA	transposase TnpA	Common in both disease groups		0	0.131596	0.0778556	0.482996	0	0.0356089	0.135018	0.102822	0	0	0	0.202894	0.0973993	0.139499	77.9411	7
srtA	hypothetical protein	Common in both disease groups		0.0626151	0.0212997	0.224649	0.0725676	0.0161192	0.311975	0	0.0714371	0	0.113059	0.300334	0	0.0995048	0.115589	78.4384	9		orf61	hypothetical protein	Common in both disease groups		0.0878811	0.189441	0.2184	0.0449377	0.140274	0.0110498	0.125567	0.042492	0	0	0.151033	0.157254	0.0973608	0.0765689	78.0385	10
cheA	CheA signal transduction histidine kinase	Common in both disease groups		0.0227734	0.139632	0	0.10849	0.253727	0.0823529	0	0.01373	0.377801	0.105482	0.0552614	0.0287429	0.0989994	0.114122	78.5374	10		wzh	capsular polysaccharide biosynthesis protein Cps14B	Common in both disease groups		0	0	0.104665	0	0.0276543	0.0478699	0	0.0460736	0	0.941827	0	0	0.0973409	0.267899	78.1358	5
lpxC	hypothetical protein	Common in both disease groups		0.285648	0.0620491	0	0	0.17088	0.142782	0	0.0685722	0	0.358701	0.0957209	0	0.098696	0.120857	78.6361	7		mntA	ABC transporter ATP-binding protein	Common in both disease groups		0.184495	0	0.212179	0.192586	0.0535353	0.291449	0.0457529	0	0.134499	0	0.0452878	0	0.0966487	0.101846	78.2325	8
srtB	hypothetical protein	Common in both disease groups		0.0758175	0.146143	0	0.148072	0.0879346	0.211831	0	0.0364445	0.229513	0.112672	0.12966	0	0.0981739	0.0794812	78.7343	9		lisR	two-component response regulator	Common in both disease groups		0	0.0475394	0.112496	0.209472	0.0594361	0.334511	0.0487751	0	0.149312	0	0.0502745	0.146585	0.0965336	0.100493	78.329	9
fadE29	acyl-CoA dehydrogenase	Common in both disease groups		0.0840091	0.116326	0	0.0471239	0.289141	0.0388593	0.0422486	0.0464034	0	0.101708	0.150982	0.256513	0.0977762	0.0934576	78.832	10		phoR	hypothetical protein	Common in both disease groups		0	0.0447838	0.0975775	0.24957	0.108431	0.228598	0.0455662	0.0346508	0.21333	0	0.0965869	0.0330105	0.0960087	0.088636	78.425	10
SGO_1723	RgpG	Common in both disease groups		0.126356	0.0675152	0.14744	0.283511	0.0120853	0.0486903	0	0.116291	0.0732426	0.0509921	0.166507	0.0771501	0.0974818	0.0776301	78.9295	11		pilC	(type IV) pilus assembly protein PilC	Common in both disease groups		0.0621514	0.137264	0.0838286	0	0	0.0276337	0.165462	0.0900087	0.29386	0	0.114991	0.167295	0.0952079	0.0877828	78.5202	9
rtxB	ABC-type bacteriocin/lantibiotic exporter	Common in both disease groups		0.0498162	0.136172	0	0.050238	0.165744	0.148883	0.0750089	0.114294	0.206484	0.0136882	0.114598	0.0861731	0.0967583	0.0624577	79.0263	11		cbrD	ABC transporter	Common in both disease groups		0.176107	0.204361	0.0967242	0	0.178874	0.199138	0	0.0851753	0.192573	0	0	0	0.0944127	0.0910338	78.6146	7
fliG	flagellar motor protein	Common in both disease groups		0	0.0424313	0	0	0.181151	0.0332591	0	0.0620532	0.669299	0.116004	0.0525196	0	0.0963931	0.188836	79.1227	7		ctrD	capsule polysaccharide export ATP-binding protein	Common in both disease groups		0	0.0994475	0.156922	0.219137	0.12436	0.0807583	0.102043	0.0517937	0.156176	0	0.0525951	0.0766728	0.0933255	0.0647642	78.708	10
ureB	urease	Common in both disease groups		0.0285911	0.154192	0	0.320835	0.0163946	0.0264483	0.0575175	0.00526205	0.447512	0	0.0308449	0.0349171	0.0935428	0.144369	79.2162	10		ideR	ideR	Common in both disease groups		0	0.0938243	0.101541	0.103375	0.0585342	0.0253977	0.0483434	0.0243234	0.442724	0	0.148664	0.0723363	0.0932553	0.119003	78.8012	10
kpsF	arabinose-5-phosphate isomerase	Common in both disease groups		0.205345	0.120711	0	0	0.0741483	0.128255	0	0	0	0.468525	0.0561136	0.0629949	0.0930077	0.135349	79.3092	7		pknG	serine/threonine protein kinase	Common in both disease groups		0.0581092	0	0.191535	0.178313	0.0337233	0.233647	0.110713	0.0562098	0.127092	0	0.0856013	0.0415847	0.0930441	0.0764711	78.8943	10
fecE	ATP-binding protein FecE	Common in both disease groups		0.0318377	0.0371214	0.445776	0	0.146077	0.0736102	0.192105	0.0351583	0.110728	0.0385345	0	0	0.0925791	0.126814	79.4018	9		fadD13	acyl-CoA dehydrogenase	Common in both disease groups		0.0917992	0.155097	0.112937	0.0466233	0.138883	0.0116088	0.183117	0.136256	0	0	0.0490896	0.166982	0.0910327	0.0672719	78.9853	10
cheW	chemotaxis protein CheW	Common in both disease groups		0.0228954	0.152774	0	0	0.401975	0.0438237	0	0.0511393	0.171794	0.172541	0.068118	0	0.0904218	0.119009	79.4922	8		proC	Pyrroline-5-carboxylate reductase	Common in both disease groups		0	0.111635	0.131668	0.161194	0.046381	0.100883	0.191833	0.0949116	0.116478	0	0.0784545	0.0563916	0.0908191	0.0586546	79.0761	10
motD	chemotaxis protein, MotD	Common in both disease groups		0.0703751	0.0509247	0	0.0615725	0.146628	0.027023	0	0.0527276	0.101605	0.312189	0.249575	0	0.0893849	0.100247	79.5816	9		hmuU	cobalamin/Fe3+-siderophores transport systems, permease component	Common in both disease groups		0	0.0621687	0.102959	0.132463	0.115295	0.032907	0.251729	0.0954506	0	0	0.0969201	0.191732	0.0901353	0.0783511	79.1662	9
fmt	Fmt protein	Common in both disease groups		0.0311058	0.0805498	0	0.205379	0.155441	0.0279401	0	0.0568398	0.322142	0.109658	0.0770843	0	0.088845	0.0976222	79.6704	9		rmlD	dTDP-4-dehydrorhamnose reductase	Common in both disease groups		0.0790654	0	0.139581	0.243446	0.114729	0.0596091	0.112976	0.0191249	0.115275	0	0.194902	0	0.0898924	0.0792883	79.2561	9
fliN	flagellar motor switch protein	Common in both disease groups		0	0.0859678	0	0	0.618426	0.0669217	0	0	0	0.249997	0.0406819	0	0.0884995	0.182031	79.7589	5		SMU.322c	glucose-1-phosphate uridylyltransferase	Common in both disease groups		0	0	0.0693227	0	0	0.0380499	0	0.0366155	0	0.748642	0.0743565	0.108381	0.0896139	0.210835	79.3457	6
cpbA	collagen-binding protein A	Common in both disease groups		0.0410897	0.124615	0	0.0516253	0.0211898	0.0472475	0.462501	0.0234746	0	0.0781335	0.0982774	0.10709	0.087937	0.124848	79.8469	10		cpbA	collagen-binding protein A	Common in both disease groups		0	0.0915616	0.0973573	0.071721	0.0382024	0.0617147	0.09608	0.0858707	0.0224086	0.259556	0.209726	0.0407932	0.0895826	0.0751356	79.4353	11
cylR2	transcriptional regulator, Cro/CI family	Common in both disease groups		0	0.070903	0	0.545873	0	0.112506	0	0	0	0	0.174862	0.148547	0.0877243	0.158389	79.9346	5		kdsB	3-deoxy-D-manno-octulosonate cytidylyltransferase	Common in both disease groups		0	0.0423195	0.0583951	0.0803189	0.0787437	0.0227331	0.259827	0.0663807	0.198328	0	0.133753	0.131515	0.0893594	0.0791916	79.5247	10
fliA	flagellar biosynthesis sigma factor	Common in both disease groups		0	0.147128	0.233852	0	0.0752499	0	0	0.110542	0.117607	0.243305	0.120638	0	0.0873601	0.0905619	80.022	7		fliP	flagellar biosynthesis protein	Common in both disease groups		0	0.0440445	0.056895	0	0.13766	0	0	0.0913822	0.179198	0	0.283885	0.274472	0.0889615	0.106833	79.6137	7
pilW	hypothetical protein	Common in both disease groups		0	0.243259	0	0	0.224454	0.0849819	0	0.00964708	0.2734	0	0.124806	0.0836347	0.0870152	0.105885	80.109	7		chuW	coproporphyrinogen III oxidase	Common in both disease groups		0	0	0.106757	0	0.107743	0	0	0.0764126	0.0403592	0.54716	0.105523	0.0769037	0.088405	0.151694	79.7021	7
luxS	autoinducer-2 production protein	Common in both disease groups		0.211979	0.0549252	0	0	0.0270219	0.217859	0.0947571	0.208124	0	0.228096	0	0	0.0868968	0.0999337	80.1959	7		lysA	diaminopimelate decarboxylase	Common in both disease groups		0	0	0.0316817	0	0.0142628	0.0994478	0.17083	0.0859403	0.289614	0	0.144171	0.21414	0.0875072	0.0983004	79.7896	8
kdsA	2-dehydro-3-deoxyphosphooctonate aldolase	Common in both disease groups		0.0582706	0.0417105	0	0.19527	0.0820054	0	0	0.0425738	0.0994348	0.2813	0.083772	0.139679	0.0853347	0.0852611	80.2812	9		orf62	hypothetical protein	Common in both disease groups		0	0	0.25172	0	0	0.188424	0.119044	0.120869	0	0	0	0.357774	0.0864858	0.122805	79.8761	5
leuD	3-isopropylmalate dehydratase (small subunit) LeuD	Common in both disease groups		0.0817008	0.0238826	0.286723	0.0923588	0.0944471	0.07575	0.164757	0.0150748	0	0	0.0883108	0.100528	0.0852944	0.0801245	80.3665	10		hemN	coproporphyrinogen III oxidase	Common in both disease groups		0	0	0.193159	0	0.0739589	0.11374	0.0957066	0.146896	0.173113	0	0.162809	0.0729629	0.0860288	0.0735109	79.9621	8
hemB	Porphobilinogen synthase	Common in both disease groups		0.143396	0.0835891	0	0	0.0959537	0.2542	0	0	0.16624	0.173592	0.0171731	0.0875587	0.0851418	0.085342	80.4516	8		ireA	iron-regulated outer membrane virulence protein	Common in both disease groups		0	0.0315884	0.0280346	0.0696179	0.0493773	0.00855285	0	0.0082237	0	0.673185	0.0167129	0.14614	0.0859527	0.189586	80.048	9
epsE	exopolysaccharide biosynthesis protein	Common in both disease groups		0.0342492	0.0670827	0.498328	0	0.038281	0	0.0327833	0.0322057	0.123788	0.168711	0.0255836	0	0.0850843	0.139854	80.5367	9		BC1331	Internalin	Common in both disease groups		0	0.141789	0.025172	0.0624891	0.0975162	0.00767707	0.0581918	0.0221501	0	0.301827	0.0299944	0.284201	0.0859173	0.105432	80.1339	10
nagC	N-acetylglucosamine-6-phosphate deacetylase	Common in both disease groups		0.118268	0.0188009	0.3011	0	0.0123283	0	0.129763	0.118747	0.149575	0.0260353	0.0927383	0.0525197	0.0849896	0.0872945	80.6217	10		fliA	flagellar biosynthesis sigma factor	Common in both disease groups		0	0.131775	0.0696805	0.19772	0.16692	0.0474972	0.137072	0.0928078	0.070599	0	0.0473615	0.0679008	0.0857778	0.0620683	80.2197	10
SMU.322c	glucose-1-phosphate uridylyltransferase	Common in both disease groups		0.212373	0	0.371719	0	0	0	0.160185	0.00977376	0	0.0642656	0.095406	0.0972579	0.0842484	0.115424	80.706	7		hlyB	hemolysin B	Common in both disease groups		0	0.0305131	0.0751581	0.0671746	0.114454	0.0660377	0.0469782	0.0714575	0.143675	0.324741	0.0161204	0.0704895	0.0855666	0.0849246	80.3053	11
l7094	ORF B protein	Common in both disease groups		0.0360602	0.0210234	0.504951	0.0809209	0	0.0166785	0	0.0398259	0	0.0873005	0	0.220188	0.0839124	0.146703	80.7899	8		lytA	autolysin	Common in both disease groups		0.364355	0.0676574	0.113405	0.0745354	0	0.128181	0.0347027	0.0528368	0	0	0.0715545	0.104308	0.0842946	0.0985844	80.3896	9
rfbD	dTDP-4-dehydrorhamnose reductase	Common in both disease groups		0.082414	0.00622293	0.401821	0.128783	0	0	0.115438	0.10565	0	0.0258279	0	0.140178	0.0838612	0.114926	80.8737	8		tbpB	hypothetical protein	Common in both disease groups		0.0742644	0	0	0.792534	0	0.0717768	0.0698371	0	0	0	0	0	0.0840344	0.225411	80.4736	4
flgG_2	flagellar basal body rod protein FlgG	Common in both disease groups		0	0.117431	0.433911	0	0.088858	0	0	0.0342228	0.107785	0	0.222713	0	0.0837434	0.130801	80.9575	6		mtrD	antibiotic resistance efflux pump component	Common in both disease groups		0.0217702	0.0606229	0.0956782	0.244884	0.101048	0.0273728	0.0621825	0.0578789	0.0476007	0	0.160328	0.124622	0.0836657	0.0680578	80.5573	11
nanE	conserved hypothetical protein	Common in both disease groups		0.118362	0.118284	0	0	0.0581911	0	0.340096	0.161847	0	0.0409403	0	0.165186	0.0835754	0.103744	81.0411	7		isdE	ORFID:MW1015~hypothetical protein, similar to ferrichrome ABC transporter	Common in both disease groups		0	0.220962	0.0653728	0	0.253261	0.059814	0	0.0383715	0.0578379	0	0.0779113	0.227116	0.0833873	0.0952724	80.6407	8
mucP	hypothetical protein	Common in both disease groups		0.0813255	0.136893	0	0.162181	0.0829288	0.175478	0	0.0532149	0.0628319	0.0656206	0.129882	0.0441396	0.0828746	0.0578485	81.1239	10		orf48	hypothetical protein	Common in both disease groups		0	0.0237249	0.0564546	0.104504	0.222794	0.064547	0.0733844	0.0494117	0.076496	0	0.100339	0.221362	0.0827515	0.0732668	80.7234	10
gtaB	UTP--glucose-1-phosphate uridylyltransferase	Common in both disease groups		0.125596	0.0647521	0	0.123986	0	0.103262	0.280702	0.142816	0	0.0675701	0.0786405	0	0.0822771	0.0824117	81.2062	8		YPA_2067	histidine transport system permease protein HisQ	Common in both disease groups		0	0.0942275	0.130112	0.415295	0	0.051019	0	0.0981802	0	0	0.199358	0	0.0823493	0.123909	80.8058	6
rgpG	putative glycosyl transferase N-acetylglucosaminyltransferase), RgpG	Common in both disease groups		0.105291	0.0920706	0	0	0.0362398	0.0681689	0	0.100788	0.219728	0.229437	0.121101	0	0.0810686	0.0811302	81.2873	8		rffG	dTDP-D-glucose 4,6-dehydratase	Common in both disease groups		0.137547	0	0.0495319	0	0	0	0.0319022	0.016204	0.0488273	0.662519	0.0327963	0	0.0816106	0.187112	80.8874	7
pilD	leader peptidase PilD	Common in both disease groups		0	0.0516095	0.397624	0	0.132842	0	0	0	0	0	0.106725	0.275978	0.0803982	0.130872	81.3677	5		pce/cbpE	choline binding protein E	Common in both disease groups		0.0367804	0.0343664	0.548966	0	0.0213408	0	0.0350411	0.0713706	0.0539695	0	0.0902917	0.0789648	0.0809243	0.150572	80.9683	9
CFF8240_1415	D,D-heptose 1,7-bisphosphate phosphatase	Common in both disease groups		0	0.042167	0.675263	0	0	0	0	0.0355091	0	0.0583755	0.0346611	0.117787	0.0803135	0.190716	81.448	6		mrp	MRP	Common in both disease groups		0.0184178	0.0513032	0.0806356	0.075355	0	0.535718	0	0.00890176	0	0	0.182163	0.013191	0.0804738	0.15311	81.0488	8
lytA	autolysin	Common in both disease groups		0.102194	0.0521261	0	0.171966	0.117225	0	0.102772	0.0376139	0.0888402	0.0309299	0.128548	0.124793	0.0797506	0.0548358	81.5277	10		ORF21	putative FMN-dependent dehydrogenase	Common in both disease groups		0.171761	0	0.0419349	0.0585613	0.016617	0.187026	0.245428	0.0138395	0.0834781	0	0.056224	0.0819493	0.0797349	0.0802975	81.1285	10
recN	DNA repair protein	Common in both disease groups		0.0511205	0.0937645	0	0.328421	0.0586285	0.0540705	0.0293748	0.097036	0	0.0354235	0.168081	0.0358039	0.0793104	0.0910603	81.6071	10		hspR	hspR	Common in both disease groups		0	0	0.0670243	0	0.0531226	0.0459879	0	0.132761	0.133438	0	0	0.523997	0.0796942	0.148697	81.2082	6
ORF46	putative ABC transporter membrane protein	Common in both disease groups		0.014	0.0416744	0.400422	0	0.0485196	0.0528966	0.0575175	0	0	0.0346216	0.123324	0.174608	0.0789652	0.113938	81.686	9		orf7	hypothetical protein	Common in both disease groups		0.404267	0	0.166556	0	0	0.204914	0.0641778	0.0488728	0	0	0.0661605	0	0.079579	0.123602	81.2878	6
YE105_C0333	Secretion system apparatus ATP synthase ssaN	Common in both disease groups		0.0450776	0.0210234	0	0.121374	0.0620467	0.175099	0.0725331	0.013272	0.313534	0.021832	0.0129678	0.0880797	0.0789033	0.0900253	81.7649	11		rfbA-1	glucose-1-phosphate thymidylyltransferase	Common in both disease groups		0	0	0.0587116	0	0	0	0	0.0193857	0	0.792494	0.0787137	0	0.0791087	0.226227	81.3669	4
fliQ	flagellar biosynthesis protein	Common in both disease groups		0	0.105574	0	0.205468	0.208334	0.0418796	0	0.100008	0	0.219233	0.0650984	0	0.0787996	0.0885797	81.8437	7		vscN	type III secretion system ATPase	Common in both disease groups		0	0	0.0579134	0.107829	0.0611942	0.0927211	0.0502104	0.0509765	0.1537	0	0.181164	0.188632	0.078695	0.0675235	81.4456	9
orf70	hypothetical protein	Common in both disease groups		0.0622116	0.0785796	0	0	0.14274	0.115074	0.0417074	0.145057	0.072139	0.0251089	0.253409	0	0.0780022	0.0759674	81.9217	9		pdgA	hypothetical protein	Common in both disease groups		0	0.0727653	0.0617394	0.102154	0.161615	0.0250064	0.121774	0.137317	0.114284	0	0.0246003	0.116592	0.078154	0.0555426	81.5238	10
cheV	chemotaxis CheV	Common in both disease groups		0	0.146155	0	0	0.0453929	0	0	0.0486057	0.459247	0.0642656	0.0949058	0.0646354	0.0769339	0.128975	81.9987	7		BC5273	UDP-bacillosamine synthetase	Common in both disease groups		0	0.0531626	0.141536	0	0.0664682	0.273356	0	0.0830542	0.0834781	0	0.224896	0	0.0771625	0.0929301	81.6009	7
cbpA	choline binding protein A	Common in both disease groups		0.0930078	0.0941129	0.246661	0.0149651	0.0404195	0.0487515	0	0.107394	0.0463882	0.0507156	0.085569	0.0941985	0.0768486	0.0633663	82.0755	11		prrA	hypothetical protein Rv0903c	Common in both disease groups		0.0980765	0	0.153743	0.101612	0.0886956	0	0.142755	0.119687	0	0	0.145096	0.0710996	0.0767304	0.0615033	81.6776	8
algC	alginate biosynthesis protein AlgC	Common in both disease groups		0.0396634	0.0360882	0	0.0426816	0.110404	0.0242596	0.265479	0.0714371	0.121654	0.138445	0.0502595	0.0213604	0.076811	0.0733652	82.1523	11		flgG_2	flagellar basal body rod protein FlgG	Common in both disease groups		0	0.0820402	0.0728322	0	0.0769551	0	0.0842013	0.149591	0.257747	0	0	0.189769	0.0760947	0.0854856	81.7537	7
pdgA	hypothetical protein	Common in both disease groups		0.0349061	0.0799251	0	0.15765	0.156056	0.157736	0.0350978	0.0708427	0.0611029	0.0691325	0.0502595	0.021316	0.0745021	0.0546322	82.2268	11		pgi	glucose-6-phosphate isomerase	Common in both disease groups		0.253752	0	0.0690887	0.0432213	0.0613776	0.0743483	0.139908	0.0918864	0	0	0.0831573	0.0900947	0.0755695	0.070612	81.8293	9
orf9	putative anaerobic decarboxylate transporter	Common in both disease groups		0.178809	0.0384068	0	0.126702	0.0431897	0	0	0.0415799	0	0.341763	0.0270657	0.0919372	0.0741211	0.101424	82.3009	8		motA	chemotaxis protein PomA	Common in both disease groups		0	0.252237	0.0415633	0	0.211543	0.0913608	0.0863367	0.0220458	0.199366	0	0	0	0.075371	0.0943713	81.9047	7
hemN	coproporphyrinogen III oxidase	Common in both disease groups		0.0645293	0.0584691	0	0.276058	0.0759303	0	0.0786361	0.112764	0	0.0756448	0.0638016	0.0695681	0.0729501	0.0733778	82.3739	9		ybtA	AraC family transcriptional regulator	Common in both disease groups		0	0.168606	0	0	0.0637165	0	0.0345977	0	0.635462	0	0	0	0.0751985	0.183313	81.9799	4
VC1777	conserved hypothetical protein	Common in both disease groups		0	0.144305	0.133317	0.0427259	0.2512	0.0616394	0	0.0140224	0	0	0.0547427	0.16278	0.072061	0.0824075	82.446	8		algI	alginate biosynthesis protein AlgI	Common in both disease groups		0.0446166	0.148107	0.157693	0	0.163052	0.133082	0	0.0886004	0.0350047	0	0.0926493	0.0385178	0.0751102	0.0636285	82.055	9
irp6C	ATP-binding protein Irp6C	Common in both disease groups		0.172832	0.139067	0.225526	0	0.0729171	0	0.0630447	0.0233966	0	0.0769306	0.0907561	0	0.0720392	0.0749489	82.518	8		ORF46	putative ABC transporter membrane protein	Common in both disease groups		0.0815625	0.188522	0.0893061	0	0.117848	0.122964	0.0776902	0.0788815	0.118931	0	0	0	0.0729754	0.0615516	82.128	8
csrA	carbon storage regulator RsmA	Common in both disease groups		0	0.0937885	0	0.281341	0.259333	0.0477121	0	0.082312	0	0	0.0901263	0	0.0712178	0.100686	82.5892	6		ureB	urease	Common in both disease groups		0	0.0946532	0.00747314	0.458841	0.0473288	0.0512426	0.174809	0.0394494	0	0	0	0	0.0728164	0.132426	82.2008	7
motB	chemotaxis MotB protein	Common in both disease groups		0	0.0364126	0	0	0.0936533	0.0121542	0	0.0464911	0.487572	0.128573	0.0381068	0	0.0702469	0.137808	82.6595	7		motY	OmpA/MotB	Common in both disease groups		0	0.0736615	0	0	0.77718	0.0184846	0	0	0	0	0	0	0.0724438	0.222955	82.2732	3
orf47	putative cadaverin decarboxylase	Common in both disease groups		0.0508015	0.19953	0	0.0624137	0.106144	0.140972	0	0.0483329	0	0	0.106077	0.124094	0.0698637	0.0659508	82.7293	8		cheB	chemotaxis-specific methylesterase	Common in both disease groups		0	0.203017	0.02308	0	0.0730416	0	0	0.0151956	0.554508	0	0	0	0.0724035	0.162896	82.3456	5
hlyB	hemolysin B	Common in both disease groups		0.115181	0.114127	0.0805967	0.0258274	0.0462353	0.0372698	0.0695277	0.089104	0.0801217	0.0418113	0.0745278	0.0562442	0.0692145	0.0288453	82.7985	12		virR	DNA-binding response regulator	Common in both disease groups		0	0.232074	0.129218	0	0	0.0258449	0.14468	0.0734569	0	0	0.0504967	0.210595	0.0721971	0.0862885	82.4178	7
fimZ	fimbrial protein Z, putative transcriptional regulator (LuxR/UhpA family)	Common in both disease groups		0.0965641	0	0	0.520001	0.0772587	0.0357291	0	0.0142173	0	0	0.0277696	0.0471658	0.0682255	0.145949	82.8668	7		licD	lic-1 operon protein	Common in both disease groups		0.0870672	0	0.0637763	0	0.0252695	0.262511	0.0414705	0.168403	0.126927	0	0.0858111	0	0.0717697	0.0814313	82.4896	8
gacA	DNA-binding response regulator GacA	Common in both disease groups		0.0190388	0.201597	0.26788	0	0.0219513	0.0337971	0	0.0563526	0	0.0926375	0.0278993	0.0925802	0.0678112	0.0854476	82.9346	9		fliE	flagellar hook-basal body complex protein	Common in both disease groups		0	0	0.0830441	0	0.126485	0	0.192008	0	0.353042	0	0.103758	0	0.0715282	0.110277	82.5611	5
nanA	N-acetylneuraminate lyase, putative	Common in both disease groups		0.0255696	0.0317754	0.110159	0	0.0770157	0.00755666	0.224566	0.0301008	0	0.164978	0.0979625	0.0408585	0.0675452	0.0706196	83.0021	10		BAS1246	internalin, putative	Common in both disease groups		0.0428093	0.0198716	0.027429	0.0875714	0	0	0.0611673	0.0103448	0.062414	0.423111	0	0.122561	0.07144	0.117238	82.6326	9
sigF	alternate RNA polymerase sigma factor SigF	Common in both disease groups		0.0309838	0.134838	0	0	0	0.0728521	0	0.0233674	0.207662	0.153446	0.0667472	0.116523	0.0672017	0.071034	83.0693	8		YE105_C1500	Mannose-1-phosphate guanylytransferase, ManC protein	Common in both disease groups		0	0.068576	0.0225433	0	0.157212	0	0.0234541	0.0238192	0	0.487111	0	0.0704895	0.0711005	0.139031	82.7037	7
proC	Pyrroline-5-carboxylate reductase	Common in both disease groups		0.168356	0.107123	0	0.12744	0.0325624	0.0262649	0	0.0713299	0	0.171877	0.0993705	0	0.067027	0.0663346	83.1363	8		argD	ornithine aminotransferase	Common in both disease groups		0.0523562	0.145822	0.0335534	0	0.151938	0.0920875	0.099744	0.063286	0	0	0.0514101	0.149883	0.0700067	0.0579553	82.7737	9
lysA	diaminopimelate decarboxylase	Common in both disease groups		0.0524623	0.00499757	0	0	0.0813736	0.10495	0.069021	0.0198691	0.182279	0.0657727	0.0248241	0.195647	0.0667663	0.0664178	83.2031	10		SGO_1723	RgpG	Common in both disease groups		0	0.167284	0.0494906	0.122875	0	0.0452798	0.0858232	0.13071	0	0	0.058989	0.171962	0.0693678	0.0656024	82.843	8
flgD	basal-body rod modification protein FlgD	Common in both disease groups		0.0154356	0.138274	0	0.0778216	0.24404	0	0	0.0642457	0.148398	0.0839545	0.0256948	0	0.0664887	0.0773297	83.2696	8		pilF	PilF	Common in both disease groups		0	0.0426555	0.0239746	0	0.159551	0.0229939	0.0663132	0.0995189	0	0	0.224674	0.191039	0.0692267	0.0809867	82.9123	8
fliM	flagellar motor switch protein	Common in both disease groups		0	0.0982695	0	0	0.168887	0.0314127	0	0.0423107	0.254234	0.137352	0.0649502	0	0.0664514	0.0829492	83.336	7		flaE	flagellin	Common in both disease groups		0	0.14273	0.0168868	0.0629066	0.142766	0.0309132	0	0.0296957	0.0448409	0	0.271678	0.0879017	0.0691932	0.0814235	82.9815	9
flaC	flagellin	Common in both disease groups		0	0.182243	0	0	0.136033	0.049852	0	0	0.374931	0	0	0.0526638	0.0663103	0.114727	83.4024	5		lpxD	UDP-3-O-(3-hydroxymyristoyl) glucosamine N-acyltransferase	Common in both disease groups		0	0.0306475	0.177621	0.135092	0.193886	0	0	0.128658	0	0	0.0667529	0.0972838	0.0691618	0.0747133	83.0506	7
nspA	Neisserial surface protein A (NspA)	Specific to peri-implantitis group		0	0	0.326061	0.2078	0	0	0.187349	0	0	0	0.0665619	0	0.0656477	0.111727	83.468	4		dhbA	2,3-dihydroxybenzoate-2,3-dehydrogenase	Common in both disease groups		0.179515	0	0.049298	0.183601	0.0260492	0	0.128239	0.0433961	0.130866	0	0.0839226	0	0.0687406	0.0706065	83.1194	8
cbpG	choline binding protein G	Common in both disease groups		0.0142439	0.0244833	0	0.121108	0.0309586	0.0499131	0	0.0204343	0.297311	0.0689942	0.122898	0.0347952	0.0654283	0.0839021	83.5334	10		cap8J	capsular polysaccharide synthesis enzyme Cap8J	Common in both disease groups		0	0.116026	0.0686483	0	0.145074	0.188424	0.119044	0.0604346	0	0	0.12273	0	0.0683651	0.0684409	83.1877	7
bplB	probable acetyltransferase	Common in both disease groups		0	0	0	0.192495	0.196816	0.0392629	0.170756	0.031582	0.149171	0	0	0	0.0650069	0.084761	83.5984	6		rtxB	ABC-type bacteriocin/lantibiotic exporter	Common in both disease groups		0	0.0148309	0.200302	0.0644376	0.0564705	0.209573	0.0206536	0.0758215	0.140773	0	0.0371165	0	0.0683316	0.0756443	83.2561	9
upaG/ehaG	adhesin	Common in both disease groups		0.210253	0.0470444	0.109636	0.0551673	0.00596167	0	0.0883893	0.0273626	0.0357936	0.0650399	0.0219341	0.112876	0.0649549	0.0589174	83.6634	11		srtC	putative fimbrial associated sortase	Common in both disease groups		0	0.10115	0.149284	0.160653	0.0210809	0	0.074808	0.0534801	0.161106	0	0.0385607	0.0541986	0.0678602	0.0620461	83.3239	9
hlyA	C-terminal part of hemolysin HlyA	Common in both disease groups		0.0340991	0.030514	0	0.195934	0.00468185	0.0192585	0.474995	0	0	0	0	0.0194205	0.0649086	0.140232	83.7283	7		cheV	chemotaxis CheV	Common in both disease groups		0	0.314742	0.0415083	0	0	0	0.143782	0.0727615	0.0548422	0	0.0738751	0.107672	0.0674318	0.0915753	83.3913	7
tadA	tight adherence protein A	Common in both disease groups		0.0190388	0.0333011	0	0	0.0873676	0.00880388	0	0.210306	0	0.391857	0.0273806	0	0.0648379	0.119569	83.7931	7		gmd	GDP-mannose 4,6-dehydratase	Common in both disease groups		0.0640415	0.217378	0.0387145	0	0.0635637	0.0584165	0	0.0867574	0.0908612	0	0.0314386	0.156742	0.0673261	0.0655407	83.4587	9
kdsB	3-deoxy-D-manno-octulosonate cytidylyltransferase	Common in both disease groups		0.175975	0.0561866	0	0.0717116	0.0918227	0.118632	0	0.0118104	0	0	0.0924419	0.156739	0.06461	0.0639108	83.8578	8		leuD	3-isopropylmalate dehydratase (small subunit) LeuD	Common in both disease groups		0	0	0.139457	0	0	0.118007	0.278462	0.0567661	0.0851529	0	0.115287	0	0.0660943	0.0864754	83.5248	6
panC	panC	Common in both disease groups		0.0772344	0.0228495	0	0.0578681	0.133846	0.299955	0.052877	0.0189336	0	0	0.074639	0.0316914	0.0641579	0.0842394	83.9219	9		hdtS	1-acylglycerol-3-phosphate O-acyltransferase	Common in both disease groups		0	0.125794	0.0574042	0.277544	0.078438	0	0.0861616	0.0663981	0	0	0.0888229	0	0.0650468	0.0804822	83.5898	7
isdE	ORFID:MW1015~hypothetical protein, similar to ferrichrome ABC transporter	Common in both disease groups		0.0139061	0.162145	0	0	0.143582	0.244393	0	0.0102415	0.0967493	0.0673489	0.0199889	0	0.0631962	0.0816332	83.9851	8		lisK	putative two-component sensor histidine kinase	Common in both disease groups		0	0.0478531	0.0713183	0	0.0139418	0.132746	0	0.011614	0	0.474864	0.0235758	0	0.0646594	0.135247	83.6545	7
lytB	endo-beta-N-acetylglucosaminidase	Common in both disease groups		0.0181662	0.00720803	0.330645	0.0539424	0.0769347	0.00572252	0.147692	0.0042681	0.0403184	0	0.0431272	0.0292528	0.0631064	0.0938824	84.0482	11		clpE	ATP-dependent protease	Common in both disease groups		0.0641243	0	0.149711	0.22956	0.0186044	0.0564041	0.030537	0.0620168	0.0467515	0	0.0472257	0.0688407	0.0644812	0.0652199	83.719	10
fliE	flagellar hook-basal body complex protein	Common in both disease groups		0	0.166914	0	0	0.146077	0.117776	0	0.0625112	0	0	0.0563359	0.207352	0.0630805	0.0771047	84.1113	6		PSPA7_1985	O-antigen initiating glycosyl transferase	Common in both disease groups		0	0	0.0250343	0	0	0.0171802	0	0	0.0498415	0.675951	0	0	0.0640006	0.193335	83.783	4
BC5273	UDP-bacillosamine synthetase	Common in both disease groups		0.020071	0.0585052	0	0.270243	0.0230205	0.0185615	0.201881	0.0812889	0	0.0242932	0.0577067	0	0.0629643	0.0860453	84.1743	9		ugd	UDP-glucose 6-dehydrogenase	Common in both disease groups		0	0	0.0141893	0.21323	0.179914	0.142697	0.0248193	0.0746218	0	0	0	0.111909	0.0634483	0.0790853	83.8464	7
pscN	ATP synthase in type III secretion system	Common in both disease groups		0	0.053868	0.258779	0.0829281	0.053007	0.0170942	0	0.0544232	0	0.134228	0.0265655	0.0677059	0.0623832	0.0734947	84.2366	9		glf	UDP-galactopuranose mutase	Common in both disease groups		0	0	0.0464629	0	0	0	0	0.0456911	0	0.623012	0	0.0450803	0.0633539	0.177421	83.9098	4
prrA	hypothetical protein Rv0903c	Common in both disease groups		0.103977	0.0304539	0	0	0.138074	0.127901	0	0.0765628	0	0.125946	0.10013	0.0444278	0.0622893	0.055862	84.2989	8		pilM	fimbrial assembly membrane protein	Common in both disease groups		0.0654763	0	0.0286126	0	0	0.330505	0	0.11082	0.223355	0	0	0	0.0632308	0.108095	83.973	5
STER_1440	Glycosyltransferase involved in cell wall biogenesis	Common in both disease groups		0.153446	0	0	0	0.0195536	0.0473086	0.205762	0.15065	0	0.0412721	0.122546	0	0.0617115	0.0752092	84.3606	7		kdsA	2-dehydro-3-deoxyphosphooctonate aldolase	Common in both disease groups		0.328306	0.0764171	0.135673	0	0.095269	0.020348	0	0.0404404	0.0609515	0	0	0	0.063117	0.0949004	84.0361	7
pvdM	dipeptidase, putative	Common in both disease groups		0.0172278	0.0363765	0	0.0400103	0.0631807	0.189552	0	0.0267	0.206779	0.0909784	0.0258615	0.0429868	0.0616378	0.0686336	84.4223	10		pilH	fimbrial protein FimT	Common in both disease groups		0.190538	0.176895	0.0191301	0	0	0	0	0.0921472	0.277796	0	0	0	0.0630422	0.0981338	84.0991	5
pilS	ATP-binding region, ATPase-like:Histidine kinase A, N-terminal	Common in both disease groups		0	0.00894997	0	0	0	0	0.121426	0	0	0	0.0441276	0.556401	0.0609087	0.160067	84.4832	4		epsE	exopolysaccharide biosynthesis protein	Common in both disease groups		0.0461204	0.128818	0.0967104	0	0.0888943	0	0.0439326	0.0112489	0.135513	0	0.0226501	0.17986	0.0628123	0.0617286	84.162	9
lpeA	ABC transporter substrate-binding protein	Common in both disease groups		0.104821	0.0994228	0.183475	0	0.0451013	0.133538	0	0.0675588	0	0.0634498	0	0.0320018	0.0607807	0.060064	84.544	8		pilS	ATP-binding region, ATPase-like:Histidine kinase A, N-terminal	Common in both disease groups		0.636138	0	0	0	0.0127036	0.0490811	0	0.0211765	0.0319854	0	0	0	0.0625904	0.181334	84.2246	5
nanK	ROK family protein	Common in both disease groups		0.127341	0.0742307	0	0.0634911	0.0649304	0.0785135	0.113838	0.0937619	0	0.0685103	0.0406819	0	0.0604416	0.0430626	84.6044	9		PLES_19091	UDP-glucose/GDP-mannose dehydrogenase-like protein	Common in both disease groups		0.164863	0.127541	0.0654003	0.0562108	0.063793	0.0414226	0	0.0265662	0.0400525	0	0.0809478	0.078668	0.0621221	0.0480626	84.2867	10
fepC	ATP-binding component of ferric enterobactin transport	Common in both disease groups		0.0449462	0.157207	0	0	0.0687536	0.0831355	0	0.0661848	0	0.181348	0.0861618	0.0365909	0.0603607	0.0608144	84.6648	8		motB	chemotaxis MotB protein	Common in both disease groups		0	0.154559	0.10695	0	0.112895	0	0.115893	0.021785	0	0	0.123446	0.107325	0.0619045	0.0623405	84.3486	7
sclB	collagen-like surface protein	Common in both disease groups		0.0213377	0.00589857	0.56475	0.0499576	0.0217893	0	0	0.0595196	0	0	0	0	0.0602711	0.160214	84.725	6		spaD	hypothetical protein	Common in both disease groups		0.0922407	0	0.0511972	0	0.0135749	0.235119	0.133653	0.0790032	0	0	0.138061	0	0.0619041	0.0761428	84.4105	7
chuU	hemin permease	Common in both disease groups		0.0260388	0.0666383	0.361168	0	0.117565	0.0573597	0	0.00940347	0	0.0309299	0.0176918	0.0312037	0.0598332	0.100925	84.7849	9		tcpI	toxin co-regulated pilus biosynthesis protein I	Common in both disease groups		0	0.0695169	0.0514037	0	0.0217382	0.00941	0.0713191	0.0180991	0.0272914	0.370173	0.0551378	0.0267943	0.0600736	0.100758	84.4706	10
speB	pyrogenic exotoxin B	Common in both disease groups		0	0.0357158	0	0	0.0234255	0.368381	0	0.00752278	0.142071	0.0247218	0.0587442	0.0498926	0.0592062	0.105424	84.8441	8		fliQ	flagellar biosynthesis protein	Common in both disease groups		0	0.238481	0.0472886	0	0	0	0	0.0631469	0	0	0	0.369711	0.0598857	0.119373	84.5304	4
bscN	putative ATP synthase in type III secretion system	Common in both disease groups		0	0.0426956	0.128227	0	0.115556	0.0592794	0.11051	0.0134864	0	0.110847	0.0394962	0.0894653	0.0591302	0.0499281	84.9032	9		csrA	carbon storage regulator RsmA	Common in both disease groups		0	0.260011	0.170644	0	0.0812814	0	0	0	0.204178	0	0	0	0.0596762	0.0964296	84.5901	4
ctrD	capsule polysaccharide export ATP-binding protein	Common in both disease groups		0.0375522	0.0218884	0	0.0842711	0.0430925	0.0868405	0.0755385	0.11061	0.13063	0.0909231	0.0269916	0	0.0590282	0.0432515	84.9622	10		inlA	internalin	Common in both disease groups		0	0.195422	0.0395815	0	0.0698161	0.0299629	0.143222	0.0649898	0.0219133	0	0.0778373	0.0645701	0.0589429	0.0597584	84.6491	9
mtrC	antibiotic resistance efflux pump component	Common in both disease groups		0.108518	0.040377	0	0	0	0.0273776	0.277846	0.043597	0	0.0955411	0.0425529	0.072295	0.0590088	0.0784139	85.0213	8		fleR	Helix-turn-helix, Fis-type	Common in both disease groups		0	0.0228512	0.0560279	0.108587	0.102714	0.0266648	0.0479933	0.0476557	0.145633	0	0.074986	0.072056	0.058764	0.0445924	84.7078	10
sip	group B streptococcal surface immunogenic protein	Common in both disease groups		0.0187385	0.00546609	0.131176	0	0.0214977	0.0259959	0.376841	0	0	0	0.013468	0.114395	0.0589648	0.109661	85.0802	8		fxbA	formyl transferase	Common in both disease groups		0	0.0668061	0.0329479	0	0.0626617	0.0723359	0.137107	0.0174036	0.10492	0	0.106005	0.103005	0.0585994	0.0481074	84.7664	9
mrp	MRP	Common in both disease groups		0.0749542	0.0301176	0.340707	0.0724495	0.0148232	0.0284781	0	0.0036542	0	0	0.0838832	0.0515332	0.0583834	0.0942378	85.1386	9		EF0954	sugar-binding transcriptional regulator, LacI family	Common in both disease groups		0	0.0320141	0.0757774	0.211653	0.0200108	0.103994	0.0657064	0	0.0502897	0	0.135468	0	0.0579095	0.0658754	84.8243	8
pvdE	cyclic peptide transporter	Common in both disease groups		0.05904	0.110848	0	0.0986164	0.0845164	0.00683523	0.0296397	0.0705212	0.153953	0.0716213	0.0106336	0	0.0580187	0.0496256	85.1966	10		mntC	ABC transporter substrate-binding protein	Common in both disease groups		0	0	0.0348884	0	0.154843	0.0191554	0	0.0737177	0.277773	0	0.0748378	0.0545449	0.05748	0.08371	84.8818	7
lpxB	lipid A disaccharide synthetase (lpxB)	Common in both disease groups		0.0518712	0.0180801	0	0	0.0957431	0.109364	0	0	0.217484	0.050605	0.0462395	0.101814	0.0576	0.0651542	85.2542	8		ddhA	glucose-1-phosphate cytidylyltransferase	Common in both disease groups		0.443613	0	0.138095	0	0	0	0.0422523	0	0.0646784	0	0	0	0.0573866	0.12874	84.9392	4
exbD	biopolymer transport protein	Common in both disease groups		0	0.0503241	0	0.252238	0.229119	0	0	0	0	0.0704737	0.0836794	0	0.0571528	0.0911659	85.3114	5		bplA	probable oxidoreductase	Common in both disease groups		0	0.0618326	0.0339939	0.0681179	0.0385387	0	0.181331	0.0459345	0.193681	0	0.0650372	0	0.0573723	0.0662904	84.9966	8
narX	hypothetical protein	Common in both disease groups		0	0	0	0.518776	0	0	0.116256	0	0	0	0.0505189	0	0.0571292	0.149554	85.3685	3		tadA	tight adherence protein A	Common in both disease groups		0.10863	0.0504294	0.223754	0	0	0.0136398	0.129336	0.0131266	0.0791851	0	0.0533357	0	0.0559531	0.0694404	85.0525	8
hopI1	type III effector HopI1	Common in both disease groups		0.0499945	0.0850548	0	0.129063	0.131011	0.0377833	0	0.0362107	0.0840947	0.0201729	0.0479253	0.0590708	0.0566984	0.0436747	85.4252	10		irp6B	Membrane protein permease Irp6B	Common in both disease groups		0	0.0860952	0.0226396	0.126463	0.017947	0.178399	0.0294401	0.0747435	0.0901299	0	0	0.0442394	0.0558414	0.056553	85.1084	9
ugd	UDP-glucose 6-dehydrogenase	Common in both disease groups		0	0.0686805	0	0.0819983	0.166052	0.175906	0	0.0134572	0.0635676	0.0430834	0.0656727	0	0.0565348	0.0617869	85.4817	8		flgD	basal-body rod modification protein FlgD	Common in both disease groups		0	0.324957	0.0524909	0	0.146175	0	0	0.0708664	0	0	0	0.0723363	0.0555688	0.0967281	85.1639	5
PSPA7_0144	probable ATP-binding component of ABC transporter	Common in both disease groups		0.0848912	0.168259	0	0	0.116868	0.109926	0	0.100018	0	0.0411062	0.0488145	0	0.0558236	0.0587294	85.5376	7		cpsI	capsular polysaccharide biosythesis protein CpsI	Common in both disease groups		0	0	0.052312	0.0625664	0	0.105243	0	0.162701	0.0891864	0	0.0600752	0.13135	0.0552861	0.0574741	85.2192	7
vscN	type III secretion system ATPase	Common in both disease groups		0.0462036	0.107724	0	0.0414714	0.0847918	0.0170942	0	0.0408198	0.1928	0.111856	0.0265655	0	0.0557772	0.0585145	85.5933	9		sigL	Putative alternative RNA polymerase sigma factor SigL	Common in both disease groups		0	0	0.0247316	0	0.23695	0	0	0.201941	0.197055	0	0	0	0.0550564	0.095343	85.2743	4
mshA	MSHA pilin protein MshA	Common in both disease groups		0.0536165	0.485161	0	0	0	0	0	0	0	0	0	0.128417	0.0555995	0.140664	85.6489	3		gtaB	UTP--glucose-1-phosphate uridylyltransferase	Common in both disease groups		0.0796035	0.0369428	0.0215799	0.244266	0.0461975	0	0.113746	0	0.116077	0	0	0	0.0548677	0.0740108	85.3291	7
ORF21	putative FMN-dependent dehydrogenase	Common in both disease groups		0.100364	0	0	0	0.0115183	0.0649775	0.403763	0	0	0	0.0865694	0	0.0555994	0.115935	85.7045	5		sigE	alternative RNA polymerase sigma factor	Common in both disease groups		0.17917	0.0849526	0.0591383	0.196978	0.0261409	0	0.0858232	0.0223066	0	0	0	0	0.0545424	0.0703655	85.3837	7
letA	Legionella transmission activator LetA	Common in both disease groups		0.129659	0.0639352	0.259352	0.0831199	0	0.0171309	0	0.013272	0	0.0436503	0.0532421	0	0.0552801	0.0760446	85.7598	8		invC	hypothetical protein	Common in both disease groups		0	0.049959	0.0492704	0.110071	0.0156081	0	0.15377	0.0910692	0.117681	0	0.0264148	0.0385178	0.0543634	0.0520377	85.4381	9
hcp-2	hcp protein	Specific to peri-implantitis group		0	0	0.659639	0	0	0	0	0	0	0	0	0	0.0549699	0.190421	85.8148	1		ttrB	Tetrathionate reductase complex, subunit B	Common in both disease groups		0	0.214936	0.0593447	0	0.107499	0	0.0882153	0.044787	0	0	0.136419	0	0.0542667	0.0702816	85.4923	6
CJE0963	RrF2 family protein, putative	Common in both disease groups		0.148717	0.104036	0	0	0.0341176	0.0550242	0	0	0	0.144031	0.171045	0	0.0547475	0.0682013	85.8695	6		C8J_1332	hypothetical protein	Common in both disease groups		0	0.123553	0.0324937	0	0	0	0.0845163	0.0429093	0.0646784	0	0.174251	0.126997	0.0541166	0.06093	85.5464	7
rmlD	dTDP-4-dehydrorhamnose reductase	Common in both disease groups		0.0428913	0.0405692	0	0.0628417	0.143096	0.0385903	0	0.154363	0	0.134228	0.0402558	0	0.0547363	0.0579288	85.9243	8		pilW	hypothetical protein	Common in both disease groups		0	0.138787	0.023603	0	0	0.0475345	0.0356012	0.0750391	0.272442	0	0	0.0534896	0.0538747	0.0804718	85.6003	7
licD	lic-1 operon protein	Common in both disease groups		0.0763711	0.0534115	0	0	0.070163	0.0705778	0.184194	0.0898933	0	0	0.109689	0	0.054525	0.0579606	85.9788	7		hemH	ferrochelatase	Common in both disease groups		0.123323	0	0.0131296	0	0.062463	0	0	0.08674	0.261521	0	0	0.0882645	0.0529534	0.0793962	85.6533	6
ORF23	putative UidR transriptional regulator	Common in both disease groups		0.0761646	0.111004	0	0	0.0436919	0.0528355	0	0.0841245	0	0.138306	0.0547427	0.0930125	0.0544902	0.0477179	86.0333	8		esxU	hypothetical protein	Common in both disease groups		0	0	0	0	0	0	0.208893	0.42419	0	0	0	0	0.0527569	0.131486	85.706	2
lspA	hypothetical protein	Common in both disease groups		0.0525749	0.153255	0	0	0	0.0486292	0.211519	0.0580579	0	0.127301	0	0	0.0542781	0.0723497	86.0876	6		hrcN	type III secretion component protein HrcN	Common in both disease groups		0.0516526	0.0719364	0.0661986	0.0528397	0.134908	0.0908577	0	0.0499507	0.0753166	0	0	0.0369679	0.0525524	0.0403009	85.7586	9
C8J_1332	hypothetical protein	Common in both disease groups		0	0.0543966	0	0	0.0535254	0.0863147	0	0.355013	0	0	0.0223602	0.0759751	0.0539654	0.100287	86.1415	6		yjcC	putative diguanylate cyclase/phosphodiesterase	Common in both disease groups		0	0.222261	0.0318882	0	0.0757933	0.0437518	0.0207353	0.0105187	0.158677	0	0	0.0623111	0.0521614	0.0707285	85.8107	8
fliS	flagellar protein FliS	Common in both disease groups		0	0.106763	0	0.287983	0.206018	0	0	0	0	0	0.0457578	0	0.0538768	0.0972518	86.1954	4		hemC	porphobilinogen deaminase	Common in both disease groups		0	0.0335151	0.0594824	0.221519	0.0209433	0.290238	0	0	0	0	0	0	0.0521414	0.0980648	85.8629	5
pilJ	chemotaxis sensory transducer	Common in both disease groups		0.0120013	0.079913	0	0.0532782	0.164124	0.0165562	0	0.0131356	0.166497	0.0716213	0.0255095	0.0434635	0.0538417	0.058275	86.2492	10		ureG	urease accessory protein UreG	Common in both disease groups		0	0	0.0105835	0.354863	0	0.145734	0.110713	0	0	0	0	0	0.0518244	0.107579	85.9147	4
pilG	PilG	Common in both disease groups		0	0.0639473	0	0	0.034879	0	0.244671	0	0.0689753	0.0480056	0.0867917	0.0968589	0.0536774	0.0704345	86.3029	7		fmt	Fmt protein	Common in both disease groups		0.0854668	0.100836	0.0138728	0	0.0485365	0.10133	0	0.0214546	0	0	0.118015	0.126997	0.0513757	0.0514613	85.9661	8
inlA	internalin	Common in both disease groups		0.0105469	0.112698	0	0	0.147373	0.0339561	0.10603	0.0699072	0	0.114428	0.0454614	0	0.0533667	0.0546041	86.3563	8		wbmQ	putative formyl transferase	Common in both disease groups		0	0.156956	0.0387007	0	0.073592	0.0212424	0.120783	0.102196	0	0	0.0414984	0.0604973	0.0512888	0.0529563	86.0174	8
orf29	hypothetical protein	Common in both disease groups		0	0.0494831	0	0	0	0.0628132	0.136603	0.125013	0.118086	0.0822124	0.0244165	0.0414682	0.0533412	0.0518372	86.4096	8		porA	major outer membrane protein	Common in both disease groups		0.114232	0	0.0104596	0	0.0165712	0.0451307	0.137259	0.0414315	0	0	0.0855025	0.163503	0.0511741	0.0592718	86.0685	8
hia/hsf	Hsf-like protein	Common in both disease groups		0.14837	0.00464918	0	0.180172	0	0	0.0642193	0.0147824	0.139606	0	0.0288626	0.0587715	0.053286	0.066431	86.4629	8		sigF	alternate RNA polymerase sigma factor SigF	Common in both disease groups		0	0.126645	0.0806631	0.0982414	0.127112	0	0.0841896	0.0856447	0	0	0	0	0.050208	0.0543784	86.1187	6
narG	nitrate reductase subunit alpha	Common in both disease groups		0.145095	0.00248677	0	0.0741468	0.00753309	0.00613826	0.300208	0.0145681	0	0.032036	0.0143202	0.0427319	0.053272	0.0884156	86.5162	10		pscN	ATP synthase in type III secretion system	Common in both disease groups		0.0527149	0.0489284	0.0482658	0.0539067	0	0.0794725	0.0502104	0.0637206	0	0	0.0517681	0.150905	0.0499911	0.0413068	86.1687	9
wbmQ	putative formyl transferase	Common in both disease groups		0	0.0431881	0	0.199491	0.0679922	0.0411092	0.0596133	0.0109139	0	0.0717457	0	0.144767	0.053235	0.063062	86.5694	8		nanE	conserved hypothetical protein	Common in both disease groups		0	0	0.150123	0	0	0.145417	0.0918793	0.11661	0	0	0.094723	0	0.049896	0.0638321	86.2186	5
flgI	flagellar basal body P-ring protein	Common in both disease groups		0	0.0564629	0	0.0988525	0.0355432	0	0	0.0482452	0.226129	0.125047	0.0449612	0	0.0529367	0.0685669	86.6224	7		-	hypothetical lipoprotein	Common in both disease groups		0.301886	0	0.0138177	0	0.131408	0	0.143782	0	0	0	0	0	0.0492411	0.0954278	86.2679	4
BAS1246	internalin, putative	Common in both disease groups		0	0.06999	0	0.0673578	0.068867	0.0555256	0	0.149189	0	0.127176	0.0755097	0.0183342	0.0526624	0.0508566	86.675	8		SSA_1516	cell-wall biogenesis glycosyltransferase, putative	Common in both disease groups		0	0	0.0543351	0	0.0574183	0.0994292	0.0942247	0	0	0	0	0.283178	0.0490488	0.0833035	86.3169	5
glf	UDP-galactopuranose mutase	Common in both disease groups		0.0441674	0	0	0.0991181	0	0.0306424	0.133275	0.17547	0	0.128213	0.0189515	0	0.0524864	0.0639643	86.7275	7		CPF_0439	CBS/transporter associated domain protein	Common in both disease groups		0.104243	0.0725861	0.0238645	0	0.120997	0.0261989	0.0248193	0.0630078	0	0	0.0767758	0.0746117	0.0489254	0.0419466	86.3658	9
flaE	flagellin	Common in both disease groups		0	0.087974	0	0	0.296739	0.0099655	0	0	0.149759	0.052195	0.030956	0	0.052299	0.0900408	86.7798	6		bplF	lipopolysaccharide biosynthesis protein	Common in both disease groups		0.0591439	0.0537227	0.0105835	0.1157	0	0.0568513	0	0.0839409	0	0	0	0.20611	0.0488377	0.0632603	86.4147	7
eps9	exopolysaccharide biosynthesis protein	Common in both disease groups		0.0219101	0.0127702	0	0.294949	0	0.0405223	0	0.0645283	0	0	0.0314932	0.16053	0.0522252	0.089176	86.832	7		eps4	exopolysaccharide biosynthesis protein	Common in both disease groups		0	0.0674334	0.0266033	0	0	0.0730067	0.0691954	0.0702579	0	0	0.0713323	0.207957	0.0488155	0.0603384	86.4635	7
invC	hypothetical protein	Common in both disease groups		0.0660306	0.0109922	0	0.0846548	0.0108217	0.0174488	0.15178	0.0972309	0	0.0456828	0.0678031	0.0691137	0.0517965	0.0465404	86.8838	10		mgtB	hypothetical protein	Common in both disease groups		0.0511421	0.035621	0.0819155	0.0261492	0.0370864	0.0192858	0.146162	0.055636	0.0559273	0	0.0753316	0	0.0486881	0.0402726	86.5122	10
pilM	fimbrial assembly membrane protein	Common in both disease groups		0.0438109	0.0732576	0	0.0983212	0.109319	0	0.226662	0	0	0	0.0165062	0.0535174	0.0517828	0.0682498	86.9356	7		C8J_1331	hypothetical protein	Common in both disease groups		0	0	0.0717312	0	0	0	0	0	0.380805	0	0.128248	0	0.0483987	0.112208	86.5606	3
nuc	staphylococcal thermonuclease precursor	Common in both disease groups		0	0.0130465	0	0.205468	0.0261147	0	0	0.0639631	0	0	0.197833	0.111834	0.0515217	0.0780161	86.9871	6		hemB	Porphobilinogen synthase	Common in both disease groups		0.0681665	0	0.0936138	0	0	0.137032	0.0649363	0.0659287	0.0497	0	0	0.0975806	0.0480798	0.0476763	86.6087	7
hdtS	1-acylglycerol-3-phosphate O-acyltransferase	Common in both disease groups		0.0317157	0.00927433	0	0	0.0182576	0.029334	0.0655665	0	0.220574	0	0.159652	0.0777598	0.0510112	0.0710616	87.0381	8		bplB	probable acetyltransferase	Common in both disease groups		0	0.169793	0.0446875	0	0.0351297	0.0608389	0.0582735	0.118018	0.0882665	0	0	0	0.0479173	0.0550408	86.6566	7
hisH2	glutamine amidotransferase	Common in both disease groups		0.040142	0.0468042	0	0	0.0460571	0.092832	0	0.0443376	0	0.243001	0	0.098056	0.0509358	0.0700894	87.0891	7		mntB	ABC transporter membrane protein	Common in both disease groups		0	0.044403	0.137131	0	0.0461975	0.284704	0	0.0616169	0	0	0	0	0.0478377	0.0854413	86.7044	5
ttrB	Tetrathionate reductase complex, subunit B	Common in both disease groups		0.0324664	0.0662418	0	0	0.0931187	0.165171	0	0	0.112936	0	0.140034	0	0.0508306	0.0623432	87.1399	6		BC5269	amylovoran biosynthesis AmsK	Common in both disease groups		0	0	0.00502338	0	0	0	0	0.026514	0	0.542025	0	0	0.0477968	0.155828	86.7522	3
pvdO	hypothetical protein	Common in both disease groups		0	0.0403049	0	0	0.254294	0.0128634	0	0.154646	0	0.0653302	0.0406078	0.0346732	0.0502266	0.0781709	87.1901	7		VC1777	conserved hypothetical protein	Common in both disease groups		0	0.0252035	0.104418	0	0.0788049	0.136473	0	0.105048	0.0396043	0	0.0799974	0	0.0474624	0.0507618	86.7997	7
virR	DNA-binding response regulator	Common in both disease groups		0.0876405	0.0902085	0	0	0.100555	0.0333569	0	0.0506423	0	0.0852818	0.153094	0	0.0500649	0.0524317	87.2402	7		orf9	putative anaerobic decarboxylate transporter	Common in both disease groups		0.107375	0	0.0589731	0	0.0467326	0.14838	0.0255661	0.0778904	0.0782651	0	0.0263531	0	0.0474613	0.0483522	86.8471	8
rrgC	cell wall surface anchor family protein	Common in both disease groups		0.334695	0	0	0	0.015374	0	0	0.00761048	0	0.202586	0.0360876	0	0.049696	0.10661	87.2899	5		LytC	1,4-beta-N-acetylmuramidase	Common in both disease groups		0	0.0439549	0.0821633	0.0473655	0.0268747	0.223418	0	0.0114402	0	0	0	0.133312	0.0473773	0.0691057	86.8945	7
sadH	hypothetical protein	Common in both disease groups		0.0587867	0.0257327	0	0.264074	0.0843868	0.0136093	0	0.0649863	0	0	0.0839943	0	0.0496308	0.0756061	87.3395	7		orf29	hypothetical protein	Common in both disease groups		0.0968624	0	0.0709329	0	0.140534	0.0486711	0	0.0702579	0.141222	0	0	0	0.0473733	0.0559882	86.9419	6
vapA1	virulence-associated protein	Common in both disease groups		0.0823201	0.0479935	0	0	0	0	0	0.060611	0	0.298957	0	0.100528	0.0492008	0.0869618	87.3887	5		pilG	PilG	Common in both disease groups		0.169678	0	0.0103495	0	0	0	0	0.0838887	0	0	0	0.304548	0.047372	0.0961794	86.9893	4
pilF	PilF	Common in both disease groups		0	0.0559343	0	0	0.0554371	0.171187	0.231291	0	0	0	0	0.0738579	0.0489755	0.0772681	87.4377	5		dtxR	diphtheria toxin repressor	Common in both disease groups		0.300369	0	0.0187448	0.0982414	0.055859	0.0242424	0	0	0.070316	0	0	0	0.0473143	0.0863463	87.0366	6
bplA	probable oxidoreductase	Common in both disease groups		0.0467009	0.046708	0	0	0.0917741	0.0954243	0.175086	0.0170919	0	0	0.0503521	0.0567098	0.0483206	0.0527178	87.486	8		nagC	N-acetylglucosamine-6-phosphate deacetylase	Common in both disease groups		0.122675	0.0569487	0.0842277	0.125473	0	0	0	0.029661	0	0	0.0602356	0.0877863	0.0472506	0.0491317	87.0838	7
MW0023	adenosine synthase A	Common in both disease groups		0.0263578	0.021516	0.0738213	0.0946316	0.108849	0.019503	0.0424098	0.00387832	0.0366765	0.0382856	0.0454614	0.0643805	0.0479809	0.0316243	87.534	12		pilK	methyltransferase PilK	Common in both disease groups		0	0.037346	0.00736304	0.162849	0.0230988	0.176107	0	0.0391712	0	0	0.118632	0	0.0470472	0.0664438	87.1309	7
c3575	Transposase insF for insertion sequence IS3A/B/C/D/E/fA	Common in both disease groups		0	0	0	0	0.0684944	0.234697	0	0.0879249	0	0.180685	0	0	0.0476501	0.0814111	87.5817	4		flgE2	flagellar hook protein	Common in both disease groups		0	0.0479427	0.031723	0	0.0905759	0	0.0249243	0.0387366	0.113459	0	0.0125162	0.203686	0.0469636	0.0615564	87.1778	8
shuV	putative ATP-binding component of hemin transport system	Common in both disease groups		0.0317063	0.0647041	0	0	0.0545622	0.029334	0.191357	0.0583697	0	0.115161	0.0227863	0	0.0473317	0.0571693	87.629	8		hisF2	imidazole glycerol phosphate synthase subunit HisF	Common in both disease groups		0.184495	0	0.0760114	0.188704	0	0	0	0.0446131	0	0	0	0.0660211	0.0466538	0.071131	87.2245	5
flgE2	flagellar hook protein	Common in both disease groups		0	0.079841	0	0.0216212	0.17838	0.0418551	0	0.044094	0.0310849	0.0807468	0.0787146	0.0109185	0.0472714	0.0516494	87.6763	9		srtB	hypothetical protein	Common in both disease groups		0.094117	0.0436861	0.102284	0	0.0240924	0.0953671	0.0448195	0.0873138	0	0	0	0.0673567	0.0465864	0.041593	87.2711	8
orf31	hypothetical protein	Common in both disease groups		0	0.0194737	0	0	0.11494	0.432491	0	0	0	0	0	0	0.047242	0.125719	87.7235	3		algC	alginate biosynthesis protein AlgC	Common in both disease groups		0	0.115779	0.0394852	0	0.0984029	0.0250623	0.0237575	0.108699	0.145161	0	0	0	0.0463622	0.0547168	87.3174	7
hspR	hspR	Common in both disease groups		0.192509	0	0	0	0	0.148382	0	0.0236207	0	0.0776773	0.0461283	0.0783695	0.0472239	0.0654891	87.7707	6		waaE	putative ADP-heptose synthase	Common in both disease groups		0	0	0.00920724	0	0	0	0	0	0	0.497383	0.0494105	0	0.0463334	0.14275	87.3638	3
C8J_1344	hypothetical protein	Common in both disease groups		0.100308	0.0146203	0	0	0.0431573	0	0.100883	0.0184659	0.0872215	0.0303492	0.108152	0.0612435	0.0470334	0.0427327	87.8178	9		chuU	hemin permease	Common in both disease groups		0.072871	0.0338287	0.0724331	0	0.126164	0.0373232	0	0.0169864	0.108293	0	0.0344874	0.0531598	0.0462955	0.0419127	87.4101	9
wbpE	probable aminotransferase WbpE	Common in both disease groups		0.022642	0.0395961	0	0.101598	0.0908993	0.157039	0	0.0583405	0	0.0548082	0.0325492	0	0.046456	0.0494475	87.8642	8		BC5263	UDP-glucose 4-epimerase	Common in both disease groups		0.140458	0.0651931	0.0321497	0.143658	0	0.0529382	0	0.0169864	0	0	0.10345	0	0.0462361	0.0554235	87.4563	7
porA	major outer membrane protein	Common in both disease groups		0.290349	0.0936564	0	0	0.0120205	0	0	0.00737661	0	0.0484757	0.0431828	0.0489061	0.0453306	0.0826939	87.9095	7		fagA	cobalamin/Fe3+-siderophores transport system, permease component	Common in both disease groups		0	0.0642298	0.0315991	0	0.156555	0.0526214	0.0317272	0.0828455	0	0	0.0320557	0.099922	0.045963	0.0485548	87.5023	8
orf408	putative regulatory protein, deoR family	Common in both disease groups		0.0398511	0.0116169	0	0.0894218	0.0114373	0	0.0801561	0.176064	0.0693064	0.0482407	0.0143202	0	0.0450345	0.0524595	87.9546	9		orf31	hypothetical protein	Common in both disease groups		0	0	0.0697769	0.19489	0.0552933	0	0	0.0921472	0	0	0	0.136362	0.0457058	0.0660067	87.548	5
ibeA	invasion protein IbeA	Common in both disease groups		0.0624087	0.025985	0.124856	0.0400103	0.0306832	0.0494851	0	0.0328391	0	0.0431802	0.064098	0.0653337	0.0449066	0.0333996	87.9995	10		licC	lic-1 operon protein	Common in both disease groups		0	0	0.0181943	0	0.0288314	0.425201	0	0	0	0	0	0.0710996	0.0452772	0.121511	87.5933	4
wcbP	putative capsular polysaccharide biosynthesis dehydrogenase/reductase protein	Common in both disease groups		0.0307492	0	0	0.138007	0	0.0719228	0	0.0340961	0.106939	0.0753129	0	0.0751105	0.0443448	0.0481276	88.0438	7		mtrC	antibiotic resistance efflux pump component	Common in both disease groups		0.112576	0	0.0310073	0	0.0163266	0.0282859	0.0536176	0	0.164126	0	0.0552736	0.0805642	0.0451481	0.0518732	87.6384	8
cpsG	MurB family protein	Common in both disease groups		0.0846847	0.0116169	0	0.0447035	0.0342958	0.036854	0	0.0513537	0	0.0844246	0.121749	0.0608333	0.0442096	0.0389331	88.088	9		sodCI	Gifsy-2 prophage superoxide dismutase precursor (Cu-Zn)	Common in both disease groups		0	0	0.104693	0	0	0.132001	0	0	0	0	0.128248	0.163107	0.044004	0.0661952	87.6824	4
spa47	ATP synthase SpaL	Common in both disease groups		0.0189074	0.0606316	0.13239	0.0848614	0.0433679	0.0437259	0	0.05569	0	0.0228967	0.0407745	0.0230896	0.0438612	0.0372833	88.1319	10		lytB	endo-beta-N-acetylglucosaminidase	Common in both disease groups		0.0695599	0.0306923	0.0312	0.0701282	0	0.0349008	0.0986938	0.0591654	0	0	0.0335493	0.0986854	0.0438813	0.0355332	87.7263	9
ptpA	hypothetical protein	Common in both disease groups		0	0	0	0.126111	0.0568303	0.0688048	0.0999504	0.0184074	0	0.0597858	0.0359393	0.0603234	0.0438461	0.042246	88.1757	8		ureA	urease	Common in both disease groups		0	0	0	0.2104	0	0	0.239617	0.0718922	0	0	0	0	0.0434924	0.0874662	87.7698	3
esxB	10 kDa culture filtrate antigen	Common in both disease groups		0	0.0705546	0	0	0	0	0	0.0594124	0	0	0	0.394175	0.0436785	0.113213	88.2194	3		viuC	vibriobactin and enterobactin ABC transporter, ATP-binding protein	Common in both disease groups		0	0	0.0912054	0.0849116	0	0.0417208	0.0790787	0.0401449	0.0605269	0	0	0.118835	0.0430352	0.0433746	87.8128	7
gmhA/lpcA	phosphoheptose isomerase	Common in both disease groups		0	0.0365447	0	0.0937756	0	0	0	0	0.290689	0	0	0.102601	0.0436342	0.0865024	88.2631	4		gluP	glucose/galactose transporter (gluP)	Common in both disease groups		0.113956	0.132223	0.0625927	0	0.0661319	0.0143106	0.0271297	0.0413271	0	0	0.0559525	0	0.042802	0.0452825	87.8556	8
-	hypothetical lipoprotein	Common in both disease groups		0.0793831	0.138827	0	0	0.0910613	0	0	0.0194793	0	0	0	0.193884	0.0435529	0.0667934	88.3066	5		CJE1615	capsular polysaccharide biosynthesis glycosyltransferase WcbB, putative	Specific to periodontitis group		0	0	0	0	0	0	0	0	0	0.513185	0	0	0.0427654	0.148144	87.8984	1
yjcC	putative diguanylate cyclase/phosphodiesterase	Common in both disease groups		0	0.0578324	0	0	0.0175124	0.00705533	0	0.0505644	0.26538	0.0554304	0.0658209	0	0.0432997	0.0748277	88.3499	7		motC	chemotaxis protein MotC	Common in both disease groups		0	0.103256	0.0344618	0	0	0	0.0896389	0	0.205829	0	0	0.0796078	0.0427328	0.0651394	87.9411	5
hitA	extracellular solute-binding protein family 1	Common in both disease groups		0	0.0356677	0.342696	0	0	0	0	0.0177058	0	0.0582096	0	0.0636267	0.0431588	0.0972863	88.3931	5		icaR	ica operon transcription regulator	Common in both disease groups		0	0.115398	0.0342691	0	0	0.124957	0.059522	0	0	0	0	0.17793	0.0426731	0.0628531	87.9838	5
dhbA	2,3-dihydroxybenzoate-2,3-dehydrogenase	Common in both disease groups		0.0157359	0.0275107	0	0.282419	0.018047	0.0145509	0	0.0231725	0	0.076184	0.0215451	0.038431	0.043133	0.0781949	88.4362	9		entD	enterobactin synthetase, component D, putative	Common in both disease groups		0	0.0584273	0.00668867	0.229823	0.112345	0	0.0522174	0	0	0	0.0179473	0.0300261	0.0422895	0.0683492	88.0261	7
cheB	chemotaxis-specific methylesterase	Common in both disease groups		0	0.0512251	0	0	0.101753	0.120992	0	0.0245757	0.0765902	0.0541307	0.0318823	0.0546813	0.0429859	0.0413962	88.4792	8		pppA	putative phosphatase	Common in both disease groups		0	0.0899261	0.0174373	0.0978393	0	0	0	0.0696841	0.138344	0	0.0931677	0	0.0421999	0.0515827	88.0683	6
rgpD	ABC-type lipopolysaccharide transport system, ATPase component, putative	Common in both disease groups		0.020071	0.0472246	0	0.136472	0.0698228	0.0747229	0	0.0891235	0	0	0.04372	0.0247634	0.04216	0.0435414	88.5214	8		CFF8240_1415	D,D-heptose 1,7-bisphosphate phosphatase	Common in both disease groups		0	0.127698	0.0377786	0	0	0	0.131016	0	0.200546	0	0	0	0.0414198	0.0704082	88.1097	4
wbpA	probable UDP-glucose/GDP-mannose dehydrogenase WbpA	Common in both disease groups		0.0372988	0.0326163	0	0	0.0320926	0	0.187557	0.00686989	0	0.0451573	0.0268063	0.136653	0.0420876	0.059456	88.5634	8		pchH	ABC transporter, ATP-binding/permease protein	Common in both disease groups		0	0.0189082	0.0330167	0.0812776	0.0345946	0	0.152323	0.0096146	0.144831	0	0.0195149	0	0.0411734	0.0552342	88.1509	8
algR	alginate biosynthesis regulatory protein AlgR	Common in both disease groups		0.0808376	0.00953863	0.229149	0.0734383	0.037552	0	0	0.0723629	0	0	0	0	0.0419066	0.067488	88.6053	6		CFF8240_1413	bifunctional protein HldE	Common in both disease groups		0.0506455	0	0.0278144	0	0	0	0.168846	0.0367372	0.1846	0	0.0248719	0	0.0411262	0.0657796	88.192	6
peb1	probable ABC-type amino-acid transporter periplasmic solute-binding protein	Common in both disease groups		0.124902	0.0910134	0	0	0	0.0144408	0.125617	0.0459844	0	0	0.0224528	0.0762633	0.0417228	0.0499249	88.6471	7		ssaN	hypothetical protein	Common in both disease groups		0	0.0243074	0.0489126	0	0.0929301	0.161517	0.0759515	0.0129528	0	0	0	0.0766728	0.0411036	0.0515645	88.2331	7
tsr	methyl-accepting chemotaxis protein	Common in both disease groups		0.00604288	0.0253002	0	0	0.0775989	0	0	0.0133597	0.340572	0.0147944	0.0173769	0	0.0412538	0.0967492	88.6883	7		speB	pyrogenic exotoxin B	Common in both disease groups		0	0.0270406	0.0266859	0.119179	0.0507225	0.0439195	0	0.0845146	0	0	0.0572115	0.0833838	0.0410548	0.0396479	88.2742	8
epsG	exopolysaccharide biosynthesis protein, glycosyltransferase	Common in both disease groups		0.178368	0.00619891	0	0.0406302	0	0.00837591	0	0.0658438	0.147993	0.0215417	0.0255836	0	0.0412113	0.0607155	88.7295	8		eps9	exopolysaccharide biosynthesis protein	Common in both disease groups		0	0	0.0114368	0.127824	0.108798	0	0	0.0302173	0.091097	0	0.12273	0	0.0410086	0.0542726	88.3152	6
sugR	ATP binding protein	Common in both disease groups		0.0205308	0	0	0.230307	0.0235551	0.151891	0.0412929	0	0	0.0248462	0	0	0.0410352	0.0733635	88.7706	6		narI	Respiratory nitrate reductase gamma chain	Common in both disease groups		0	0	0.0959122	0	0	0	0.0907591	0.0921472	0.207787	0	0	0	0.0405505	0.0669945	88.3557	4
rfbB-1	dTDP-glucose 4,6-dehydratase	Common in both disease groups		0.0116729	0	0.163486	0.0523927	0	0	0.140909	0.0257938	0	0	0.0671362	0.0285212	0.040826	0.0567684	88.8114	7		prtF2	fibronectin binding protein	Common in both disease groups		0.0998699	0.074244	0.0256261	0.122767	0.0232211	0.0100435	0.00953332	0.053115	0.0583332	0	0.00982532	0	0.0405482	0.0410501	88.3963	10
BTH_I1335	BexA	Common in both disease groups		0.0560749	0	0	0.167775	0	0.0172898	0	0.0275283	0.130005	0.0905083	0	0	0.0407651	0.0583882	88.8522	6		sagA	putative ABC transporter (ATP-binding protein)	Common in both disease groups		0	0.0578673	0	0	0	0	0	0	0	0	0.422723	0	0.0400492	0.121654	88.4363	2
ssaN	hypothetical protein	Common in both disease groups		0.055906	0.0217683	0	0.0421355	0.0430925	0.0260448	0	0.0691179	0.0652966	0.136385	0.0269916	0	0.0405615	0.0387738	88.8927	9		mig-5	putative carbonic anhydrase	Common in both disease groups		0	0	0	0.288771	0	0.141895	0	0.0455172	0	0	0	0	0.0396819	0.0887789	88.476	3
capD	capsular polysaccharide biosynthesis protein CapD	Common in both disease groups		0.0474891	0.0521381	0	0	0.0390587	0.150363	0.0546388	0.010222	0	0.0164121	0.0496852	0.0662427	0.0405208	0.0422341	88.9332	9		mshG	general secretion pathway protein F	Common in both disease groups		0	0.211239	0.0364849	0.116829	0	0	0.0270714	0.0825847	0	0	0	0	0.0395174	0.0663432	88.5155	5
lasA	LasA protease precursor	Common in both disease groups		0.0486245	0.0510208	0	0	0.0557773	0.278838	0	0	0	0	0.0279549	0.0237547	0.0404975	0.0783318	88.9737	6		mshL	general secretion pathway protein D	Common in both disease groups		0	0	0.00759701	0	0	0	0	0	0	0.419556	0.0417329	0	0.0390738	0.120418	88.5546	3
C8J_1331	hypothetical protein	Common in both disease groups		0	0.0266937	0	0.205468	0.052521	0	0	0.0337161	0	0	0.164543	0	0.0402451	0.0703648	89.014	5		lpeA	ABC transporter substrate-binding protein	Common in both disease groups		0	0.0347024	0.0958159	0	0.0651382	0.0187827	0.0713191	0.0361982	0.108977	0	0.0368203	0	0.0389795	0.0385844	88.5936	8
lisK	putative two-component sensor histidine kinase	Common in both disease groups		0.0252506	0.0147284	0	0.0377818	0.0193106	0.015578	0.237094	0.0252481	0	0.0203803	0.0605041	0.0205623	0.0397032	0.0641954	89.0537	10		peb1	probable ABC-type amino-acid transporter periplasmic solute-binding protein	Common in both disease groups		0.178121	0	0.0326176	0.182194	0.0516856	0.022379	0	0	0	0	0	0	0.0389165	0.0680803	88.6325	5
CPR_0433	transport protein ysiA	Common in both disease groups		0.00913938	0.0532553	0.12794	0	0.0524076	0.0676064	0.036756	0	0	0.0442448	0.0394036	0.0446274	0.0396151	0.0364644	89.0933	9		cppA	C3-degrading proteinase	Common in both disease groups		0	0	0.0439718	0.193297	0	0	0.180025	0	0	0	0.0465839	0	0.0386565	0.0713152	88.6711	4
bsc1	bifunctional; ribulose 5-phosphate reductase; CDP-ribitol pyrophosphorylase	Common in both disease groups		0.0686298	0.0500117	0	0.038505	0.0295167	0.111088	0	0.031582	0	0.0415348	0.0616712	0.0419005	0.0395366	0.0322341	89.1328	9		C8J_1345	hypothetical protein	Common in both disease groups		0	0	0.0147398	0.109824	0.0779029	0.0809446	0.0255661	0.0389452	0	0	0	0.115273	0.0385996	0.0452051	88.7097	7
lpxK	tetraacyldisaccharide 4'-kinase	Common in both disease groups		0.0492438	0.0640674	0	0.0555805	0.0561337	0	0	0.0623845	0.0853822	0.0655514	0.035291	0	0.0394695	0.031334	89.1723	8		nuc	staphylococcal thermonuclease precursor	Common in both disease groups		0	0	0	0	0.0381107	0	0.0966868	0.200655	0	0	0.125421	0	0.0384061	0.0668058	88.7481	4
fleR	Helix-turn-helix, Fis-type	Common in both disease groups		0.0180348	0.0380944	0	0	0.0915149	0.0737203	0.0357196	0.045809	0.0600361	0.0844246	0.0259356	0	0.0394408	0.0326107	89.2117	9		cpsD	ATPase involved in chromosome partitioning	Common in both disease groups		0	0	0.00289017	0.204091	0.0551558	0	0	0.104109	0	0	0.0489908	0.0453606	0.0383831	0.062027	88.7865	6
VC1775	conserved hypothetical protein	Common in both disease groups		0.0584207	0.0681159	0	0.131085	0.033502	0	0.0587496	0	0.101605	0	0.0209893	0	0.0393723	0.0446929	89.2511	7		bsc1	bifunctional; ribulose 5-phosphate reductase; CDP-ribitol pyrophosphorylase	Common in both disease groups		0	0.159017	0.017919	0.0500562	0.0568068	0	0.0466164	0.0236627	0	0	0	0.105067	0.0382621	0.0500403	88.8248	7
narK2	integral membrane nitrite extrusion protein NarK3	Common in both disease groups		0.143715	0.00492549	0	0	0	0	0.119687	0.0497945	0.0588221	0	0.0395518	0.0518325	0.0390274	0.0494664	89.2901	7		PSPA7_1979	imidazole glycerol phosphate synthase subunit HisF	Common in both disease groups		0.178121	0.0413338	0	0	0	0.044758	0	0	0.0649379	0	0	0.127491	0.0380535	0.0591862	88.8628	5
wze	capsular polysaccharide biosynthesis protein Cps14D	Common in both disease groups		0.0878188	0	0	0	0.0410027	0.0324888	0	0.221893	0	0.0850468	0	0	0.0390208	0.0665013	89.3292	5		soxR	redox-sensing transcriptional activator SoxR, contains iron-sulfur center for redox-sensing (MerR family)	Specific to periodontitis group		0	0	0	0.310791	0	0	0	0.0367372	0	0	0	0.108744	0.0380226	0.09166	88.9009	3
hasC	UDP-glucose pyrophosphorylase	Common in both disease groups		0.0806968	0.023366	0	0	0	0	0.268738	0.0296136	0	0	0	0.0655887	0.0390002	0.0775796	89.3682	5		cpsG	MurB family protein	Common in both disease groups		0	0.0395639	0.0806494	0.116257	0.0164948	0.0428388	0.0135357	0	0.0207103	0	0.0837127	0.0406778	0.03787	0.0378483	88.9387	9
cpsI	capsular polysaccharide biosythesis protein CpsI	Common in both disease groups		0.0750668	0.0375058	0	0	0.0492	0.0198332	0.0862821	0.0236889	0	0.129817	0.0462395	0	0.0389694	0.0411523	89.4071	8		flgE	flagellar basal body FlaE domain protein	Common in both disease groups		0	0.0957286	0.0229975	0	0.0902702	0.00998764	0.105508	0.0205506	0.0409253	0	0.0675553	0	0.0377936	0.041114	88.9765	8
copR	copper resistance; transcriptional regulatory protein	Common in both disease groups		0.0163646	0.0286159	0	0	0.018776	0.12109	0.0658314	0.0240982	0	0.0792397	0.0705819	0.0399717	0.0387141	0.0380067	89.4459	9		JJD26997_1755	D-glycero-D-manno-heptose 1-phosphate guanosyltransferase	Common in both disease groups		0.103774	0	0.0570051	0.212287	0.0301155	0	0.0494286	0	0	0	0	0	0.0377175	0.0642178	89.0142	5
esxT	EsaT-6 like protein, EsxT	Common in both disease groups		0	0	0	0	0	0	0.165586	0	0	0.293039	0	0	0.0382187	0.0933042	89.4841	2		wbjD/wecB	UDP-N-acetylglucosamine 2-epimerase	Common in both disease groups		0	0	0.0643406	0	0.0542538	0	0.0310154	0.0764126	0.0891864	0	0.0920445	0.0446022	0.0376546	0.037277	89.0519	7
yst1G	general secretion pathway protein G precursor	Common in both disease groups		0	0.38068	0	0	0	0	0	0.0384714	0	0	0.0375511	0	0.0380586	0.108889	89.5221	3		ppsE	beta-ketoacyl synthase	Common in both disease groups		0	0.0220447	0.0257362	0.0485563	0.0228236	0	0.0375499	0.0808113	0.0457844	0.156444	0	0.0113278	0.0375899	0.0444265	89.0895	9
fagD	ABC-type cobalamin/Fe3+-siderophores transport system, secreted component	Common in both disease groups		0	0.0138514	0.326988	0	0	0	0.0477873	0.0343884	0	0	0.0336607	0	0.0380563	0.0926052	89.5602	5		narH	NarH	Common in both disease groups		0	0	0.0465867	0.176643	0.0612706	0.020907	0.0613307	0.0623123	0	0	0.0213787	0	0.0375357	0.0511311	89.127	7
fagA	cobalamin/Fe3+-siderophores transport system, permease component	Common in both disease groups		0.0116729	0.0784714	0	0	0.133166	0	0	0.0270313	0	0.0592465	0.085921	0.0597803	0.0379408	0.0446705	89.5981	7		hitA	extracellular solute-binding protein family 1	Common in both disease groups		0	0	0.0324249	0.140272	0.0228695	0.153895	0	0	0	0	0	0.0981577	0.0373016	0.0586766	89.1643	5
prtF2	fibronectin binding protein	Common in both disease groups		0.0292291	0.00611481	0.0490962	0.0786924	0.0227613	0.0583257	0	0.0025823	0	0.0509368	0.105873	0.0456804	0.037441	0.0336961	89.6356	10		hisH2	glutamine amidotransferase	Common in both disease groups		0	0.106303	0.0209606	0.117123	0.0664682	0	0.109079	0.0276789	0	0	0	0	0.037301	0.0484705	89.2016	6
nuoG	NADH dehydrogenase gamma subunit	Common in both disease groups		0.0612357	0.0387912	0	0.0461794	0.0237333	0.056675	0.0203125	0.0488298	0.0706675	0.0246665	0.0295851	0.0248854	0.0371301	0.0202541	89.6727	11		PSPA7_0144	probable ATP-binding component of ABC transporter	Common in both disease groups		0	0.0899261	0.14188	0	0.140534	0	0.0461263	0.0234193	0	0	0	0	0.0368238	0.0558981	89.2385	5
rfbA-1	glucose-1-phosphate thymidylyltransferase	Common in both disease groups		0.0281031	0.0163863	0	0.252238	0	0	0.0565272	0.0206876	0	0.0340132	0	0.0343185	0.0368561	0.0702849	89.7096	7		rfaD	ADP-L-glycero-D-manno-heptose-6-epimerase	Common in both disease groups		0.149012	0	0.0137352	0	0.0214783	0	0.140619	0	0	0	0	0.105973	0.0359015	0.0590775	89.2744	5
flgJ	flagellar protein FlgJ	Common in both disease groups		0	0.0648963	0	0	0.0286743	0.0804699	0.0482134	0.00882854	0.0917095	0.032036	0.0867176	0	0.0367955	0.0364587	89.7464	8		PLES_19101	wbpP	Common in both disease groups		0	0	0.0436828	0.0697262	0	0.0342673	0.0973986	0	0.0497	0	0.133889	0	0.0357219	0.045241	89.3101	6
sspA	glutamyl endopeptidase precursor	Common in both disease groups		0.0392599	0.0335894	0.0777989	0.0464155	0.00592927	0	0.0652671	0.0392607	0.0179888	0.0755895	0.0201927	0.0198085	0.0367584	0.0258253	89.7831	11		narK2	integral membrane nitrite extrusion protein NarK3	Common in both disease groups		0	0.0447838	0.0264932	0.119226	0	0.0242424	0.114843	0.0280788	0.070316	0	0	0	0.0356653	0.0438671	89.3457	7
wbjD/wecB	UDP-N-acetylglucosamine 2-epimerase	Common in both disease groups		0.0556902	0.0191614	0	0.0512268	0.0515814	0.0101	0.0439528	0.0336186	0	0.0552645	0.0646353	0.0557565	0.036749	0.0234565	89.8199	10		UTI89_C3196	secreted protein Hcp	Common in both disease groups		0	0	0	0	0	0.4274	0	0	0	0	0	0	0.0356167	0.12338	89.3814	1
sigM	alternative RNA polymerase sigma factor SigM	Common in both disease groups		0.0620521	0	0.291122	0	0	0	0	0	0	0	0.0861062	0	0.0366067	0.0852463	89.8565	3		phzG2	probable pyridoxamine 5-phosphate oxidase	Common in both disease groups		0	0.049959	0	0.221163	0	0	0	0	0	0	0	0.154764	0.0354905	0.0740061	89.4169	3
rffG	dTDP-D-glucose 4,6-dehydratase	Common in both disease groups		0.023449	0.0758886	0	0	0.0951923	0.0108337	0	0.0175207	0.0846097	0.0284273	0.068433	0.0297072	0.0361718	0.0351963	89.8926	9		fbp	adherence and virulence protein A	Common in both disease groups		0	0.0742888	0.0398705	0.124406	0.0689753	0.0202175	0	0.0379716	0.0593475	0	0	0	0.0354231	0.040066	89.4523	7
fliF	flagellar basal body M-ring protein FliF	Common in both disease groups		0	0.0420589	0	0	0.0372442	0	0	0.0268267	0.0498829	0.155382	0.103705	0.0178022	0.0360752	0.048582	89.9287	7		pilI	CheW protein	Common in both disease groups		0	0	0	0	0	0.142622	0	0	0.282443	0	0	0	0.0354221	0.0879352	89.4877	2
hemH	ferrochelatase	Common in both disease groups		0.0216192	0.0282915	0	0.0564365	0.0577051	0.16286	0	0.0264759	0	0	0.0180808	0.0614319	0.036075	0.0462118	89.9648	8		omp89	Outer membrane protein	Common in both disease groups		0.0581919	0.0135091	0.0772362	0.0297523	0.0253307	0.0804042	0.0138507	0.0492379	0	0	0.0142813	0.0624595	0.0353545	0.0289953	89.5231	10
fadE28	acyl-CoA dehydrogenase	Common in both disease groups		0.0488028	0.0414582	0	0	0.0929891	0.0656133	0	0.0352167	0	0.056896	0.0341609	0.0568539	0.0359992	0.0307156	90.0008	8		fcl	GDP-fucose synthetase	Common in both disease groups		0.0658488	0	0.0629781	0.0679324	0.139938	0.0181492	0.0687636	0	0	0	0	0	0.0353008	0.0453309	89.5584	6
flgM	Anti-Sigma-28 factor, FlgM	Specific to peri-implantitis group		0	0.0431881	0	0.335535	0	0	0	0	0	0	0.0532606	0	0.0359986	0.0961697	90.0368	3		pilR	Helix-turn-helix, Fis-type	Common in both disease groups		0	0	0.0661573	0.102478	0.0736837	0	0.0475149	0.0246363	0.072722	0	0	0.0356982	0.0352409	0.0367205	89.5936	7
flgE	flagellar basal body FlaE domain protein	Common in both disease groups		0.00745976	0.0909053	0	0	0.111814	0.0310948	0	0.0144999	0	0.0934257	0.0400705	0.0363914	0.0354717	0.0410745	90.0723	8		sigM	alternative RNA polymerase sigma factor SigM	Common in both disease groups		0	0	0.0545691	0	0.132172	0.0596091	0.0561964	0.0271573	0.0860256	0	0	0	0.0346441	0.0435826	89.6282	6
CLI_2965	transporter, HlyC/CorC family	Common in both disease groups		0.0921914	0.016122	0	0	0	0.00852264	0.0741798	0.0135741	0.128239	0	0.0927754	0	0.035467	0.0471711	90.1077	7		sclA	collagen-like surface protein	Common in both disease groups		0	0	0.080498	0.0681179	0.0158374	0.177858	0	0.0718748	0	0	0	0	0.0345155	0.0554932	89.6628	5
CPF_0439	CBS/transporter associated domain protein	Common in both disease groups		0.0913657	0.0479334	0	0	0.0524076	0.0253478	0	0.0672762	0	0.0884758	0.0525381	0	0.0354454	0.0357671	90.1432	7		bexA	ATP-dependent polysaccharide export protein	Common in both disease groups		0	0.0989994	0.0781033	0	0	0	0	0	0.233215	0	0	0	0.0341931	0.0715162	89.6969	3
pebA	amino acid ABC transporter, periplasmic amino acid-binding protein PEB1	Common in both disease groups		0.0777692	0.0182844	0	0	0	0.0287104	0.124903	0.0339694	0	0.0744557	0.0671547	0	0.0354373	0.0415005	90.1786	7		C8J_1344	hypothetical protein	Common in both disease groups		0	0	0.0131021	0	0	0	0.0340609	0.0518806	0.0521532	0	0.105351	0.153577	0.034177	0.0499191	89.7311	6
C8J_1330	hypothetical protein	Common in both disease groups		0.0306366	0.00595864	0	0	0.0234255	0	0	0.00752278	0.284141	0	0.0734163	0	0.0354251	0.0812664	90.214	6		gmhA	phosphoheptose isomerase	Common in both disease groups		0.23481	0	0.0227635	0	0.0360775	0	0.0559164	0.0601043	0	0	0	0	0.0341393	0.0672232	89.7653	5
dtxR	diphtheria toxin repressor	Common in both disease groups		0.0514677	0	0	0.0805519	0	0	0.0715889	0.0528738	0	0	0.0774178	0.0851423	0.0349202	0.0377405	90.249	6		wzt	ABC transporter, ATP-binding protein	Common in both disease groups		0	0	0.097082	0.187947	0.0266607	0	0	0.0464387	0	0	0.0492007	0	0.0339441	0.0573748	89.7992	5
vctC	ABC-type enterochelin transport system, ATPase component	Common in both disease groups		0	0.0562226	0	0.0725676	0.0370984	0.0591205	0.0642884	0.0119078	0	0.117442	0	0	0.0348873	0.0390344	90.2838	7		cps4I	UDP-N-acetylglucosamine-2-epimerase	Common in both disease groups		0	0.058965	0.110473	0	0.0184362	0	0.0302453	0.0153521	0.0463033	0	0.124742	0	0.0337098	0.0439421	89.8329	7
chuW	coproporphyrinogen III oxidase	Common in both disease groups		0.0182788	0.0326043	0.135862	0	0	0.0168986	0	0.0344664	0	0.0898584	0	0.0892547	0.0347686	0.0455908	90.3186	7		rfbB-1	dTDP-glucose 4,6-dehydratase	Common in both disease groups		0	0	0.0304844	0.0681179	0	0.0502177	0.19034	0.0322167	0	0	0.0326976	0	0.0336728	0.0546236	89.8666	6
fliH	flagellar assembly protein	Common in both disease groups		0	0.0114247	0	0	0	0.0149544	0	0.0442889	0.272517	0	0	0.0734478	0.0347194	0.078341	90.3533	5		cbpG	choline binding protein G	Common in both disease groups		0	0	0.0211395	0.236178	0.0471759	0	0.036663	0.0579136	0	0	0	0	0.0332559	0.0673386	89.8998	5
hisF2	imidazole glycerol phosphate synthase subunit HisF	Common in both disease groups		0.0485119	0.03771	0	0.0725676	0	0.0299087	0	0.0357234	0	0	0.0697297	0.118485	0.0343864	0.038048	90.3877	7		flgI	flagellar basal body P-ring protein	Common in both disease groups		0	0.0268389	0.0388934	0	0	0	0.0833145	0.0284265	0	0	0.0333765	0.18662	0.0331225	0.0545712	89.933	6
hrcN	type III secretion component protein HrcN	Common in both disease groups		0.0724395	0.0422271	0	0	0.0519378	0	0.109289	0.026661	0.062979	0.0219288	0	0.0221142	0.0341314	0.0348241	90.4218	8		wbpB	lipopolysaccharide biosynthesis protein (wbpB)	Common in both disease groups		0	0.0680831	0.0293558	0.149999	0.0212796	0.0552861	0	0	0	0	0.0720112	0	0.0330012	0.0463413	89.966	6
BC1331	Internalin	Common in both disease groups		0.0107064	0.0749155	0	0	0.116706	0	0.0215446	0.0118299	0.0744933	0.0518494	0.00770658	0.0392402	0.0340827	0.0379577	90.4559	9		manC	mannose-1-phosphate guanylyltransferase	Common in both disease groups		0	0.0908671	0.0178364	0.149535	0.0286174	0	0.0230223	0.0117879	0.071802	0	0	0	0.032789	0.0473648	89.9988	7
escN	EscN	Common in both disease groups		0.00912062	0.0584571	0	0.0409106	0.0313798	0.0252989	0.0366753	0	0.126804	0	0.0130975	0.0667969	0.0340451	0.0368631	90.49	9		exbD	biopolymer transport protein	Common in both disease groups		0	0	0.0304018	0	0	0.120858	0	0.0775253	0	0	0.163056	0	0.0326534	0.0566756	90.0314	4
BC5275	UTP--glucose-1-phosphate uridylyltransferase	Common in both disease groups		0.0970238	0.048474	0	0	0.0158924	0.0256413	0.167267	0	0	0.0335569	0.0199334	0	0.0339824	0.0507377	90.524	7		spaA	Putative surface-anchored fimbrial subunit	Common in both disease groups		0.22438	0.0617206	0.00821633	0	0	0.033317	0.0594287	0	0	0	0	0	0.0322552	0.0649337	90.0637	5
licC	lic-1 operon protein	Common in both disease groups		0.0174906	0.0101513	0	0.156293	0.0199748	0	0.140103	0.0128725	0	0	0.0500743	0	0.0339133	0.0553797	90.5579	7		CPR_0433	transport protein ysiA	Common in both disease groups		0	0	0.0524909	0.0533036	0.0907441	0.0392984	0.0496503	0.0377977	0.0380003	0	0.0255878	0	0.0322394	0.0284372	90.0959	8
pspC/cbpA	choline binding protein A	Common in both disease groups		0.0169557	0.013455	0	0.0520975	0.0133328	0	0.0233525	0.144092	0	0.0136882	0	0.126899	0.0336561	0.0498783	90.5915	8		zmpB	Zinc metalloprotease	Common in both disease groups		0	0.017228	0.0246077	0	0.00718492	0.220455	0.0176547	0.0149348	0	0	0.0302536	0.0527971	0.032093	0.0613724	90.128	8
tcpI	toxin co-regulated pilus biosynthesis protein I	Common in both disease groups		0	0.0535557	0	0.0589012	0.052683	0.012142	0	0.0918032	0	0	0.0849021	0.0480858	0.0335061	0.0353387	90.625	7		algR	alginate biosynthesis regulatory protein AlgR	Common in both disease groups		0.0933582	0	0.10801	0	0	0.140759	0	0.0424225	0	0	0	0	0.0320457	0.0519364	90.16	4
lic1B	lic-1 operon protein (licB)	Specific to peri-implantitis group		0	0	0	0	0	0.0257269	0.335686	0.020483	0	0	0.0199889	0	0.0334904	0.0956826	90.6585	4		SF3705	putative transposase	Common in both disease groups		0	0.0967815	0	0	0.0302531	0.104777	0	0.0756128	0	0	0	0.0746117	0.0318364	0.0430451	90.1919	5
mprB	hypothetical protein	Common in both disease groups		0	0.00479334	0.11058	0	0	0.0234036	0	0.0849138	0	0.100975	0.0377734	0.0388744	0.0334428	0.0423427	90.692	7		epsH	exopolysaccharide biosynthesis protein, acetyltransferase	Common in both disease groups		0	0.137466	0.0948938	0	0.042972	0	0	0	0	0	0	0.105973	0.0317754	0.0512236	90.2237	4
orf32	putative hydrolase or acyltransferase	Common in both disease groups		0.0273525	0.00797689	0	0.122732	0.0470616	0.0758845	0	0.0201322	0	0.0662151	0	0.0333985	0.0333961	0.0385767	90.7254	8		SPH_0458	tyrosine-protein kinase CpsD	Common in both disease groups		0	0	0.0832781	0	0.0293359	0	0.0481334	0	0.147355	0	0	0.0723363	0.0317032	0.0476707	90.2554	5
xcpT	general secretion pathway protein G	Common in both disease groups		0	0.127546	0	0	0.21961	0.0505856	0	0	0	0	0	0	0.0331451	0.0699819	90.7585	3		pilQ	PilQ	Common in both disease groups		0.132484	0.0152565	0.0413018	0	0.00927925	0	0	0.0407534	0.0242485	0	0.0700856	0.0453936	0.0315669	0.0391274	90.2869	8
mntB	ABC transporter membrane protein	Common in both disease groups		0.0558215	0.0574	0	0	0	0.0645373	0	0	0	0.033792	0	0.186147	0.0331415	0.0549282	90.7916	5		wcbP	putative capsular polysaccharide biosynthesis dehydrogenase/reductase protein	Common in both disease groups		0	0.132223	0.00811999	0	0.050906	0.0440872	0	0	0.143014	0	0	0	0.0315292	0.0527499	90.3185	5
cps2K	UDP-glucose 6-dehydrogenase, putative	Common in both disease groups		0.0493283	0.0460113	0	0.0885511	0.0113239	0.0273776	0	0.0290582	0.0686442	0	0.0283624	0.0481967	0.0330711	0.0283304	90.8247	9		tia	adhesin/virulence factor Hek	Common in both disease groups		0	0	0.0256399	0	0	0	0.0889271	0	0.131433	0	0	0.132042	0.0315035	0.0533986	90.35	4
argD	ornithine aminotransferase	Common in both disease groups		0.0183538	0.0962993	0	0	0.0947549	0.0339561	0	0.0337843	0	0.0222192	0.0263802	0.0672514	0.0327499	0.0353231	90.8575	8		C8J_1084	hypothetical protein	Common in both disease groups		0	0	0.0471647	0.13172	0.0560577	0	0.0306653	0	0	0	0.0632351	0.0460861	0.0312441	0.040526	90.3812	6
trpD	anthranilate phosphoribosyltransferase	Common in both disease groups		0	0	0.313943	0	0	0	0	0.0244977	0	0.0545041	0	0	0.0327454	0.0900827	90.8902	3		hasC	UDP-glucose pyrophosphorylase	Common in both disease groups		0.0769684	0	0.0280484	0.157452	0	0.0384971	0	0.0737177	0	0	0	0	0.0312237	0.0492852	90.4124	5
pilQ	PilQ	Common in both disease groups		0.0138123	0.0401127	0	0	0.0558421	0.0191607	0.091222	0.00709402	0.038994	0.0167162	0.0139126	0.0951962	0.0326719	0.0328958	90.9229	10		entA	2,3-dihydro-2,3-dihydroxybenzoate dehydrogenase	Common in both disease groups		0	0	0.0193366	0	0.0812814	0	0	0	0.27223	0	0	0	0.0310706	0.0794898	90.4435	3
fliR	flagellar biosynthesis protein	Common in both disease groups		0	0.045795	0	0	0.071378	0	0	0.0115862	0.21638	0	0.0448871	0	0.0325022	0.0628741	90.9554	5		hpt	Hexose phosphate transport protein	Common in both disease groups		0	0	0.0184282	0	0	0.269536	0	0.0121704	0	0	0	0.072023	0.0310131	0.0779177	90.4745	4
rrgB	cell wall surface anchor family protein	Common in both disease groups		0.0422438	0.0369412	0.0884676	0	0.0283017	0.0116896	0	0	0	0.0755203	0.0754912	0.0298846	0.0323783	0.0325135	90.9878	8		rgpG	putative glycosyl transferase N-acetylglucosaminyltransferase), RgpG	Common in both disease groups		0	0.0836533	0.0494906	0	0.0348698	0	0	0.0871399	0.0437794	0	0.0294883	0.0429863	0.0309506	0.0321858	90.5055	7
srtD	putative fimbria-associated protein	Common in both disease groups		0.0513457	0.0074483	0	0.171981	0	0.0473698	0	0.00940347	0	0	0.0367359	0.0623963	0.0322234	0.0498947	91.02	7		pvdM	dipeptidase, putative	Common in both disease groups		0.0491417	0.0232096	0.0435452	0	0.0484142	0.0125591	0	0.0855752	0.0370804	0	0	0.0715613	0.0309239	0.0296879	90.5364	8
BC5263	UDP-glucose 4-epimerase	Common in both disease groups		0.110799	0.035884	0	0	0	0	0.148578	0.00906241	0	0	0.0176918	0.060135	0.0318458	0.0499827	91.0518	6		lpxB	lipid A disaccharide synthetase (lpxB)	Common in both disease groups		0	0.0552013	0.0502614	0	0.140672	0	0	0.0466995	0.0469402	0	0.0291921	0	0.0307472	0.041837	90.5671	6
bvgA	virulence factors transcription regulator	Specific to peri-implantitis group		0	0.0114247	0	0.174165	0.0224697	0.0165317	0.156121	0	0	0	0	0	0.031726	0.0629122	91.0836	5		flaC	flagellin	Common in both disease groups		0	0.0856247	0.00562894	0	0.03568	0.0463605	0	0.0445958	0	0	0.150972	0	0.0307385	0.0469319	90.5979	6
spaG	probable surface-anchored fimbrial subunit	Common in both disease groups		0.0503417	0.00172993	0	0	0.00678788	0.0109559	0	0.198428	0	0.0573523	0.0468323	0.00723837	0.0316389	0.0568888	91.1152	8		mgtC	hypothetical protein	Common in both disease groups		0	0	0.152628	0	0	0	0.047725	0.0699623	0	0	0.098389	0	0.0307254	0.0511856	90.6286	4
pilR	Helix-turn-helix, Fis-type	Common in both disease groups		0.017819	0.0415062	0	0.0394052	0.0821512	0.0324276	0	0	0	0.0636987	0.0131345	0.0892104	0.0316127	0.0324592	91.1468	8		MW0023	adenosine synthase A	Common in both disease groups		0	0.0977224	0.0550645	0.0307574	0.0523582	0.0226772	0	0.0145349	0.0219133	0	0.0295253	0.0430522	0.0306338	0.0285067	90.6592	9
icaR	ica operon transcription regulator	Common in both disease groups		0.0219101	0.0763571	0	0.0977899	0.150791	0	0	0	0	0	0.0314932	0	0.0315285	0.0501585	91.1783	5		cpsJ	ABC transporter, ATP-binding protein	Common in both disease groups		0	0.0481667	0.0406825	0	0.0150578	0.0311927	0.142906	0.087818	0	0	0	0	0.0304854	0.0448805	90.6897	6
iga	IgA-specific metalloendopeptidase	Common in both disease groups		0.0169932	0.0148245	0.0734842	0	0	0	0.165989	0.00781511	0.0610661	0.00530938	0	0.0322456	0.0314773	0.0490168	91.2098	8		upaG/ehaG	adhesin	Common in both disease groups		0	0.00687776	0.0872004	0	0.0221815	0.0636526	0.0368147	0.0236975	0	0	0.0632845	0.0615361	0.0304371	0.0313142	90.7202	8
ppsE	beta-ketoacyl synthase	Common in both disease groups		0.0164865	0.0231738	0.0382927	0.0621333	0.0285933	0.0178523	0	0.0301885	0.111942	0.0402628	0	0.00677281	0.0313082	0.0310702	91.2411	10		nanA	N-acetylneuraminate lyase, putative	Common in both disease groups		0	0	0.0754884	0	0.0225637	0.128479	0.0337109	0.0187945	0.0169834	0	0.0330555	0.033027	0.0301752	0.0378388	90.7503	8
iroN	IroN protein	Common in both disease groups		0	0.00981494	0.157182	0.0503708	0	0	0.0451619	0.0496386	0	0.0543658	0.00813267	0	0.0312222	0.0458924	91.2723	7		soxS	transcriptional activator of superoxide response regulon (AraC/XylS family)	Specific to periodontitis group		0	0	0	0	0	0	0.205019	0	0.156908	0	0	0	0.0301606	0.0711828	90.7805	2
cpsF	Glycosyltransferase	Common in both disease groups		0.0162332	0.0446057	0	0	0.0372604	0.107505	0	0.0717197	0	0	0	0.0970141	0.0311949	0.0405383	91.3035	6		basR	response regulator in two-component regulatory system with BasS	Common in both disease groups		0	0.0967815	0.0381777	0	0	0.0261989	0	0.126016	0	0	0	0.0746117	0.0301488	0.0447722	90.8106	5
JJD26997_1764	GDP-fucose synthetase	Common in both disease groups		0.0115134	0	0	0	0.0264063	0.0212883	0	0.00847774	0.240218	0	0.0661914	0	0.0311746	0.0686086	91.3347	6		C8J_1080	hypothetical protein	Common in both disease groups		0	0	0.0271125	0	0.0859286	0	0	0.0357983	0	0	0	0.21193	0.0300641	0.0628625	90.8407	4
pvdS	ferric regulator PfrI	Common in both disease groups		0.0193109	0.0562947	0	0.086662	0.118699	0.0357291	0	0	0	0	0.0555207	0	0.031018	0.0404019	91.3657	6		flgR	acetoacetate metabolism regulatory protein AtoC	Common in both disease groups		0	0.0566351	0.0223369	0	0.0975927	0	0.0510155	0	0	0	0.0562611	0.0766728	0.0300428	0.0357346	90.8707	6
fleN	cobyrinic acid a,c-diamide synthase	Common in both disease groups		0	0.00854152	0	0	0.0334534	0	0	0	0.306618	0	0.0210634	0	0.0308064	0.0875225	91.3965	4		STER_1068	Tyrosine-protein kinase (capsular polysaccharide biosynthesis)	Common in both disease groups		0.094117	0.0873722	0.00861545	0	0.0546207	0	0	0	0.0686176	0	0.0462136	0	0.029963	0.0376832	90.9007	6
pilH	fimbrial protein FimT	Common in both disease groups		0	0.0778948	0	0	0.0383135	0.12356	0	0	0	0.0808712	0.0480179	0	0.0307214	0.0429828	91.4273	5		NT01CX_1984	hemolysin A	Specific to periodontitis group		0	0	0.102092	0	0.04979	0	0	0	0	0	0.0842311	0.122775	0.0299074	0.0470368	90.9306	4
flgK	flagellar hook-associated protein	Common in both disease groups		0	0.0635148	0	0.0658967	0.0532176	0.0112494	0	0	0.0841682	0.0472866	0.0258245	0.0161062	0.0306053	0.0306617	91.4579	8		cyaB	cyclolysin secretion ATP-binding protein	Common in both disease groups		0	0.0454111	0.0328378	0	0.0094627	0.0409568	0.0310504	0.0315387	0.0713067	0	0.0960438	0	0.029884	0.0308349	90.9605	8
ddhA	glucose-1-phosphate cytidylyltransferase	Common in both disease groups		0	0	0	0	0	0	0.0625726	0.0572589	0	0.112962	0.134161	0	0.0305796	0.0492972	91.4884	4		yst1G	general secretion pathway protein G precursor	Common in both disease groups		0	0	0	0	0	0	0	0.144115	0	0	0	0.213299	0.0297845	0.0711082	90.9903	2
C8J_1343	hypothetical protein	Common in both disease groups		0.0109504	0	0	0	0	0	0	0.217771	0	0.106077	0.0314932	0	0.0305243	0.0664744	91.519	4		Cj1436c	putative aminotransferase	Common in both disease groups		0	0	0.00543626	0.121623	0.086265	0	0	0.0287569	0	0	0.0291921	0.0850986	0.0296976	0.0432758	91.02	6
SSA_2223	capsular polysaccharide biosynthesis protein Wzd (chain length regulator), putative	Common in both disease groups		0	0	0.245953	0.0788252	0	0.0162505	0	0	0	0	0.0252502	0	0.0305232	0.0716227	91.5495	4		CTC00586	hemolysin III	Common in both disease groups		0.219303	0	0.0301128	0	0	0	0	0.026514	0.0799399	0	0	0	0.0296558	0.064343	91.0496	4
SF3705	putative transposase	Common in both disease groups		0	0.0426115	0	0	0.0838522	0.135201	0	0.0134572	0	0	0	0.0892658	0.0303656	0.0469146	91.5799	5		nuoG	NADH dehydrogenase gamma subunit	Common in both disease groups		0	0.0135987	0.0319157	0	0.0255294	0.0730067	0.0553679	0.0424399	0.0423641	0	0.0714187	0	0.0296368	0.027646	91.0793	8
gluP	glucose/galactose transporter (gluP)	Common in both disease groups		0.00998388	0.00582649	0	0	0.0572839	0	0.0803518	0.0367661	0	0	0.0430716	0.121966	0.0296041	0.0398146	91.6095	7		shuV	putative ATP-binding component of hemin transport system	Common in both disease groups		0	0.0839669	0.0413982	0	0.0524958	0.0681806	0.0430808	0.0218719	0	0	0.0444114	0	0.0296171	0.0300746	91.1089	7
wzt	ABC transporter, ATP-binding protein	Common in both disease groups		0.032213	0	0	0.0788252	0	0.0311437	0.064795	0.012931	0.112016	0	0.0231568	0	0.0295901	0.0371282	91.6391	7		spa47	ATP synthase SpaL	Common in both disease groups		0	0.050071	0.0839387	0	0.0469619	0.0948826	0.0513773	0.0260794	0	0	0	0	0.0294426	0.035263	91.1383	6
acpC	hypothetical protein	Specific to peri-implantitis group		0.119854	0.0465759	0	0	0.0916607	0	0	0	0	0.0967164	0	0	0.0295672	0.0465142	91.6686	4		irgA	enterobactin receptor	Common in both disease groups		0.0355939	0.0330446	0.0358518	0.0728189	0.0206681	0	0.0339092	0.0172124	0	0	0.0524346	0.0509503	0.0293737	0.0229855	91.1677	9
cylA	cytolysin activator	Common in both disease groups		0.0262921	0.0191734	0	0	0.0904781	0.036475	0	0.0290387	0	0	0.0566878	0.0963157	0.0295384	0.034953	91.6982	7		lidL	hypothetical protein	Common in both disease groups		0.189379	0	0.0214973	0	0.0137431	0	0	0	0.0683346	0	0.0232426	0.0339504	0.0291789	0.0544902	91.1969	6
phzG2	probable pyridoxamine 5-phosphate oxidase	Common in both disease groups		0	0	0	0	0.0869626	0	0	0	0.263651	0	0	0	0.0292178	0.0779453	91.7274	2		STER_1440	Glycosyltransferase involved in cell wall biogenesis	Common in both disease groups		0	0.135449	0.0890446	0	0.0282199	0.0733234	0	0.0235236	0	0	0	0	0.0291301	0.045546	91.226	5
cyaB	cyclolysin secretion ATP-binding protein	Common in both disease groups		0.0400012	0.023318	0	0.0256503	0.0262281	0.0422831	0.0459795	0.0462865	0	0	0.0164321	0.0837567	0.0291613	0.0245222	91.7565	9		katA	catalase	Common in both disease groups		0	0	0.0674234	0	0	0.0694104	0	0.0222544	0.0335658	0	0.0904028	0.0658892	0.0290788	0.0348409	91.2551	6
PLES_19091	UDP-glucose/GDP-mannose dehydrogenase-like protein	Common in both disease groups		0.0096367	0.0449301	0	0	0.099453	0	0.0775076	0.014188	0.0669888	0.0233253	0.013857	0	0.0291572	0.0346844	91.7857	8		pilV	fimbrial protein MS11-D1 L-pilin	Specific to periodontitis group		0	0	0.0327414	0	0	0.134777	0	0	0.181251	0	0	0	0.0290641	0.0617561	91.2842	3
UTI89_C3196	secreted protein Hcp	Common in both disease groups		0	0	0.347921	0	0	0	0	0	0	0	0	0	0.0289934	0.100436	91.8147	1		rgpD	ABC-type lipopolysaccharide transport system, ATPase component, putative	Common in both disease groups		0	0	0.0793557	0	0.100681	0.0435841	0.0548079	0	0.0421518	0	0.0281182	0	0.0290582	0.035384	91.3132	6
gmd	GDP-mannose 4,6-dehydratase	Common in both disease groups		0.0112225	0.0475129	0	0.100756	0.0725121	0	0	0.0365322	0	0	0.0195258	0.0598579	0.0289933	0.0343839	91.8437	7		bplG	probable sugar transferase	Common in both disease groups		0.116232	0	0.0852324	0	0.0340749	0	0.0553563	0	0	0	0.0570634	0	0.0289966	0.0406386	91.3422	5
frpA	FrpA/C protein	Common in both disease groups		0	0.0355356	0.164598	0	0.0160382	0.018317	0	0.00767869	0.0559528	0.0292154	0.0106151	0.00902302	0.0289145	0.045878	91.8726	9		kpsT	capsular polysaccharide ABC transporter, ATP-binding protein	Common in both disease groups		0	0	0.0579547	0	0.0613317	0	0.100187	0.127737	0	0	0	0	0.0289342	0.0461502	91.3711	4
viuC	vibriobactin and enterobactin ABC transporter, ATP-binding protein	Common in both disease groups		0.0291072	0.0848385	0	0	0.050091	0.0134626	0	0.010719	0	0	0.0836794	0.0710867	0.028582	0.0345127	91.9012	7		sip	group B streptococcal surface immunogenic protein	Common in both disease groups		0	0.0248003	0.0293558	0.0546644	0	0.161144	0.0763483	0	0	0	0	0	0.0288594	0.0488663	91.4	5
comE/pilQ	competence protein E	Common in both disease groups		0	0.0106559	0	0	0.020963	0.0422464	0	0	0.254197	0	0.0139497	0	0.028501	0.0722375	91.9297	5		xcpT	general secretion pathway protein G	Common in both disease groups		0	0	0	0	0	0.156802	0	0.188606	0	0	0	0	0.028784	0.0675661	91.4288	2
CLD_1633	transporter, HlyC/CorC family	Common in both disease groups		0	0.016122	0	0.082751	0.0528774	0.0341028	0	0.0339402	0	0	0.0530198	0.0675507	0.0283637	0.0300588	91.958	7		pilB	(type IV) pilus assembly protein PilB	Common in both disease groups		0	0.0191995	0.00370216	0.0423089	0.0117252	0.0495096	0.0590319	0.00991017	0.0294615	0	0.0604949	0.0587825	0.0286772	0.0242308	91.4575	10
spaP/pac	cell surface antigen SpaP	Common in both disease groups		0.0677853	0.0182363	0.0730123	0.0350957	0	0.00481768	0	0.0326344	0	0.0378708	0.037477	0.0318355	0.0282304	0.0249852	91.9863	9		STER_1059	Glycosyltransferase involved in cell wall biogenesis	Common in both disease groups		0	0	0.032535	0.145421	0.0618821	0	0	0.0343726	0	0	0.0698018	0	0.0286677	0.0449515	91.4861	5
wbpB	lipopolysaccharide biosynthesis protein (wbpB)	Common in both disease groups		0.0281031	0.0449661	0	0.115367	0.0147422	0.0951186	0	0.0189336	0	0	0.0201927	0	0.0281186	0.0389225	92.0144	7		narG	nitrate reductase subunit alpha	Common in both disease groups		0	0.0348817	0.0399944	0	0.00550335	0.0665035	0.0450645	0.0730918	0.0689007	0	0.00925753	0	0.0285998	0.0296344	91.5147	8
aut	N-acetylmuramoyl-L-alanine amidase	Common in both disease groups		0.0213377	0.0340579	0	0.174844	0	0	0.064415	0	0	0	0.00755838	0.0347397	0.0280794	0.0505762	92.0425	6		CLI_2965	transporter, HlyC/CorC family	Common in both disease groups		0	0.0488164	0.0433387	0.0537985	0.0305283	0.0132113	0.0250527	0.0254361	0.0766847	0	0.0258223	0	0.0285574	0.0239274	91.5433	9
bplF	lipopolysaccharide biosynthesis protein	Common in both disease groups		0	0.0175996	0	0	0.0909803	0	0.0834263	0	0.144241	0	0	0	0.0280206	0.0494798	92.0705	4		fleQ	flagellar regulator FleQ	Common in both disease groups		0	0	0.0215249	0.241621	0	0	0	0.0342683	0	0	0.0452014	0	0.0285513	0.0689398	91.5718	4
bsaS	ATP synthase SpaL	Common in both disease groups		0.0279905	0.0108721	0	0.0838874	0.0428171	0.00864492	0.11279	0.0206487	0	0	0.0268804	0	0.0278776	0.0361705	92.0984	8		bvrR	Transcriptional regulatory protein chvI	Common in both disease groups		0	0	0.0266033	0.0990609	0.0281129	0.0730067	0.0461263	0	0	0	0	0.0693188	0.0285191	0.0354373	91.6004	6
badA/vomp/brp	immunodominant surface antigen, Brp family	Common in both disease groups		0.0316876	0.0147044	0.176531	0.0317603	0	0	0.00948838	0.0121612	0	0.0133841	0.0011671	0.0424769	0.02778	0.0489472	92.1262	9		VC1789	transposase OrfAB, subunit B	Common in both disease groups		0	0.0741543	0.0292595	0	0.0231752	0	0.0760915	0.0965807	0	0	0.0392272	0	0.0282074	0.0356762	91.6286	6
CFF8240_1096	transcriptional regulator, BadM/Rrf2 family	Common in both disease groups		0	0.0703864	0	0	0	0.0279156	0	0	0	0	0.0867917	0.14745	0.027712	0.0484227	92.1539	4		rhuM	putative cytoplasmic protein	Common in both disease groups		0	0.0623703	0.0553535	0.068721	0.0389973	0	0	0.0162388	0	0	0	0.0961626	0.0281536	0.0346369	91.6567	6
sfbII/sof	fibronectin-binding protein	Common in both disease groups		0	0.113683	0.170699	0.0184481	0	0.0114084	0	0.0161272	0	0	0	0	0.0275305	0.055348	92.1814	5		flgE_1	flagellar hook protein	Common in both disease groups		0	0	0.00295898	0.0330616	0.0281435	0	0.0154027	0	0.188539	0	0	0.0694178	0.028127	0.0547751	91.6848	6
wapA	cell wall-associated protein precursor WapA	Common in both disease groups		0.0807813	0.0418546	0	0.0805519	0	0	0	0	0	0	0.0387182	0.0876918	0.0274665	0.0368067	92.2089	5		pseH	acetyltransferase, GNAT family	Specific to periodontitis group		0	0	0	0.300956	0	0	0	0.0355723	0	0	0	0	0.028044	0.0865512	91.7129	2
SSA_2219	UDP-glucose 4-epimerase, putative	Common in both disease groups		0	0.0165544	0.198812	0	0	0	0.114229	0	0	0	0	0	0.0274663	0.0630986	92.2363	3		hia/hsf	Hsf-like protein	Common in both disease groups		0	0	0.0041701	0	0	0.126019	0	0.138429	0	0	0.0674071	0	0.0280022	0.052393	91.7409	4
SSA_1516	cell-wall biogenesis glycosyltransferase, putative	Common in both disease groups		0.0693617	0	0	0.155628	0.0198938	0.0160426	0	0.0255307	0	0.0419773	0	0	0.0273695	0.0458349	92.2637	6		bscN	putative ATP synthase in type III secretion system	Common in both disease groups		0.15671	0	0.0239058	0	0.0909581	0	0.0248777	0.0126224	0	0	0.0256495	0	0.0278936	0.0481497	91.7688	6
mshG	general secretion pathway protein F	Common in both disease groups		0.0199772	0.0931278	0	0.0447035	0	0	0.0400838	0	0	0	0.0573177	0.0731818	0.027366	0.0334815	92.2911	6		srtD	putative fimbria-associated protein	Common in both disease groups		0	0.0338287	0.0550783	0	0.0422993	0.0915472	0	0.105708	0	0	0	0	0.0273718	0.0387671	91.7962	5
pilB	(type IV) pilus assembly protein PilB	Common in both disease groups		0.0144785	0.123221	0	0.0324835	0.0514842	0	0.0570224	0.00533026	0	0	0.0416452	0	0.0271388	0.0372645	92.3182	7		MAV_2873	acyl carrier protein	Specific to periodontitis group		0	0	0	0	0	0	0	0	0	0	0	0.326214	0.0271845	0.0941699	91.8233	1
basR	response regulator in two-component regulatory system with BasS	Common in both disease groups		0.0182694	0.0212997	0	0	0	0.0337971	0	0.0941809	0	0	0.157614	0	0.0270968	0.0493883	92.3453	5		MMAR_0173	acyl carrier protein	Specific to periodontitis group		0	0	0.0226396	0	0	0	0	0.0597913	0	0	0.242843	0	0.0271062	0.0702227	91.8505	3
entA	2,3-dihydro-2,3-dihydroxybenzoate dehydrogenase	Common in both disease groups		0.0163646	0.0270421	0	0	0	0.0302756	0.131663	0.0482062	0	0	0.0296592	0.0417897	0.0270833	0.0374148	92.3724	7		flhA	flagellar biosynthesis protein	Common in both disease groups		0.0663178	0.0752297	0.0531378	0	0.0666822	0.0165094	0	0	0.0473412	0	0	0	0.0271015	0.0316624	91.8776	6
YPK_3189	DegT/DnrJ/EryC1/StrS aminotransferase	Common in both disease groups		0.0465133	0.00541804	0	0.0417518	0.0106759	0	0	0.0548032	0.129416	0.0225234	0.0133754	0	0.0270398	0.0377965	92.3994	8		entB	NLP/P60 family protein, probable enterotoxin	Common in both disease groups		0.0839217	0	0.0115744	0	0.036796	0.0106212	0.080514	0.0204462	0	0	0.0207492	0.0600521	0.0270562	0.0313288	91.9046	8
C8J_1346	hypothetical protein	Common in both disease groups		0	0.0546129	0	0.105095	0.053736	0.0108337	0	0.025862	0	0.0567025	0.0168396	0	0.0269735	0.0336685	92.4264	7		frpA	FrpA/C protein	Common in both disease groups		0	0.0661116	0	0.043113	0.0177942	0.0231057	0	0.032408	0.108906	0	0	0.0329116	0.0270292	0.0334488	91.9316	7
rfaE	ADP-heptose synthase	Common in both disease groups		0.0683389	0.0299133	0.119614	0	0	0	0	0.0188752	0	0.0620948	0.0245647	0	0.0269501	0.0381055	92.4533	6		lpxE	bacitracin transport permease protein BCRC	Common in both disease groups		0	0	0.0166253	0	0	0	0.0432442	0	0	0	0.133753	0.129981	0.0269669	0.0506366	91.9586	4
YPN_0985	hypothetical protein	Common in both disease groups		0	0.0549252	0	0.211401	0.0540438	0	0	0	0	0	0	0	0.0266975	0.0618464	92.48	3		hlyIII	hemolysin	Common in both disease groups		0	0	0.059386	0	0	0	0.155929	0	0	0	0.107165	0	0.0268733	0.0527935	91.9855	3
irp6B	Membrane protein permease Irp6B	Common in both disease groups		0.0541888	0	0	0.0525551	0	0.0308747	0.0435959	0.0166047	0	0	0.0959803	0.0264705	0.0266892	0.030441	92.5067	7		sspA	glutamyl endopeptidase precursor	Common in both disease groups		0.0308481	0.00685536	0.0861407	0	0.0138807	0.0127641	0	0.0188815	0	0.145778	0.00724556	0	0.0268661	0.0444902	92.0123	8
entD	enterobactin synthetase, component D, putative	Common in both disease groups		0.053335	0.00857756	0	0.0660148	0	0.0814236	0	0.0141491	0	0	0.0317156	0.0649125	0.0266773	0.0313129	92.5334	7		capD	capsular polysaccharide biosynthesis protein CapD	Common in both disease groups		0.0416642	0.0548204	0.0435864	0.0792519	0.0452345	0.0204039	0.0184249	0	0	0	0.0189964	0	0.0268652	0.0259786	92.0392	8
per	aminotransferase, DegT/DnrJ/EryC1/StrS family	Common in both disease groups		0	0.0258168	0	0	0.0127009	0	0	0	0.148803	0.0921536	0.0318452	0	0.0259433	0.0470974	92.5594	5		CLK_1270	hemolysin A	Specific to periodontitis group		0	0	0.0233002	0.17355	0	0	0	0	0.123696	0	0	0	0.0267122	0.05831	92.0659	3
bplC	lipopolysaccharide biosynthesis protein	Common in both disease groups		0.0111005	0.0711913	0	0	0.0764163	0.0616271	0	0	0	0.0268787	0.0638572	0	0.0259226	0.032425	92.5853	6		STER_1444	dTDP-4-dehydrorhamnose reductase	Common in both disease groups		0	0	0.0824248	0	0	0	0	0	0	0	0.12057	0.117153	0.026679	0.049096	92.0926	3
STER_1068	Tyrosine-protein kinase (capsular polysaccharide biosynthesis)	Common in both disease groups		0.0164959	0	0	0.148072	0.0189218	0	0	0.0850308	0	0.0399448	0	0	0.0257054	0.0461737	92.611	5		vctC	ABC-type enterochelin transport system, ATPase component	Common in both disease groups		0	0	0.0840625	0.0932311	0.0535353	0	0.0439326	0	0	0	0.0452878	0	0.0266708	0.035764	92.1193	5
SGO_2024	extracellular polysaccharide biosynthesis	Common in both disease groups		0.0269865	0.00786877	0.188935	0	0.0154712	0	0	0	0	0	0.0678957	0	0.0255965	0.0551641	92.6366	5		orf50	hypothetical protein	Common in both disease groups		0	0	0.0586704	0.226436	0	0	0	0.0342683	0	0	0	0	0.0266146	0.0656366	92.1459	3
omp89	Outer membrane protein	Common in both disease groups		0.0203994	0.038635	0	0	0.0526668	0.0141596	0.0410395	0.00375164	0	0.0370412	0.0366618	0.0622854	0.0255534	0.0220358	92.6621	9		acfB	accessory colonization factor AcfB	Common in both disease groups		0.0370701	0	0.0101844	0	0.0215242	0.0279505	0	0	0.0270319	0	0.0364129	0.159199	0.0266144	0.044337	92.1725	7
ppkA	ppkA-related protein	Common in both disease groups		0.00805091	0.0023306	0.171862	0	0	0.0151989	0.0158677	0.0205707	0	0.0193571	0.0229345	0.0291641	0.0254447	0.047189	92.6876	9		Cthe_0827	hemolysin A	Common in both disease groups		0	0.119453	0.0235617	0.175467	0	0	0	0	0	0	0	0	0.0265402	0.0581225	92.199	3
flaD	flagellar hook-associated protein	Common in both disease groups		0	0.0761649	0	0	0.17365	0.0394952	0	0	0	0	0.0154502	0	0.0253967	0.0522355	92.713	4		wza	outer membrane capsular polysaccharide transport protein	Common in both disease groups		0.117101	0	0.00554637	0	0.0175648	0	0	0	0	0	0	0.174435	0.0262206	0.0573896	92.2253	4
hpt	Hexose phosphate transport protein	Common in both disease groups		0.129368	0.0154252	0	0	0.0102061	0	0.0628029	0.0194793	0	0.0213481	0	0.0430866	0.025143	0.0382908	92.7381	7		mbtI	anthranilate synthase component I	Common in both disease groups		0	0	0.0265069	0	0.0130552	0.171132	0	0	0.0375758	0	0	0.0643557	0.0260521	0.0500619	92.2513	5
acfB	accessory colonization factor AcfB	Common in both disease groups		0	0.0568233	0	0	0.0447449	0.00601598	0	0.0239228	0.135633	0.0157346	0.0186736	0	0.025129	0.0396054	92.7632	7		tgs4	acyl-CoA synthetase (AMP-forming)/AMP-acid ligase II	Common in both disease groups		0	0	0.0329892	0.0921486	0	0	0.0429175	0.0326688	0	0	0.0442386	0.0644876	0.0257875	0.0310784	92.2771	6
epsD	exopolysaccharide biosynthesis protein	Common in both disease groups		0	0	0	0.0731432	0	0	0	0	0.226754	0	0	0	0.0249914	0.0669277	92.7882	2		c3596	Hypothetical protein in IS	Specific to periodontitis group		0	0	0	0	0	0	0.20314	0	0	0	0.104709	0	0.0256541	0.0634839	92.3028	2
hutA	heme receptor	Common in both disease groups		0.0111193	0.00764051	0	0.0513006	0.0451823	0.00539238	0	0.0420769	0.119263	0	0.0164321	0	0.0248672	0.0353268	92.8131	8		ureF	hypothetical protein	Common in both disease groups		0	0.0856471	0.00963388	0.0958754	0	0.11564	0	0	0	0	0	0	0.0255664	0.0448729	92.3283	4
orf49	hypothetical protein	Common in both disease groups		0	0.0319556	0	0.0819983	0.0419261	0.0507079	0	0.0336381	0	0	0.0131345	0.0446274	0.0248323	0.0269172	92.8379	7		YPZ3_2743	CDP-glucose 4,6-dehydratase	Common in both disease groups		0	0.0719364	0.120602	0	0	0	0	0.0187424	0.0564934	0	0.0380423	0	0.0254847	0.0392152	92.3538	5
c3610	Putative receptor	Common in both disease groups		0.0584583	0	0.0818608	0	0.0201206	0.0054046	0	0.0516557	0.0406494	0.0283028	0.00841055	0	0.0245719	0.0277976	92.8625	8		JJD26997_1750	hypothetical protein	Common in both disease groups		0	0.0599508	0.0236443	0	0	0.0324598	0	0.0624514	0	0	0.126816	0	0.0254435	0.0397958	92.3793	5
BC5274	UDP-N-acetylglucosamine 4,6-dehydratase	Common in both disease groups		0.0754609	0.0839856	0	0	0.00787329	0.00634613	0	0.0101051	0.0477125	0	0.0295851	0.0335093	0.0245482	0.0301445	92.8871	8		YE105_C0333	Secretion system apparatus ATP synthase ssaN	Common in both disease groups		0	0.0716228	0.0329616	0	0.0746162	0.0516898	0	0.0373109	0	0	0	0.036803	0.025417	0.0293102	92.4047	6
manC	mannose-1-phosphate guanylyltransferase	Common in both disease groups		0.00855761	0.0250239	0	0.153031	0.0294843	0.0158714	0	0.0252091	0	0	0.0369582	0	0.0245113	0.0426731	92.9116	7		orf408	putative regulatory protein, deoR family	Common in both disease groups		0	0.0791502	0.0156069	0	0.0164948	0.0285654	0.0812024	0.0137351	0.0414442	0	0.0279084	0	0.0253423	0.0288706	92.43	8
algZ	alginate biosynthesis protein AlgZ/FimS	Common in both disease groups		0.0241058	0.021564	0	0	0.012944	0.0237093	0.103094	0.0498725	0	0.0583617	0	0	0.0244709	0.0317827	92.936	7		sadH	hypothetical protein	Common in both disease groups		0	0	0.0845029	0.171663	0.0243523	0	0	0.0202898	0	0	0	0	0.0250674	0.0522871	92.4551	4
rhuM	putative cytoplasmic protein	Common in both disease groups		0.0353283	0.0343222	0	0.0528502	0	0	0	0.0173453	0	0.0285102	0.067729	0.0575301	0.0244679	0.0253085	92.9605	7		fimZ	fimbrial protein Z, putative transcriptional regulator (LuxR/UhpA family)	Common in both disease groups		0	0.0511463	0.0289705	0	0.0319653	0.0276896	0	0	0.160635	0	0	0	0.0250339	0.0462472	92.4801	5
phzF2	probable phenazine biosynthesis protein	Common in both disease groups		0.0292104	0.0255405	0	0	0	0	0	0	0.203174	0.0353544	0	0	0.0244399	0.0578928	92.9849	4		cps2K	UDP-glucose 6-dehydrogenase, putative	Common in both disease groups		0	0.0783885	0.0103083	0	0.0489951	0	0	0.0544364	0	0	0.0276368	0.0805642	0.0250274	0.0321258	92.5051	6
BT9727_4958	protein-tyrosine kinase	Common in both disease groups		0	0	0	0	0	0	0	0.141042	0	0.126485	0.0250279	0	0.0243796	0.0516856	93.0093	3		CJE0963	RrF2 family protein, putative	Common in both disease groups		0	0	0.0155381	0	0	0	0.161623	0.123077	0	0	0	0	0.0250199	0.0555956	92.5302	3
fliD	flagellar cap protein FliD	Common in both disease groups		0	0.0381185	0	0.0300778	0.0646712	0	0	0.00878956	0.0876262	0.0449499	0.0180994	0	0.024361	0.029422	93.0337	7		YPDSF_2741	hypothetical protein	Common in both disease groups		0	0.124741	0.0123038	0	0	0	0	0.0649724	0	0	0	0.0961626	0.0248483	0.044488	92.555	4
fxbA	formyl transferase	Common in both disease groups		0.0126112	0.0220686	0	0.0566136	0.0434165	0.0583379	0	0.0464424	0	0	0.0181364	0.0308157	0.0240369	0.0226468	93.0577	8		pilJ	chemotaxis sensory transducer	Common in both disease groups		0	0.0631544	0.037985	0	0.0590387	0	0	0.0408229	0	0	0.0694561	0.0244364	0.0245745	0.0282165	92.5796	6
bexA	ATP-dependent polysaccharide export protein	Common in both disease groups		0.0373833	0.0217923	0	0	0.0428819	0	0	0.0412876	0	0.0452541	0.0537423	0.0456582	0.024	0.022411	93.0817	7		BC5267	Glycosyltransferase	Common in both disease groups		0	0.0337167	0.00664738	0	0.0421618	0.0365033	0.0691954	0.0702579	0	0	0.0356723	0	0.0245129	0.0270978	92.6041	7
esxU	hypothetical protein	Common in both disease groups		0	0.0213958	0	0	0	0.0711158	0	0.194998	0	0	0	0	0.0239591	0.0577226	93.1057	3		irp6A	ferrisiderophore receptor Irp6A	Common in both disease groups		0	0.0545068	0.0214973	0	0	0.118081	0	0	0	0	0.0576435	0.0420134	0.0244785	0.037263	92.6286	5
gbs1475	hypothetical protein	Common in both disease groups		0.0138123	0.00804897	0	0.0619857	0.0158438	0.0383213	0	0	0.0960872	0.0334463	0.0198593	0	0.0239504	0.0296643	93.1296	8		orf49	hypothetical protein	Common in both disease groups		0	0.0241954	0.0286264	0	0	0.0261989	0	0.0630078	0	0	0.0767758	0.0746117	0.0244513	0.0306717	92.653	6
flgR	acetoacetate metabolism regulatory protein AtoC	Common in both disease groups		0	0.0241829	0	0	0.0368068	0.130028	0	0	0	0.025897	0.0153761	0.0522426	0.0237112	0.0378234	93.1533	6		pvdE	cyclic peptide transporter	Common in both disease groups		0	0	0.107514	0	0	0.0528264	0.0603505	0.0509243	0	0	0.0204159	0	0.0243359	0.0355417	92.6774	5
Cj1437c	putative aminotransferase	Common in both disease groups		0.0221447	0.0258168	0	0	0.101624	0.0409625	0.0445401	0.0163026	0	0	0.0318452	0	0.023603	0.0297577	93.1769	7		exsA	transcriptional regulator ExsA	Common in both disease groups		0	0.077358	0.00762453	0	0.0241842	0	0	0.0604346	0.121478	0	0	0	0.0242566	0.040425	92.7016	5
motY	OmpA/MotB	Common in both disease groups		0.0128927	0.0149447	0	0	0.254392	0	0	0	0	0	0	0	0.0235191	0.0729052	93.2005	3		piaA	ABC transporter substrate-binding protein	Common in both disease groups		0	0	0.0248967	0.139035	0.0591763	0.0341555	0	0	0	0	0.0333765	0	0.02422	0.0412241	92.7258	5
wbpL	glycosyl transferase family 4	Common in both disease groups		0.0119825	0	0	0.0544294	0	0.0112127	0.0964268	0.0154646	0	0	0.0325307	0.0592371	0.0234403	0.0312512	93.2239	7		lgtF	beta-1,4-glucosyltransferase	Common in both disease groups		0	0	0.0747314	0	0.106031	0	0.0875152	0	0	0	0.0218231	0	0.0241751	0.040395	92.75	4
pce/cbpE	choline binding protein E	Common in both disease groups		0.00644636	0.018873	0	0.0289414	0.00740349	0.0119219	0.0781525	0.0237377	0.0896863	0	0	0.0157515	0.0234095	0.0298774	93.2473	9		yeeS	intergenic-region protein	Common in both disease groups		0	0	0	0.289946	0	0	0	0	0	0	0	0	0.0241621	0.0837001	92.7742	1
dcd2	deoxycytidine triphosphate deaminase (dCTP deaminase)	Common in both disease groups		0	0.0254083	0	0	0	0	0	0.0962662	0	0.158272	0	0	0.0233289	0.0508402	93.2706	3		orf32	putative hydrolase or acyltransferase	Common in both disease groups		0	0	0.0357142	0.0797776	0.0226402	0	0.111459	0	0	0	0.0383015	0	0.0239911	0.0370943	92.7982	5
cpsC	hypothetical protein	Common in both disease groups		0.0231487	0.0365447	0	0	0.0524724	0	0	0	0	0.116212	0	0.0510344	0.0232843	0.0359652	93.2939	5		vscN2	putative ATPase YscN	Common in both disease groups		0	0	0.0202174	0	0.0160209	0	0.157784	0.0133526	0.080506	0	0	0	0.0239901	0.047972	92.8222	5
aslA	putative arylsulfatase	Common in both disease groups		0	0	0.239751	0	0.0392855	0	0	0	0	0	0	0	0.023253	0.0691082	93.3172	2		spaG	probable surface-anchored fimbrial subunit	Common in both disease groups		0.0169002	0.0156822	0.00463803	0	0	0.0169753	0.0482734	0.118453	0.0492518	0	0.0165895	0	0.0238969	0.0344446	92.8461	8
CLK_2301	transporter, HlyC/CorC family	Common in both disease groups		0	0.0268739	0.129086	0.082751	0	0	0	0	0	0	0.0397556	0	0.0232056	0.0419434	93.3404	4		flhB_2	flagellar basal body protein FlhB	Common in both disease groups		0	0	0.0462702	0	0	0	0.238088	0	0	0	0	0	0.0236965	0.0688137	92.8697	2
cheR	chemotaxis methyltransferase CheR	Common in both disease groups		0.0492438	0.0391036	0	0	0.110129	0.0136582	0	0	0	0.0357415	0	0.030073	0.0231624	0.0330466	93.3635	6		fsrA	Unknown	Common in both disease groups		0.190538	0	0	0	0	0	0	0	0	0	0.0935504	0	0.023674	0.0590307	92.8934	2
vibB	vibriobactin-specific isochorismatase	Common in both disease groups		0.0277184	0	0.194076	0	0	0	0	0.0202686	0	0	0	0.0338529	0.022993	0.0553062	93.3865	4		virS	putative two-component sensor histidine kinase	Common in both disease groups		0	0.0489284	0.049064	0.06852	0.0194452	0	0.0319022	0	0	0	0.0657902	0	0.0236375	0.0278236	92.9171	6
CTC00586	hemolysin III	Common in both disease groups		0.0384436	0.022405	0	0.172512	0	0	0	0.0424569	0	0	0	0	0.0229848	0.0497296	93.4095	4		ssrB	EsrB	Common in both disease groups		0	0.0506535	0.00999171	0	0.0633343	0	0	0	0.159125	0	0	0	0.023592	0.0479759	92.9407	4
fbp	adherence and virulence protein A	Common in both disease groups		0.0421594	0.0324602	0	0.0316422	0.0401279	0.0261426	0	0.0256281	0	0.0333357	0.0101519	0.0337088	0.0229464	0.015997	93.4325	9		caeA	carboxylesterase CaeA	Common in both disease groups		0	0	0.0125241	0	0	0.158461	0.0429175	0.0110577	0	0	0.0236746	0.0319388	0.0233811	0.044976	92.964	6
oatA	acyltransferase	Common in both disease groups		0.0269865	0.0194977	0	0.116031	0.0148556	0.00623608	0.0583351	0.00496971	0	0	0.028066	0	0.0229148	0.0340395	93.4554	8		vapA1	virulence-associated protein	Common in both disease groups		0	0	0	0	0	0	0.223666	0.0567661	0	0	0	0	0.0233693	0.0651538	92.9874	2
devS	GAF family protein	Common in both disease groups		0.0142252	0	0.0997599	0.0322473	0.0164594	0	0.0288566	0.0261933	0	0	0.0206188	0.0360699	0.0228692	0.0276901	93.4783	8		mprB	hypothetical protein	Common in both disease groups		0	0.0444926	0.0214423	0	0	0.0651433	0.0683435	0.0807939	0	0	0	0	0.0233513	0.0321051	93.0108	5
PA0073	probable ATP-binding component of ABC transporter	Common in both disease groups		0.0339583	0.0197981	0	0	0.0194726	0.0157002	0	0	0.118086	0.0411062	0.0244165	0	0.0227115	0.0333183	93.501	7		l7094	ORF B protein	Common in both disease groups		0	0	0.00941368	0	0	0	0.0489852	0	0	0	0	0.220834	0.0232694	0.0637882	93.034	3
mbtA	2,3-dihydroxybenzoate-AMP ligase	Common in both disease groups		0.0351406	0.0226933	0.102069	0	0	0	0	0.0171211	0.0551434	0	0.0209893	0.0178354	0.0225827	0.0303626	93.5236	7		fimU	type IV pilus biogenesis protein	Specific to periodontitis group		0.278391	0	0	0	0	0	0	0	0	0	0	0	0.0231993	0.0803647	93.0572	1
orf35	hypothetical protein	Common in both disease groups		0.014	0.0732576	0	0	0	0	0	0.0128238	0	0	0	0.170129	0.0225176	0.0509783	93.5461	4		ORF3	putative DNA methylase	Common in both disease groups		0	0	0.054748	0	0.130139	0.0375655	0	0	0	0	0	0.0534896	0.0229952	0.0402949	93.0802	4
spaA	Putative surface-anchored fimbrial subunit	Common in both disease groups		0.0233927	0	0	0.0633878	0.0088939	0.00716538	0.126585	0.0172186	0	0	0.0223787	0	0.0224185	0.0375204	93.5685	7		orf35	hypothetical protein	Common in both disease groups		0	0	0.0419074	0	0.0288314	0.0802924	0.0853565	0.0386323	0	0	0	0	0.0229183	0.0323469	93.1031	5
entB	NLP/P60 family protein, probable enterotoxin	Common in both disease groups		0	0.0257687	0	0	0	0.0205546	0.0298009	0.0109139	0.103077	0	0.0424603	0.0361807	0.0223963	0.0298653	93.5909	7		vibA	2,3-dihydroxybenzoate-2,3-dehydrogenase	Common in both disease groups		0	0.0410201	0.0242774	0	0.102607	0	0	0.0427354	0	0	0	0.063251	0.0228242	0.0335422	93.126	5
boaA	haemagluttinin motif-containing protein	Common in both disease groups		0.114552	0.0261652	0	0.0493525	0	0.0210559	0	0.00348854	0	0.0114898	0	0.041701	0.0223171	0.0338342	93.6132	7		wbmM	ABC transporter ATP-binding protein	Common in both disease groups		0	0.107109	0.0211257	0.0589943	0.0167393	0	0	0.0697363	0	0	0	0	0.0228088	0.0360549	93.1488	5
BCE_5394	aminotransferase family protein	Common in both disease groups		0.065721	0.0638511	0	0	0.0251265	0.0101367	0	0	0.0761855	0.0265192	0	0	0.022295	0.0296541	93.6355	6		capA	CapA	Common in both disease groups		0	0.0566351	0.0217863	0	0.0172897	0.030671	0	0.0878354	0	0	0.0592235	0	0.0227867	0.0300204	93.1716	6
gmhA	phosphoheptose isomerase	Common in both disease groups		0	0.0254083	0	0	0	0	0	0.031202	0	0.100947	0	0.106447	0.0220004	0.0396946	93.6575	4		bsaS	ATP synthase SpaL	Common in both disease groups		0	0.12362	0.0292732	0.0545253	0	0	0.0253911	0.038667	0	0	0	0	0.0226231	0.0370628	93.1942	5
rgpA	polysaccharide biosynthesis protein/putative rhamnosyl transferase	Common in both disease groups		0.0325039	0	0	0	0	0.0196864	0	0.0078346	0.147993	0	0	0.0519655	0.0216653	0.0431438	93.6792	5		SSU98_0568	Cps2A	Common in both disease groups		0	0	0.0266033	0	0	0	0	0.140516	0	0	0	0.103978	0.0225914	0.0478059	93.2168	3
cheY1	chemotaxis response regulator	Common in both disease groups		0	0	0	0	0	0	0	0.0236207	0	0.0782995	0	0.156739	0.0215549	0.0483176	93.7007	3		atf	acetyltransferase	Common in both disease groups		0	0.0575536	0.0235755	0	0	0	0.0319022	0.156233	0	0	0	0	0.0224387	0.045977	93.2392	4
katA	catalase	Common in both disease groups		0.0726271	0.0329407	0.11299	0	0	0	0	0	0	0	0	0.0394175	0.021498	0.0370925	93.7222	4		PA0083	hypothetical protein	Specific to periodontitis group		0.268734	0	0	0	0	0	0	0	0	0	0	0	0.0223945	0.0775769	93.2616	1
pilU	PilT-like protein	Common in both disease groups		0	0.012602	0	0	0	0	0	0	0	0.0257588	0.0473325	0.171992	0.0214737	0.0496445	93.7437	4		efaA	endocarditis specific antigen	Common in both disease groups		0.15046	0	0.0964214	0	0.0218299	0	0	0	0	0	0	0	0.0223926	0.0489849	93.284	3
cat	chloramphenicol acetyltransferase	Common in both disease groups		0	0	0	0	0	0	0	0	0.257655	0	0	0	0.0214712	0.0743786	93.7652	1		YPN_0985	hypothetical protein	Common in both disease groups		0	0.124741	0	0	0.0779794	0	0	0	0	0	0.0659753	0	0.0223913	0.0426159	93.3064	3
tnpA	transposase TnpA	Common in both disease groups		0	0.0579406	0	0	0.0855046	0.0459636	0	0.00607084	0	0	0	0.0606892	0.0213474	0.0316692	93.7865	5		scpA/scpB	C5A peptidase precursor	Common in both disease groups		0	0.04624	0.0399118	0	0	0.0849136	0.0382033	0.0192814	0	0	0.00991173	0.0282948	0.0222297	0.0265289	93.3286	7
kpsT	capsular polysaccharide ABC transporter, ATP-binding protein	Common in both disease groups		0	0	0	0.165871	0	0	0	0	0	0.0896925	0	0	0.0212969	0.0523234	93.8078	2		flhB	flagellar biosynthesis protein	Common in both disease groups		0	0.0580465	0.0398843	0	0.0168616	0.0150933	0	0.0147435	0.0880306	0	0.0301178	0	0.0218981	0.0279476	93.3505	7
c3576	Unknown in IS	Specific to peri-implantitis group		0	0.0470324	0	0	0	0	0	0.207948	0	0	0	0	0.0212484	0.0603298	93.8291	2		sspB	streptococcal surface protein B	Common in both disease groups		0	0.0071914	0.018442	0	0.0044944	0.0155777	0.0147609	0.0187424	0.0225974	0.153284	0.00760352	0	0.0218911	0.0421444	93.3724	9
tia	adhesin/virulence factor Hek	Common in both disease groups		0	0.0282795	0	0	0.0185492	0.0747841	0	0	0	0.0396267	0.0914416	0	0.0210568	0.0321186	93.8501	5		hldE	D,D-heptose 1-phosphate adenosyltransferase/7-phosphate kinase	Common in both disease groups		0.100629	0.0233665	0.0138177	0	0	0	0.0479233	0	0	0	0	0.072023	0.0214799	0.0341259	93.3939	5
s0055	putative IS110 transposase	Common in both disease groups		0	0	0	0	0.0117127	0	0	0.0150358	0.142071	0	0.0587256	0.0249408	0.0210405	0.0418934	93.8711	5		lpxK	tetraacyldisaccharide 4'-kinase	Common in both disease groups		0	0.0653051	0.0252408	0.0713963	0.0608273	0.0177579	0	0.0168821	0	0	0	0	0.0214508	0.0282488	93.4153	6
opa	opacity protein	Specific to peri-implantitis group		0	0	0.252476	0	0	0	0	0	0	0	0	0	0.0210396	0.0728834	93.8922	1		cheR	chemotaxis methyltransferase CheR	Common in both disease groups		0	0.0662012	0.0471923	0	0.0695868	0	0.0334425	0.040736	0	0	0	0	0.0214299	0.0281537	93.4368	5
hrpL	RNA polymerase sigma factor HrpL	Common in both disease groups		0	0.0513572	0	0.0988525	0.101073	0	0	0	0	0	0	0	0.0209402	0.03973	93.9131	3		hlyA	C-terminal part of hemolysin HlyA	Common in both disease groups		0	0	0.0141893	0	0.0564552	0.064137	0	0.0942335	0	0	0.0111337	0.0166537	0.0214002	0.0320337	93.4582	6
bvrR	Transcriptional regulatory protein chvI	Common in both disease groups		0	0.00989903	0	0	0	0.0314127	0.136603	0	0	0	0.0732311	0	0.0209288	0.0424817	93.9341	4		licB	lic-1 operon protein	Common in both disease groups		0	0	0.0487475	0	0	0.206591	0	0	0	0	0	0	0.0212782	0.0600175	93.4794	2
rfaD	ADP-L-glycero-D-manno-heptose-6-epimerase	Common in both disease groups		0.0129772	0.0151249	0	0.0589898	0.0309586	0.0243207	0	0.00970555	0	0.0319254	0	0.0639038	0.0206588	0.0223659	93.9547	8		flaD	flagellar hook-associated protein	Common in both disease groups		0	0	0.0310349	0	0.01784	0.01541	0.0147376	0.0289829	0.0451239	0	0.10129	0	0.0212016	0.0293533	93.5006	7
eps4	exopolysaccharide biosynthesis protein	Common in both disease groups		0	0	0	0	0.0292089	0.0235504	0.102449	0.0187485	0	0	0.0732311	0	0.020599	0.0337451	93.9753	5		flrA	flagellar regulatory protein A	Common in both disease groups		0	0.0441342	0.0738781	0	0.0552322	0	0.0226373	0.0115097	0	0	0.0466826	0	0.0211728	0.0268008	93.5218	6
hxuB	heme-hemopexin utilization protein B	Common in both disease groups		0	0	0	0	0.0166052	0	0	0.0159323	0.150237	0.0350087	0.0104113	0.0175805	0.0204813	0.04233	93.9958	6		mchF	microcin transport protein MchF	Common in both disease groups		0	0.0613174	0.0120974	0	0.01917	0.0497891	0	0.0319386	0	0	0.032426	0.0472569	0.0211663	0.022726	93.543	7
JJD26997_1750	hypothetical protein	Common in both disease groups		0.022642	0.0263934	0	0	0	0.0209337	0	0	0	0.109616	0.0650984	0	0.0203903	0.0342609	94.0162	5		clpV1	AAA ATPase, central region:Clp, N terminal:Clp, N terminal	Common in both disease groups		0.051487	0.0240386	0.0407926	0.0266595	0.00776583	0	0.0124155	0.0124486	0	0	0.0777385	0	0.0211122	0.0246199	93.5641	8
pla	coagulase/fibrinolysin precursor (EC 3.4.21.-) (plasminogen activator)	Common in both disease groups		0.0521996	0.0380104	0	0	0.134705	0	0	0	0	0	0.0187848	0	0.0203083	0.0401346	94.0365	4		algZ	alginate biosynthesis protein AlgZ/FimS	Common in both disease groups		0	0.0597715	0.0192815	0	0.0798903	0	0	0.0624341	0	0	0.0317965	0	0.0210978	0.0299916	93.5852	5
nadA	NadA autotransporter	Common in both disease groups		0	0.037734	0	0	0	0	0.0852803	0	0	0	0.0144313	0.103565	0.0200842	0.0366681	94.0566	4		espE	ESX-1 secretion-associated protein EspE	Common in both disease groups		0	0	0	0	0	0	0.0528475	0	0.0808834	0	0	0.119115	0.0210705	0.0406714	93.6063	3
VC1789	transposase OrfAB, subunit B	Common in both disease groups		0	0.0326524	0	0	0.032125	0.0388593	0	0.0309291	0	0.0678051	0	0.0341966	0.019714	0.0226998	94.0763	6		y1093	ORF A protein	Common in both disease groups		0	0	0.0163638	0	0	0	0	0	0	0	0.043893	0.191962	0.0210183	0.0553852	93.6273	3
cylZ	hypothetical protein	Specific to peri-implantitis group		0	0.0298773	0	0	0	0.0237093	0	0.0566157	0	0.0620533	0	0.0625958	0.019571	0.0266845	94.0959	5		frpC	iron-regulated protein FrpA, putative	Common in both disease groups		0	0.00754985	0.00975775	0	0	0.0170312	0.0371765	0.0245842	0.0104495	0	0	0.144854	0.0209502	0.040736	93.6482	7
rgpC	ABC-type lipopolysaccharide transport system, permease component, putative	Common in both disease groups		0.0743161	0	0	0	0	0	0.0591757	0.0439673	0	0.0356171	0.0211561	0	0.0195194	0.0271391	94.1154	5		sugR	ATP binding protein	Common in both disease groups		0	0.027175	0.0214423	0	0.0169992	0.0147206	0.0278882	0.0283222	0.0853651	0	0.0287477	0	0.0208884	0.0236673	93.6691	8
mchF	microcin transport protein MchF	Common in both disease groups		0.0347278	0.013491	0	0	0.0796725	0.0107114	0	0.0170432	0	0.0280263	0.0499261	0	0.0194665	0.024994	94.1349	7		tetD	putative transcriptional regulator TetD	Common in both disease groups		0	0	0.0153041	0	0.194131	0	0	0.0404404	0	0	0	0	0.0208229	0.055884	93.6899	3
STER_1224	dTDP-glucose pyrophosphorylase	Common in both disease groups		0	0	0	0.0630631	0	0.0259959	0	0.0206876	0	0.102053	0.0201927	0	0.0193327	0.0322184	94.1542	5		neuB2	N-acetylneuraminic acid synthetase	Common in both disease groups		0	0.0322157	0.057184	0	0.0604145	0	0	0	0	0	0	0.0993284	0.0207619	0.0339133	93.7107	4
CLC_2805	transporter, HlyC/CorC family	Common in both disease groups		0.0276621	0.0268739	0	0	0.0105787	0.00852264	0.0370899	0.0135741	0	0.022316	0.0397556	0.0450375	0.0192842	0.0161701	94.1735	9		rgpC	ABC-type lipopolysaccharide transport system, permease component, putative	Common in both disease groups		0	0	0.0625927	0	0	0	0.082311	0.103866	0	0	0	0	0.0207308	0.0385225	93.7314	3
essC	hypothetical protein	Common in both disease groups		0.0110067	0	0	0.0123529	0.00631807	0	0.0774731	0.0709109	0	0.0199931	0.0197852	0.0134458	0.0192738	0.0267281	94.1927	8		c3565	Putative response regulator	Common in both disease groups		0	0.0447838	0.00883565	0.0986589	0	0.0484661	0	0	0	0	0.0473615	0	0.0206755	0.0320222	93.7521	5
pcaA	cyclopropane-fatty-acyl-phospholipid synthase	Specific to peri-implantitis group		0.153512	0.00821716	0	0	0	0	0	0	0	0	0	0.0693575	0.0192572	0.0467038	94.212	3		gtfD	glucosyltransferase-S	Common in both disease groups		0	0	0.0143545	0	0	0.0119814	0	0	0	0	0.0624081	0.159199	0.0206619	0.047161	93.7728	4
YpsIP31758_3038	glycosyl transferase, group 2 family protein	Common in both disease groups		0	0.0191614	0	0	0.0376978	0	0	0.0121027	0.114297	0	0.0472399	0	0.0192082	0.0341156	94.2312	5		YPK_3179	NAD-dependent epimerase/dehydratase	Common in both disease groups		0	0.0674334	0	0	0.0210809	0	0.0691954	0.0526977	0	0	0.0356723	0	0.0205066	0.0282569	93.7933	5
galU	carbon storage regulator	Common in both disease groups		0.0691084	0	0	0	0	0.0256413	0	0.102054	0	0.0333357	0	0	0.0191783	0.0337721	94.2504	4		nadA	NadA autotransporter	Common in both disease groups		0	0	0.0662123	0	0	0.0290312	0	0.0276789	0	0	0	0.122924	0.0204872	0.0382178	93.8138	4
ORF3	putative DNA methylase	Common in both disease groups		0	0.0611001	0	0	0.0300676	0	0	0.00964708	0	0	0	0.128007	0.0190685	0.0390255	94.2695	4		gmhA/lpcA	phosphoheptose isomerase	Common in both disease groups		0	0	0.152518	0	0.0347781	0	0	0	0	0	0.0585323	0	0.0204857	0.0455884	93.8343	3
pafA	DNA-binding protein	Specific to peri-implantitis group		0	0	0	0	0	0	0.0727865	0.0465886	0	0.109381	0	0	0.019063	0.0370158	94.2885	3		bplC	lipopolysaccharide biosynthesis protein	Common in both disease groups		0	0	0.0405862	0	0.0367654	0	0	0.0765865	0	0	0	0.0906553	0.0203828	0.0331626	93.8546	4
lgtC	glycosyl transferase	Common in both disease groups		0	0	0.172385	0	0	0.0134626	0	0.0428662	0	0	0	0	0.0190594	0.0498872	94.3076	3		BC5265	membrane-bound transcriptional regulator LytR	Common in both disease groups		0.152433	0	0	0	0	0	0	0	0	0	0.0374251	0.0545449	0.0203669	0.0453611	93.875	3
PSPA7_1979	imidazole glycerol phosphate synthase subunit HisF	Common in both disease groups		0	0	0	0	0	0.0433224	0	0	0.108595	0	0	0.0762633	0.019015	0.0371078	94.3266	3		algB	two-component response regulator AlgB	Common in both disease groups		0	0.0479651	0.0236443	0	0.0599559	0	0.0492069	0.0124833	0	0	0.0507312	0	0.0203322	0.0245772	93.8953	6
frpC	iron-regulated protein FrpA, putative	Common in both disease groups		0.00583644	0.0271623	0.0817428	0	0.0133976	0.010797	0	0	0.0396562	0	0.00359393	0.0459686	0.0190129	0.0254247	94.3456	8		escN	EscN	Common in both disease groups		0	0	0.00952378	0.106375	0	0.0392052	0	0.0251405	0	0	0.0255384	0.0372152	0.0202499	0.0311769	93.9156	6
virS	putative two-component sensor histidine kinase	Common in both disease groups		0.0234865	0.0205429	0	0	0.0269571	0.0217162	0	0.0172965	0	0.0568684	0.0603188	0	0.0189322	0.0214101	94.3645	7		tetC	putative transcriptional regulator TetC	Common in both disease groups		0	0.163498	0.0214973	0	0	0	0	0	0	0	0.0576435	0	0.0202199	0.0482516	93.9358	3
iroC	ABC transport protein	Common in both disease groups		0.00334047	0.00583851	0.0467704	0	0.0150014	0.0154557	0.0259779	0.0122976	0.0464618	0.0156378	0.0233421	0.0161505	0.0188562	0.0149696	94.3834	11		C8J_1076	hypothetical protein	Common in both disease groups		0	0	0.029053	0	0.0230223	0	0.0755665	0	0	0	0	0.113558	0.0201	0.0370893	93.9559	4
flgE_1	flagellar hook protein	Common in both disease groups		0	0.0132147	0	0	0.0130088	0	0	0	0.157668	0.0411615	0	0	0.0187544	0.0454039	94.4021	4		BCE_5398	capsular exopolysaccharide family protein	Common in both disease groups		0	0	0	0	0	0	0	0.0960765	0.144831	0	0	0	0.0200756	0.0480248	93.976	2
ECO55CA74_21240	hypothetical protein	Specific to peri-implantitis group		0	0	0	0	0	0	0	0	0.224951	0	0	0	0.0187459	0.0649379	94.4209	1		fadE28	acyl-CoA dehydrogenase	Common in both disease groups		0	0.0631096	0.0744424	0.0699272	0	0	0.032754	0	0	0	0	0	0.0200194	0.0311562	93.996	4
virF	putative thermoregulatory protein	Common in both disease groups		0	0	0	0	0	0.124709	0	0	0.0987726	0	0	0	0.0186235	0.0438452	94.4395	2		Cj1437c	putative aminotransferase	Common in both disease groups		0	0	0.0173548	0.129215	0	0.0317518	0	0.0152651	0.0460439	0	0	0	0.0199692	0.0376271	94.016	5
sspB	streptococcal surface protein B	Common in both disease groups		0.0488966	0	0.0380399	0.0365716	0	0	0.0218555	0.0200055	0	0.0328794	0.0117081	0.0132685	0.0186021	0.0173074	94.4581	8		pchD	2,3-dihydroxybenzoate-AMP ligase	Common in both disease groups		0	0.0393847	0.0153041	0	0	0.0614165	0.0201985	0	0.0618479	0	0.0413503	0	0.0199585	0.024717	94.0359	6
orf8	unknown	Common in both disease groups		0.0354315	0.061965	0	0	0.0812926	0	0	0	0	0.0428898	0	0	0.0184649	0.0293128	94.4766	4		lgtC	glycosyl transferase	Common in both disease groups		0	0	0.0157583	0	0	0.129802	0	0.0401449	0	0	0	0.0534896	0.0199329	0.0390824	94.0559	4
algB	two-component response regulator AlgB	Common in both disease groups		0	0.0211195	0	0	0.0311692	0.0167518	0	0.0133305	0.125958	0	0.0130234	0	0.018446	0.0354553	94.495	6		bapC	BapC protein	Specific to periodontitis group		0	0	0	0	0	0.0621432	0	0	0	0	0	0.176991	0.0199278	0.0525894	94.0758	2
cps2P	UDP-galactopyranose mutase	Common in both disease groups		0.0806874	0.0117611	0	0	0	0	0	0	0	0	0.0289923	0.0985438	0.0183321	0.0345983	94.5134	4		pchF	pyochelin synthetase	Common in both disease groups		0	0.0656412	0.0258739	0	0.0223803	0.00646588	0.00612606	0.00311214	0.0749392	0	0.0252545	0.00920074	0.0199162	0.0254891	94.0957	9
EC042_4530	putative type VI secretion protein	Common in both disease groups		0	0	0.1288	0.0206324	0	0.00425521	0.0185046	0.0033911	0.0320045	0	0	0.0112289	0.0182347	0.0363661	94.5316	7		tnpR	resolvase TnpR	Common in both disease groups		0	0	0.0569087	0	0	0	0.0592069	0	0	0	0.122064	0	0.0198483	0.0392152	94.1156	3
wbpD	probable acetyltransferase WbpD	Common in both disease groups		0	0.0742307	0	0	0.0973793	0	0	0.0468809	0	0	0	0	0.0182076	0.0346575	94.5498	3		eap/map	MAP domain protein	Common in both disease groups		0	0	0	0	0	0.0805719	0	0	0	0	0.157427	0	0.0198333	0.0491333	94.1354	2
PLES_19101	wbpP	Common in both disease groups		0	0	0	0	0	0	0	0.0175986	0.16624	0	0.0343647	0	0.0181836	0.0478241	94.568	3		c3610	Putative receptor	Common in both disease groups		0	0	0.0366363	0.0341131	0.0387069	0	0.0158811	0	0	0	0.0163797	0.0954701	0.0197656	0.028526	94.1552	6
orf38	hypothetical protein	Common in both disease groups		0.0509328	0.0237505	0	0	0	0.00942749	0	0.0900102	0	0	0.0439423	0	0.0181719	0.0291037	94.5862	5		wbpE	probable aminotransferase WbpE	Common in both disease groups		0	0	0.0413844	0.132092	0	0.0162299	0	0.0156129	0	0	0.0317101	0	0.0197524	0.0381286	94.1749	5
BCAL3235	putative UDP-galactopyranose mutase	Common in both disease groups		0	0	0	0.0476257	0	0	0	0.0156302	0	0.154152	0	0	0.0181173	0.045062	94.6043	3		rgpB	Polysaccharide biosynthesis protein/ rhamnosyltransferase, putative	Common in both disease groups		0.0744989	0.0676574	0.0204651	0	0	0	0	0	0	0	0.0731591	0	0.0196484	0.0320028	94.1946	4
wbpI	probable UDP-N-acetylglucosamine 2-epimerase WbpI	Common in both disease groups		0.0114758	0.0133829	0	0	0.0263415	0.0318529	0	0.0169068	0	0.0555825	0.0330123	0.0280334	0.018049	0.0174799	94.6223	8		flgJ	flagellar protein FlgJ	Common in both disease groups		0	0.0691584	0.0390448	0	0.0198426	0	0.0718908	0	0	0	0.0355612	0	0.0196248	0.0278182	94.2142	5
vibA	2,3-dihydroxybenzoate-2,3-dehydrogenase	Common in both disease groups		0	0	0	0	0.0177716	0.0286615	0.124662	0	0	0	0.0445537	0	0.0179707	0.036665	94.6403	4		wbfT	Nucleoside-diphosphate-sugar epimerase	Common in both disease groups		0	0	0	0.156416	0	0.0768638	0	0	0	0	0	0	0.01944	0.0484666	94.2336	2
pkn5	putative serine/threonine-protein kinase	Common in both disease groups		0.0243498	0.0141998	0	0	0.00931511	0.00750775	0.0326566	0.0955743	0	0.0201314	0.0116525	0	0.0179489	0.0266521	94.6582	8		ureI	urea transporter	Common in both disease groups		0	0	0	0	0	0	0	0	0	0	0.232919	0	0.0194099	0.067238	94.253	1
rfaF	ADP-heptose--LPS heptosyltransferase	Common in both disease groups		0.0734153	0	0	0	0.0277347	0	0	0.00999789	0	0.0328794	0.0705634	0	0.0178826	0.0277682	94.6761	5		iutA	aerobactin siderophore receptor IutA/TonB-dependent siderophore receptor	Common in both disease groups		0	0	0.0119047	0.0625664	0.0276237	0	0	0	0.115534	0	0.0150219	0	0.0193876	0.0355254	94.2724	5
ccmA	heme exporter protein CcmA	Common in both disease groups		0	0	0	0	0.0232635	0.0375021	0	0.0121514	0.141004	0	0	0	0.0178267	0.0406357	94.694	4		lpqY	extracellular solute-binding protein	Common in both disease groups		0.0999803	0	0	0	0	0	0.0236058	0.0119096	0.0723445	0	0.0240325	0	0.0193227	0.0330647	94.2917	5
flgH	flagellar basal body L-ring protein	Common in both disease groups		0	0.0914099	0	0	0.0203312	0	0	0.0383155	0	0.0379399	0.0252502	0	0.0177706	0.0278383	94.7117	5		lspE	type II protein secretion ATPase LspE	Common in both disease groups		0.0939238	0	0.00858792	0	0.0272569	0	0	0	0.0684761	0	0	0.0336041	0.0193207	0.0315898	94.3111	5
cpsJ	ABC transporter, ATP-binding protein	Common in both disease groups		0	0.0318114	0	0	0.0626137	0	0	0.00669449	0.0632733	0.0305427	0.018192	0	0.0177606	0.0242324	94.7295	6		mbtH	MbtH_3	Common in both disease groups		0	0	0	0	0	0	0	0	0	0	0	0.231057	0.0192548	0.0667005	94.3303	1
orf50	hypothetical protein	Common in both disease groups		0.0129396	0.00754441	0	0	0	0	0	0.0731814	0	0	0.0557986	0.0631944	0.0177215	0.0284737	94.7472	5		mbtA	2,3-dihydroxybenzoate-AMP ligase	Common in both disease groups		0	0	0.0191714	0.0873394	0	0	0	0	0.0307588	0	0.0625192	0.0304713	0.0191883	0.0291714	94.3495	5
capM	hypothetical protein	Common in both disease groups		0	0.0475129	0	0	0	0.0603066	0	0.0240008	0	0	0	0.079622	0.0176202	0.0287377	94.7648	4		C8J_1079	hypothetical protein	Common in both disease groups		0	0	0.0312964	0	0.198411	0	0	0	0	0	0	0	0.0191423	0.0571674	94.3686	2
pchD	2,3-dihydroxybenzoate-AMP ligase	Common in both disease groups		0	0.00821716	0	0	0.0255963	0.0273165	0	0	0.103445	0.0357415	0.0106892	0	0.0175838	0.0299258	94.7824	6		rfaC	lipopolysaccharide heptosyltransferase I	Common in both disease groups		0	0	0.0131021	0.147215	0	0	0	0.0174036	0	0	0	0.051511	0.0191027	0.0430869	94.3877	4
ureA	urease	Common in both disease groups		0	0.0414702	0	0.0809209	0	0	0	0	0	0.0873005	0	0	0.0174743	0.0333373	94.7999	3		orf38	hypothetical protein	Common in both disease groups		0	0.0539467	0.0106386	0.118886	0.0168616	0	0	0.0280962	0	0	0	0	0.0190357	0.0355254	94.4068	5
cps4I	UDP-N-acetylglucosamine-2-epimerase	Common in both disease groups		0.0445334	0.00648723	0	0	0.0127657	0.0308869	0	0.0819807	0	0	0.032012	0	0.0173888	0.0256894	94.8173	6		kdtA	3-deoxy-D-manno-octulosonic-acid transferase	Common in both disease groups		0	0	0.0497246	0.111092	0	0	0	0.0263228	0.0396751	0	0	0	0.0189012	0.0341039	94.4257	4
BCE_1444	internalin, putative	Common in both disease groups		0.0323444	0.0157135	0	0	0	0	0	0.00396602	0	0.156599	0	0	0.0173852	0.0449293	94.8347	4		cpsC	hypothetical protein	Common in both disease groups		0	0.065798	0.00920724	0	0.0345946	0	0	0.0288264	0.0868984	0	0	0	0.0187771	0.0297906	94.4445	5
orf20	hypothetical protein	Common in both disease groups		0	0	0	0	0.115426	0.0930643	0	0	0	0	0	0	0.0173742	0.0408566	94.852	2		BCAL3235	putative UDP-galactopyranose mutase	Common in both disease groups		0	0	0	0	0	0.121696	0.0288333	0	0	0	0.0297228	0.0433325	0.0186321	0.0359756	94.4631	4
rib	surface protein Rib	Common in both disease groups		0.0117292	0.00512972	0.123154	0.0131498	0	0	0	0.0215841	0	0	0.0337163	0	0.0173719	0.0350128	94.8694	6		wcbS	UDP-3-O-[3-hydroxymyristoyl] N-acetylglucosamine deacetylase	Common in both disease groups		0	0	0.0697769	0	0.0442408	0	0.0726026	0.0368589	0	0	0	0	0.0186233	0.0290671	94.4817	4
flhA	flagellar biosynthesis protein	Common in both disease groups		0	0.0369532	0	0	0.0465593	0	0	0.0291849	0	0.0697409	0.0250093	0	0.0172873	0.0239091	94.8867	5		tviB	Vi polysaccharide biosynthesis protein, UDP-glucose/GDP-mannose dehydrogenase	Common in both disease groups		0	0	0.034971	0	0	0.0548389	0	0.0131962	0.0795625	0	0	0.0390454	0.0184678	0.027247	94.5002	5
inlF	hypothetical protein	Common in both disease groups		0	0.00353194	0	0.0987197	0.0465107	0.00457313	0	0.00964708	0	0.0436917	0	0	0.0172229	0.0307257	94.9039	6		c3575	Transposase insF for insertion sequence IS3A/B/C/D/E/fA	Common in both disease groups		0	0	0.0311863	0	0.0247039	0	0	0.0205853	0	0	0.083614	0.0609425	0.0184193	0.028027	94.5186	5
gspE	putative type II secretion protein	Common in both disease groups		0	0	0	0.0734383	0.0621925	0.00835146	0.0363529	0	0	0	0.0259727	0	0.0171923	0.0265947	94.9211	5		BAS5305	channel protein, hemolysin III family	Common in both disease groups		0	0	0	0.220142	0	0	0	0	0	0	0	0	0.0183452	0.0635496	94.537	1
wcbS	UDP-3-O-[3-hydroxymyristoyl] N-acetylglucosamine deacetylase	Common in both disease groups		0	0	0	0	0.0153254	0	0	0	0.0929235	0.0970344	0	0	0.0171069	0.0366476	94.9382	3		pebA	amino acid ABC transporter, periplasmic amino acid-binding protein PEB1	Common in both disease groups		0.0877156	0	0.0804705	0	0.0518843	0	0	0	0	0	0	0	0.0183392	0.0341462	94.5553	3
VC0817	transposase, putative	Common in both disease groups		0.0124236	0.0434524	0	0.0557576	0.0142562	0	0	0	0	0	0.0178585	0.0606892	0.0170365	0.0231081	94.9553	6		Cj1416c	putative sugar nucleotidyltransferase	Common in both disease groups		0	0	0.00838148	0	0.0796762	0	0	0.0663807	0	0	0	0.0654934	0.0183277	0.0317426	94.5736	4
tetD	putative transcriptional regulator TetD	Common in both disease groups		0.0293136	0	0	0.131557	0	0	0	0.0431683	0	0	0	0	0.0170033	0.0388011	94.9723	3		csgD	DNA-binding transcriptional regulator CsgD	Common in both disease groups		0.218351	0	0	0	0	0	0	0	0	0	0	0	0.0181959	0.0630325	94.5918	1
c3565	Putative response regulator	Common in both disease groups		0.0169088	0	0	0	0	0.0625564	0	0.124496	0	0	0	0	0.0169968	0.0384138	94.9893	3		orf27	hypothetical protein	Common in both disease groups		0	0	0	0	0	0	0	0.0874703	0	0	0	0.12947	0.0180783	0.043161	94.6099	2
wecA	PII uridylyl-transferase	Common in both disease groups		0.0325602	0.0130465	0	0	0.0121177	0.0207136	0	0	0.0734265	0.0511166	0	0	0.0169151	0.0240779	95.0062	6		isdF	ORFID:MW1016~hypothetical protein, similar to ferrichrome ABC transporter	Common in both disease groups		0	0.100523	0.00660609	0.0738395	0	0	0	0	0	0	0.0354502	0	0.0180349	0.0343172	94.6279	4
zmpC	hypothetical protein	Common in both disease groups		0.0135026	0.00246274	0	0.060628	0.00289983	0.00391283	0.105397	0.00155912	0	0.00611131	0	0.00617423	0.0168873	0.0325466	95.0231	9		fliR	flagellar biosynthesis protein	Common in both disease groups		0	0.0820626	0.0243462	0	0	0	0	0	0.0656927	0	0.043066	0	0.0179306	0.0296021	94.6459	4
yadA	adhesin YadA	Common in both disease groups		0.05478	0.0154732	0	0	0	0.0435181	0	0.0755104	0	0	0.0128381	0	0.0168433	0.0262788	95.0399	5		pilN	pilus assembly protein	Common in both disease groups		0	0	0.0106386	0	0	0.20443	0	0	0	0	0	0	0.0179224	0.0588142	94.6638	2
Cj1436c	putative aminotransferase	Common in both disease groups		0	0.0182243	0	0	0	0.0578366	0.0419262	0.0383642	0	0	0.0449427	0	0.0167745	0.0224622	95.0567	5		fepA	FepA	Common in both disease groups		0	0	0.0199421	0.064252	0.0181458	0	0.0299185	0	0	0	0.0152811	0.0672413	0.0178984	0.0246079	94.6817	6
pseC	aminotransferase, DegT/DnrJ/EryC1/StrS family	Specific to peri-implantitis group		0	0.0188971	0	0.0485112	0	0	0	0.0238741	0	0.0785069	0.0310857	0	0.0167396	0.0253117	95.0734	5		vgrG-3	vgrG protein	Common in both disease groups		0	0.03179	0.00627579	0	0	0.0114783	0	0.0110403	0	0	0.0224279	0.13074	0.0178127	0.0370405	94.6995	6
CD1208	putative RNA methyltransferase	Common in both disease groups		0	0	0	0.0674759	0.0345064	0	0	0.0110698	0	0	0.0864582	0	0.0166259	0.0301876	95.09	4		flgH	flagellar basal body L-ring protein	Common in both disease groups		0	0	0.00883565	0	0.058152	0	0	0	0	0	0	0.146321	0.0177758	0.0437742	94.7173	3
wbkC	bifunctional polymyxin resistance arnA protein	Common in both disease groups		0.0156702	0	0	0	0.0359644	0	0	0	0.108999	0	0	0.0382758	0.0165758	0.0324567	95.1066	4		fhlA	formate hydrogen-lyase transcriptional activator for fdhF, hyc and hyp operons (EBP family)	Common in both disease groups		0	0.0155702	0.0122901	0.0686128	0	0	0.0319489	0.0162214	0.048898	0	0.0164661	0	0.0175006	0.0220988	94.7348	7
wcaJ	putative UDP-galactose phosphate transferase	Common in both disease groups		0	0.0345986	0	0	0.0680732	0	0	0	0	0.0957762	0	0	0.0165373	0.0326445	95.1232	3		orf64	hypothetical protein	Common in both disease groups		0	0	0.137297	0	0.0725372	0	0	0	0	0	0	0	0.0174861	0.0431096	94.7523	2
STER_1062	Glycosyltransferase involved in cell wall biogenesis	Common in both disease groups		0	0	0.188312	0	0	0	0	0.00990044	0	0	0	0	0.0165177	0.0541759	95.1397	2		rfaE	ADP-heptose synthase	Common in both disease groups		0	0	0.0312413	0	0.0141405	0	0.0464181	0.0236105	0	0	0.0239338	0.0697476	0.0174243	0.0227283	94.7697	6
wbmM	ABC transporter ATP-binding protein	Common in both disease groups		0.0101153	0.00589857	0	0.0907501	0.0463973	0.0280501	0	0.0148896	0	0	0	0	0.0163418	0.0275174	95.156	6		cpa	collagen adhesion protein	Common in both disease groups		0.0448373	0.0205437	0.0163776	0	0.00651229	0	0	0	0	0	0.120533	0	0.0174003	0.0352111	94.7871	5
PSPA7_1985	O-antigen initiating glycosyl transferase	Common in both disease groups		0	0.0139716	0	0.05378	0	0	0	0.0352947	0	0	0.0344573	0.0585499	0.0163378	0.0228543	95.1723	5		rrgB	cell wall surface anchor family protein	Common in both disease groups		0	0.0486148	0.0210432	0.0368656	0	0	0	0.0318516	0.0525542	0	0.0177004	0	0.0173858	0.0205113	94.8045	6
chpD	AraC-family transcriptional regulator	Common in both disease groups		0.0308712	0.0179961	0	0	0	0	0.12419	0.0226463	0	0	0	0	0.0163086	0.0357022	95.1887	4		pvdS	ferric regulator PfrI	Common in both disease groups		0	0.10227	0.0524359	0	0	0	0	0.0532715	0	0	0	0	0.0173315	0.0336317	94.8218	3
irgA	enterobactin receptor	Common in both disease groups		0.0187198	0.0218163	0	0	0.0429467	0	0	0.0183782	0	0.0755342	0.0179511	0	0.0162789	0.0230734	95.2049	6		fliD	flagellar cap protein FliD	Common in both disease groups		0	0.0758346	0.0257913	0	0	0.0126895	0	0.0567487	0	0	0.0364129	0	0.0172898	0.0261746	94.8391	5
cpa	collagen adhesion protein	Common in both disease groups		0.00786325	0.020615	0	0	0.0135272	0.0181702	0	0.0434021	0	0.0380505	0.0337719	0.0191989	0.0162166	0.0156232	95.2212	8		phzC2	phenazine biosynthesis protein PhzC	Common in both disease groups		0	0.0531626	0	0	0	0.0287704	0	0.0415184	0	0	0	0.0819493	0.0171167	0.0279247	94.8562	4
SSU98_0568	Cps2A	Common in both disease groups		0.0509328	0	0	0	0	0.141327	0	0	0	0	0	0	0.0160216	0.0420898	95.2372	2		pglD	general glycosylation pathway protein	Common in both disease groups		0	0	0.120107	0	0	0	0	0.0849145	0	0	0	0	0.0170851	0.0406016	94.8733	2
orf27	hypothetical protein	Common in both disease groups		0	0	0	0	0	0	0.191357	0	0	0	0	0	0.0159464	0.0552399	95.2531	1		eccA1	AAA ATPase, central domain protein	Common in both disease groups		0	0.0375924	0.0148087	0.0413501	0.0235115	0	0.0192883	0.0684149	0	0	0	0	0.0170805	0.0222523	94.8904	6
xcpR	general secretion pathway protein E	Common in both disease groups		0	0.089728	0	0	0.0278805	0	0.0325875	0	0	0	0	0.0395727	0.0158141	0.0277249	95.2689	4		flgG_1	flagellar basal-body rod protein FlgG	Specific to periodontitis group		0	0	0	0	0	0	0.0398252	0	0.0609515	0	0.042276	0.0598378	0.0169075	0.0256525	94.9073	4
tbpA	transferrin-binding protein 1	Common in both disease groups		0	0	0	0	0.132534	0.03288	0.0180325	0	0	0	0.00589109	0	0.0157781	0.0381609	95.2847	4		fxuB	ferric enterobactin transport ATP-binding protein FepC	Common in both disease groups		0	0.038959	0.00767958	0	0.0730569	0	0	0	0	0	0.0824043	0	0.0168417	0.0306014	94.9241	4
lgtA	glycosyl transferase	Common in both disease groups		0	0	0	0.110497	0	0.0113839	0	0.0366492	0	0.0297131	0	0	0.0156869	0.0324909	95.3004	4		gbpA	glucan-binding protein A, GbpA	Common in both disease groups		0	0	0.0112854	0.126014	0.0238325	0.0206461	0.0195567	0	0	0	0	0	0.0167779	0.0356826	94.9409	5
sphB1	autotransporter serine protease	Common in both disease groups		0.00827611	0.00481737	0	0.0938641	0.0245433	0.00382724	0	0.0152307	0	0.030045	0.00594667	0	0.0155459	0.0266102	95.3159	8		BCE_5393	UDP-galactose phosphate transferase	Specific to periodontitis group		0.201257	0	0	0	0	0	0	0	0	0	0	0	0.0167715	0.058098	94.9577	1
pchF	pyochelin synthetase	Common in both disease groups		0.00450401	0.0380944	0	0.0303435	0.0801423	0.00416961	0	0.00165657	0.0156712	0.00544764	0.0064839	0	0.0155428	0.0238432	95.3315	9		pchC	pyochelin biosynthetic protein PchC	Common in both disease groups		0	0	0.0248141	0	0	0.0449257	0.0878653	0.0432396	0	0	0	0	0.0167371	0.0283845	94.9744	4
SGO_1024	putative polysaccharide ABC transporter	Common in both disease groups		0.00998388	0	0	0.0896432	0	0	0	0.0367661	0	0.0483651	0	0	0.0153965	0.0285751	95.3469	4		rfbD	dTDP-4-dehydrorhamnose reductase	Common in both disease groups		0	0	0.0674372	0	0	0	0	0	0.133084	0	0	0	0.0167101	0.0414601	94.9911	2
hemA	glutamyl-tRNA reductase	Common in both disease groups		0	0	0	0.0795041	0	0	0.071278	0.00690887	0	0	0.0269916	0	0.0153902	0.029132	95.3623	4		bsaX	surface presentation of antigens protein	Specific to periodontitis group		0	0	0	0	0	0	0	0	0.199366	0	0	0	0.0166138	0.0575521	95.0077	1
hldE	D,D-heptose 1-phosphate adenosyltransferase/7-phosphate kinase	Common in both disease groups		0.00882035	0.00514173	0	0	0	0.0815704	0	0.0194793	0	0.0427101	0.0253428	0	0.0152554	0.0248835	95.3775	6		chpD	AraC-family transcriptional regulator	Common in both disease groups		0	0	0	0	0.050906	0.0221182	0	0	0	0	0	0.12604	0.0165887	0.0377366	95.0243	3
VC1778	conserved hypothetical protein	Common in both disease groups		0	0.0682601	0	0	0.0805959	0	0	0	0	0	0.0336607	0	0.0152097	0.0294065	95.3927	3		essC	hypothetical protein	Common in both disease groups		0	0.014562	0.0316129	0.0321337	0.0136514	0.0118137	0.0448545	0.0037902	0.0457608	0	0	0	0.0165149	0.0176258	95.0408	8
SSA_2220	galactosyltransferase, putative	Common in both disease groups		0.0605132	0.0235222	0	0	0	0	0	0	0	0.0976842	0	0	0.0151433	0.0316307	95.4079	3		ppkA	ppkA-related protein	Common in both disease groups		0	0	0.0336773	0.0233348	0.0195827	0.0113106	0.0223222	0.00551144	0	0	0	0.0814711	0.0164342	0.0235783	95.0573	7
lpxH	UDP-2,3-diacylglucosamine hydrolase	Common in both disease groups		0.0513645	0	0	0	0.0392855	0	0	0	0	0	0.0492221	0.0418229	0.0151412	0.0225682	95.423	4		cpsF	Glycosyltransferase	Common in both disease groups		0	0.0429916	0.0205752	0	0.0537494	0	0	0.0319386	0	0	0	0.0479494	0.0164337	0.0218237	95.0737	5
pilP	PilP	Common in both disease groups		0.0447773	0.0456869	0	0	0	0	0.0900705	0	0	0	0	0	0.0150446	0.0293706	95.4381	3		OEM_25540	acyl carrier protein	Specific to periodontitis group		0	0	0	0	0	0	0	0	0	0	0	0.195722	0.0163102	0.0565	95.09	1
mshE	MSHA biogenesis protein MshE	Common in both disease groups		0.0141689	0.020639	0	0	0.0081325	0.0130835	0	0	0.0492943	0.0342897	0.040756	0	0.0150303	0.0176323	95.4531	7		mosR	transcriptional regulator	Specific to periodontitis group		0.195339	0	0	0	0	0	0	0	0	0	0	0	0.0162782	0.0563895	95.1063	1
sclA	collagen-like surface protein	Common in both disease groups		0	0	0.163486	0	0	0	0	0.0162539	0	0	0	0	0.0149783	0.0470005	95.4681	2		c3616	Unknown in ISEc8	Specific to periodontitis group		0	0	0	0	0	0	0	0	0	0	0.195099	0	0.0162583	0.0563203	95.1225	1
lsgF	putative lipooligosaccharide galactosyltransferase	Common in both disease groups		0	0	0	0	0.034879	0	0.122566	0	0	0	0.0219341	0	0.0149483	0.0357245	95.483	3		pglC	general glycosylation pathway protein	Common in both disease groups		0	0	0.0211808	0.117695	0	0	0	0.0559316	0	0	0	0	0.0162339	0.0360133	95.1388	3
motC	chemotaxis protein MotC	Common in both disease groups		0	0.0384789	0	0	0.0412943	0	0	0.0121514	0	0.0399448	0.0474251	0	0.0149412	0.0202245	95.498	5		Cj1417c	hypothetical protein	Common in both disease groups		0	0	0.0211808	0.118282	0	0	0.0550762	0	0	0	0	0	0.0162116	0.0360794	95.155	3
pglJ	general glycosylation pathway protein	Common in both disease groups		0.0435857	0.0254083	0	0	0	0	0	0.0327903	0.0774363	0	0	0	0.014935	0.0251183	95.5129	4		radC	DNA repair protein RadC, putative	Common in both disease groups		0	0	0.0803053	0	0.0424216	0	0	0	0	0	0.071789	0	0.0162097	0.0305245	95.1712	3
icaB	intercellular adhesion protein B	Common in both disease groups		0	0	0	0.125683	0	0.012949	0	0	0	0	0.0402558	0	0.0149074	0.0368261	95.5278	3		pchR	regulatory protein Pchr, putative	Common in both disease groups		0	0.07169	0	0.0803189	0.0227166	0.0196585	0	0	0	0	0	0	0.0161987	0.0291459	95.1874	4
licB	lic-1 operon protein	Common in both disease groups		0	0	0	0	0	0	0.158124	0.020483	0	0	0	0	0.0148839	0.0454917	95.5427	2		mycP4	membrane-anchored serine protease	Common in both disease groups		0	0.0485028	0.0240297	0	0	0.0128013	0	0	0.070599	0	0	0.0378088	0.0161451	0.0240824	95.2035	5
flrC	flagellar regulatory protein C	Common in both disease groups		0	0.0149567	0	0	0.00978491	0.0157736	0	0.012551	0.0593004	0	0.0247315	0.0414682	0.0148805	0.018869	95.5576	7		YPK_3189	DegT/DnrJ/EryC1/StrS aminotransferase	Common in both disease groups		0	0.0492645	0.0923201	0	0	0	0	0.0513242	0	0	0	0	0.0160757	0.0308707	95.2196	3
mbtI	anthranilate synthase component I	Common in both disease groups		0.023646	0.0236423	0	0	0.0361588	0	0	0	0	0.0600347	0.0129863	0.0220698	0.0148782	0.0191385	95.5725	6		comE/pilQ	competence protein E	Common in both disease groups		0	0.0483907	0	0	0.01784	0	0	0	0	0	0	0.125315	0.0159621	0.0373025	95.2356	3
pilN	pilus assembly protein	Common in both disease groups		0	0	0	0	0	0	0.178183	0	0	0	0	0	0.0148486	0.0514371	95.5873	1		pchE	dihydroaeruginoic acid synthetase	Common in both disease groups		0	0.0429692	0.00367464	0.0411027	0.021035	0.00504972	0	0	0.0528608	0	0	0.0231173	0.0158174	0.0198715	95.2514	7
YPK_3191	glucose-1-phosphate cytidylyltransferase	Common in both disease groups		0	0.00920225	0	0	0	0	0	0.0465204	0	0.0764744	0.0454058	0	0.0148002	0.0261643	95.6021	4		pks	beta-ketoacyl synthase	Common in both disease groups		0.0126372	0.00586962	0.00661986	0.0193916	0.0073378	0.00635408	0.00602105	0.00764995	0.00457608	0.0624198	0.0186508	0.0317079	0.0157696	0.0167583	95.2672	12
mntC	ABC transporter substrate-binding protein	Common in both disease groups		0	0.0776786	0	0	0.0153254	0.0123621	0	0.0196742	0	0	0.0192109	0.0326336	0.0147404	0.0226342	95.6168	6		cps4A	capsular polysaccharide biosynthesis protein Cps4A	Common in both disease groups		0	0.0447838	0	0	0	0.0969509	0	0.0466473	0	0	0	0	0.0156985	0.0310772	95.2829	3
LytC	1,4-beta-N-acetylmuramidase	Common in both disease groups		0	0.00473327	0	0	0.0562795	0.0303734	0	0.0244393	0	0	0	0.0608111	0.0147197	0.0229774	95.6316	5		wcaJ	putative UDP-galactose phosphate transferase	Common in both disease groups		0	0	0.0723229	0.115422	0	0	0	0	0	0	0	0	0.0156454	0.0376774	95.2985	2
YPK_3180	glycosyl transferase family 2	Common in both disease groups		0.0162989	0.0190052	0	0.0731432	0.018695	0	0	0	0	0	0.0468694	0	0.014501	0.0233543	95.6461	5		capM	hypothetical protein	Common in both disease groups		0	0.0431708	0.0510734	0	0	0.0934664	0	0	0	0	0	0	0.0156425	0.0305583	95.3142	3
neuB2	N-acetylneuraminic acid synthetase	Common in both disease groups		0	0.0212637	0	0	0.0697742	0	0	0.0179104	0	0.0294504	0.034976	0	0.0144479	0.0217989	95.6605	5		SSA_2218	Glycosyltransferase (cell wall biogenesis) Cps9G, putative	Common in both disease groups		0	0	0.0545691	0	0.0494231	0.0427829	0.0405487	0	0	0	0	0	0.0156103	0.0232981	95.3298	4
spaC	Putative surface-anchored membrane protein	Common in both disease groups		0	0	0	0	0	0	0.173094	0	0	0	0	0	0.0144245	0.0499679	95.6749	1		BTH_I1333	group 1 family glycosyl transferase	Common in both disease groups		0	0.0313644	0	0.0691231	0.0196133	0.0169753	0	0	0.0492518	0	0	0	0.0155273	0.0232909	95.3453	5
mycP4	membrane-anchored serine protease	Common in both disease groups		0.00913938	0.00539401	0	0	0	0.00785012	0	0.0924269	0	0	0.0132272	0.0449377	0.0144146	0.0276635	95.6893	6		BT9727_4949	conserved hypothetical protein, possible UDP-glucose/GDP-mannose dehydrogenase	Common in both disease groups		0.10863	0	0.00995043	0	0.015761	0	0.051739	0	0	0	0	0	0.0155067	0.0329454	95.3608	4
PA14_00860	putative ATP-binding component of ABC transporter	Common in both disease groups		0.0339583	0.0197981	0	0	0	0	0	0.0125022	0	0.0822124	0.0244165	0	0.0144073	0.024431	95.7038	5		copS	copper resistance; histidine kinase	Common in both disease groups		0	0	0	0.104504	0.0444854	0	0	0.0370501	0	0	0	0	0.0155033	0.0321764	95.3763	3
YPZ3_2743	CDP-glucose 4,6-dehydratase	Common in both disease groups		0	0	0	0	0.0311692	0	0	0.00999789	0	0.131545	0	0	0.0143927	0.038007	95.7181	3		SPH_0465	UDP-N-acetylglucosamine 2-epimerase	Common in both disease groups		0	0	0.0293145	0	0	0	0	0.0464561	0	0	0.0628895	0.0458388	0.0153749	0.023812	95.3917	4
ssrB	EsrB	Common in both disease groups		0	0	0	0	0.0219513	0.0176933	0	0	0.133058	0	0	0	0.0143919	0.038155	95.7325	3		CJJ81176_1415	putative sugar-1-phosphate nucleotidyltransferase	Specific to periodontitis group		0.183033	0	0	0	0	0	0	0	0	0	0	0	0.0152527	0.052837	95.4069	1
JJD26997_1755	D-glycero-D-manno-heptose 1-phosphate guanosyltransferase	Common in both disease groups		0	0.0212036	0	0	0	0	0	0.0535754	0	0	0.0522973	0.0444278	0.014292	0.0225179	95.7468	4		gbs1475	hypothetical protein	Common in both disease groups		0	0	0.0865673	0	0	0	0	0.0190553	0	0	0.0773806	0	0.0152503	0.0317002	95.4222	3
SAK_0776	cell wall surface anchor family protein	Common in both disease groups		0	0	0	0	0	0.149397	0	0.0216231	0	0	0	0	0.0142517	0.0430113	95.7611	2		cps2L	glucose-1-phosphate thymidylyltransferase	Common in both disease groups		0	0.0372116	0.00733552	0	0.0232669	0	0.0763483	0.038754	0	0	0	0	0.015243	0.0243508	95.4374	5
hlyE	probable hemolysin III	Specific to peri-implantitis group		0	0	0	0.170904	0	0	0	0	0	0	0	0	0.014242	0.0493356	95.7753	1		cylR2	transcriptional regulator, Cro/CI family	Common in both disease groups		0	0	0.0952929	0	0	0.0871869	0	0	0	0	0	0	0.0152066	0.0355571	95.4526	2
hemC	porphobilinogen deaminase	Common in both disease groups		0	0	0	0	0	0	0	0	0	0.0306395	0.109152	0.0309044	0.0142246	0.0321642	95.7896	3		c3567	Hypothetical protein	Common in both disease groups		0	0	0	0	0	0	0.0396852	0.0201507	0.121478	0	0	0	0.0151095	0.0356733	95.4677	3
clpV1	AAA ATPase, central region:Clp, N terminal:Clp, N terminal	Common in both disease groups		0.00921445	0.00536998	0.0649223	0.041191	0.00531366	0.00429189	0	0	0	0.0218735	0.00676178	0.0114949	0.0142028	0.0197891	95.8038	9		CLC_2805	transporter, HlyC/CorC family	Common in both disease groups		0	0	0.0337048	0.0537985	0.0152565	0.0528637	0	0.0254361	0	0	0	0	0.0150883	0.0212619	95.4828	5
rgpF	Glycosyltransferase, putative	Common in both disease groups		0.0136997	0.00239066	0.0574053	0.0184039	0	0	0	0.0181443	0	0.00992743	0.0196925	0.0300398	0.014142	0.0169101	95.8179	8		ORF56	AraC-like transcriptional regulator	Common in both disease groups		0	0	0.0274566	0.153385	0	0	0	0	0	0	0	0	0.0150701	0.0442673	95.4979	2
kpsD	capsular polysaccharide ABC transporter, periplasmic polysaccharide-binding protein	Common in both disease groups		0	0.00849346	0	0	0	0.0136338	0	0.0324395	0.051244	0.0533288	0.0104854	0	0.0141354	0.0202091	95.832	6		YE105_C0309	putative two-component response regulator	Common in both disease groups		0	0	0.0201761	0	0	0	0	0	0.160635	0	0	0	0.0150676	0.0462072	95.513	2
mce3C	conserved protein of unknown function, MCE family Mce3C, thought to be involved in host cell invasion	Specific to peri-implantitis group		0.0483149	0	0	0	0.0207362	0	0	0.0237182	0	0.0240028	0	0.0526638	0.0141197	0.0197348	95.8462	5		peb1A	probable ABC-type amino-acid transporter periplasmic solute-binding protein	Specific to periodontitis group		0	0	0.0245526	0	0	0.112324	0	0	0	0	0.043893	0	0.0150641	0.0336059	95.528	3
flhB_2	flagellar basal body protein FlhB	Common in both disease groups		0	0	0	0	0	0	0	0	0	0.106077	0.0629865	0	0.0140886	0.0341624	95.8602	2		SSU98_0579	Glycosyltransferases involved in cell wall biogenesis	Common in both disease groups		0	0.0966247	0.0254059	0	0.0402814	0	0	0.0167777	0	0	0	0	0.0149241	0.0289406	95.543	4
SSA_2218	Glycosyltransferase (cell wall biogenesis) Cps9G, putative	Common in both disease groups		0	0	0	0	0.085618	0	0.0600508	0.0219837	0	0	0	0	0.013971	0.0287268	95.8742	3		SPH_0460	UDP-N-acetyl-D-mannosamine transferase	Common in both disease groups		0	0	0.0343242	0	0.0271957	0.0942118	0	0.0226717	0	0	0	0	0.0148669	0.0280508	95.5578	4
epsI	exopolysaccharide biosynthesis protein, sugar transferase	Common in both disease groups		0	0	0	0.112534	0	0	0	0.0369318	0	0	0.0180253	0	0.0139576	0.0330494	95.8882	3		cylA	cytolysin activator	Common in both disease groups		0	0.0348145	0.0446324	0	0.0217535	0	0	0.0362677	0	0	0	0.0402821	0.0148125	0.0190272	95.5726	5
pchH	ABC transporter, ATP-binding/permease protein	Common in both disease groups		0.0139343	0.00415663	0	0.032026	0.00798669	0	0	0.0206389	0	0.0687039	0.020026	0	0.013956	0.0202504	95.9021	7		fbpA	antigen 85-A	Common in both disease groups		0	0	0.0111753	0	0	0.0204598	0	0.0295219	0	0	0.0687526	0.047801	0.0148092	0.0229528	95.5874	5
lsgD	putative UDP-glcNAc--lipooligosaccharide N-acetylglucosaminyl glycosyltransferase	Specific to peri-implantitis group		0	0	0	0.166122	0	0	0	0	0	0	0	0	0.0138435	0.0479552	95.916	1		yadA	adhesin YadA	Common in both disease groups		0	0	0.0263418	0	0	0.0640439	0	0.0366155	0	0	0.0500647	0	0.0147555	0.0234132	95.6022	4
SF2975	orf, conserved hypothetical protein	Common in both disease groups		0.0324007	0	0	0	0.0185816	0.0524442	0	0	0	0.0392258	0.0232865	0	0.0138282	0.0189059	95.9298	5		Pmen_2312	ABC transporter related	Common in both disease groups		0	0	0.0271676	0	0.0287091	0	0	0	0.0721087	0	0.0485712	0	0.014713	0.0243524	95.6169	4
C8J_1084	hypothetical protein	Common in both disease groups		0	0.0460593	0	0	0.0259041	0	0	0.0166242	0	0	0.0486849	0.0275679	0.0137367	0.0189129	95.9435	5		drrC	daunorubicin resistance protein C	Common in both disease groups		0	0	0	0	0	0	0	0	0.176533	0	0	0	0.0147111	0.0509607	95.6316	1
cpsD	ATPase involved in chromosome partitioning	Common in both disease groups		0	0.0163382	0	0.0247795	0.0318496	0.0153212	0	0.0122001	0	0.0267404	0.0238052	0.0134902	0.0137104	0.0116267	95.9572	8		atl	autolysin	Common in both disease groups		0	0	0.0146848	0.0838755	0.0188642	0.00873919	0.0326957	0	0	0	0.0161822	0	0.0145868	0.0242347	95.6462	6
crtD	capsule polysaccharide export ATP-binding protein CtrD	Common in both disease groups		0	0	0	0.0842711	0	0.0347386	0	0	0	0.0454615	0	0	0.0137059	0.027171	95.9709	3		tcfA	tracheal colonization factor precursor	Common in both disease groups		0	0.0333134	0.0131434	0	0	0	0	0	0	0	0	0.128365	0.0145685	0.037189	95.6608	3
licA	choline/ethanolamine kinase	Common in both disease groups		0	0	0	0	0.0422339	0	0.0512303	0	0	0.0268096	0.04372	0	0.0136662	0.0208834	95.9846	4		pseF	acylneuraminate cytidylyltransferase	Common in both disease groups		0	0.0467105	0	0	0.0291983	0	0	0	0	0	0.0979693	0	0.0144898	0.0303209	95.6753	3
SPH_0460	UDP-N-acetyl-D-mannosamine transferase	Common in both disease groups		0	0	0	0	0	0	0	0	0.114297	0	0.0472399	0	0.0134614	0.034537	95.9981	2		SSU98_0573	Cps2F	Common in both disease groups		0	0	0	0	0	0	0.172988	0	0	0	0	0	0.0144157	0.0499374	95.6897	1
pglH	general glycosylation pathway protein	Common in both disease groups		0.0461848	0.00684763	0	0	0.0134786	0	0	0	0.0787238	0	0.0162653	0	0.0134583	0.0245876	96.0115	5		oatA	acyltransferase	Common in both disease groups		0	0	0.0376272	0	0.0105634	0.115212	0	0.00904085	0	0	0	0	0.0143703	0.0335815	95.7041	4
flrA	flagellar regulatory protein A	Common in both disease groups		0	0.024231	0	0	0.0286257	0	0	0.0122684	0	0.0199655	0.0359393	0.0402932	0.0134436	0.0156731	96.025	6		aut	N-acetylmuramoyl-L-alanine amidase	Common in both disease groups		0.0599854	0.0139123	0.0146986	0	0	0.0203852	0.0217504	0.0196117	0.0218661	0	0	0	0.0143508	0.0172887	95.7184	7
hrpQ	type III secretion component protein HrpQ	Specific to peri-implantitis group		0	0	0	0	0	0	0	0.00922807	0	0.151773	0	0	0.0134168	0.0436517	96.0384	2		PFL_6077	ABC transporter, ATP-binding protein	Common in both disease groups		0	0	0.0534268	0	0	0.0244474	0.0463247	0	0	0	0.0477565	0	0.0143296	0.0221866	95.7327	4
fxuB	ferric enterobactin transport ATP-binding protein FepC	Common in both disease groups		0	0.0171551	0	0	0.0506256	0	0	0.0216621	0	0.0356171	0	0.0359258	0.0134155	0.0184046	96.0518	5		wbmC	putative glutamine amidotransferase	Common in both disease groups		0	0	0.0135287	0.0377935	0.0107315	0.0185778	0	0.00893654	0.0808127	0	0	0	0.0141984	0.0238615	95.7469	6
Pmen_2312	ABC transporter related	Common in both disease groups		0	0	0	0	0.0397877	0.0160426	0	0.0127653	0	0	0.049852	0.042355	0.0134002	0.0193714	96.0652	5		wecC	UDP-N-acetyl-D-mannosaminuronate dehydrogenase	Common in both disease groups		0	0	0.045582	0	0.0160209	0	0	0.0135787	0.0399582	0	0.0538418	0	0.0140818	0.0205267	95.761	5
scpA/scpB	C5A peptidase precursor	Common in both disease groups		0.0211219	0.0611601	0	0	0.0241383	0	0	0	0	0.0257173	0.0199334	0.00850203	0.0133811	0.0184679	96.0786	6		flp2	flp operon protein Flp2	Common in both disease groups		0	0	0.0259564	0	0	0.142473	0	0	0	0	0	0	0.0140358	0.0411298	95.7751	2
lidL	hypothetical protein	Common in both disease groups		0	0.0193416	0	0	0.047418	0	0.0330481	0	0	0	0	0.0606005	0.0133673	0.0218319	96.092	4		tbpA	transferrin-binding protein 1	Common in both disease groups		0	0	0.00466555	0	0	0	0	0	0	0	0	0.163288	0.0139962	0.047034	95.789	2
hlyIII	hemolysin	Common in both disease groups		0	0.0223089	0	0	0	0.0176933	0	0.0279083	0	0.0458901	0	0.0454476	0.0132707	0.0182101	96.1052	5		CD1208	putative RNA methyltransferase	Common in both disease groups		0	0	0.0235617	0	0	0	0.0408521	0	0	0	0.0421156	0.0613877	0.0139931	0.0221904	95.803	4
lspG	type II protein secretion LspG	Common in both disease groups		0	0.0168428	0	0	0	0	0	0	0	0	0	0.141176	0.0131682	0.0406017	96.1184	2		crtD	capsule polysaccharide export ATP-binding protein CtrD	Common in both disease groups		0	0	0.0098128	0	0	0	0	0	0.156176	0	0	0	0.0138324	0.0449154	95.8169	2
MAP3760c	hypothetical protein	Common in both disease groups		0	0	0	0	0	0.0292118	0.12708	0	0	0	0	0	0.0130243	0.0368868	96.1314	2		hutR	heme receptor HutR	Common in both disease groups		0	0	0.0179328	0	0.0284034	0.0328139	0.0155544	0.0157867	0	0	0.0320187	0.0233646	0.0138229	0.0133977	95.8307	7
Psyr_2628	ABC transporter	Common in both disease groups		0	0.0102835	0	0	0	0.0163116	0	0	0	0	0	0.12926	0.0129879	0.0369959	96.1444	3		wcbL	sugar kinase	Common in both disease groups		0	0	0.0184007	0	0	0	0.0319022	0	0	0	0.0657778	0.0479494	0.0136692	0.0228434	95.8444	4
prpL	lysyl endopeptidase (Protease IV) (PvdS-regulated endoprotease)	Common in both disease groups		0.0176032	0.0153891	0	0	0	0	0	0	0.122427	0	0	0	0.0129516	0.035061	96.1574	3		ptpA	hypothetical protein	Common in both disease groups		0	0	0.0259564	0	0	0	0.0679235	0	0	0	0.0700239	0	0.0136587	0.0268869	95.858	3
vctD	ABC-type enterochelin transport system, permease component	Common in both disease groups		0	0	0	0.116843	0	0	0	0.0384714	0	0	0	0	0.0129429	0.0345387	96.1703	2		wcbN	D-glycero-d-manno-heptose 1,7-bisphosphate phosphatase	Common in both disease groups		0	0	0.0448113	0	0	0	0	0.029574	0.0891864	0	0	0	0.013631	0.0279728	95.8717	3
PFLU6014	hypothetical protein	Common in both disease groups		0	0	0	0	0	0	0	0	0.131844	0.0229382	0	0	0.0128985	0.0380341	96.1832	2		flgG2	flagellar basal-body rod protein	Common in both disease groups		0	0.0398104	0.0314202	0	0.04979	0	0	0	0	0	0.0421156	0	0.0135947	0.0204652	95.8852	4
YE105_C0309	putative two-component response regulator	Common in both disease groups		0.0193109	0	0	0	0	0	0	0	0.134345	0	0	0	0.0128047	0.0386759	96.196	2		iroN	IroN protein	Common in both disease groups		0	0.0297289	0.0499723	0	0.0374228	0	0	0	0	0	0	0.0458388	0.0135802	0.0206037	95.8988	4
bplG	probable sugar transferase	Common in both disease groups		0.0203713	0.0239907	0	0	0	0	0	0.0301593	0	0.0493329	0.0295851	0	0.0127866	0.0171813	96.2088	5		BALH_4771	glycosyltransferase, group 1 family protein	Common in both disease groups		0.0582609	0	0.0426643	0	0.033815	0	0	0.0281657	0	0	0	0	0.0135755	0.0211914	95.9124	4
bprB	DNA-binding response regulator	Common in both disease groups		0	0.0212036	0	0	0	0	0	0	0.131844	0	0	0	0.012754	0.0379958	96.2215	2		licA	choline/ethanolamine kinase	Common in both disease groups		0	0	0.0317643	0.0887157	0	0	0	0.0419357	0	0	0	0	0.0135346	0.0276994	95.9259	3
wbaP/rfbP	undecaprenyl-phosphate galactosephosphotransferase	Common in both disease groups		0	0.0100672	0	0	0	0	0	0.0381011	0	0.104293	0	0	0.0127051	0.0308855	96.2343	3		piuA	ABC transporter substrate-binding protein	Common in both disease groups		0	0	0.0198183	0	0	0.0725595	0.0687636	0	0	0	0	0	0.0134284	0.0273399	95.9394	3
papX	MarR family transcriptional regulator	Common in both disease groups		0.0243967	0.0683562	0	0	0	0	0	0	0	0	0	0.0595918	0.0126954	0.0250179	96.2469	3		pilP	PilP	Common in both disease groups		0.149012	0	0.0116983	0	0	0	0	0	0	0	0	0	0.0133925	0.0428412	95.9528	2
capA	CapA	Common in both disease groups		0.0307868	0.0115329	0	0	0.0119881	0	0	0.0230848	0	0.0745387	0	0	0.0126609	0.0221357	96.2596	5		pgm	phosphoglucomutase	Common in both disease groups		0.0819902	0	0.00750067	0	0	0.0309132	0.0195217	0.0206723	0	0	0	0	0.0133832	0.0241085	95.9661	5
narJ	nitrate reductase molybdenum cofactor assembly chaperone	Common in both disease groups		0.0806874	0	0	0	0	0	0	0	0	0	0.0268804	0.0438403	0.0126173	0.0256632	96.2722	3		orf8	unknown	Common in both disease groups		0	0	0	0	0.0879924	0	0	0	0	0	0	0.0723363	0.0133607	0.0313819	95.9795	2
tgs4	acyl-CoA synthetase (AMP-forming)/AMP-acid ligase II	Common in both disease groups		0.0157922	0.036833	0	0	0.0181118	0.0438237	0	0.0174427	0	0	0	0.0192875	0.0126076	0.0154433	96.2848	6		shuU	putative permease of iron compound ABC transport system	Common in both disease groups		0	0	0.013336	0	0.0422993	0	0	0	0	0	0	0.104308	0.0133286	0.0312111	95.9928	3
flgF	flagellar basal body rod protein FlgF	Common in both disease groups		0	0.00953863	0	0	0.018695	0	0	0.0117616	0.111133	0	0	0	0.012594	0.0316602	96.2974	4		hutA	heme receptor	Common in both disease groups		0	0.0611381	0.00290393	0	0.0184056	0	0	0	0	0	0.0320187	0.0453936	0.0133217	0.0214078	96.0062	5
tnpR	resolvase TnpR	Common in both disease groups		0.0217881	0.0762129	0	0	0	0	0	0	0	0.0527619	0	0	0.0125636	0.0255358	96.31	3		VC1775	conserved hypothetical protein	Common in both disease groups		0	0	0.0381364	0	0	0	0	0	0.121478	0	0	0	0.0133012	0.0357877	96.0195	2
STER_1071	Transcriptional regulator	Common in both disease groups		0	0	0	0.150197	0	0	0	0	0	0	0	0	0.0125164	0.0433582	96.3225	1		papX	MarR family transcriptional regulator	Common in both disease groups		0	0	0	0	0	0	0.159301	0	0	0	0	0	0.0132751	0.0459862	96.0327	1
cylI	cylI protein	Common in both disease groups		0.0111287	0.00324361	0	0.0749437	0.0127657	0	0	0.0122976	0	0.0269617	0.00800299	0	0.0124453	0.0213147	96.335	7		wapA	cell wall-associated protein precursor WapA	Common in both disease groups		0.0511973	0	0.00937239	0	0	0	0.0731627	0	0	0	0.0251434	0	0.0132397	0.0244773	96.046	4
sdrC	putative surface anchored protein	Specific to peri-implantitis group		0	0	0.125816	0	0	0	0	0	0	0	0.0129122	0.0104973	0.0124355	0.0359937	96.3474	3		futC	alpha-1,2-fucosyltransferase	Common in both disease groups		0	0	0	0	0	0	0.139266	0.0189162	0	0	0	0	0.0131818	0.0400768	96.0592	2
capP	capsular polysaccharide synthesis enzyme	Common in both disease groups		0	0.00605475	0	0.0466516	0.0119233	0.0288449	0	0.0152989	0	0	0.01495	0.0253842	0.0124256	0.0148825	96.3598	7		pvdJ	PvdJ	Common in both disease groups		0.0324484	0	0	0	0	0	0.0687636	0.00500724	0	0	0	0.0516594	0.0131566	0.0241171	96.0723	4
dhbB	isochorismatase	Common in both disease groups		0	0	0	0	0.0160706	0	0.112663	0	0	0	0.0201372	0	0.0124059	0.0323473	96.3722	3		CLD_1633	transporter, HlyC/CorC family	Common in both disease groups		0	0	0.0144508	0	0	0.0396524	0	0.0254361	0	0	0.077467	0	0.0130839	0.0240738	96.0854	4
BCE_5395	caspsular polysaccharide biosynthesis protein	Common in both disease groups		0	0.0157255	0	0	0.0309586	0.0124844	0	0	0.04694	0.032672	0.00970733	0	0.012374	0.0162068	96.3846	6		wbmI	putative asparagine synthetase	Common in both disease groups		0.0364907	0.0338735	0.00334433	0	0.0211726	0.00916776	0	0.0529412	0	0	0	0	0.0130825	0.0185164	96.0985	6
p48	P48, predicted lipoprotein	Common in both disease groups		0.0524623	0.015293	0	0	0.0100279	0.0161771	0	0.0193137	0	0	0.0125788	0.0213604	0.0122678	0.0151656	96.3969	7		opsX/rfaC	ADP-heptose--lipooligosaccharide heptosyltransferase I	Common in both disease groups		0	0	0.012235	0	0.0966449	0	0	0	0	0	0	0.047801	0.0130567	0.02974	96.1115	3
tcfA	tracheal colonization factor precursor	Common in both disease groups		0	0	0	0	0.00720908	0	0	0.037039	0.0874791	0.015223	0	0	0.0122458	0.0261267	96.4091	4		sigD	Probable alternative RNA polymerase sigma-D factor SigD	Specific to periodontitis group		0	0	0	0	0	0	0	0	0	0	0	0.156215	0.0130179	0.0450953	96.1245	1
C8J_1079	hypothetical protein	Common in both disease groups		0.0599221	0.0524024	0	0	0.0343768	0	0	0	0	0	0	0	0.0122251	0.0228135	96.4213	3		flgK	flagellar hook-associated protein	Common in both disease groups		0	0.0676574	0.0203275	0	0.0295346	0.0384971	0	0	0	0	0	0	0.0130014	0.0219848	96.1376	4
htrB	lipid A biosynthesis acyltransferase	Common in both disease groups		0.0826016	0	0	0	0.015131	0	0	0.0485472	0	0	0	0	0.01219	0.0263295	96.4335	3		PA14_23420	putative zinc-binding dehydrogenase	Common in both disease groups		0	0	0	0	0	0.0161554	0.0459396	0.054419	0.0234465	0	0.0157872	0	0.012979	0.0193306	96.1505	5
ORF56	AraC-like transcriptional regulator	Common in both disease groups		0	0.0174675	0	0	0	0	0	0	0	0	0	0.128417	0.0121571	0.0369552	96.4457	2		pkn5	putative serine/threonine-protein kinase	Common in both disease groups		0	0	0.0423478	0	0	0.0465469	0	0	0	0	0	0.066153	0.0129206	0.023994	96.1635	3
flp2	flp operon protein Flp2	Common in both disease groups		0	0.144845	0	0	0	0	0	0	0	0	0	0	0.0120704	0.0418133	96.4578	1		cba	c protein beta antigen	Common in both disease groups		0.0199492	0.0185274	0.00183044	0	0.0186655	0.0319567	0.00949832	0	0.0290841	0	0.00980063	0.0153511	0.0128886	0.0112356	96.1763	9
eccA1	AAA ATPase, central domain protein	Common in both disease groups		0.0141876	0.0123978	0	0	0	0.0396297	0	0.00522307	0	0.051559	0.0208411	0	0.0119865	0.0173764	96.4697	6		ybtE	2,3-dihydroxybenzoate-AMP ligase	Common in both disease groups		0	0.0615414	0.0306908	0	0	0.0140498	0.0266163	0	0	0	0.0216996	0	0.0128832	0.0193397	96.1892	5
flhB	flagellar biosynthesis protein	Common in both disease groups		0	0.0187769	0	0	0.0368554	0.0204323	0	0.00826336	0	0	0.0594852	0	0.0119844	0.0190969	96.4817	5		spa	Immunoglobulin G binding protein A precursor	Common in both disease groups		0	0	0	0	0	0.153765	0	0	0	0	0	0	0.0128137	0.0443881	96.202	1
mtrE	multidrug efflux pump channel protein	Common in both disease groups		0	0.00981494	0	0	0	0	0.0700574	0	0	0	0	0.063804	0.011973	0.0258582	96.4937	3		capL	hypothetical protein	Common in both disease groups		0	0.114189	0.0394164	0	0	0	0	0	0	0	0	0	0.0128004	0.0338801	96.2148	2
vipF	hypothetical protein	Common in both disease groups		0.028394	0	0	0	0	0	0.114229	0	0	0	0	0	0.0118853	0.0332475	96.5056	2		SSP0071	truncated capsular polysaccharide synthesis protein	Specific to periodontitis group		0	0	0	0	0	0.152386	0	0	0	0	0	0	0.0126988	0.0439901	96.2275	1
piaA	ABC transporter substrate-binding protein	Common in both disease groups		0	0	0	0	0.0273297	0	0	0.0175402	0	0	0.0685071	0.0290976	0.0118729	0.021112	96.5175	4		pglE	general glycosylation pathway protein	Common in both disease groups		0.123751	0	0.0281585	0	0	0	0	0	0	0	0	0	0.0126591	0.0359092	96.2402	2
epsC	capsular polysaccharide biosynthesis protein	Common in both disease groups		0	0	0	0	0	0	0.141923	0	0	0	0	0	0.0118269	0.0409695	96.5293	1		SF2975	orf, conserved hypothetical protein	Common in both disease groups		0	0	0.0126892	0	0.0268288	0	0.0660331	0	0	0	0.0453866	0	0.0125781	0.0221618	96.2528	4
flgG2	flagellar basal-body rod protein	Common in both disease groups		0	0.0350671	0	0	0.0517596	0	0	0.0332094	0	0	0.0216192	0	0.0118046	0.0186031	96.5411	4		gspD	general secretion pathway protein D	Common in both disease groups		0	0.0639833	0.00663362	0	0.00999775	0	0	0.00917994	0	0	0.0338702	0.02719	0.0125712	0.0197993	96.2653	6
hutR	heme receptor HutR	Common in both disease groups		0.0228766	0.00999514	0	0.0256503	0.013106	0.0423564	0	0	0	0.0276668	0	0	0.0118043	0.0145863	96.5529	6		fpvA	ferrichrome-iron receptor (Ferric hydroxamate uptake)(Ferric hydroxamate receptor)	Common in both disease groups		0.0284889	0.0134195	0.0342141	0	0.0246733	0.0215778	0	0	0	0	0.0283897	0	0.0125636	0.0139757	96.2779	6
YPDSF_2741	hypothetical protein	Common in both disease groups		0.0235522	0	0	0	0.0270219	0	0	0	0	0.0570205	0.0338645	0	0.0117883	0.0191061	96.5647	4		aslA	putative arylsulfatase	Common in both disease groups		0	0	0.0223506	0.099896	0.0283422	0	0	0	0	0	0	0	0.0125491	0.0292206	96.2905	3
PLES_19131	ORF_10; similar to Asparagine synthase	Common in both disease groups		0.0259543	0.00756843	0	0	0	0.0420141	0	0.00955938	0	0	0.0559653	0	0.0117551	0.019215	96.5764	5		cps2F	glycosyl transferase, group 2 family protein	Common in both disease groups		0	0	0.0270299	0	0	0	0	0.0178383	0	0	0	0.105627	0.0125413	0.0306275	96.303	3
radC	DNA repair protein RadC, putative	Common in both disease groups		0	0.0746992	0	0	0.0294033	0	0	0	0	0	0.0368471	0	0.0117458	0.0236387	96.5882	3		hcnB	hydrogen cyanide synthase HcnB	Common in both disease groups		0	0	0.00915219	0.102262	0.0145074	0	0	0	0	0	0.024551	0	0.0125394	0.0293376	96.3155	4
eccC4	cell divisionFtsK/SpoIIIE	Common in both disease groups		0	0	0	0.0291185	0.00385565	0.00306913	0	0.0219544	0.0460939	0	0.00494629	0.0316914	0.0117274	0.0161167	96.5999	7		CJE1288	hydrolase, putative	Common in both disease groups		0	0	0.0241811	0	0	0	0.125812	0	0	0	0	0	0.0124994	0.036355	96.328	2
YE105_C1501	phosphomannomutase	Common in both disease groups		0.0169745	0.00989903	0	0	0.0486978	0	0	0.0187485	0	0.02056	0.0244165	0	0.011608	0.0151088	96.6115	6		BT9727_4960	tyrosine-protein kinase	Specific to periodontitis group		0	0	0	0	0	0	0	0	0.149973	0	0	0	0.0124977	0.0432934	96.3405	1
ipaH	hypothetical protein	Common in both disease groups		0.0274744	0.0213478	0	0	0.0104977	0	0	0.0404593	0	0	0.0394962	0	0.0116063	0.0162403	96.6231	5		pilZ	pilus biogenesis protein	Specific to periodontitis group		0	0	0	0	0	0.149759	0	0	0	0	0	0	0.0124799	0.0432316	96.353	1
C8J_1077	hypothetical protein	Common in both disease groups		0.023693	0.0138154	0	0	0	0.0547797	0	0	0	0.0286762	0.0170249	0	0.0114991	0.0172639	96.6346	5		c3564	Hypothetical protein	Common in both disease groups		0	0	0.0303467	0.0484171	0	0.0594786	0	0.0114402	0	0	0	0	0.0124736	0.0214617	96.3655	4
hlyII	hemolysin II	Specific to peri-implantitis group		0	0	0	0	0	0	0	0	0.137252	0	0	0	0.0114376	0.0396211	96.6461	1		BCE_5394	aminotransferase family protein	Common in both disease groups		0.0624825	0.029012	0.0400494	0	0.0181305	0	0	0	0	0	0	0	0.0124729	0.0209145	96.378	4
mgtC	hypothetical protein	Common in both disease groups		0	0.00993507	0	0	0.0206876	0.081228	0	0	0	0	0.0252502	0	0.0114251	0.0237331	96.6575	4		SSP0064	putative glycosyltransferase	Specific to periodontitis group		0	0	0.0166941	0	0	0	0	0	0.132919	0	0	0	0.0124677	0.0382346	96.3904	2
CLC_1619	hemolysin III	Specific to peri-implantitis group		0	0	0	0	0	0	0	0	0	0.136385	0	0	0.0113654	0.0393708	96.6688	1		ORF2	putative DNA methylase	Common in both disease groups		0	0	0.0405311	0	0	0.037081	0	0.0713706	0	0	0	0	0.0124152	0.0238592	96.4028	3
capL	hypothetical protein	Common in both disease groups		0	0.025132	0	0	0	0.0199432	0	0.0158738	0.0749715	0	0	0	0.0113267	0.0220795	96.6802	4		BTH_I1335	BexA	Common in both disease groups		0	0	0.0195293	0	0	0	0	0.0515676	0.0777462	0	0	0	0.0124036	0.0256531	96.4152	3
PSPTO_2875	ABC transporter, ATP-binding protein	Common in both disease groups		0.0176407	0.0205669	0	0	0.020234	0	0	0.0519578	0	0	0.0253613	0	0.0113134	0.0163777	96.6915	5		agrC	Sensor protein CitS	Common in both disease groups		0.134374	0	0.0123038	0	0	0	0	0	0	0	0	0	0.0122232	0.0386298	96.4275	2
wecC	UDP-N-acetyl-D-mannosaminuronate dehydrogenase	Common in both disease groups		0	0.0228615	0	0	0.0559231	0	0	0.0143732	0	0	0.0421268	0	0.0112737	0.0193206	96.7028	4		hlyD	hemolysin secretion protein HlyD	Common in both disease groups		0	0.0396759	0	0	0.0247956	0	0.0814008	0	0	0	0	0	0.012156	0.0253016	96.4396	3
ctrC	capsule polysaccharide export inner-membrane protein	Common in both disease groups		0	0	0	0	0	0.056675	0	0	0	0	0	0.0785357	0.0112676	0.0267249	96.714	2		inlF	hypothetical protein	Common in both disease groups		0	0.0347024	0.015428	0	0	0	0	0.013683	0	0	0.0277726	0.0534896	0.0120896	0.0178582	96.4517	5
SAK_0777	cell wall surface anchor family protein	Common in both disease groups		0	0.0617007	0	0	0	0.0734146	0	0	0	0	0	0	0.0112596	0.0264151	96.7253	2		CJJ81176_1162	acetyltransferase	Common in both disease groups		0	0.0531626	0.0628955	0	0	0.0287704	0	0	0	0	0	0	0.012069	0.0230846	96.4638	3
lpqY	extracellular solute-binding protein	Common in both disease groups		0	0	0	0	0.0393503	0	0.0705065	0	0	0	0.0249723	0	0.0112358	0.02262	96.7365	3		YE3565	general secretion pathway protein D	Common in both disease groups		0	0	0.0064547	0	0.0204694	0	0.0336058	0.00853665	0	0	0	0.075733	0.0120666	0.0226658	96.4759	5
CPR_1786	hemolysin A	Common in both disease groups		0	0	0	0	0	0.0138539	0.120539	0	0	0	0	0	0.0111994	0.0346627	96.7477	2		sfbII/sof	fibronectin-binding protein	Common in both disease groups		0	0	0.0830991	0	0.0158374	0.0113665	0	0.0113358	0	0	0.0226254	0	0.012022	0.0237248	96.4879	5
ptmA	flagellin modification protein A	Common in both disease groups		0	0	0	0	0.0181928	0	0	0	0	0.115161	0	0	0.0111128	0.0331814	96.7588	2		C8J_1346	hypothetical protein	Common in both disease groups		0	0.0310059	0.0611614	0	0.019384	0	0	0.0323037	0	0	0	0	0.0119879	0.0199928	96.4999	4
perA/bfpT	transcriptional regulator BfpT	Common in both disease groups		0	0	0	0.132989	0	0	0	0	0	0	0	0	0.0110824	0.0383906	96.7699	1		vibB	vibriobactin-specific isochorismatase	Common in both disease groups		0	0	0.0289567	0	0	0	0	0	0.114496	0	0	0	0.0119544	0.033348	96.5118	2
gspD	general secretion pathway protein D	Common in both disease groups		0	0.0105718	0	0	0.0138674	0.00558802	0	0	0.0839843	0	0.0182476	0	0.0110216	0.0238631	96.7809	5		virF	putative thermoregulatory protein	Common in both disease groups		0	0	0.0148362	0	0.0470078	0	0.0814008	0	0	0	0	0	0.0119371	0.0258422	96.5238	3
wbmC	putative glutamine amidotransferase	Common in both disease groups		0.0129584	0.0113286	0	0	0	0.0419407	0	0	0	0.0156792	0.0186181	0.0316471	0.0110143	0.0141212	96.792	6		tsr	methyl-accepting chemotaxis protein	Common in both disease groups		0	0	0.00953755	0	0.0305283	0	0	0	0	0	0.0520396	0.0509503	0.0119213	0.0204974	96.5357	4
pilK	methyltransferase PilK	Common in both disease groups		0	0.0326163	0	0	0.032287	0.0258125	0	0	0	0	0.0401261	0	0.0109035	0.016393	96.8029	4		espI	ESX-1 secretion-associated protein EspI	Common in both disease groups		0.0489348	0.05724	0.0056427	0	0	0	0	0.0298174	0	0	0	0	0.0118029	0.0211493	96.5475	4
bcfE	fimbrial subunit	Specific to peri-implantitis group		0.023693	0	0	0.10632	0	0	0	0	0	0	0	0	0.0108344	0.030832	96.8137	2		BCE_5392	glycosyl transferase, group 2 family protein	Common in both disease groups		0	0	0.0253371	0	0.0267677	0	0.0439326	0.0446131	0	0	0	0	0.0117209	0.0181667	96.5592	4
SSA_1511	Glycosyltransferase, putative	Common in both disease groups		0	0	0	0	0	0.0362426	0.0788088	0.0144219	0	0	0	0	0.0107894	0.0239989	96.8245	3		phzF2	probable phenazine biosynthesis protein	Common in both disease groups		0	0.116026	0	0	0.0241842	0	0	0	0	0	0	0	0.0116842	0.0335866	96.5709	2
fleQ	flagellar regulator FleQ	Common in both disease groups		0	0.00965876	0	0.0371619	0.0472884	0.0230124	0	0.0122196	0	0	0	0	0.0107784	0.0165015	96.8353	5		boaB	hemagluttinin motif-containing protein	Common in both disease groups		0	0.0130386	0.00778968	0	0.00408165	0.0144225	0	0.0101883	0	0	0.0282046	0.0615032	0.0116024	0.0178934	96.5825	7
hitB	binding-protein-dependent transport systems inner membrane component	Common in both disease groups		0.00804153	0.0141998	0	0	0.0084079	0.0148688	0.0294785	0	0	0.0194539	0.0336422	0	0.0106744	0.0119468	96.8459	7		BC5275	UTP--glucose-1-phosphate uridylyltransferase	Common in both disease groups		0	0.0366963	0.0434351	0	0	0.0198635	0	0	0	0	0.0388199	0	0.0115679	0.0179113	96.5941	4
irp6A	ferrisiderophore receptor Irp6A	Common in both disease groups		0.0103123	0.00601871	0	0	0	0	0	0.0151527	0.0715871	0.0249707	0	0	0.0106701	0.0207894	96.8566	5		devS	GAF family protein	Common in both disease groups		0	0	0.0074869	0.0412728	0	0	0	0.00989278	0	0	0.0800961	0	0.0115624	0.0246217	96.6056	4
Cj1416c	putative sugar nucleotidyltransferase	Common in both disease groups		0	0.0187048	0	0	0	0	0	0.0236207	0	0.0388386	0.0461283	0	0.0106077	0.0170395	96.8672	4		capP	capsular polysaccharide synthesis enzyme	Common in both disease groups		0	0	0.0108588	0	0	0.0149069	0.112965	0	0	0	0	0	0.0115609	0.0323297	96.6172	3
C8J_1080	hypothetical protein	Common in both disease groups		0	0.0151249	0	0	0	0	0	0	0	0	0.111931	0	0.010588	0.0322095	96.8778	2		gtfG	glucosyltransferase G	Common in both disease groups		0.0736987	0	0.00809246	0	0	0	0.0350994	0.0142567	0	0	0.00723321	0	0.0115317	0.0221334	96.6287	5
YE105_C1500	Mannose-1-phosphate guanylytransferase, ManC protein	Common in both disease groups		0	0.0151008	0	0	0.0198128	0	0	0.0127166	0	0.0417975	0.0372361	0	0.0105553	0.0153115	96.8884	5		SGO_2024	extracellular polysaccharide biosynthesis	Common in both disease groups		0	0	0.0105697	0	0.0335093	0.00967087	0	0.0465256	0	0	0.0377954	0	0.0115059	0.0174059	96.6402	5
O3K_04290	hypothetical protein	Common in both disease groups		0	0	0.125682	0	0	0	0	0	0	0	0	0	0.0104735	0.0362812	96.8988	1		lipF	lipase LipU	Specific to periodontitis group		0	0	0.00597301	0	0.0378967	0	0	0	0	0	0	0.0934584	0.011444	0.0280174	96.6517	3
ORF2	putative DNA methylase	Common in both disease groups		0	0	0	0	0	0.0119586	0	0.0190506	0	0.031317	0	0.0631944	0.01046	0.0194639	96.9093	4		flgA	flagella basal body P-ring formation protein FlgA	Common in both disease groups		0	0.0926145	0.0176162	0	0.0268747	0	0	0	0	0	0	0	0.0114255	0.0270413	96.6631	3
pilT2	PilT-like protein PilT2	Common in both disease groups		0.0219664	0	0	0	0.0123931	0	0.0434807	0	0	0	0.0473695	0	0.0104342	0.0177459	96.9197	4		ccmE	cytochrome c-type biogenesis protein CcmE	Specific to periodontitis group		0	0	0.0147811	0	0	0.121696	0	0	0	0	0	0	0.0113731	0.0350017	96.6745	2
pglD	general glycosylation pathway protein	Common in both disease groups		0.0415776	0.0246154	0	0	0.0237333	0.0195275	0	0.0155425	0	0	0	0	0.0104164	0.0142023	96.9301	5		hasA	hyaluronan synthase	Common in both disease groups		0	0.0513928	0.0441507	0	0.0403885	0	0	0	0	0	0	0	0.0113277	0.0206308	96.6858	3
boaB	hemagluttinin motif-containing protein	Common in both disease groups		0.012311	0.00730414	0.0355118	0.0448511	0	0	0	0	0	0	0	0.0245971	0.0103813	0.0159242	96.9405	5		VC0817	transposase, putative	Common in both disease groups		0	0	0.0324387	0	0	0	0	0	0.103339	0	0	0	0.0113148	0.0304436	96.6971	2
wza	outer membrane capsular polysaccharide transport protein	Common in both disease groups		0.0212251	0.00577844	0	0	0.0113725	0	0.0859366	0	0	0	0	0	0.0103594	0.0246991	96.9509	4		cheD	chemoreceptor glutamine deamidase CheD	Common in both disease groups		0	0	0.0627441	0	0	0.0235529	0	0	0	0	0.0485712	0	0.011239	0.0220226	96.7083	3
waaA	lipopolysaccharide core biosynthesis protein WaaP	Common in both disease groups		0.00956163	0	0	0	0	0.0176933	0	0.00704529	0.0665474	0.0231594	0	0	0.0103339	0.0193943	96.9612	5		cps2P	UDP-galactopyranose mutase	Common in both disease groups		0	0	0.0210707	0	0	0.0578389	0	0.0556534	0	0	0	0	0.0112136	0.0221106	96.7196	3
ompP2	outer membrane protein P2 homolog	Common in both disease groups		0	0.0178999	0	0	0	0	0.0823785	0	0	0	0	0.0234222	0.0103084	0.0240833	96.9715	3		tetR	tet repressor	Common in both disease groups		0	0	0	0	0	0	0	0.134465	0	0	0	0	0.0112054	0.0388168	96.7308	1
c3595	Transposase	Common in both disease groups		0	0	0	0	0.0392855	0	0	0	0	0	0	0.0836347	0.0102433	0.0257241	96.9818	2		cmaT	coronamic acid synthetase, thioesterase component	Specific to periodontitis group		0	0	0	0	0	0	0	0	0.133438	0	0	0	0.0111198	0.0385201	96.7419	1
tetC	putative transcriptional regulator TetC	Common in both disease groups		0.0411648	0.0359921	0	0	0	0	0	0.0454582	0	0	0	0	0.0102179	0.0185951	96.992	3		Psyr_2626	Protein of unknown function DUF323	Common in both disease groups		0	0.0627287	0.00412881	0	0	0	0	0	0	0	0.066358	0	0.0111013	0.0250026	96.753	3
mig-5	putative carbonic anhydrase	Common in both disease groups		0.0164959	0.067323	0	0	0.0378436	0	0	0	0	0	0	0	0.0101385	0.0213268	97.0021	3		C8J_1329	hypothetical protein	Common in both disease groups		0	0	0	0	0	0.132746	0	0	0	0	0	0	0.0110622	0.0383205	96.764	1
fbp54	fibronectin-binding protein A	Common in both disease groups		0.0147882	0	0	0.0995609	0	0.00683523	0	0	0	0	0	0	0.0100987	0.0285307	97.0122	3		wecA	PII uridylyl-transferase	Common in both disease groups		0	0.0279591	0.0220478	0	0.0374839	0.0302611	0	0.0145523	0	0	0	0	0.0110253	0.0145904	96.7751	5
wbmI	putative asparagine synthetase	Common in both disease groups		0.0127895	0.0111845	0	0	0	0	0	0.00942296	0.0445121	0	0.0275844	0.0156296	0.0100936	0.0139525	97.0223	6		cheY1	chemotaxis response regulator	Common in both disease groups		0	0	0	0	0	0	0	0	0	0	0	0.132042	0.0110035	0.0381173	96.7861	1
iraB	di/tripeptide transporter homolog IraB	Specific to peri-implantitis group		0.00809783	0	0	0	0	0	0	0	0.112715	0	0	0	0.0100677	0.0324092	97.0324	2		sphB1	autotransporter serine protease	Common in both disease groups		0.0471964	0	0.0500549	0	0	0	0.0224856	0	0	0	0.0115904	0	0.0109439	0.0189154	96.797	4
mf2	putative DNase (similar to mitogenic factor), phage associated	Specific to peri-implantitis group		0.0483149	0	0	0.0722724	0	0	0	0	0	0	0	0	0.0100489	0.0240187	97.0424	2		spaC	Putative surface-anchored membrane protein	Common in both disease groups		0.023343	0	0	0	0	0.0791558	0.0281449	0	0	0	0	0	0.010887	0.0237034	96.8079	3
ireA	iron-regulated outer membrane virulence protein	Common in both disease groups		0	0.00695575	0	0.0267719	0.0342148	0	0	0.00878956	0	0.0433322	0	0	0.0100054	0.0156363	97.0524	5		fleN	cobyrinic acid a,c-diamide synthase	Common in both disease groups		0	0.0388246	0.0307321	0	0	0	0	0.0607997	0	0	0	0	0.010863	0.0207416	96.8188	3
cshB	surface-associated protein CshB	Common in both disease groups		0.0231018	0.00725609	0.0497704	0	0	0.00657845	0.0285918	0	0	0	0	0.00434524	0.00997032	0.015812	97.0624	6		hek	adhesin/virulence factor Hek	Common in both disease groups		0	0.0856471	0	0	0	0	0	0.0446131	0	0	0	0	0.010855	0.0268189	96.8296	2
zmpB	Zinc metalloprotease	Common in both disease groups		0.00645574	0.0176957	0	0.0193336	0.00249483	0.00200533	0.0417995	0.00319621	0	0	0	0.0264926	0.00995614	0.0135131	97.0724	8		wze	capsular polysaccharide biosynthesis protein Cps14D	Common in both disease groups		0	0	0.101059	0	0.029076	0	0	0	0	0	0	0	0.0108446	0.0296144	96.8405	2
BCE_5387	glycosyl transferase, group 2 family protein	Common in both disease groups		0	0.00676354	0	0	0	0	0	0.0170919	0	0	0.0667657	0.0283549	0.00991467	0.0200452	97.0823	4		icaA	glycosyl transferase, family 2	Common in both disease groups		0.116232	0	0	0	0	0	0	0.0136134	0	0	0	0	0.0108205	0.033426	96.8513	2
iacP	acyl carrier protein	Common in both disease groups		0	0	0	0	0	0	0	0	0	0.118866	0	0	0.00990553	0.0343138	97.0922	1		narJ	nitrate reductase molybdenum cofactor assembly chaperone	Common in both disease groups		0	0.0989994	0.0306633	0	0	0	0	0	0	0	0	0	0.0108052	0.0291393	96.8621	2
vscN2	putative ATPase YscN	Common in both disease groups		0.0193579	0.0169269	0	0	0.0222105	0.0179012	0	0.0142562	0	0	0.0278252	0	0.00987315	0.0107987	97.1021	6		pvdG	probable thioesterase	Common in both disease groups		0	0.0423195	0.0168868	0	0	0.0703793	0	0	0	0	0	0	0.0107988	0.0226234	96.8729	3
farB	antibacterial fatty acid resistance protein B	Common in both disease groups		0.00788201	0.0093344	0	0	0	0	0.064415	0.0174135	0	0	0	0.0192543	0.00985827	0.0186018	97.1119	5		tonB	TonB	Common in both disease groups		0	0.0388246	0.0074869	0	0	0.0418139	0.0398252	0	0	0	0	0	0.0106626	0.017923	96.8835	4
wzc	chain length regulator (capsular polysaccharide biosynthesis)	Common in both disease groups		0	0	0	0	0.0192944	0	0.0225464	0	0	0.027252	0.00805857	0.0411467	0.00985818	0.0141905	97.1218	5		pglJ	general glycosylation pathway protein	Common in both disease groups		0	0	0.00568399	0	0	0	0	0	0.0906253	0	0.0311793	0	0.0106241	0.026736	96.8942	3
tetR	tet repressor	Common in both disease groups		0	0.0227293	0	0	0	0	0	0	0	0	0	0.0952405	0.00983082	0.0276794	97.1316	2		SSU05_0564	Cps2A	Common in both disease groups		0	0	0	0	0	0.0241306	0	0	0	0	0	0.103121	0.0106043	0.0299496	96.9048	2
orf242	putative regulatory proteins, merR family	Common in both disease groups		0.0335361	0	0	0	0.0192296	0.0155046	0	0.0493853	0	0	0	0	0.00980463	0.0165699	97.1414	4		fliH	flagellar assembly protein	Common in both disease groups		0	0	0.00883565	0	0.0505238	0	0	0.0223066	0	0	0.0452878	0	0.0105795	0.0186747	96.9154	4
pvdN	aminotransferase, class V	Common in both disease groups		0	0.00555018	0	0	0.0217731	0	0	0.00694785	0	0	0.0135606	0.0697566	0.00979902	0.020115	97.1512	5		cps4B	capsular polysaccharide biosynthesis protein Cps4B	Specific to periodontitis group		0	0	0.0785024	0	0	0.0478699	0	0	0	0	0	0	0.010531	0.0254475	96.9259	2
bplH	putative glycosyl transferase	Common in both disease groups		0	0	0	0	0.0231987	0.0306424	0	0	0	0.0489596	0.0145425	0	0.0097786	0.0163435	97.161	4		SSA_2219	UDP-glucose 4-epimerase, putative	Common in both disease groups		0	0	0	0	0.0470078	0.020348	0	0.0587482	0	0	0	0	0.0105087	0.0207801	96.9364	3
SSP0062	capsular polysaccharide biosynthesis protein	Specific to peri-implantitis group		0	0.00931037	0	0	0	0.0295541	0	0	0	0	0	0.0780591	0.00974363	0.0231872	97.1707	3		iroC	ABC transport protein	Common in both disease groups		0	0.00855799	0.0346407	0.0381646	0.0162349	0.0188386	0	0	0	0	0.00935627	0	0.0104828	0.0138731	96.9469	6
wbmL	ABC transporter integral membrane protein	Common in both disease groups		0.0308712	0	0	0	0.0177068	0	0	0.0681922	0	0	0	0	0.00973085	0.0208468	97.1805	3		JJD26997_1764	GDP-fucose synthetase	Common in both disease groups		0	0.0304907	0.0120286	0.0671592	0	0	0	0.0158737	0	0	0	0	0.0104627	0.0202778	96.9573	4
hasA	hyaluronan synthase	Common in both disease groups		0	0.0284477	0	0	0	0	0	0.0269534	0	0	0.0314932	0.0297959	0.00972418	0.014399	97.1902	4		fagB	cobalamin/Fe3+-siderophores transport system, permease component	Common in both disease groups		0	0	0.0624138	0	0.0173355	0	0	0	0	0	0	0.045575	0.0104437	0.0212437	96.9678	3
tviB	Vi polysaccharide biosynthesis protein, UDP-glucose/GDP-mannose dehydrogenase	Common in both disease groups		0	0.0111484	0	0	0.05487	0	0	0	0	0.0231594	0.0275103	0	0.00972401	0.0173035	97.1999	4		epsG	exopolysaccharide biosynthesis protein, glycosyltransferase	Common in both disease groups		0	0	0.0531102	0	0	0	0	0.0124833	0	0	0.0595938	0	0.0104323	0.0217882	96.9782	3
lpxE	bacitracin transport permease protein BCRC	Common in both disease groups		0.0318377	0.00927433	0	0	0	0.0294441	0	0	0	0	0.0457578	0	0.00969283	0.0163289	97.2096	4		mmaA4	cyclopropane-fatty-acyl-phospholipid synthase	Common in both disease groups		0	0	0.0137076	0	0	0	0	0	0	0	0	0.111283	0.0104159	0.0320083	96.9886	2
W7S_13375	hypothetical protein	Specific to peri-implantitis group		0	0	0	0	0	0.115967	0	0	0	0	0	0	0.00966389	0.0334767	97.2193	1		eccC4	cell divisionFtsK/SpoIIIE	Common in both disease groups		0.0392637	0	0.0122075	0	0	0.00929819	0.0176314	0.0137525	0	0	0.0185397	0.0140484	0.0103951	0.0117608	96.999	7
C8J_1081	hypothetical protein	Common in both disease groups		0	0.0174074	0	0	0	0.0552199	0	0	0	0	0.0429234	0	0.00962923	0.0192637	97.2289	3		ddrB	daunorubicin-DIM-transport integral membrane protein ABC transporter DrrB	Specific to periodontitis group		0	0	0.00751443	0	0	0	0	0	0.116879	0	0	0	0.0103661	0.0336123	97.0094	2
wcbQ	capsular polysaccharide biosynthesis protein WcbQ	Common in both disease groups		0	0.00449301	0	0	0.0370174	0.0149299	0	0	0	0	0	0.0588159	0.00960469	0.0189873	97.2385	4		algA	alginate biosynthesis protein	Common in both disease groups		0	0	0	0	0.0419324	0	0	0.0116662	0.0705519	0	0	0	0.0103459	0.0225379	97.0197	3
CT664	(FHA domain; homology to adenylate cyclase)	Common in both disease groups		0.00981498	0.00285919	0	0	0	0.00908511	0.0197483	0.0614587	0	0.0118908	0	0	0.00957142	0.0175713	97.2481	6		Z5089	putative transposase	Common in both disease groups		0	0	0.0188274	0.1052	0	0	0	0	0	0	0	0	0.0103356	0.0303609	97.0301	2
eps10	exopolysaccharide biosynthesis protein, glycosyltransferase	Specific to peri-implantitis group		0	0	0	0	0	0	0	0	0.114738	0	0	0	0.00956151	0.033122	97.2576	1		lpxH	UDP-2,3-diacylglucosamine hydrolase	Common in both disease groups		0	0	0.0180016	0	0.0574183	0	0	0.0478296	0	0	0	0	0.0102708	0.0205442	97.0403	3
C8J_1093	hypothetical protein	Common in both disease groups		0	0.00950259	0	0.0731432	0.00934751	0.0226088	0	0	0	0	0	0	0.00955018	0.021201	97.2672	4		ompP2	outer membrane protein P2 homolog	Common in both disease groups		0	0	0.0369253	0	0	0.0861807	0	0	0	0	0	0	0.0102588	0.0261598	97.0506	2
stu1106	exopolysaccharide biosynthesis protein, truncated	Common in both disease groups		0	0	0	0	0.0333886	0.0807634	0	0	0	0	0	0	0.00951266	0.024405	97.2767	2		CFF8240_1412	aspartate racemase	Common in both disease groups		0	0	0.0740295	0	0	0	0	0.0488728	0	0	0	0	0.0102419	0.0245138	97.0608	2
pilO	pilus assembly protein	Common in both disease groups		0	0.113863	0	0	0	0	0	0	0	0	0	0	0.00948857	0.0328694	97.2862	1		bplH	putative glycosyl transferase	Common in both disease groups		0	0	0.0451554	0	0	0.0158386	0	0	0	0	0.061865	0	0.0102382	0.0210179	97.0711	3
xcpS	general secretion pathway protein F	Specific to peri-implantitis group		0	0	0	0.0900859	0	0.00928075	0	0	0	0	0.0144313	0	0.00948317	0.0258153	97.2957	3		gacS	GacS sensor kinase protein	Common in both disease groups		0	0.0118961	0.0115882	0.0256699	0	0	0.0120654	0.0184468	0	0	0.0247731	0.0181212	0.0102134	0.0100496	97.0813	7
ccmC	heme exporter protein CcmC	Common in both disease groups		0	0	0	0	0.0185492	0.0149544	0	0	0	0	0	0.080265	0.00948071	0.0232214	97.3051	3		irp2	High-molecular-weight nonribosomal peptide/polyketide synthetase 2	Common in both disease groups		0	0.0414682	0.010845	0	0.00657344	0	0.0332091	0.00551144	0.0165588	0	0	0.00817844	0.0101954	0.0138413	97.0915	7
ciuA	iron ABC transporter substrate-binding protein	Common in both disease groups		0	0.0157255	0	0.0605542	0	0.0374409	0	0	0	0	0	0	0.00947672	0.0196289	97.3146	3		cmaA2	cyclopropane mycolic acid synthase	Common in both disease groups		0	0	0.00688135	0	0	0	0	0	0	0	0	0.114729	0.0101342	0.0329982	97.1016	2
wchM	ss-1,4-galactosyltransferase	Common in both disease groups		0.0366044	0	0	0	0	0	0	0.0179689	0	0.0590806	0	0	0.00947117	0.0192516	97.3241	3		iraAB	IraAB	Common in both disease groups		0	0	0.00422515	0.0945301	0	0	0	0.0223413	0	0	0	0	0.0100914	0.0273544	97.1117	3
ybtA	AraC family transcriptional regulator	Common in both disease groups		0	0.0524745	0	0	0.0149366	0	0	0.00937424	0	0	0.0366063	0	0.0094493	0.0174071	97.3335	4		YE105_C1504	GDP-mannose 4,6-dehydratase	Common in both disease groups		0	0	0.0170657	0	0	0	0	0.0150217	0	0	0	0.0889735	0.0100884	0.0256051	97.1218	3
lsgC	lipopolysaccharide biosynthesis protein	Common in both disease groups		0.0230174	0	0	0	0	0.0106502	0.0463019	0	0	0	0.033105	0	0.00942287	0.0160044	97.343	4		YPTS_1044	DegT/DnrJ/EryC1/StrS aminotransferase	Common in both disease groups		0.106147	0	0.0145747	0	0	0	0	0	0	0	0	0	0.0100602	0.0305483	97.1319	2
BCE_5384	NAD dependent epimerase/dehydratase family protein	Common in both disease groups		0.0357412	0.0138875	0	0	0.013673	0.0220342	0	0.00877008	0	0	0.017136	0	0.00927016	0.0116075	97.3522	6		pseB	FlmA	Common in both disease groups		0	0	0.0191852	0	0	0	0	0.0507853	0.0505964	0	0	0	0.0100472	0.0197619	97.1419	3
UM146_02490	hypothetical protein	Specific to peri-implantitis group		0	0	0.111221	0	0	0	0	0	0	0	0	0	0.0092684	0.0321067	97.3615	1		YPK_3178	Phosphomannomutase	Specific to periodontitis group		0	0.0471138	0	0	0	0	0	0	0	0	0	0.0726496	0.00998028	0.0239363	97.1519	2
atl	autolysin	Common in both disease groups		0	0.00355596	0	0	0	0.0193808	0	0	0.0387365	0.00738335	0.0420898	0	0.0092622	0.0156245	97.3708	5		gtcA	cell wall teichoic acid glycosylation protein	Common in both disease groups		0	0	0.0437241	0	0	0	0.0758348	0	0	0	0	0	0.00996324	0.0242553	97.1619	2
flrB	flagellar regulatory protein B	Common in both disease groups		0	0.0201344	0	0	0	0.0109559	0.0463019	0	0	0	0.0331791	0	0.00921428	0.0158152	97.38	4		sclB	collagen-like surface protein	Common in both disease groups		0	0	0.0377786	0	0	0.08169	0	0	0	0	0	0	0.00995571	0.0250655	97.1718	2
bplE	probable glycosyl transferase	Common in both disease groups		0.00970238	0	0	0.0435376	0	0.0273898	0	0.0150358	0	0	0.0146907	0	0.00919636	0.0140353	97.3892	5		ibeA	invasion protein IbeA	Common in both disease groups		0	0	0.0279383	0.0520201	0.0147673	0	0	0.0246016	0	0	0	0	0.00994394	0.0168506	97.1818	4
CFF8240_1413	bifunctional protein HldE	Common in both disease groups		0	0.00517777	0	0	0.0203636	0	0	0.019606	0	0.0215002	0	0.0433637	0.00916761	0.014013	97.3983	5		narX	hypothetical protein	Common in both disease groups		0	0	0.0312138	0	0.0478485	0	0	0.0398667	0	0	0	0	0.00991075	0.0182768	97.1917	3
YE3565	general secretion pathway protein D	Common in both disease groups		0	0	0	0	0.0567493	0	0	0	0.0430038	0	0.00889221	0	0.00905377	0.0194591	97.4074	3		Psyr_1051	YD repeat	Common in both disease groups		0	0.0465089	0	0	0	0	0	0.00605042	0	0	0.012294	0.0537864	0.00988664	0.0192374	97.2016	4
PFL_6077	ABC transporter, ATP-binding protein	Common in both disease groups		0	0.0198822	0	0	0.0195536	0.031535	0	0.0376626	0	0	0	0	0.00905278	0.0141651	97.4165	4		pavA	adherence and virulence protein A	Common in both disease groups		0	0	0.0229424	0.0430666	0.0122602	0	0.040117	0	0	0	0	0	0.00986552	0.0164395	97.2114	4
YPK_3181	mannose-1-phosphate guanylyltransferase/mannose-6-phosphate isomerase	Common in both disease groups		0	0.0102594	0	0	0.0302944	0.0325621	0.0354087	0	0	0	0	0	0.00904372	0.0146337	97.4255	4		wbpG	LPS biosynthesis protein WbpG	Common in both disease groups		0	0	0.0281447	0	0	0.0309132	0.0585768	0	0	0	0	0	0.0098029	0.0191307	97.2212	3
pglA	galactosyltransferase	Common in both disease groups		0.0435857	0	0	0	0	0.0100022	0	0.00808796	0	0	0.04661	0	0.00902382	0.0172166	97.4345	4		fepB	ferric enterobactin (enterochelin) binding protein; periplasmic component	Common in both disease groups		0	0.0676574	0.013336	0	0	0.0364661	0	0	0	0	0	0	0.0097883	0.0211819	97.231	3
hsdM	DNA methylase HsdM, putative	Common in both disease groups		0.0256635	0.026922	0	0	0.0176582	0.00948862	0.0206464	0.00756175	0	0	0	0	0.00899504	0.0108619	97.4435	6		STER_1441	Glycosyltransferase involved in cell wall biogenesis	Common in both disease groups		0	0	0.0131709	0	0	0	0.0685536	0	0	0	0.0353391	0	0.00975529	0.0212772	97.2408	3
EC55989_3334	chaperone clpB	Specific to peri-implantitis group		0.00916753	0.00801293	0	0.0617053	0.0105139	0	0.0184356	0	0	0	0	0	0.00898627	0.0176768	97.4525	5		fimB	type 1 fimbriae regulatory protein FimB	Common in both disease groups		0	0	0.0317643	0	0	0	0	0	0.0843037	0	0	0	0.00967233	0.0252144	97.2504	2
SSU98_0573	Cps2F	Common in both disease groups		0	0.0371214	0	0	0	0	0	0.0703263	0	0	0	0	0.00895397	0.0220777	97.4615	2		BC5274	UDP-N-acetylglucosamine 4,6-dehydratase	Common in both disease groups		0	0	0.0214973	0	0	0.00983857	0.0559164	0.00945812	0	0	0.0192186	0	0.00966075	0.0165815	97.2601	5
mycP1	membrane-anchored mycosin mycP1	Common in both disease groups		0	0	0	0	0	0	0	0.0200835	0	0.0872176	0	0	0.00894175	0.0253176	97.4704	2		ipaH	hypothetical protein	Common in both disease groups		0	0	0.0286952	0	0	0	0.0497553	0	0	0	0	0.0373801	0.00965255	0.0180359	97.2698	3
c3564	Hypothetical protein	Common in both disease groups		0.0165991	0.00484139	0	0	0.00952571	0	0	0.0122196	0	0.0401798	0.0238608	0	0.00893554	0.0126658	97.4793	6		lsgF	putative lipooligosaccharide galactosyltransferase	Common in both disease groups		0	0	0.0717036	0	0	0.0436773	0	0	0	0	0	0	0.00961508	0.0232374	97.2794	2
cap5O	capsular polysaccharide biosynthesis protein Cap5O	Specific to peri-implantitis group		0	0.0112806	0	0.0868686	0	0.00895061	0	0	0	0	0	0	0.00892498	0.024859	97.4883	3		ideS/mac	hypothetical protein	Common in both disease groups		0	0	0	0	0.0411375	0	0	0.0254361	0	0	0	0.0486419	0.00960129	0.0180884	97.289	3
BN42_40952	Putative methyltransferase (methylase)	Specific to peri-implantitis group		0	0	0	0	0	0	0	0.0332191	0	0.0728103	0	0	0.00883579	0.0222955	97.4971	2		algD	GDP-mannose 6-dehydrogenase	Specific to periodontitis group		0	0	0	0	0	0	0.025216	0	0	0	0.0520026	0.0378912	0.00959249	0.0182699	97.2986	3
mbtH	MbtH_3	Common in both disease groups		0.105844	0	0	0	0	0	0	0	0	0	0	0	0.00882035	0.0305546	97.5059	1		CJJ81176_1422	capsular biosynthesis nucleotidyltransferase, putative	Specific to periodontitis group		0	0.0959078	0.0189237	0	0	0	0	0	0	0	0	0	0.00956929	0.0277285	97.3081	2
pvdG	probable thioesterase	Common in both disease groups		0.0644261	0.0283156	0	0	0	0	0	0.0117616	0	0	0	0	0.00870861	0.0194953	97.5146	3		virB9	P-type conjugative transfer protein VirB9	Specific to periodontitis group		0	0	0	0	0	0	0	0	0	0	0	0.114729	0.00956075	0.0331194	97.3177	1
vipD3	hypothetical protein	Common in both disease groups		0	0	0	0.0630631	0.0241869	0	0	0	0	0	0	0.0171593	0.00870077	0.0189448	97.5233	3		orf319	putative inner membrane protein	Common in both disease groups		0	0	0.0266033	0	0	0	0	0.0351202	0.0529552	0	0	0	0.00955656	0.0182146	97.3273	3
Cbei_1707	hemolysin A	Common in both disease groups		0	0.0087938	0	0	0.0346198	0	0.0607187	0	0	0	0	0	0.00867769	0.0192094	97.532	3		SGO_1024	putative polysaccharide ABC transporter	Common in both disease groups		0	0	0.0156482	0	0.0165406	0	0.0271297	0.0137699	0.0415386	0	0	0	0.00955225	0.0137332	97.3368	5
CJE1288	hydrolase, putative	Common in both disease groups		0	0	0	0.1039	0	0	0	0	0	0	0	0	0.00865833	0.0299933	97.5407	1		l0006	L0006 protein	Specific to periodontitis group		0	0.0719364	0.042568	0	0	0	0	0	0	0	0	0	0.00954204	0.0231483	97.3463	2
vgrG-3	vgrG protein	Common in both disease groups		0.008004	0.00699179	0	0	0	0	0	0.0383155	0	0.0387695	0.0115043	0	0.00863209	0.0145299	97.5493	5		BAV0086	Putative glycosyl transferase	Common in both disease groups		0	0.0340303	0.0201348	0	0.0425592	0	0	0.017734	0	0	0	0	0.0095382	0.0153668	97.3559	4
YpsIP31758_B0106	plasmid stability protein StbA family protein	Specific to peri-implantitis group		0	0	0	0	0	0	0.103428	0	0	0	0	0	0.00861899	0.0298571	97.5579	1		ptmA	flagellin modification protein A	Common in both disease groups		0	0	0	0.0925198	0	0	0	0.0218719	0	0	0	0	0.00953264	0.0268799	97.3654	2
hmuT	cobalamin/Fe3+-siderophores transport system, secreted component	Specific to peri-implantitis group		0	0	0	0	0.0128468	0	0.0905657	0	0	0	0	0	0.0086177	0.0260698	97.5665	2		bprC	AraC family transcriptional regulator	Common in both disease groups		0	0	0.0107487	0	0.01917	0	0	0	0	0	0	0.0840268	0.00949546	0.0242366	97.3749	3
Cthe_0827	hemolysin A	Common in both disease groups		0	0.0175275	0	0	0	0.0139028	0.0604884	0.0110698	0	0	0	0	0.00858238	0.0175758	97.5751	4		YE105_C1177	WbcL protein	Common in both disease groups		0	0	0	0	0	0	0.0755665	0.0383715	0	0	0	0	0.00949483	0.0235504	97.3844	2
cheD	chemoreceptor glutamine deamidase CheD	Common in both disease groups		0	0	0	0	0.0767403	0	0	0.0255307	0	0	0	0	0.00852258	0.0227022	97.5836	2		farB	antibacterial fatty acid resistance protein B	Common in both disease groups		0	0	0.00412881	0	0	0	0.0435009	0	0.0332827	0	0	0.0326808	0.0094661	0.0165416	97.3939	4
Bcen2424_0772	glycosyl transferase family protein	Common in both disease groups		0.0172184	0.00333972	0	0	0	0.00530678	0.0230876	0.0253553	0	0.0277913	0	0	0.00850826	0.0113433	97.5921	6		BCE_5384	NAD dependent epimerase/dehydratase family protein	Common in both disease groups		0	0	0	0	0	0	0.0971185	0.01643	0	0	0	0	0.00946238	0.0280057	97.4033	2
spa	Immunoglobulin G binding protein A precursor	Common in both disease groups		0	0.00919024	0	0	0	0.00728765	0	0	0	0.043747	0.0226566	0.0190991	0.00849839	0.0136941	97.6006	5		wbpJ	probable glycosyl transferase WbpJ	Specific to periodontitis group		0	0	0	0	0.032592	0	0	0	0	0	0	0.0803663	0.0094132	0.0242294	97.4127	2
gbs0628	hypothetical protein	Common in both disease groups		0	0	0	0	0	0.0271575	0	0	0	0.0533288	0.021119	0	0.00846711	0.0169684	97.6091	3		SPH_0462	putative glycosyl transferase	Specific to periodontitis group		0	0.0736615	0	0	0	0	0	0	0	0	0.0389557	0	0.00938476	0.0231334	97.4221	2
BCE_5388	hypothetical protein	Common in both disease groups		0.027071	0.00789279	0	0	0	0	0	0	0	0	0	0.0661318	0.00842463	0.0198101	97.6175	3		prrB	sensor histidine kinase	Common in both disease groups		0	0	0.00476189	0	0	0	0	0	0.107255	0	0	0	0.00933473	0.0308672	97.4315	2
epsH	exopolysaccharide biosynthesis protein, acetyltransferase	Common in both disease groups		0.0519087	0	0	0	0.0297759	0	0	0.019109	0	0	0	0	0.00839947	0.0167865	97.6259	3		C8J_1330	hypothetical protein	Common in both disease groups		0	0	0.0213322	0	0.033815	0	0	0.0140829	0.0424821	0	0	0	0.00930934	0.0152602	97.4408	4
orf30	unknown	Common in both disease groups		0	0.0136953	0	0	0	0.0868894	0	0	0	0	0	0	0.00838205	0.0250349	97.6343	2		cbrC	achromobactin transport system permease protein CbrC	Common in both disease groups		0	0.0313644	0.0123727	0	0.0196133	0	0	0	0	0	0	0.0483616	0.00930933	0.0160124	97.4501	4
ysaC	possible type III secretion system protein	Common in both disease groups		0	0	0	0	0	0	0	0	0.100502	0	0	0	0.00837513	0.0290123	97.6427	1		STER_1062	Glycosyltransferase involved in cell wall biogenesis	Common in both disease groups		0	0	0	0	0.11132	0	0	0	0	0	0	0	0.00927671	0.0321355	97.4594	1
hsdR	type I restriction enzyme HsdR, putative	Common in both disease groups		0.00796646	0.00464918	0	0	0	0.0147343	0.0640926	0.00879931	0	0	0	0	0.00835349	0.0182161	97.651	5		icl2	hypothetical protein	Common in both disease groups		0.0907231	0	0.00578033	0	0	0	0.0144342	0	0	0	0	0	0.0092448	0.026019	97.4686	3
fHbp	factor H binding protein	Specific to peri-implantitis group		0.0297452	0	0	0	0	0	0	0	0	0	0	0.070211	0.00832969	0.0212812	97.6594	2		mynA/sacA	UDP-N-acetyl-D-glucosamine 2-epimerase	Common in both disease groups		0	0.0289224	0.0171208	0	0.0180846	0.0313232	0	0.0150739	0	0	0	0	0.00921041	0.0122366	97.4778	5
mbtC	polyketide synthase	Common in both disease groups		0	0	0	0.0410877	0.0104815	0	0	0.0472707	0	0	0	0	0.00823666	0.0171052	97.6676	3		flrB	flagellar regulatory protein B	Common in both disease groups		0	0	0.01218	0	0	0	0	0.0977455	0	0	0	0	0.00916046	0.028116	97.487	2
sdrD	putative surface anchored protein	Common in both disease groups		0	0	0	0	0	0	0.0492267	0	0.0419738	0	0	0.00738247	0.00821525	0.0176576	97.6758	3		wbfY	mannosyl-transferase	Common in both disease groups		0	0	0.0131571	0	0.0103646	0	0.0340142	0	0.0520588	0	0	0	0.0091329	0.0169134	97.4961	4
cps2C	chain length determinant protein/polysaccharide export protein, MPA1 family protein	Specific to peri-implantitis group		0	0	0	0	0	0	0	0.0129895	0	0.0854201	0	0	0.0082008	0.0246028	97.684	2		YPK_3191	glucose-1-phosphate cytidylyltransferase	Common in both disease groups		0	0	0.0659921	0	0	0	0.0429175	0	0	0	0	0	0.0090758	0.0217599	97.5052	2
eccA3	ATPase AAA	Common in both disease groups		0	0.0113406	0	0	0.0149366	0.0363649	0	0.0193331	0	0.0163014	0	0	0.00818973	0.0117116	97.6922	5		CJJ81176_1161	CMP-Neu5Ac synthetase	Specific to periodontitis group		0	0	0.0479355	0	0.0607661	0	0	0	0	0	0	0	0.00905846	0.0213321	97.5142	2
hsa	Platelet-binding glycoprotein	Common in both disease groups		0.00561124	0.00583851	0	0.0280264	0	0	0.0276821	0	0	0	0.00359393	0.0275014	0.0081878	0.0119929	97.7004	6		s0055	putative IS110 transposase	Common in both disease groups		0	0.108162	0	0	0	0	0	0	0	0	0	0	0.00901352	0.0312238	97.5233	1
BC5265	membrane-bound transcriptional regulator LytR	Common in both disease groups		0.0133619	0	0	0.0599638	0	0.024712	0	0	0	0	0	0	0.00816981	0.0180503	97.7086	3		PLES_19131	ORF_10; similar to Asparagine synthase	Common in both disease groups		0	0.0343664	0.0101706	0	0	0	0	0.00895392	0	0	0.0545207	0	0.00900097	0.0174901	97.5323	4
hopAJ2	type III effector HopAJ2	Specific to peri-implantitis group		0	0.00532193	0	0.0819983	0.0104815	0	0	0	0	0	0	0	0.00815014	0.0234808	97.7167	3		Cj1435c	hypothetical protein Cj1435c	Common in both disease groups		0	0	0	0	0	0	0	0	0	0	0.107671	0	0.0089726	0.031082	97.5412	1
lgtF	beta-1,4-glucosyltransferase	Common in both disease groups		0.0319597	0.00939447	0	0	0.00894251	0	0	0.0474461	0	0	0	0	0.00814523	0.0155055	97.7249	4		YE105_C1501	phosphomannomutase	Common in both disease groups		0	0.0449631	0.0132948	0	0.0140488	0	0	0	0.0353113	0	0	0	0.00896816	0.0156017	97.5502	4
ybtE	2,3-dihydroxybenzoate-AMP ligase	Common in both disease groups		0	0.0135511	0	0	0.0491352	0	0	0	0	0.0237124	0.0111338	0	0.00812771	0.0150497	97.733	4		sapA	putative surface-anchored protein	Common in both disease groups		0	0	0.0283099	0	0.0221663	0	0	0	0	0	0.039326	0.0176925	0.00895788	0.0141081	97.5592	4
alp2	hypothetical protein	Common in both disease groups		0.0180817	0	0.05063	0	0	0	0	0.00266026	0	0	0.0259912	0	0.00811359	0.015906	97.7411	4		PSPA7_1970	NAD-dependent epimerase/dehydratase	Common in both disease groups		0	0	0.0715935	0	0	0.0357207	0	0	0	0	0	0	0.00894285	0.0222423	97.5681	2
tcpJ	leader peptidase TcpJ	Common in both disease groups		0	0	0	0	0.0184034	0	0	0	0	0	0	0.0783695	0.00806441	0.0227637	97.7492	2		ibeC	hypothetical protein	Common in both disease groups		0	0	0.0147261	0.0411336	0.013101	0	0.0383083	0	0	0	0	0	0.00893909	0.0153419	97.577	4
hcp1	hypothetical protein	Common in both disease groups		0	0	0	0	0	0	0	0	0	0	0.0354947	0.061055	0.00804581	0.0195652	97.7572	2		wbpA	probable UDP-glucose/GDP-mannose dehydrogenase WbpA	Common in both disease groups		0	0	0.0292182	0	0	0	0	0.0257317	0	0	0.0522371	0	0.00893225	0.0172867	97.586	3
wcbC	polysaccharide export protein	Common in both disease groups		0	0	0	0.0962402	0	0	0	0	0	0	0	0	0.00802002	0.0277822	97.7652	1		copR	copper resistance; transcriptional regulatory protein	Common in both disease groups		0	0	0.0170933	0	0	0	0.0444577	0.0451521	0	0	0	0	0.00889192	0.0174736	97.5949	3
inlB	internalin	Common in both disease groups		0	0.0112926	0	0	0.0370498	0.0274021	0	0.00475533	0	0.0156378	0	0	0.00801147	0.012606	97.7733	5		vctD	ABC-type enterochelin transport system, permease component	Common in both disease groups		0	0.0345904	0.0346682	0	0	0.0373978	0	0	0	0	0	0	0.00888803	0.0160935	97.6038	3
ddhC	putative CDP-4-keto-6-deoxy-D-glucose-3-dehydratase	Common in both disease groups		0.0279061	0.00541804	0	0	0.0106759	0	0	0.0068504	0	0.0450467	0	0	0.00799143	0.0142442	97.7812	5		SSU98_0582	Sialic acid synthase	Common in both disease groups		0	0	0.0502201	0	0.0397923	0	0	0.0165865	0	0	0	0	0.00888323	0.0176678	97.6126	3
tnp	IS1634AV transposase	Common in both disease groups		0.0219101	0.0127702	0	0	0.0251265	0	0	0	0	0	0	0.0356708	0.00795647	0.0127465	97.7892	4		orfK	putative UDP-N-acetylglucosamine 2-epimerase	Common in both disease groups		0	0.0284744	0	0	0.0177942	0	0	0	0	0	0.0602356	0	0.00887535	0.0186121	97.6215	3
JJD26997_0585	beta-1,3-galactosyltransferase	Common in both disease groups		0	0.0164944	0	0	0	0	0	0.0104169	0	0.0685103	0	0	0.0079518	0.0198069	97.7972	3		sapD	Putative surface-anchored membrane protein	Specific to periodontitis group		0	0	0	0	0	0	0.0776902	0	0.0286831	0	0	0	0.00886444	0.02319	97.6304	2
farA	efflux pump protein, fatty acid resistance	Common in both disease groups		0	0.00607877	0	0	0.0362398	0.0385536	0	0	0	0	0.0143943	0	0.00793888	0.0144208	97.8051	4		plcA	phosphatidylinositol-specific phospholipase C	Specific to periodontitis group		0	0	0	0	0	0	0	0	0.10558	0	0	0	0.00879834	0.0304784	97.6392	1
EF3023	polysaccharide lyase, family 8	Common in both disease groups		0.0089048	0.0207591	0	0	0.0238305	0	0	0.00437529	0	0.00718978	0	0.0289978	0.00783811	0.0106711	97.8129	6		p48	P48, predicted lipoprotein	Common in both disease groups		0	0	0.0274015	0	0.0289537	0	0	0	0	0	0.0489908	0	0.00877884	0.0166909	97.648	3
ureI	urea transporter	Common in both disease groups		0	0	0	0.0933033	0	0	0	0	0	0	0	0	0.00777527	0.0269343	97.8207	1		mshA	MSHA pilin protein MshA	Common in both disease groups		0	0.0687328	0	0	0	0	0	0.0357983	0	0	0	0	0.00871092	0.021522	97.6567	2
SPH_0456	tyrosine-protein phosphatase CpsB	Common in both disease groups		0.0500977	0	0	0	0	0.0308869	0	0.0122976	0	0	0	0	0.00777352	0.0162085	97.8285	3		hitB	binding-protein-dependent transport systems inner membrane component	Common in both disease groups		0	0	0.00419762	0	0	0.0246523	0	0.0101014	0	0	0.0655556	0	0.00870892	0.0193409	97.6654	4
hopAJ1	type III effector HopAJ1	Common in both disease groups		0.0393725	0.0057424	0	0	0	0	0	0	0	0.0476599	0	0	0.00773124	0.0168883	97.8362	3		BCE_1444	internalin, putative	Common in both disease groups		0.061503	0	0.00282135	0	0.01784	0	0	0	0	0	0	0.0220125	0.00868141	0.0183129	97.6741	4
BCE_5590	channel protein, hemolysin III family	Specific to peri-implantitis group		0	0	0	0	0	0	0	0	0	0	0	0.0921589	0.00767991	0.026604	97.8439	1		lgtA	glycosyl transferase	Common in both disease groups		0	0	0.0550508	0	0	0	0	0.0484555	0	0	0	0	0.00862552	0.0201939	97.6827	2
bplD	UDP-N-acetylglucosamine 2-epimerase	Common in both disease groups		0	0	0	0	0.0142076	0	0	0	0	0.0599794	0.0178029	0	0.00766582	0.0176098	97.8516	3		bimA	Hep_Hag family protein	Common in both disease groups		0	0	0.103234	0	0	0	0	0	0	0	0	0	0.00860283	0.0298011	97.6913	1
orfK	putative UDP-N-acetylglucosamine 2-epimerase	Common in both disease groups		0.0107533	0.00627099	0	0	0	0	0	0	0.0747876	0	0	0	0.00765099	0.0214173	97.8592	3		pilU	PilT-like protein	Common in both disease groups		0	0	0.0216074	0	0	0	0	0	0	0	0	0.0813557	0.00858026	0.0237452	97.6999	2
z1204	Z1204 protein	Specific to peri-implantitis group		0	0	0	0	0	0	0	0	0	0.0917803	0	0	0.00764836	0.0264947	97.8669	1		erp	GLTT repeat protein	Common in both disease groups		0	0	0	0	0	0	0	0	0	0	0	0.102379	0.00853157	0.0295542	97.7084	1
copS	copper resistance; histidine kinase	Common in both disease groups		0.0179128	0	0	0	0	0.0165684	0	0	0	0.0433599	0.0128752	0	0.00755969	0.013333	97.8744	4		dcd2	deoxycytidine triphosphate deaminase (dCTP deaminase)	Common in both disease groups		0	0	0	0	0.072155	0	0	0.0300608	0	0	0	0	0.00851799	0.0218243	97.7169	2
fetA/frpB	ferric enterobactin receptor	Common in both disease groups		0.00569569	0.00332771	0	0	0	0	0.0453462	0.00839978	0	0	0	0.0278782	0.00755397	0.0143425	97.882	5		cloSI	alpha-clostripain	Specific to periodontitis group		0	0.0206333	0.00407376	0	0.0127036	0	0	0	0.0645605	0	0	0	0.00849759	0.0188421	97.7254	4
wbfY	mannosyl-transferase	Common in both disease groups		0	0.0110403	0	0	0	0.0115795	0	0.00460916	0	0.031718	0	0.0316582	0.00755043	0.0120657	97.8895	5		SPH_0456	tyrosine-protein phosphatase CpsB	Common in both disease groups		0	0	0.0261629	0	0.0276543	0.0478699	0	0	0	0	0	0	0.00847392	0.0161782	97.7339	3
pchR	regulatory protein Pchr, putative	Common in both disease groups		0	0.00789279	0	0.0617791	0	0	0	0.0202686	0	0	0	0	0.00749504	0.01813	97.897	3		EF1817	serine proteinase, V8 family	Common in both disease groups		0	0.0378613	0	0	0.0236644	0	0	0	0	0	0.0400419	0	0.00846396	0.0157745	97.7423	3
hcnC	FAD dependent oxidoreductase	Common in both disease groups		0	0.017047	0	0	0.0224211	0	0	0.0358891	0	0	0.0140423	0	0.00744995	0.0121075	97.9045	4		hcnC	FAD dependent oxidoreductase	Common in both disease groups		0.0553499	0	0.0050922	0	0	0.0140125	0	0.0268792	0	0	0	0	0.00844448	0.0169295	97.7508	4
mynA/sacA	UDP-N-acetyl-D-glucosamine 2-epimerase	Common in both disease groups		0	0	0	0	0.0125389	0	0	0.00803924	0	0.0529002	0.0157096	0	0.00743233	0.0153865	97.9119	4		entC	isochorismate hydroxymutase 2	Specific to periodontitis group		0	0	0	0	0.0172132	0	0	0	0	0	0	0.0840268	0.00843667	0.0243136	97.7592	2
PSPA7_1970	NAD-dependent epimerase/dehydratase	Common in both disease groups		0	0	0	0	0.0285933	0	0	0	0	0.0603388	0	0	0.00741101	0.0185846	97.9193	2		PLES_19151	ORF_12; similar to Glycosyl transferases group 1	Common in both disease groups		0	0	0.0112854	0	0	0	0	0	0.0898941	0	0	0	0.00843162	0.0258583	97.7677	2
J113_20560	hypothetical protein	Specific to peri-implantitis group		0	0	0	0	0	0	0	0	0	0	0	0.0886007	0.00738339	0.0255768	97.9267	1		gbs1477	hypothetical protein	Common in both disease groups		0	0	0.00315166	0.0352265	0.029978	0	0.0328007	0	0	0	0	0	0.00842973	0.0146867	97.7761	4
pks	beta-ketoacyl synthase	Common in both disease groups		0.00634314	0.01259	0	0	0.00508686	0.0164706	0	0.0121904	0	0.027971	0	0.00737138	0.00733528	0.00871542	97.934	7		pvdD	amino acid adenylation	Common in both disease groups		0	0	0.00242223	0.0220977	0.00929454	0.0168821	0.00451578	0.0114575	0.023588	0	0.010603	0	0.00840508	0.00872985	97.7845	8
mce7B	mce family protein	Specific to peri-implantitis group		0	0	0	0	0	0	0	0	0	0	0	0.0875587	0.00729656	0.025276	97.9413	1		PSPTO_2877	hypothetical protein	Common in both disease groups		0	0	0.0169281	0	0.0268288	0.0116088	0	0	0	0	0.0453866	0	0.00839602	0.0146323	97.7929	4
CTC01574	hemolysin	Specific to peri-implantitis group		0	0	0	0	0.0513708	0	0	0	0	0.0361425	0	0	0.00729277	0.0173389	97.9486	2		dhbE	2,3-DIHYDROXYBENZOATE-AMP LIGASE	Common in both disease groups		0	0.0599508	0	0.0404378	0	0	0	0	0	0	0	0	0.00836571	0.0199761	97.8013	2
Z5089	putative transposase	Common in both disease groups		0	0	0	0	0	0	0	0	0	0.0873005	0	0	0.00727504	0.0252015	97.9559	1		CFF8240_1401	glycosyltransferase	Specific to periodontitis group		0.100201	0	0	0	0	0	0	0	0	0	0	0	0.00835009	0.0289256	97.8096	1
fhlA	formate hydrogen-lyase transcriptional activator for fdhF, hyc and hyp operons (EBP family)	Common in both disease groups		0	0.00342381	0	0.0263882	0.0404681	0	0	0	0	0	0.0169137	0	0.00726615	0.013478	97.9632	4		Cbei_0023	channel protein, hemolysin III family	Common in both disease groups		0	0.0999179	0	0	0	0	0	0	0	0	0	0	0.00832649	0.0288438	97.8179	1
irp2	High-molecular-weight nonribosomal peptide/polyketide synthetase 2	Common in both disease groups		0	0.00913017	0	0	0.0160058	0.0110415	0	0	0.0338071	0.00481162	0.0123565	0	0.00726272	0.0102125	97.9704	6		YE105_C1180	Polyprenol phosphate:N-acetyl-hexosamine 1-phosphate transferase	Common in both disease groups		0	0.0315436	0	0	0	0.068311	0	0	0	0	0	0	0.00832122	0.0209555	97.8263	2
SPH_0465	UDP-N-acetylglucosamine 2-epimerase	Common in both disease groups		0.0336768	0	0	0	0	0.0207625	0	0.0165267	0	0	0.0161357	0	0.00725847	0.0115463	97.9777	4		tviC	Vi polysaccharide biosynthesis protein, epimerase	Common in both disease groups		0	0	0	0.0681179	0	0	0.0317272	0	0	0	0	0	0.00832043	0.0209239	97.8346	2
espI	ESX-1 secretion-associated protein EspI	Common in both disease groups		0	0.00629501	0	0	0.00983352	0	0	0.0397967	0	0	0.0310857	0	0.00725091	0.0136698	97.9849	4		gbs0629	hypothetical protein	Common in both disease groups		0	0	0.00690887	0	0	0	0	0.0182556	0	0	0.0741096	0	0.00827284	0.0214305	97.8428	3
orf13	hypothetical protein	Common in both disease groups		0	0	0	0	0	0	0	0	0	0	0	0.0869269	0.00724391	0.0250936	97.9922	1		YpsIP31758_3038	glycosyl transferase, group 2 family protein	Common in both disease groups		0	0	0	0	0.0544067	0	0.0446444	0	0	0	0	0	0.00825426	0.0193898	97.8511	2
gbpC	glucan-binding protein C, GbpC	Specific to peri-implantitis group		0.0767558	0	0	0	0	0	0	0	0	0	0.0100223	0	0.00723151	0.0220832	97.9994	2		C8J_1077	hypothetical protein	Common in both disease groups		0	0	0	0	0	0	0	0	0.0985273	0	0	0	0.00821061	0.0284424	97.8593	1
phzC2	phenazine biosynthesis protein PhzC	Common in both disease groups		0	0	0	0	0.0460409	0	0.0403717	0	0	0	0	0	0.00720105	0.0168614	98.0066	2		eccA3	ATPase AAA	Common in both disease groups		0	0	0.0135425	0.0384739	0	0	0.0179114	0	0.0275037	0	0	0	0.00811929	0.0133138	97.8674	4
SF2966	orf, partial conserved hypothetical protein	Specific to peri-implantitis group		0	0	0	0	0.0383135	0	0	0	0	0	0.0480179	0	0.00719428	0.0169291	98.0138	2		NT01CX_2305	hemolysin III	Specific to periodontitis group		0	0	0	0	0	0	0.0483434	0.0490814	0	0	0	0	0.00811873	0.0189619	97.8756	2
algA	alginate biosynthesis protein	Common in both disease groups		0.00841686	0	0	0	0.0290955	0	0	0.0124535	0	0	0.0361987	0	0.00718039	0.012664	98.021	4		hemA	glutamyl-tRNA reductase	Common in both disease groups		0.0535564	0	0.0144371	0	0.0293359	0	0	0	0	0	0	0	0.00811078	0.0169166	97.8837	3
mf3	MF3	Common in both disease groups		0	0.0176597	0	0.0679777	0	0	0	0	0	0	0	0	0.00713645	0.0198212	98.0281	2		wchM	ss-1,4-galactosyltransferase	Common in both disease groups		0	0	0.0127443	0	0	0.017497	0.0331508	0.0336598	0	0	0	0	0.00808765	0.0131964	97.8917	4
STER_1059	Glycosyltransferase involved in cell wall biogenesis	Common in both disease groups		0	0	0	0	0.0285933	0.0115306	0	0.0275283	0	0	0.0179141	0	0.00713053	0.0113583	98.0352	4		BT9727_4951	conserved hypothetical protein, possible MVIN-like virulence factor	Common in both disease groups		0	0	0.017341	0	0	0	0.0450995	0	0.0345093	0	0	0	0.00807915	0.0157892	97.8998	3
rfaK	alpha 1,2 N-acetylglucosamine transferase	Common in both disease groups		0	0	0	0.0573221	0	0	0	0.00940347	0	0	0.0183587	0	0.00709035	0.0168091	98.0423	3		mps1	fatty-acid-CoA ligase	Common in both disease groups		0	0	0.00554637	0	0	0.00380127	0.0138857	0.00712837	0	0	0.00334505	0.0631026	0.00806745	0.0178401	97.9079	6
pchI	ABC transporter, permease/ATP-binding protein, putative	Common in both disease groups		0	0	0	0.0310519	0	0.013108	0	0.0407516	0	0	0	0	0.00707596	0.014129	98.0494	3		neuD	hypothetical protein	Specific to periodontitis group		0	0	0	0	0.0963697	0	0	0	0	0	0	0	0.00803081	0.0278195	97.9159	1
hia	adhesin	Common in both disease groups		0.0437452	0	0	0	0	0	0	0	0	0	0	0.0410913	0.00706971	0.016521	98.0565	2		PSPA7_0142	hypothetical protein	Common in both disease groups		0	0.0377941	0	0	0	0	0	0	0	0	0	0.0582714	0.00800545	0.0191997	97.9239	2
fepA	FepA	Common in both disease groups		0	0	0	0	0.0189542	0.0101856	0	0	0	0	0.0550576	0	0.00701645	0.0162469	98.0635	3		cshB	surface-associated protein CshB	Common in both disease groups		0	0.00470466	0.0120699	0	0	0.0738825	0	0.00490292	0	0	0	0	0.00796333	0.0210832	97.9319	4
vctG	ABC-type enterochelin transport system, permease component	Common in both disease groups		0.0130992	0	0	0.057691	0	0.0118852	0	0	0	0	0	0	0.00688962	0.0167101	98.0704	3		STER_1061	Glycosyltransferase	Specific to periodontitis group		0	0	0.0303192	0	0	0	0	0	0	0	0.0650372	0	0.00794637	0.0199803	97.9398	2
EF1817	serine proteinase, V8 family	Common in both disease groups		0	0.0249999	0	0	0	0	0.0575175	0	0	0	0	0	0.00687645	0.0174924	98.0773	2		mce9C	mce family protein	Specific to periodontitis group		0	0	0	0	0	0	0	0	0	0	0	0.0953381	0.00794485	0.0275218	97.9478	1
SPH_0458	tyrosine-protein kinase CpsD	Common in both disease groups		0.0354315	0.0103315	0	0	0.0203312	0.016385	0	0	0	0	0	0	0.00687327	0.0115878	98.0841	4		MUL_2377	methyltransferase	Common in both disease groups		0	0.0793295	0.0156482	0	0	0	0	0	0	0	0	0	0.0079148	0.0229353	97.9557	2
BT9727_4949	conserved hypothetical protein, possible UDP-glucose/GDP-mannose dehydrogenase	Common in both disease groups		0.0190388	0.0111004	0	0	0	0	0.038299	0.0140224	0	0	0	0	0.00687171	0.0119943	98.091	4		fimV	hypothetical protein	Common in both disease groups		0.050811	0	0.00677124	0	0	0.0247455	0	0	0	0	0.0122446	0	0.00788103	0.0155053	97.9636	4
gbs0629	hypothetical protein	Common in both disease groups		0.026461	0	0	0	0.0455387	0	0	0.00974453	0	0	0	0	0.00681203	0.0144979	98.0978	3		mbtB	amino acid adenylation domain	Common in both disease groups		0	0.0371892	0.00733552	0	0.0057938	0.0101553	0	0.00486815	0.0291312	0	0	0	0.00787277	0.0124393	97.9715	6
vapA3	virulence-associated protein A	Common in both disease groups		0.0814944	0	0	0	0	0	0	0	0	0	0	0	0.0067912	0.0235254	98.1046	1		gspE	putative type II secretion protein	Common in both disease groups		0	0	0.0141618	0.052716	0.0270887	0	0	0	0	0	0	0	0.00783054	0.0164525	97.9793	3
manBcore	hypothetical protein	Common in both disease groups		0	0	0	0	0	0.0157736	0	0.00627548	0.0593004	0	0	0	0.00677912	0.0171974	98.1114	3		cps2A	integral membrane regulatory protein Cps2A	Common in both disease groups		0	0	0.00883565	0	0	0.0848204	0	0	0	0	0	0	0.00780467	0.0243863	97.9871	2
Bcen2424_0774	group 1 glycosyl transferase	Specific to peri-implantitis group		0	0	0	0	0	0	0.0809506	0	0	0	0	0	0.00674588	0.0233684	98.1181	1		mtrE	multidrug efflux pump channel protein	Common in both disease groups		0	0	0	0	0	0	0.0236524	0	0	0	0	0.0699289	0.00779845	0.0207139	97.9949	2
lipA	capsule polysaccharide modification protein LipA	Specific to peri-implantitis group		0	0	0.0809338	0	0	0	0	0	0	0	0	0	0.00674448	0.0233636	98.1249	1		hmbR	hemoglobin receptor	Common in both disease groups		0	0	0.00663362	0	0	0.0369505	0	0	0	0	0.0499783	0	0.00779687	0.0169965	98.0027	3
wzx	O-antigen translocase	Common in both disease groups		0	0	0	0	0	0.00914625	0	0	0	0.0239475	0.0477215	0	0.00673461	0.0147409	98.1316	3		bplD	UDP-N-acetylglucosamine 2-epimerase	Common in both disease groups		0	0.0327982	0.00646847	0	0.0205	0	0.0336525	0	0	0	0	0	0.00778493	0.0132906	98.0105	4
nagK	hyaluronidase	Common in both disease groups		0.0105	0.00203026	0.0486412	0	0	0	0	0.00255307	0	0.00840651	0	0.00847986	0.00671757	0.0137772	98.1383	6		BT9727_4958	protein-tyrosine kinase	Common in both disease groups		0	0	0.0454719	0	0	0	0.0473166	0	0	0	0	0	0.00773237	0.0180632	98.0182	2
BC5272	carbamoyl-phosphate synthase small chain	Common in both disease groups		0.0219101	0.0191614	0	0	0.0125713	0	0	0	0	0	0	0.0267587	0.00670012	0.0103686	98.145	4		chpA	CheA signal transduction histidine kinase	Common in both disease groups		0	0.0459712	0.00323423	0	0	0.00588824	0	0.00319907	0.00853887	0	0.00572732	0.0201823	0.00772843	0.0133655	98.0259	7
cps2A	integral membrane regulatory protein Cps2A	Common in both disease groups		0	0	0	0	0	0	0.0680192	0	0	0	0.0121527	0	0.00668099	0.0196299	98.1517	2		EC042_4530	putative type VI secretion protein	Common in both disease groups		0	0	0.016818	0.0268297	0.0228389	0.00659631	0	0	0.0191299	0	0	0	0.0076844	0.0105536	98.0336	5
SSA_2222	Tyrosine-protein kinase Wze, putative	Common in both disease groups		0.0699529	0.0101994	0	0	0	0	0	0	0	0	0	0	0.00667935	0.0201406	98.1584	2		spaP/pac	cell surface antigen SpaP	Common in both disease groups		0	0.0276231	0.0381227	0	0.00431095	0.0149442	0	0.00719791	0	0	0	0	0.00768323	0.0127981	98.0413	5
BC5270	Undecaprenyl-phosphate galactosephosphotransferase	Common in both disease groups		0	0	0	0	0	0.0367684	0	0.0146363	0	0	0.0285848	0	0.00666579	0.0129686	98.1651	3		BCE_5395	caspsular polysaccharide biosynthesis protein	Common in both disease groups		0.0384911	0.0178553	0.0352325	0	0	0	0	0	0	0	0	0	0.00763157	0.0145939	98.0489	3
fliK	flagellar hook-length control protein	Common in both disease groups		0	0.0160499	0	0	0	0	0	0	0	0.0241272	0.0395889	0	0.00664717	0.013062	98.1717	3		vctG	ABC-type enterochelin transport system, permease component	Common in both disease groups		0	0	0.0201348	0	0	0	0.0349244	0	0	0	0.0360056	0	0.00758874	0.0142397	98.0565	3
cap8J	capsular polysaccharide synthesis enzyme Cap8J	Common in both disease groups		0	0.0383107	0	0	0.0251265	0	0	0.0161272	0	0	0	0	0.00663036	0.0129038	98.1783	3		insF	transposase of insertion element IS3	Common in both disease groups		0	0	0.00747314	0.0834271	0	0	0	0	0	0	0	0	0.00757502	0.0239836	98.0641	2
CFF8240_1402	xylanase/chitin deacetylase	Common in both disease groups		0.0792799	0	0	0	0	0	0	0	0	0	0	0	0.00660666	0.0228861	98.1849	1		c3595	Transposase	Common in both disease groups		0	0.0906654	0	0	0	0	0	0	0	0	0	0	0.00755545	0.0261729	98.0716	1
hmbR	hemoglobin receptor	Common in both disease groups		0	0.0373376	0	0	0	0	0.0418686	0	0	0	0	0	0.00660052	0.0154457	98.1915	2		wbmU	putative formyl transferase	Common in both disease groups		0	0.0689568	0	0	0.0215548	0	0	0	0	0	0	0	0.00754263	0.0203089	98.0792	2
gtf3	glycosyltransferase	Specific to peri-implantitis group		0	0	0	0	0	0	0	0	0	0.0447425	0	0.0332876	0.00650251	0.0153817	98.198	2		chuT	Putative Periplasmic binding protein	Common in both disease groups		0	0	0	0	0	0.0176461	0.0726026	0	0	0	0	0	0.00752072	0.0211139	98.0867	2
capO	capsular polysaccharide synthesis enzyme CapO	Specific to peri-implantitis group		0	0	0	0	0	0	0.0778761	0	0	0	0	0	0.00648967	0.0224809	98.2045	1		capB	CapB	Common in both disease groups		0	0	0	0	0.0171215	0	0	0.0240278	0	0	0.0490896	0	0.00751991	0.0153791	98.0942	3
hcnB	hydrogen cyanide synthase HcnB	Common in both disease groups		0	0.0204228	0	0	0	0.0567361	0	0	0	0	0	0	0.0064299	0.0168953	98.211	2		badA/vomp/brp	immunodominant surface antigen, Brp family	Common in both disease groups		0	0.00625047	0.00905585	0.0413037	0	0.0322549	0	0.00111272	0	0	0	0	0.00749814	0.0141229	98.1017	5
BALH_4783	tyrosine-protein kinase	Common in both disease groups		0	0	0	0	0	0	0.0650484	0.0119078	0	0	0	0	0.00641301	0.01878	98.2174	2		mymA	monooxygenase	Common in both disease groups		0	0	0	0	0	0	0	0.0226717	0	0	0	0.0670764	0.007479	0.0198678	98.1092	2
CJJ81176_1156	beta-1,3-galactosyltransferase	Specific to peri-implantitis group		0.0447773	0	0	0	0	0	0	0	0	0	0.0321787	0	0.006413	0.0152165	98.2238	2		mshE	MSHA biogenesis protein MshE	Common in both disease groups		0	0.0375252	0.00370216	0	0	0	0	0.0195422	0	0	0	0.0289378	0.00747561	0.0133843	98.1167	4
inhA	immune inhibitor A metalloprotease	Common in both disease groups		0.00509516	0	0	0	0	0	0	0.0112549	0.0354257	0.0246665	0	0	0.00637019	0.0117902	98.2302	4		PFLU6014	hypothetical protein	Common in both disease groups		0	0.050183	0	0	0	0	0	0	0.0394156	0	0	0	0.00746655	0.0175886	98.1242	2
Cj1435c	hypothetical protein Cj1435c	Common in both disease groups		0	0.022405	0	0	0	0.0533368	0	0	0	0	0	0	0.00631182	0.0161491	98.2365	2		ahlR	regulatory protein, LuxR:Autoinducer-binding	Specific to periodontitis group		0	0	0	0	0	0	0.0892888	0	0	0	0	0	0.00744074	0.0257755	98.1316	1
yst1E	general secretion pathway protein E	Common in both disease groups		0	0.00952661	0	0	0.00936371	0	0	0	0.0567988	0	0	0	0.00630743	0.0163127	98.2428	3		hsdM	DNA methylase HsdM, putative	Common in both disease groups		0	0	0.0294797	0	0.0169992	0.0147206	0.0278882	0	0	0	0	0	0.00742397	0.0116427	98.139	4
MUL_2377	methyltransferase	Common in both disease groups		0.0149852	0.0174675	0	0	0	0	0	0	0	0	0.0430716	0	0.00629369	0.0131754	98.2491	3		kefB	membrane transporter	Common in both disease groups		0.06022	0	0.0110927	0	0.0176566	0	0	0	0	0	0	0	0.00741411	0.0175852	98.1464	3
str1083	exopolysaccharide biosynthesis protein, UDP-galactopyranose mutase, truncated	Specific to peri-implantitis group		0.0754609	0	0	0	0	0	0	0	0	0	0	0	0.00628841	0.0217837	98.2554	1		pscL	type III export protein PscL	Common in both disease groups		0	0	0	0	0.0627534	0	0	0.0261489	0	0	0	0	0.00740853	0.0189812	98.1538	2
splB	peptidase S1 and S6, chymotrypsin/Hap	Common in both disease groups		0	0.0191614	0	0	0.0183386	0.0147832	0	0	0	0	0.0229715	0	0.00627122	0.00942799	98.2616	4		sapA-like	surface array protein	Common in both disease groups		0.0359526	0	0.00225708	0	0	0	0	0	0	0	0.02423	0.026448	0.00740731	0.0132317	98.1612	4
VC1760	helicase, putative	Common in both disease groups		0	0.00756843	0	0	0	0.00401066	0	0.00318646	0.0602568	0	0	0	0.00625186	0.0171766	98.2679	4		NTHI1224	predicted PE--lipooligosaccharide phosphorylethanolamine transferase	Common in both disease groups		0	0	0	0.0887157	0	0	0	0	0	0	0	0	0.00739297	0.02561	98.1686	1
cyaD	cyclolysin secretion protein	Specific to peri-implantitis group		0	0	0	0	0	0	0.074341	0	0	0	0	0	0.00619508	0.0214604	98.2741	1		l0015	putative IS protein	Common in both disease groups		0	0	0.0243187	0	0	0	0.0632677	0	0	0	0	0	0.00729886	0.0189615	98.1759	2
wcbN	D-glycero-d-manno-heptose 1,7-bisphosphate phosphatase	Common in both disease groups		0.0428913	0	0	0	0	0	0	0	0	0	0.0308263	0	0.00614314	0.014576	98.2802	2		eps15	exopolysaccharide biosynthesis protein, glycosyl transferase	Specific to periodontitis group		0	0	0.0114093	0	0	0	0	0	0.0454306	0	0.0305992	0	0.00728659	0.0150553	98.1832	3
fecI	FecI	Common in both disease groups		0.0468417	0	0	0	0.0268599	0	0	0	0	0	0	0	0.0061418	0.0149634	98.2864	2		rcpA	rough colony protein A	Common in both disease groups		0	0	0	0	0	0	0	0	0.0370804	0	0.0499536	0	0.00725284	0.0171599	98.1905	2
lic1D	lic-1 operon protein (licD)	Common in both disease groups		0	0	0	0	0	0.0141718	0	0	0	0	0.0220267	0.0374112	0.00613414	0.0121882	98.2925	3		int	integrase of Shigella flexneri bacteriophage X	Common in both disease groups		0	0	0	0	0	0	0.0286116	0.0145175	0.0437794	0	0	0	0.00724238	0.0145121	98.1977	3
SAOUHSC_00129	UDP-N-acetylglucosamine 2-epimerase	Specific to peri-implantitis group		0.0213377	0	0	0	0	0	0	0	0	0	0	0.0521096	0.00612061	0.0157283	98.2986	2		wzg	capsular polysaccharide biosynthesis protein Cps14A	Common in both disease groups		0	0	0.026328	0	0.0139112	0	0	0.0463518	0	0	0	0	0.00721592	0.0148028	98.2049	3
pglE	general glycosylation pathway protein	Common in both disease groups		0.0223324	0.026033	0	0	0.0248997	0	0	0	0	0	0	0	0.00610542	0.0110747	98.3047	3		manA/manC	mannose-1-phosphate guanylyl transferase	Common in both disease groups		0	0	0.0138728	0	0	0	0	0	0	0	0	0.0723363	0.00718409	0.0209016	98.2121	2
gbs1477	hypothetical protein	Common in both disease groups		0.0120764	0	0	0	0	0.0167518	0	0	0	0	0	0.0442394	0.00608897	0.0132757	98.3108	3		aggR	transcriptional activator	Specific to periodontitis group		0	0	0	0	0	0	0	0	0	0	0.0858111	0	0.00715093	0.0247715	98.2193	1
epsF	general secretion pathway protein F	Common in both disease groups		0	0	0	0	0.0229719	0.0278667	0	0.0221883	0	0	0	0	0.00608557	0.0110871	98.3169	3		bca	C protein alpha-antigen	Common in both disease groups		0	0	0	0	0	0.085808	0	0	0	0	0	0	0.00715067	0.0247706	98.2264	1
C8J_1345	hypothetical protein	Common in both disease groups		0	0.0164583	0	0	0.0215949	0.034812	0	0	0	0	0	0	0.0060721	0.0117033	98.323	3		hopAJ1	type III effector HopAJ1	Common in both disease groups		0	0	0.00514725	0	0	0	0.0534893	0.0271573	0	0	0	0	0.00714949	0.0165467	98.2336	3
ML0130	hypothetical protein	Specific to peri-implantitis group		0	0	0	0	0	0	0	0	0	0.0728103	0	0	0.00606753	0.0210185	98.329	1		letA	Legionella transmission activator LetA	Common in both disease groups		0	0	0.00967517	0	0	0	0	0	0	0	0	0.0756176	0.00710773	0.0217536	98.2407	2
YPK_3906	ATPase, FliI/YscN family	Common in both disease groups		0.00913938	0	0	0	0	0	0	0	0.0635676	0	0	0	0.00605892	0.0183001	98.3351	2		hsa	Platelet-binding glycoprotein	Common in both disease groups		0.0428921	0	0.00392237	0	0	0.0143665	0.00681452	0.0172819	0	0	0	0	0.00710645	0.0127942	98.2478	5
mce4B	virulence factor Mce family protein	Specific to peri-implantitis group		0	0	0	0	0	0.0437015	0	0	0	0.0288421	0	0	0.0060453	0.0144698	98.3411	2		lspA	hypothetical protein	Common in both disease groups		0	0	0.0137352	0	0	0	0.0714241	0	0	0	0	0	0.0070966	0.0206391	98.2549	2
hemE	uroporphyrinogen decarboxylase	Common in both disease groups		0	0	0	0	0.0263415	0	0.0461752	0	0	0	0	0	0.00604306	0.0147334	98.3472	2		Mb3890	hypothetical protein	Specific to periodontitis group		0	0	0	0	0	0	0	0	0	0	0	0.0850986	0.00709155	0.0245659	98.262	1
Cj1139c	putative galactosyltransferase	Specific to peri-implantitis group		0	0	0	0	0	0	0	0.0394751	0	0	0	0.0327445	0.0060183	0.0141288	98.3532	2		kdtA/waaA	3-deoxy-D-manno-octulosonic-acid transferase	Common in both disease groups		0	0	0.00979904	0	0	0	0	0	0	0	0	0.0746117	0.00703423	0.021467	98.269	2
SGO_1023	putative polysaccharide permease protein	Common in both disease groups		0	0	0	0	0	0	0.0609375	0.0111575	0	0	0	0	0.00600792	0.0175932	98.3592	2		farA	efflux pump protein, fatty acid resistance	Common in both disease groups		0	0.0560526	0.0110514	0	0.0172591	0	0	0	0	0	0	0	0.00703026	0.0164284	98.276	3
BC5267	Glycosyltransferase	Common in both disease groups		0	0.0148485	0	0	0.0292089	0	0	0.00937424	0	0	0.0183031	0	0.0059779	0.00985208	98.3652	4		tnpM	TnpM	Common in both disease groups		0	0.0553357	0	0	0	0	0	0.0288264	0	0	0	0	0.00701351	0.0173277	98.2831	2
chpA	CheA signal transduction histidine kinase	Common in both disease groups		0	0.00673951	0	0	0.0157304	0	0	0.00123756	0.0259347	0	0.00483514	0.0170817	0.00596325	0.0088186	98.3712	6		cps2D	tyrosine-protein kinase Cps2D cytosolic ATPase domain	Specific to periodontitis group		0	0	0.00937239	0	0	0	0	0.0742741	0	0	0	0	0.00697054	0.0213657	98.29	2
mbtB	amino acid adenylation domain	Common in both disease groups		0	0.00372415	0	0.0158654	0.0161192	0.0357658	0	0	0	0	0	0	0.00595621	0.0111961	98.3771	4		pvdN	aminotransferase, class V	Common in both disease groups		0	0	0.0443847	0	0	0	0	0	0.0392269	0	0	0	0.00696763	0.01631	98.297	2
fyuA	pesticin/yersiniabactin TonB-dependent receptor	Common in both disease groups		0.0118793	0.0108361	0	0	0.0272649	0	0	0.00437529	0	0	0.0170805	0	0.00595301	0.00898251	98.3831	5		inlB	internalin	Common in both disease groups		0	0.0342096	0.00268373	0	0.0320723	0	0	0	0	0	0.01438	0	0.00694547	0.0129124	98.3039	4
yeeS	intergenic-region protein	Common in both disease groups		0	0	0	0	0	0	0	0	0	0	0.0714341	0	0.00595284	0.0206212	98.389	1		ppsA	beta-ketoacyl synthase	Common in both disease groups		0	0.0231872	0.00116983	0	0	0.0218759	0	0	0.0370332	0	0	0	0.00693885	0.012832	98.3109	4
fimV	hypothetical protein	Common in both disease groups		0	0.00259489	0	0	0	0	0.0366523	0	0	0	0	0.0321791	0.0059522	0.0133501	98.395	3		cdiB	hypothetical protein	Common in both disease groups		0	0	0.0144095	0	0	0.0495283	0	0	0	0	0.0193174	0	0.00693793	0.014943	98.3178	3
caeA	carboxylesterase CaeA	Common in both disease groups		0	0	0	0	0	0	0	0.00589544	0	0	0.0458319	0.0195536	0.00594008	0.0137981	98.4009	3		cpsO	glycosyl transferase CpsO(V)	Common in both disease groups		0	0	0.00648223	0	0.0411375	0.0356089	0	0	0	0	0	0	0.00693572	0.0148479	98.3247	3
BT9727_4951	conserved hypothetical protein, possible MVIN-like virulence factor	Common in both disease groups		0	0.00484139	0	0	0.0190352	0.0153579	0	0	0	0.0200899	0.0119304	0	0.0059379	0.00822677	98.4068	5		pilD	leader peptidase PilD	Common in both disease groups		0	0	0.0828514	0	0	0	0	0	0	0	0	0	0.00690428	0.0239171	98.3317	1
mmpL11	membrane protein mmpL11	Common in both disease groups		0.00420374	0	0	0	0	0	0.0346602	0	0	0.0193571	0.0126343	0	0.00590462	0.0110163	98.4128	4		gbs0628	hypothetical protein	Common in both disease groups		0	0	0.0191714	0	0.0121532	0.021056	0	0.0303738	0	0	0	0	0.00689621	0.0109149	98.3385	4
gtfD	glucosyltransferase-S	Common in both disease groups		0.00557371	0	0	0.0125005	0	0	0.0112041	0.00381986	0.0193867	0	0.0120045	0.0063405	0.00590248	0.00653335	98.4187	7		flgF	flagellar basal body rod protein FlgF	Common in both disease groups		0	0	0.0169281	0	0	0	0	0	0	0	0	0.0652461	0.00684785	0.0190237	98.3454	2
cps4A	capsular polysaccharide biosynthesis protein Cps4A	Common in both disease groups		0.0169088	0	0	0	0	0	0	0.0124535	0	0	0	0.0413019	0.00588869	0.0125435	98.4245	3		rrgC	cell wall surface anchor family protein	Common in both disease groups		0	0	0.0113817	0	0	0	0	0.0470124	0	0	0.0234401	0	0.00681952	0.0145573	98.3522	3
vibD	vulnibactin synthase, phosphopantetheinyl transferase component	Specific to peri-implantitis group		0	0	0	0	0	0	0.0706562	0	0	0	0	0	0.00588801	0.0203967	98.4304	1		waaA	lipopolysaccharide core biosynthesis protein WaaP	Common in both disease groups		0	0	0.0399669	0	0.0158374	0	0.0259862	0	0	0	0	0	0.00681587	0.0133688	98.359	3
SpyM3_0098	SfbI	Specific to peri-implantitis group		0.00547049	0	0	0.0490868	0	0	0	0	0	0	0.0157281	0	0.00585712	0.0143816	98.4363	3		phzD2	phenazine biosynthesis protein PhzD	Specific to periodontitis group		0	0	0	0	0	0	0	0	0.0814731	0	0	0	0.00678943	0.0235193	98.3658	1
iagB	cell invasion protein	Specific to peri-implantitis group		0	0	0	0	0	0.0702232	0	0	0	0	0	0	0.00585193	0.0202717	98.4421	1		bcrD	putative type III secretion pore protein	Common in both disease groups		0	0	0.00304156	0	0.0293206	0	0.0323223	0	0	0	0.0166635	0	0.006779	0.0122099	98.3726	4
BC5277	Tyrosine-protein kinase (capsular polysaccharide biosynthesis)	Common in both disease groups		0	0	0	0	0	0	0.0700574	0	0	0	0	0	0.00583812	0.0202238	98.448	1		futA	alpha (1,3)-fucosyltransferase fragment 3	Common in both disease groups		0	0	0	0	0	0	0	0	0	0	0	0.0811578	0.00676315	0.0234282	98.3794	1
lpg1062	TPR repeat protein	Common in both disease groups		0	0	0	0	0.0408893	0	0	0	0	0	0	0.02902	0.00582577	0.0138394	98.4538	2		iroD	putative ferric enterochelin esterase	Specific to periodontitis group		0	0	0	0	0	0	0	0	0	0	0	0.0811578	0.00676315	0.0234282	98.3861	1
orfH	UDP-N-acetyl-D-mannosaminuronate dehydrogenase	Common in both disease groups		0	0.022465	0	0	0.0331456	0	0	0.014188	0	0	0	0	0.00581655	0.011276	98.4596	3		VC1774	conserved hypothetical protein	Common in both disease groups		0	0	0.0110514	0	0.0700912	0	0	0	0	0	0	0	0.00676189	0.020195	98.3929	2
efaA	endocarditis specific antigen	Common in both disease groups		0	0.0307543	0	0	0	0	0	0.0194208	0	0	0.0189515	0	0.00576055	0.0108038	98.4654	3		lspG	type II protein secretion LspG	Common in both disease groups		0	0	0	0	0	0	0	0	0	0	0.0809478	0	0.00674565	0.0233676	98.3996	1
wcbL	sugar kinase	Common in both disease groups		0	0.00684763	0	0	0	0	0	0	0	0.0284273	0.0337719	0	0.0057539	0.0120539	98.4711	3		sfaX	SfaX protein	Specific to periodontitis group		0	0	0	0	0.0807922	0	0	0	0	0	0	0	0.00673268	0.0233227	98.4064	1
wzg	capsular polysaccharide biosynthesis protein Cps14A	Common in both disease groups		0.0083981	0	0	0	0	0.0155413	0	0.0247414	0	0.0203388	0	0	0.00575163	0.00924852	98.4769	4		rgpF	Glycosyltransferase, putative	Common in both disease groups		0	0	0.0100055	0	0	0.0176274	0.0186116	0	0	0	0.0344503	0	0.00672457	0.0112872	98.4131	4
wzd	capsular polysaccharide biosynthesis protein Cps14C	Common in both disease groups		0	0.0307182	0	0	0	0	0	0.012931	0	0	0.0253613	0	0.00575088	0.0111075	98.4826	3		C8J_1081	hypothetical protein	Common in both disease groups		0	0	0.0311863	0	0.0494231	0	0	0	0	0	0	0	0.00671745	0.0161632	98.4198	2
cps2F	glycosyl transferase, group 2 family protein	Common in both disease groups		0.0129396	0	0	0	0.0148394	0	0	0.0095204	0	0.031317	0	0	0.00571804	0.0098474	98.4884	4		flgL	flagellar hook associated protein type 3 FlgL	Common in both disease groups		0	0	0	0	0	0	0	0.0136482	0	0	0	0.0668125	0.00670506	0.0193313	98.4265	2
esaA	hypothetical protein	Common in both disease groups		0	0	0	0	0	0	0.0486855	0	0	0	0	0.0197088	0.00569952	0.014675	98.4941	2		fleS	PAS/PAC Sensor Signal Transduction Histidine Kinase	Common in both disease groups		0	0	0.00524359	0	0.0334023	0	0	0	0.0417508	0	0	0	0.00669972	0.0146092	98.4332	3
phzH	potential phenazine-modifying enzyme	Common in both disease groups		0	0	0	0	0	0	0	0.019645	0	0.0161494	0	0.0325782	0.00569771	0.0109482	98.4998	3		wbpL	glycosyl transferase family 4	Common in both disease groups		0	0	0.0189237	0	0	0.0173852	0	0.0434656	0	0	0	0	0.00664788	0.0135488	98.4399	3
vasH	sigma-54 dependent transcriptional regulator	Common in both disease groups		0	0.0223689	0	0	0.0087967	0	0	0	0	0.0371656	0	0	0.00569427	0.0119466	98.5054	3		lic1D	lic-1 operon protein (licD)	Common in both disease groups		0	0	0.016006	0	0	0	0	0	0.0637113	0	0	0	0.00664311	0.0185515	98.4465	2
eccC2	FtsK/SpoIIIE family protein	Common in both disease groups		0.010697	0	0	0.0219311	0	0	0.0116762	0	0	0	0	0.0238655	0.00568083	0.00911561	98.5111	4		fliK	flagellar hook-length control protein	Common in both disease groups		0	0	0.0102119	0	0	0	0.0524741	0.0164822	0	0	0	0	0.00659735	0.0153953	98.4531	3
l0015	putative IS protein	Common in both disease groups		0	0	0	0	0	0	0	0	0	0	0.0669509	0	0.00557924	0.0193271	98.5167	1		C8J_1078	hypothetical protein	Specific to periodontitis group		0	0	0	0	0	0	0	0.0791596	0	0	0	0	0.00659664	0.0228514	98.4597	1
exsA	transcriptional regulator ExsA	Common in both disease groups		0	0.0425754	0	0	0	0.0135115	0	0.010758	0	0	0	0	0.00557041	0.012572	98.5223	3		ddhB	CDP-glucose 4,6-dehydratase	Common in both disease groups		0	0	0.011891	0	0.0344112	0	0	0	0	0	0.0318829	0	0.00651542	0.0129075	98.4662	3
CFF8240_1412	aspartate racemase	Common in both disease groups		0	0	0	0	0.0406463	0	0	0.0260861	0	0	0	0	0.00556103	0.0133536	98.5278	2		wbpI	probable UDP-N-acetylglucosamine 2-epimerase WbpI	Common in both disease groups		0	0	0.0239746	0	0.0380037	0	0	0.0158389	0	0	0	0	0.00648476	0.0126682	98.4727	3
wbpH	probable glycosyltransferase WbpH	Common in both disease groups		0	0	0	0	0	0.0403144	0	0	0	0.026381	0	0	0.00555795	0.0133162	98.5334	2		BALH_4772	possible mannosyltransferase	Common in both disease groups		0	0	0.00591796	0	0.0562106	0	0	0.0156129	0	0	0	0	0.00647845	0.0163339	98.4792	3
cbpE	choline binding protein E	Common in both disease groups		0	0.00756843	0	0	0	0	0.0261046	0.00477482	0	0	0.0279919	0	0.00553665	0.0103451	98.5389	4		fecI	FecI	Common in both disease groups		0	0	0	0	0.077536	0	0	0	0	0	0	0	0.00646134	0.0223827	98.4856	1
prn	pertactin precursor	Common in both disease groups		0.0220696	0.0180321	0	0	0	0	0	0.0260081	0	0	0	0	0.00550916	0.0101105	98.5444	3		c3594	Putative Transposase	Specific to periodontitis group		0	0	0.0123038	0	0	0	0	0.0649724	0	0	0	0	0.00643969	0.0187693	98.4921	2
flgA	flagella basal body P-ring formation protein FlgA	Common in both disease groups		0	0.0298533	0	0	0	0	0	0.0128725	0	0	0.0233421	0	0.00550565	0.0106088	98.5499	3		STM4262	putative ABC-type bacteriocin/lantibiotic exporter, contain an N-terminal double-glycine peptidase domain	Common in both disease groups		0	0.0156598	0.0123589	0	0	0.00847831	0	0	0	0	0.0165648	0.0241396	0.00643345	0.008688	98.4985	5
cbrA	Periplasmic binding protein	Specific to peri-implantitis group		0	0	0	0	0	0	0	0	0	0	0	0.0659102	0.00549251	0.0190266	98.5554	1		mce1A	virulence factor Mce family protein	Specific to periodontitis group		0	0	0	0	0	0	0	0	0	0	0	0.0772005	0.00643337	0.0222859	98.5049	1
fliI1	flagellum-specific ATP synthase	Specific to peri-implantitis group		0	0.0265736	0	0	0	0.0168619	0	0	0	0	0	0.0222693	0.0054754	0.0101204	98.5609	3		orf19	hypothetical protein	Specific to periodontitis group		0	0	0	0	0	0	0.076885	0	0	0	0	0	0.00640708	0.0221948	98.5114	1
pilI	CheW protein	Common in both disease groups		0	0.0395961	0	0	0.0259689	0	0	0	0	0	0	0	0.00546375	0.0130871	98.5664	2		waaV	lipooligosaccharide biosynthesis glycosyltransferase	Common in both disease groups		0	0	0.0157583	0	0	0	0	0	0	0	0	0.0609425	0.00639174	0.0177663	98.5177	2
cps2L	glucose-1-phosphate thymidylyltransferase	Common in both disease groups		0	0	0	0	0.0161192	0.0389938	0	0.0103487	0	0	0	0	0.00545514	0.011795	98.5718	3		MAP3760c	hypothetical protein	Common in both disease groups		0	0	0.0329892	0	0	0	0	0.04357	0	0	0	0	0.00637993	0.0150701	98.5241	2
wbkA	Glycosyl transferase, group 1	Common in both disease groups		0	0.013491	0	0.05195	0	0	0	0	0	0	0	0	0.00545342	0.0151475	98.5773	2		W7S_15340	glycosyl transferase	Common in both disease groups		0	0.0765291	0	0	0	0	0	0	0	0	0	0	0.00637742	0.022092	98.5305	1
y1094	ORF B protein	Common in both disease groups		0	0	0	0	0	0.0179501	0	0	0	0	0	0.0473986	0.00544572	0.0141837	98.5827	2		lmo1847	lipoprotein	Common in both disease groups		0	0	0	0.0764529	0	0	0	0	0	0	0	0	0.00637108	0.0220701	98.5369	1
icl2	hypothetical protein	Common in both disease groups		0	0	0	0	0	0	0	0	0	0	0	0.0652229	0.00543524	0.0188282	98.5882	1		wbkC	bifunctional polymyxin resistance arnA protein	Common in both disease groups		0	0	0.0245526	0	0.0518843	0	0	0	0	0	0	0	0.00636975	0.0159771	98.5432	2
BCE_5392	glycosyl transferase, group 2 family protein	Common in both disease groups		0	0	0	0	0	0	0.0650484	0	0	0	0	0	0.0054207	0.0187778	98.5936	1		hxuB	heme-hemopexin utilization protein B	Common in both disease groups		0	0.0190651	0.00375722	0	0.0239701	0	0	0	0	0	0	0.0295479	0.00636169	0.0110354	98.5496	4
BALH_4772	possible mannosyltransferase	Common in both disease groups		0.022642	0.00659535	0	0	0	0	0	0.00833157	0	0.0274041	0	0	0.00541442	0.00965199	98.599	4		papI_2	PapI protein	Common in both disease groups		0	0	0	0	0	0	0	0.0759606	0	0	0	0	0.00633005	0.0219279	98.5559	1
CJE1606	haloacid dehalogenase-like hydrolase domain/phosphoribulokinase domain protein	Common in both disease groups		0.0187761	0	0	0	0	0	0	0	0	0	0	0.0458689	0.00538708	0.0138441	98.6044	2		orfH	UDP-N-acetyl-D-mannosaminuronate dehydrogenase	Common in both disease groups		0	0	0.0100605	0	0	0	0	0.0265662	0	0	0	0.0393257	0.00632937	0.013048	98.5623	3
essB	hypothetical protein	Common in both disease groups		0	0.00533394	0	0	0	0	0.0368366	0	0	0	0	0.0223691	0.0053783	0.011827	98.6098	3		hrpR	type III transcriptional regulator HrpR	Specific to periodontitis group		0	0	0	0.0754787	0	0	0	0	0	0	0	0	0.00628989	0.0217888	98.5686	1
ideS/mac	hypothetical protein	Common in both disease groups		0	0.0371093	0	0	0.0273297	0	0	0	0	0	0	0	0.00536992	0.0127136	98.6151	2		lpg1356	TPR repeat protein	Common in both disease groups		0	0	0	0	0	0	0	0	0.0449588	0	0.0302783	0	0.00626976	0.0149738	98.5748	2
rcpA	rough colony protein A	Common in both disease groups		0	0.0207952	0	0	0	0	0	0	0	0	0	0.0435521	0.00536228	0.0134306	98.6205	2		pvdL	amino acid adenylation domain protein	Common in both disease groups		0.0108161	0.0049959	0.00491328	0.0109484	0	0.00676402	0.007678	0.00650246	0.0156625	0	0.00262914	0.00387486	0.00623205	0.0046134	98.5811	10
manA/manC	mannose-1-phosphate guanylyl transferase	Common in both disease groups		0	0	0	0	0	0	0	0	0	0.0643347	0	0	0.00536122	0.0185718	98.6259	1		MAV_3253	hypothetical protein	Specific to periodontitis group		0	0	0	0	0	0	0	0	0	0	0	0.0742655	0.00618879	0.0214386	98.5872	1
wcaG1	putative CDP-D-glucose-4,6-dehydratase	Specific to peri-implantitis group		0	0.0124699	0	0	0	0	0	0	0	0.0517941	0	0	0.00535533	0.0150574	98.6312	2		pilY1	Tfp pilus assembly protein tip-associated adhesin PilY1-like protein	Common in both disease groups		0.0411124	0	0.0078585	0	0	0	0	0.00497247	0	0	0.0201814	0	0.00617706	0.0125268	98.5934	4
rgpE	Glycosyl transferase, putative	Common in both disease groups		0	0	0	0	0.0248187	0.0119219	0	0.00852646	0	0	0.018544	0	0.00531759	0.00871445	98.6365	4		rgpX3	polysaccharide biosynthesis protein, putative transporter	Common in both disease groups		0	0.0507879	0.0100192	0	0	0	0	0.0132309	0	0	0	0	0.00616984	0.014765	98.5996	3
wbyL	probable glycosyltransferase	Specific to peri-implantitis group		0.0164302	0	0	0	0	0	0	0	0	0	0.0472399	0	0.00530584	0.0140251	98.6418	2		phzG1	probable pyridoxamine 5'-phosphate oxidase	Common in both disease groups		0	0	0.0197908	0	0	0.0540935	0	0	0	0	0	0	0.00615702	0.0161326	98.6057	2
cpsM	capsular polysaccharide repeat unit transporter	Common in both disease groups		0	0	0	0	0.0386375	0	0	0.0247998	0	0	0	0	0.00528644	0.012694	98.6471	2		nanH	sialidase	Common in both disease groups		0	0	0	0	0	0	0	0	0	0	0.0297969	0.0434315	0.00610236	0.0145455	98.6118	2
phzC1	phenazine biosynthesis protein PhzC	Common in both disease groups		0	0	0	0	0.0230205	0	0.0403717	0	0	0	0	0	0.00528268	0.0128803	98.6524	2		lsgB	glycosyltransferase family 52	Specific to periodontitis group		0	0	0	0	0	0	0	0	0	0	0.0731591	0	0.0060966	0.0211192	98.6179	1
neuB	hypothetical protein	Specific to peri-implantitis group		0	0.0208312	0	0	0.0137054	0	0	0	0	0.0288421	0	0	0.00528155	0.0100856	98.6577	3		splB	peptidase S1 and S6, chymotrypsin/Hap	Common in both disease groups		0	0	0	0	0.0279906	0	0	0	0	0	0.0447571	0	0.00606231	0.0146028	98.624	2
ttrR	Tetrathionate reductase complex: response regulator	Specific to peri-implantitis group		0	0	0	0	0.0451661	0.0182069	0	0	0	0	0	0	0.00528109	0.0136075	98.663	2		pglA	galactosyltransferase	Common in both disease groups		0	0	0.0114781	0	0	0	0	0	0	0	0.0605442	0	0.00600186	0.0174905	98.63	2
cap8M	capsular polysaccharide synthesis enzyme Cap8M	Common in both disease groups		0	0	0	0	0	0	0	0	0	0	0.0629865	0	0.00524887	0.0181826	98.6682	1		cap5H	capsular polysaccharide biosynthesis protein Cap5H	Common in both disease groups		0	0.0516168	0.0203688	0	0	0	0	0	0	0	0	0	0.0059988	0.0155135	98.636	2
PSPA7_0149	hypothetical protein	Specific to peri-implantitis group		0	0	0	0	0	0	0	0	0.062979	0	0	0	0.00524825	0.0181805	98.6735	1		prn	pertactin precursor	Common in both disease groups		0	0.0233889	0.0115331	0	0	0	0	0.00608519	0.0183515	0	0.0123681	0	0.00597723	0.0084105	98.642	5
YE105_C1181	TrsG protein-like protein	Specific to peri-implantitis group		0.017012	0.00496153	0	0	0	0.00786235	0	0	0	0	0.0122268	0.0207729	0.0052363	0.00755479	98.6787	5		gbs1356	hypothetical protein	Common in both disease groups		0	0.00660892	0.0117121	0	0.00412751	0	0	0	0	0	0.0488674	0	0.00594299	0.0140197	98.6479	4
cfa3	coronafacic acid beta-ketoacyl synthetase component	Specific to peri-implantitis group		0.0106689	0	0	0	0	0	0	0	0	0	0	0.0521096	0.00523154	0.015078	98.6839	2		EcE24377A_3128	hypothetical protein	Specific to periodontitis group		0	0	0	0	0	0.0712365	0	0	0	0	0	0	0.00593637	0.0205642	98.6539	1
CFF8240_1403	putative heptosyltransferase III waaq	Common in both disease groups		0	0	0	0	0	0	0.0459219	0.0168093	0	0	0	0	0.0052276	0.0136962	98.6892	2		wzd	capsular polysaccharide biosynthesis protein Cps14C	Common in both disease groups		0	0	0.0458711	0	0	0.0252859	0	0	0	0	0	0	0.00592974	0.0145277	98.6598	2
cylB	ABC-type transporter	Common in both disease groups		0	0.0166145	0	0.0255765	0	0	0	0.020483	0	0	0	0	0.00522283	0.0096409	98.6944	3		chuX	hypothetical protein	Specific to periodontitis group		0	0	0	0	0	0.0708079	0	0	0	0	0	0	0.00590066	0.0204405	98.6657	1
YPDSF_2751	glucose-1-phosphate cytidylyltransferase	Common in both disease groups		0	0	0	0	0	0	0.0625726	0	0	0	0	0	0.00521439	0.0180632	98.6996	1		trpD	anthranilate phosphoribosyltransferase	Common in both disease groups		0	0	0.00578033	0	0	0.064547	0	0	0	0	0	0	0.00586061	0.018556	98.6716	2
invG	virulence-associated secretory protein	Common in both disease groups		0	0.0084334	0	0	0.0332104	0	0	0	0	0	0.0208041	0	0.00520399	0.0107951	98.7048	3		flrC	flagellar regulatory protein C	Common in both disease groups		0	0	0.00890446	0	0.0140488	0	0.023069	0	0	0	0.0242794	0	0.00585847	0.00946989	98.6774	4
BCAL3234	glycosyltransferase	Specific to peri-implantitis group		0	0	0	0	0	0	0.0527043	0.00964708	0	0	0	0	0.00519595	0.0152161	98.71	2		MAP4_2618	putative glycosyltransferase	Specific to periodontitis group		0	0	0.0079686	0	0	0	0	0	0	0	0	0.0623111	0.00585664	0.0179255	98.6833	2
tviC	Vi polysaccharide biosynthesis protein, epimerase	Common in both disease groups		0	0	0	0	0.053574	0	0	0.00859467	0	0	0	0	0.00518073	0.0154389	98.7152	2		xcpR	general secretion pathway protein E	Common in both disease groups		0	0.0214622	0.00422515	0	0	0	0	0.0111794	0	0	0	0.0330765	0.0058286	0.0108286	98.6891	4
fepB	ferric enterobactin (enterochelin) binding protein; periplasmic component	Common in both disease groups		0	0	0	0	0	0	0	0	0	0	0	0.0621081	0.00517567	0.0179291	98.7204	1		BC5272	carbamoyl-phosphate synthase small chain	Common in both disease groups		0	0	0.00572528	0.0639118	0	0	0	0	0	0	0	0	0.00580309	0.0183734	98.6949	2
wbmU	putative formyl transferase	Common in both disease groups		0.0130147	0.0303578	0	0	0	0	0	0	0	0	0.0187107	0	0.0051736	0.0100899	98.7255	3		YPO0267	putative type III secretion system ATP synthase	Common in both disease groups		0	0	0	0	0.0302531	0.0392984	0	0	0	0	0	0	0.00579596	0.0136731	98.7007	2
fimE	type 1 fimbriae regulatory protein FimE	Common in both disease groups		0	0.0238706	0	0	0	0.0378811	0	0	0	0	0	0	0.00514598	0.0123841	98.7307	2		lsgC	lipopolysaccharide biosynthesis protein	Common in both disease groups		0	0	0.0060143	0	0	0	0	0.0634946	0	0	0	0	0.00579241	0.0182536	98.7065	2
pchE	dihydroaeruginoic acid synthetase	Common in both disease groups		0	0.0213838	0	0	0.0234579	0.011763	0	0	0	0	0.00505744	0	0.00513851	0.00881442	98.7358	4		orf20	hypothetical protein	Common in both disease groups		0	0	0	0	0	0	0	0.0693886	0	0	0	0	0.00578238	0.0200308	98.7123	1
csgD	DNA-binding transcriptional regulator CsgD	Common in both disease groups		0	0.0437888	0	0	0	0.0173632	0	0	0	0	0	0	0.005096	0.0131678	98.7409	2		cps2T	glycosyl transferase, group 1 family protein, putative	Common in both disease groups		0	0	0.0107762	0	0	0	0	0	0	0	0.0577917	0	0.00571399	0.0166902	98.718	2
gmhA-1	phosphoheptose isomerase	Common in both disease groups		0	0.0126981	0	0	0	0	0	0.048138	0	0	0	0	0.00506968	0.0140457	98.746	2		aec27/clpV	ATP-dependent Clp proteinase Aec27 ATP-binding chain, with chaperone activity	Common in both disease groups		0.0252607	0	0	0	0.00704734	0	0	0	0	0	0	0.0361599	0.00570566	0.012078	98.7237	3
gbs1356	hypothetical protein	Common in both disease groups		0.0174436	0.00290724	0	0.011187	0	0.00921962	0	0.00550566	0	0	0.0143387	0	0.00505015	0.00641549	98.751	6		cylF	hypothetical protein	Common in both disease groups		0	0.0678591	0	0	0	0	0	0	0	0	0	0	0.00565492	0.0195892	98.7293	1
flgL	flagellar hook associated protein type 3 FlgL	Common in both disease groups		0	0.0281113	0	0	0.0088777	0	0	0.012054	0	0	0.0112079	0	0.00502091	0.00872541	98.7561	4		z1217	Z1217 protein	Common in both disease groups		0	0.0678591	0	0	0	0	0	0	0	0	0	0	0.00565492	0.0195892	98.735	1
SSU98_0567	Cps2A	Common in both disease groups		0	0	0	0	0	0	0	0	0	0	0	0.060135	0.00501125	0.0173595	98.7611	1		YPN_3403	type III secretion system component	Common in both disease groups		0	0	0	0	0.0372699	0	0.0305836	0	0	0	0	0	0.00565446	0.0132827	98.7407	2
ECO103_3363	ATP-dependent Clp proteinase ATP-binding chain	Common in both disease groups		0	0	0	0.0413238	0	0.00852264	0	0.0101733	0	0	0	0	0.00500165	0.0119985	98.7661	3		eccC2	FtsK/SpoIIIE family protein	Common in both disease groups		0	0	0	0	0	0.067193	0	0	0	0	0	0	0.00559941	0.0193969	98.7463	1
BCE_5398	capsular exopolysaccharide family protein	Common in both disease groups		0.034831	0	0	0	0	0	0	0	0	0	0.0250279	0	0.00498824	0.011836	98.7711	2		sdrF	sdrF protein, truncation	Common in both disease groups		0	0	0.0494906	0	0	0.010733	0	0.00688496	0	0	0	0	0.00559238	0.0142594	98.7519	3
vctP	iron(III) ABC transporter, periplasmic iron-compound-binding protein	Common in both disease groups		0	0	0	0	0	0	0	0	0	0	0	0.0595918	0.00496599	0.0172027	98.776	1		iga	IgA-specific metalloendopeptidase	Common in both disease groups		0	0	0.018387	0	0	0.00942863	0.0175614	0.00302521	0	0	0.0183793	0	0.00556512	0.00803789	98.7574	5
PA3144	hypothetical protein	Specific to peri-implantitis group		0	0.0593822	0	0	0	0	0	0	0	0	0	0	0.00494851	0.0171422	98.781	1		BC5277	Tyrosine-protein kinase (capsular polysaccharide biosynthesis)	Common in both disease groups		0	0	0.00909714	0	0.0576628	0	0	0	0	0	0	0	0.00556333	0.0166142	98.763	2
psaC	outer membrane usher protein PsaC precursor	Specific to peri-implantitis group		0	0	0	0	0	0	0.0586806	0	0	0	0	0	0.00489005	0.0169396	98.7859	1		wchA	glucosyl-1-phosphate transferase	Common in both disease groups		0	0	0	0	0.0147979	0	0	0	0	0	0.0500647	0	0.00540522	0.0146934	98.7684	2
hpuA	haemoglobin-haptoglobin-utilization protein	Common in both disease groups		0	0	0	0	0	0	0	0	0	0	0	0.0583725	0.00486437	0.0168507	98.7907	1		CFF8240_1402	xylanase/chitin deacetylase	Common in both disease groups		0	0	0.0165565	0	0.0262479	0	0	0.0218719	0	0	0	0	0.00538969	0.00996752	98.7738	3
SAK_1262	regulatory protein CpsX	Specific to peri-implantitis group		0	0	0	0	0	0	0	0	0.0583071	0	0	0	0.00485893	0.0168318	98.7956	1		clpV	ATP-dependent Clp protease, ATP-binding subunit ClpB	Common in both disease groups		0	0	0.0360858	0	0	0.00609321	0	0	0	0	0.0224032	0	0.00538185	0.0116527	98.7792	3
espE	ESX-1 secretion-associated protein EspE	Common in both disease groups		0	0	0	0	0.0111619	0	0	0	0	0.0470931	0	0	0.00485458	0.0136832	98.8004	2		lsgE	lipopolysaccharide biosynthesis protein	Common in both disease groups		0	0	0.00721165	0	0	0	0	0.0572877	0	0	0	0	0.00537495	0.0164792	98.7845	2
YPO0267	putative type III secretion system ATP synthase	Common in both disease groups		0	0.0212997	0	0	0	0	0.036756	0	0	0	0	0	0.00483797	0.0117698	98.8053	2		per	aminotransferase, DegT/DnrJ/EryC1/StrS family	Common in both disease groups		0	0	0.017341	0	0	0.0317518	0	0.0152651	0	0	0	0	0.00536316	0.0104305	98.7899	3
PSPA7_1971	UDP-N-acetylglucosamine 2-epimerase	Common in both disease groups		0	0.0185126	0	0	0.0242841	0	0	0	0	0	0.0152094	0	0.00483384	0.00896137	98.8101	3		BALH_4781	tyrosine-protein kinase	Common in both disease groups		0	0.0461056	0.0181943	0	0	0	0	0	0	0	0	0	0.00535833	0.0138571	98.7953	2
PSPA7_0142	hypothetical protein	Common in both disease groups		0	0.0374457	0	0	0	0	0	0	0	0	0.0205262	0	0.00483099	0.0118454	98.8149	2		spaE	putative surface-anchored protein	Common in both disease groups		0	0	0.0275529	0	0	0	0	0.0363721	0	0	0	0	0.00532708	0.0125827	98.8006	2
cyaA	bifunctional hemolysin-adenylate cyclase precursor	Common in both disease groups		0	0	0.0334218	0	0.0109027	0	0	0.00175402	0	0	0	0.0116612	0.00481165	0.00998693	98.8198	4		ctrC	capsule polysaccharide export inner-membrane protein	Common in both disease groups		0	0	0	0	0	0	0	0	0.0637113	0	0	0	0.00530928	0.0183919	98.8059	1
shuU	putative permease of iron compound ABC transport system	Common in both disease groups		0	0	0	0.0573221	0	0	0	0	0	0	0	0	0.00477684	0.0165475	98.8245	1		wbpD	probable acetyltransferase WbpD	Common in both disease groups		0	0	0.0332507	0	0	0.0304288	0	0	0	0	0	0	0.00530662	0.0124082	98.8112	2
mps1	fatty-acid-CoA ligase	Common in both disease groups		0.0010134	0.00139355	0	0.0065085	0.00383945	0.00464649	0	0.00513537	0.0198649	0	0.00342721	0.011373	0.00476682	0.00580804	98.8293	9		hgpA	hemoglobin-binding protein	Common in both disease groups		0	0	0	0	0	0.0322921	0	0	0.0312306	0	0	0	0.00529356	0.0123652	98.8165	2
SPH_0459	galactosyl transferase CpsE	Common in both disease groups		0.0179503	0	0	0	0	0	0	0.0132136	0	0	0.0258059	0	0.00474749	0.00900654	98.834	3		capE	capsular polysaccharide synthesis enzyme CapE	Specific to periodontitis group		0	0.0632888	0	0	0	0	0	0	0	0	0	0	0.00527407	0.0182699	98.8218	1
sodC	superoxide dismutase (copper-zinc)	Specific to peri-implantitis group		0	0.0145722	0	0	0	0	0	0	0	0	0	0.0421776	0.00472915	0.0125152	98.8388	2		fagD	ABC-type cobalamin/Fe3+-siderophores transport system, secreted component	Common in both disease groups		0	0	0.012703	0	0	0.0504972	0	0	0	0	0	0	0.00526668	0.0147046	98.827	2
SSU98_0582	Sialic acid synthase	Common in both disease groups		0	0	0	0	0.0275727	0	0	0	0	0.0291048	0	0	0.00472313	0.0110357	98.8435	2		BC5270	Undecaprenyl-phosphate galactosephosphotransferase	Common in both disease groups		0	0.0526249	0.0103771	0	0	0	0	0	0	0	0	0	0.00525017	0.0152145	98.8323	2
insF	transposase of insertion element IS3	Common in both disease groups		0	0.00833729	0	0	0	0.013218	0	0	0	0	0	0.0349171	0.00470603	0.0104345	98.8482	3		kpsD	capsular polysaccharide ABC transporter, periplasmic polysaccharide-binding protein	Common in both disease groups		0	0	0.0229424	0	0	0	0.0400353	0	0	0	0	0	0.00524814	0.0127873	98.8375	2
ibeB	cation efflux system protein CusC	Common in both disease groups		0.0265736	0.0103075	0	0	0	0	0	0.0194988	0	0	0	0	0.00469833	0.00918356	98.8529	3		mbtC	polyketide synthase	Common in both disease groups		0	0	0.00956507	0.0533036	0	0	0	0	0	0	0	0	0.00523906	0.0153842	98.8428	2
fpvA	ferrichrome-iron receptor (Ferric hydroxamate uptake)(Ferric hydroxamate receptor)	Common in both disease groups		0.00501071	0.0117371	0	0	0.0173342	0	0.0218901	0	0	0	0	0	0.00466434	0.00787079	98.8576	4		CD1546	putative hemolysin-like membrane protein	Specific to periodontitis group		0	0	0	0	0.0618821	0	0	0	0	0	0	0	0.00515684	0.0178638	98.8479	1
capK	hypothetical protein	Specific to peri-implantitis group		0	0	0	0	0	0.0556968	0	0	0	0	0	0	0.0046414	0.0160783	98.8622	1		STER_1224	dTDP-glucose pyrophosphorylase	Common in both disease groups		0	0	0.0220203	0	0	0	0	0	0	0	0.039363	0	0.00511528	0.0125058	98.853	2
cdiB	hypothetical protein	Common in both disease groups		0.034587	0.00803696	0	0	0.00790569	0	0	0.00509639	0	0	0	0	0.00463551	0.00996117	98.8668	4		wcbQ	capsular polysaccharide biosynthesis protein WcbQ	Common in both disease groups		0	0	0.00418386	0	0.0132845	0	0	0.0110577	0	0	0	0.0327467	0.00510606	0.00988911	98.8581	4
z1217	Z1217 protein	Common in both disease groups		0.0256259	0.0298773	0	0	0	0	0	0	0	0	0	0	0.00462527	0.0108403	98.8715	2		vcrD	low calcium response protein	Common in both disease groups		0	0.0456576	0	0	0	0	0.0156127	0	0	0	0	0	0.00510586	0.0135363	98.8633	2
cpsO	glycosyl transferase CpsO(V)	Common in both disease groups		0.0248471	0	0	0	0	0	0	0	0	0.0300726	0	0	0.00457665	0.0107466	98.876	2		esp	enterococcal surface protein; Esp	Common in both disease groups		0	0.0230304	0.00681253	0	0	0.0311741	0	0	0	0	0	0	0.00508475	0.0106104	98.8683	3
SSA_1514	cell-wall biogenesis glycosyltransferase, putative	Common in both disease groups		0.0313498	0	0	0	0	0	0	0.0230848	0	0	0	0	0.00453621	0.0107399	98.8806	2		orf78	hypothetical protein	Common in both disease groups		0	0	0	0	0.0228695	0	0	0.0381107	0	0	0	0	0.00508168	0.012305	98.8734	2
brkA	serum resistance protein	Common in both disease groups		0	0	0	0.054267	0	0	0	0	0	0	0	0	0.00452225	0.0156655	98.8851	1		PSPA7_1971	UDP-N-acetylglucosamine 2-epimerase	Common in both disease groups		0	0	0.0608036	0	0	0	0	0	0	0	0	0	0.00506696	0.0175525	98.8785	1
BCZK5147	hemolysin III homolog	Specific to peri-implantitis group		0	0	0	0	0	0	0	0	0	0	0.0542425	0	0.00452021	0.0156585	98.8896	1		hrpL	RNA polymerase sigma factor HrpL	Common in both disease groups		0	0	0	0	0	0	0	0.060765	0	0	0	0	0.00506375	0.0175413	98.8835	1
CJE1608	capsular biosynthesis nucleotidyltransferase, putative	Common in both disease groups		0	0.0104637	0	0	0	0	0	0	0	0.0434567	0	0	0.00449336	0.0126336	98.8941	2		pglF	general glycosylation pathway protein	Common in both disease groups		0.0390016	0	0.021456	0	0	0	0	0	0	0	0	0	0.00503813	0.0123468	98.8886	2
gacS	GacS sensor kinase protein	Common in both disease groups		0.0088485	0.00258288	0	0	0.0101899	0.00410848	0	0	0	0.0215002	0.00637275	0	0.00446689	0.00653045	98.8986	6		mps2	amino acid adenylation enzyme/thioester reductase family protein,thioester reductase-like protein	Common in both disease groups		0	0	0.00166529	0.0186184	0.00527404	0	0	0.00878006	0.00662824	0	0	0.0194897	0.00503798	0.00722075	98.8936	6
letS	Legionella transmission sensor LetS	Common in both disease groups		0.00447586	0	0	0.0200716	0	0	0.017998	0	0	0	0	0.0109296	0.00445625	0.00755577	98.903	4		vipD3	hypothetical protein	Common in both disease groups		0	0	0	0	0.0232669	0	0.0369664	0	0	0	0	0	0.00501945	0.0120813	98.8986	2
YE105_C0912	general secretion pathway protein D	Common in both disease groups		0	0	0	0	0.00720908	0	0	0	0	0.0151953	0	0.0306716	0.004423	0.00948137	98.9075	3		C8J_1098	putative phosphatase	Specific to periodontitis group		0	0	0	0	0	0	0	0.0601043	0	0	0	0	0.00500869	0.0173506	98.9037	1
pvdJ	PvdJ	Common in both disease groups		0.0253069	0	0	0	0.0188408	0	0.00830233	0	0	0	0	0	0.00437084	0.00871307	98.9118	3		rgpFc	Lipopolysaccharide biosynthesis protein, putative	Common in both disease groups		0	0	0.00763829	0	0	0.0524351	0	0	0	0	0	0	0.00500612	0.0150968	98.9087	2
vgrG1	hypothetical protein	Common in both disease groups		0.00663403	0.0232099	0	0	0.0224535	0	0	0	0	0	0	0	0.00435811	0.00883664	98.9162	3		espG2	ESX-1 EspG family protein	Specific to periodontitis group		0	0	0	0	0	0	0	0	0	0	0	0.0600521	0.00500435	0.0173356	98.9137	1
CLD_2757	hemolysin A	Common in both disease groups		0	0.00867366	0	0	0	0	0	0.021896	0	0	0.0213784	0	0.004329	0.00845747	98.9205	3		fecB	FecB	Common in both disease groups		0	0	0.0212083	0	0	0.0388139	0	0	0	0	0	0	0.00500185	0.01227	98.9187	2
virB4	type IV secretion/conjugal transfer ATPase, VirB4 family	Common in both disease groups		0	0.024207	0	0	0	0	0	0.00381986	0	0	0	0.023921	0.00432898	0.00928293	98.9248	3		CJE1278	lipooligosaccharide biosynthesis galactosyltransferase, putative	Specific to periodontitis group		0	0	0.014382	0	0.0455861	0	0	0	0	0	0	0	0.00499734	0.0134342	98.9237	2
EC55989_3333	hypothetical protein	Common in both disease groups		0	0	0	0	0	0	0	0	0	0	0	0.0518325	0.00431937	0.0149627	98.9292	1		YPK_3182	NAD-dependent epimerase/dehydratase	Specific to periodontitis group		0	0.0335151	0.0264381	0	0	0	0	0	0	0	0	0	0.0049961	0.0117655	98.9287	2
cps2T	glycosyl transferase, group 1 family protein, putative	Common in both disease groups		0.0515803	0	0	0	0	0	0	0	0	0	0	0	0.00429836	0.0148899	98.9335	1		PSPTO_2875	ABC transporter, ATP-binding protein	Common in both disease groups		0	0	0.00920724	0	0	0.0505717	0	0	0	0	0	0	0.00498158	0.0145991	98.9336	2
tbpB	hypothetical protein	Common in both disease groups		0	0.00396442	0	0	0	0	0.0474419	0	0	0	0	0	0.00428386	0.013639	98.9378	2		wzc	chain length regulator (capsular polysaccharide biosynthesis)	Common in both disease groups		0	0.0299306	0.0059042	0	0	0.00803111	0	0	0	0	0.0158242	0	0.00497417	0.00928681	98.9386	4
sapA	putative surface-anchored protein	Common in both disease groups		0.00446647	0.0153891	0	0	0	0.00945194	0	0.00328391	0	0.0123747	0.0064098	0	0.00428133	0.00548684	98.942	6		tnp	IS1634AV transposase	Common in both disease groups		0	0	0.0190613	0	0	0.0104721	0	0	0	0	0	0.0298117	0.00494543	0.00985463	98.9436	3
enhA	enhanced entry protein EnhA	Common in both disease groups		0	0.00953863	0	0	0	0	0	0	0	0.0417975	0	0	0.00427801	0.0121296	98.9463	2		cpsIaJ	cell-wall biogenesis glycosyltransferase, putative	Common in both disease groups		0	0	0.0065648	0	0	0	0	0	0	0	0	0.0526487	0.00493446	0.0151441	98.9485	2
cyp143	P450 heme-thiolate protein	Common in both disease groups		0	0	0	0	0	0	0	0	0	0	0	0.0513004	0.00427503	0.0148092	98.9506	1		CT664	(FHA domain; homology to adenylate cyclase)	Common in both disease groups		0	0.0129938	0.00255986	0	0.0162502	0	0	0.0135439	0	0	0.0137505	0	0.00492485	0.00688162	98.9534	5
siaB/synB	N-acylneuraminate cytidylyltransferase	Common in both disease groups		0	0	0	0	0	0	0	0	0	0	0.0511673	0	0.00426394	0.0147707	98.9548	1		ctrA	capsule polysaccharide export outer membrane protein	Specific to periodontitis group		0	0	0	0	0	0	0	0	0	0	0.0588285	0	0.00490237	0.0169823	98.9583	1
papI_2	PapI protein	Common in both disease groups		0	0	0	0	0	0.050928	0	0	0	0	0	0	0.004244	0.0147016	98.9591	1		cylB	ABC-type transporter	Common in both disease groups		0.0325174	0	0.00297274	0	0	0	0	0	0	0	0	0.0232657	0.00489632	0.0109537	98.9632	3
BCE_5390	glycosyl transferase, group 1 family protein	Common in both disease groups		0	0.00640313	0	0	0	0	0.0441831	0	0	0	0	0	0.00421552	0.0127204	98.9633	2		ciuC	putative iron ABC transport system, permease protein	Common in both disease groups		0	0	0.00558765	0	0.0531226	0	0	0	0	0	0	0	0.00489252	0.0152732	98.9681	2
fliY	flagellar motor switch protein	Specific to peri-implantitis group		0	0.00857756	0	0	0	0	0	0	0	0	0.0419972	0	0.00421456	0.0121513	98.9675	2		alp2	hypothetical protein	Common in both disease groups		0	0	0.00188549	0	0	0.0362797	0	0	0	0	0.0202555	0	0.00486839	0.0114639	98.973	3
atf	acetyltransferase	Common in both disease groups		0	0.00684763	0	0	0	0	0.043711	0	0	0	0	0	0.00421322	0.0125934	98.9717	2		mbtF	amino acid adenylation domain	Common in both disease groups		0	0	0.00145885	0	0	0.00396897	0	0.00747609	0.0224558	0	0	0.0224742	0.00481949	0.00855143	98.9778	5
VC1773	conserved hypothetical protein	Common in both disease groups		0	0	0	0	0	0	0	0.0168093	0	0	0.0328271	0	0.00413637	0.0102463	98.9759	2		cps4L	UDP-N-acetylglucosamine 2-epimerase	Common in both disease groups		0	0	0	0	0	0	0	0	0	0	0.0577917	0	0.00481597	0.016683	98.9826	1
fleS	PAS/PAC Sensor Signal Transduction Histidine Kinase	Common in both disease groups		0	0.00585052	0	0	0.0115669	0	0	0.00738635	0	0	0	0.0245085	0.00410936	0.00751123	98.98	4		SSA_2222	Tyrosine-protein kinase Wze, putative	Common in both disease groups		0	0	0.00913843	0	0	0	0	0.0482469	0	0	0	0	0.00478211	0.0139377	98.9874	2
ppsB	acyl transferase domain protein	Common in both disease groups		0	0	0	0	0	0.00799686	0	0.0201712	0	0.00624958	0.0148945	0	0.00410934	0.00693534	98.9841	4		SPH_0459	galactosyl transferase CpsE	Common in both disease groups		0	0	0.0187448	0	0	0.0385903	0	0	0	0	0	0	0.00477792	0.011934	98.9922	2
rgpFc	Lipopolysaccharide biosynthesis protein, putative	Common in both disease groups		0	0	0	0	0	0.013536	0	0	0	0	0	0.0357374	0.00410611	0.0106943	98.9882	2		VC1778	conserved hypothetical protein	Common in both disease groups		0	0	0.0244563	0	0	0	0	0.0323037	0	0	0	0	0.00473	0.0111729	98.9969	2
intC	Sai integrase	Specific to peri-implantitis group		0	0	0	0	0	0	0	0	0	0	0	0.0492719	0.00410599	0.0142236	98.9923	1		SGO_1022	rhamnosyltransferase	Specific to periodontitis group		0	0	0	0	0.0214783	0	0.0352628	0	0	0	0	0	0.00472843	0.0114276	99.0016	2
cps	Glycosyltransferase	Specific to peri-implantitis group		0	0	0	0	0	0	0	0.0491904	0	0	0	0	0.0040992	0.0142	98.9964	1		waaF	ADP-heptose--LPS heptosyltransferase II	Specific to periodontitis group		0	0	0	0	0.0212185	0	0	0.035468	0	0	0	0	0.00472387	0.0114432	99.0064	2
lbtB	multidrug resistance efflux pump	Common in both disease groups		0	0	0	0	0	0	0	0	0	0	0	0.04915	0.00409583	0.0141884	99.0005	1		fsrC	Unknown	Specific to periodontitis group		0.0518871	0	0.00474813	0	0	0	0	0	0	0	0	0	0.0047196	0.0149165	99.0111	2
flpB	flp operon protein B	Specific to peri-implantitis group		0	0.0491468	0	0	0	0	0	0	0	0	0	0	0.00409556	0.0141874	99.0046	1		mas	mas	Common in both disease groups		0	0	0.00100468	0.022639	0.00321029	0.00275778	0	0.0026601	0.0241542	0	0	0	0.00470216	0.00882465	99.0158	6
ccmF	cytochrome c-type biogenesis protein CcmF	Common in both disease groups		0	0.00365207	0	0	0	0	0	0.0184366	0	0	0.0269916	0	0.00409002	0.00894962	99.0087	3		CPR_1786	hemolysin A	Common in both disease groups		0	0	0.0156482	0	0	0	0.0407004	0	0	0	0	0	0.00469572	0.0121983	99.0205	2
mbtJ	acetyl hydrolase mbtJ	Common in both disease groups		0	0.0175996	0	0	0.016751	0	0	0	0	0.0146146	0	0	0.00408043	0.00741086	99.0128	3		clpB	ClpB protein	Common in both disease groups		0	0	0.00244976	0	0.0155011	0	0	0	0	0	0	0.0382375	0.00468236	0.0114626	99.0252	3
syrD	cyclic peptide transporter	Common in both disease groups		0.00718765	0.00419267	0	0.0322473	0	0	0	0.00529128	0	0	0	0	0.00407658	0.00923288	99.0168	4		C8J_1343	hypothetical protein	Common in both disease groups		0	0	0.0400494	0	0	0.0157082	0	0	0	0	0	0	0.00464647	0.0120289	99.0298	2
fnbA	fibronectin binding protein A precursor	Specific to peri-implantitis group		0.0168713	0.0095987	0	0	0	0.0101611	0	0	0	0	0.0121342	0	0.00406377	0.00624565	99.0209	4		orf242	putative regulatory proteins, merR family	Common in both disease groups		0	0	0.00875307	0	0	0	0	0	0	0	0.0469665	0	0.0046433	0.0135638	99.0344	2
erp	GLTT repeat protein	Common in both disease groups		0	0	0	0	0	0	0	0.0184659	0	0	0	0.0299733	0.0040366	0.00974146	99.0249	2		fyuA	pesticin/yersiniabactin TonB-dependent receptor	Common in both disease groups		0	0	0.00620697	0	0	0.00866465	0.0161378	0	0	0	0	0.0246837	0.00464109	0.00811754	99.0391	4
PPE25	hypothetical protein	Common in both disease groups		0	0	0	0	0	0	0	0	0	0	0	0.0482188	0.00401824	0.0139196	99.029	1		gluE	UDP-glucose 4-epimerase	Common in both disease groups		0	0	0.00616569	0	0	0	0	0.0162909	0	0	0.0330802	0	0.00462807	0.0101832	99.0437	3
CAC2076	Predicted rRNA methylase, YQXC B.subtilis ortholog	Specific to peri-implantitis group		0	0.00886588	0	0	0.0174476	0	0	0	0	0	0.02186	0	0.00401446	0.00778981	99.033	3		hpuA	haemoglobin-haptoglobin-utilization protein	Common in both disease groups		0	0	0.0062345	0	0	0.0489506	0	0	0	0	0	0	0.00459876	0.0140817	99.0483	2
lmo0931	lipoate protein ligase	Common in both disease groups		0	0	0	0	0.014078	0.0340539	0	0	0	0	0	0	0.00401099	0.0102903	99.037	2		SSA_2223	capsular polysaccharide biosynthesis protein Wzd (chain length regulator), putative	Common in both disease groups		0	0	0.055037	0	0	0	0	0	0	0	0	0	0.00458642	0.0158878	99.0529	1
pavA	adherence and virulence protein A	Common in both disease groups		0.0147975	0	0	0.0332509	0	0	0	0	0	0	0	0	0.00400404	0.0101453	99.041	2		ppsB	acyl transferase domain protein	Common in both disease groups		0	0.0118737	0.00719789	0	0	0.00734166	0	0.00365111	0.0187053	0	0.00625809	0	0.00458564	0.0060056	99.0575	6
ppsD	phenolpthiocerol synthesis type-I polyketide synthase PpsD	Common in both disease groups		0.002252	0.00500958	0	0.0186843	0.00477906	0	0	0.00165657	0	0.0100795	0	0.0054648	0.00399382	0.00559957	99.045	7		cap8O	capsular polysaccharide synthesis enzyme Cap8O	Common in both disease groups		0	0	0	0	0	0.0277455	0	0	0	0	0.027106	0	0.00457096	0.0106763	99.0621	2
C8J_1335	hypothetical protein	Common in both disease groups		0	0	0	0	0	0.0477121	0	0	0	0	0	0	0.00397601	0.0137733	99.049	1		CLK_2301	transporter, HlyC/CorC family	Common in both disease groups		0	0	0.0240709	0	0.0305283	0	0	0	0	0	0	0	0.00454994	0.0107152	99.0666	2
NRG857_13815	putative CLPA/B-type chaperone protein	Common in both disease groups		0	0.00270301	0	0	0	0	0	0	0	0.0448946	0	0	0.00396647	0.0129124	99.0529	2		cylI	cylI protein	Common in both disease groups		0	0	0.0145334	0	0.00921811	0.00797521	0.0151226	0.00768473	0	0	0	0	0.00454451	0.00602808	99.0712	5
C8J_1076	hypothetical protein	Common in both disease groups		0	0.0243271	0	0	0	0.0128634	0	0.0102415	0	0	0	0	0.00395267	0.00783165	99.0569	3		epsD	exopolysaccharide biosynthesis protein	Common in both disease groups		0	0	0	0	0.0539634	0	0	0	0	0	0	0	0.00449695	0.0155779	99.0756	1
lipB	capsule polysaccharide modification protein LipB	Common in both disease groups		0	0	0	0	0	0	0	0	0	0	0	0.0473986	0.00394988	0.0136828	99.0608	1		STER_1443	Membrane protein involved in the export of polysaccharides	Common in both disease groups		0	0	0	0	0	0	0	0.0535323	0	0	0	0	0.00446102	0.0154534	99.0801	1
mycP3	peptidase S8/S53 subtilisin kexin sedolisin	Common in both disease groups		0	0	0	0	0.0407111	0	0	0.00640216	0	0	0	0	0.0039261	0.0117296	99.0648	2		SPH_0455	integral membrane regulatory protein Wzg	Common in both disease groups		0	0	0.00441782	0	0	0.0484661	0	0	0	0	0	0	0.004407	0.013933	99.0845	2
agrC	Sensor protein CitS	Common in both disease groups		0.0471044	0	0	0	0	0	0	0	0	0	0	0	0.00392537	0.0135979	99.0687	1		espL	hypothetical protein	Specific to periodontitis group		0	0	0	0	0	0.0526214	0	0	0	0	0	0	0.00438512	0.0151905	99.0889	1
futC	alpha-1,2-fucosyltransferase	Common in both disease groups		0	0	0	0	0.0467537	0	0	0	0	0	0	0	0.00389615	0.0134966	99.0726	1		hia	adhesin	Common in both disease groups		0	0	0.00350949	0.0392625	0	0.00965223	0	0	0	0	0	0	0.00436869	0.0113538	99.0933	3
BCAL3239	glucosyltransferase	Common in both disease groups		0	0	0	0	0	0	0	0.0465691	0	0	0	0	0.00388076	0.0134433	99.0765	1		y1094	ORF B protein	Common in both disease groups		0	0	0.0202724	0	0.0321181	0	0	0	0	0	0	0	0.00436588	0.0105046	99.0976	2
virB10	VirB10	Specific to peri-implantitis group		0.0215066	0.0248797	0	0	0	0	0	0	0	0	0	0	0.00386553	0.00905653	99.0803	2		pchI	ABC transporter, permease/ATP-binding protein, putative	Common in both disease groups		0	0	0.010845	0.0413501	0	0	0	0	0	0	0	0	0.00434959	0.012062	99.102	2
Psyr_0586	YD repeat	Specific to peri-implantitis group		0	0.00496153	0	0.0382098	0	0	0	0.00313774	0	0	0	0	0.00385909	0.0109368	99.0842	3		vibE	Peptide arylation enzyme	Common in both disease groups		0	0	0	0	0	0.021466	0	0	0	0	0	0.0305867	0.00433772	0.0103157	99.1063	2
wbmF	nucleotide sugar epimerase/dehydratase	Specific to peri-implantitis group		0.045528	0	0	0	0	0	0	0	0	0	0	0	0.003794	0.0131428	99.088	1		SF3706	orf, conserved hypothetical protein	Specific to periodontitis group		0	0	0	0	0	0	0	0.0515676	0	0	0	0	0.0042973	0.0148863	99.1106	1
tnpM	TnpM	Common in both disease groups		0	0	0	0	0	0	0	0.0153866	0	0	0.0300483	0	0.00378624	0.00937898	99.0918	2		shf	putative protein Shf	Common in both disease groups		0	0	0.00831267	0	0	0	0.0432442	0	0	0	0	0	0.0042964	0.012496	99.1149	2
eis	hypothetical protein	Specific to peri-implantitis group		0	0.00580247	0	0	0	0	0.0394044	0	0	0	0	0	0.00376724	0.0113461	99.0955	2		lpg1062	TPR repeat protein	Common in both disease groups		0	0	0.0186072	0	0	0	0	0.0327731	0	0	0	0	0.00428169	0.010446	99.1192	2
fbpA	antigen 85-A	Common in both disease groups		0	0	0	0	0.0222591	0	0	0.0052523	0	0	0.0174324	0	0.00374532	0.00773783	99.0993	3		CJE1280	lipooligosaccharide biosynthesis galactosyltransferase, putative	Specific to periodontitis group		0	0	0	0	0	0	0	0	0	0	0	0.0513461	0.00427884	0.0148223	99.1235	1
c3608	Hypothetical protein	Common in both disease groups		0	0	0	0	0	0.0448631	0	0	0	0	0	0	0.00373859	0.0129509	99.103	1		hsf	Hsf	Common in both disease groups		0	0.00916288	0.00271125	0	0	0.0322549	0	0	0	0	0	0.00707369	0.00426689	0.00935777	99.1277	4
nagJ	hyaluronidase	Common in both disease groups		0	0	0	0	0	0	0	0.0149676	0	0.00984447	0	0.0198639	0.003723	0.00706586	99.1067	3		YPK_3181	mannose-1-phosphate guanylyltransferase/mannose-6-phosphate isomerase	Common in both disease groups		0	0	0	0	0.0145686	0	0	0	0.0366087	0	0	0	0.00426477	0.0110131	99.132	2
YPTS_1043	CDP-glucose 4,6-dehydratase	Common in both disease groups		0	0	0	0	0	0	0	0.0167606	0	0.0275562	0	0	0.00369307	0.00892696	99.1104	2		cpsM	capsular polysaccharide repeat unit transporter	Common in both disease groups		0	0	0.00455545	0	0	0	0	0.0464561	0	0	0	0	0.00425096	0.0133555	99.1363	2
icaA	glycosyl transferase, family 2	Common in both disease groups		0	0	0	0.0442755	0	0	0	0	0	0	0	0	0.00368963	0.0127812	99.1141	1		yscL	putative type III secretion protein	Common in both disease groups		0	0	0	0	0	0	0	0	0	0	0.0509534	0	0.00424612	0.014709	99.1405	1
cba	c protein beta antigen	Common in both disease groups		0.0187948	0	0	0	0	0	0	0.00830234	0	0	0	0.0170817	0.00368157	0.00707949	99.1178	3		espK	ESX-1 secretion associated protein EspK, Alanine and Proline rich	Common in both disease groups		0	0	0.00278006	0	0.0176107	0.0305033	0	0	0	0	0	0	0.00424117	0.00968817	99.1447	3
fadD33	ligase	Common in both disease groups		0	0.0227534	0	0	0	0	0	0	0	0	0.0213043	0	0.00367147	0.00858026	99.1215	2		M6_Spy1173	LPXTG anchored putative adhesin	Common in both disease groups		0	0	0	0	0	0.0311741	0.0196968	0	0	0	0	0	0.00423924	0.0101986	99.149	2
y1074	O-unit flippase-like protein	Specific to peri-implantitis group		0	0	0	0	0	0	0	0	0	0	0	0.0440399	0.00366999	0.0127132	99.1251	1		lip	lipase	Common in both disease groups		0	0	0	0	0	0.0508699	0	0	0	0	0	0	0.00423916	0.0146849	99.1532	1
CLL_A2400	hemolysin A	Common in both disease groups		0	0	0	0	0	0	0	0.0222273	0	0	0.0216933	0	0.00366005	0.00854879	99.1288	2		cps4D	capsular polysaccharide biosynthesis protein Cps4D	Specific to periodontitis group		0	0	0	0	0	0	0	0	0	0	0.0500647	0	0.00417206	0.0144524	99.1574	1
phzG1	probable pyridoxamine 5'-phosphate oxidase	Common in both disease groups		0	0.0220926	0	0	0.0217407	0	0	0	0	0	0	0	0.00365277	0.00853137	99.1325	2		STER_1437	Glycosyltransferase	Common in both disease groups		0	0	0.00556013	0	0	0	0	0	0.0442512	0	0	0	0.00415094	0.0127291	99.1615	2
C8J_1329	hypothetical protein	Common in both disease groups		0	0.013491	0	0	0.0132842	0	0	0.0170432	0	0	0	0	0.00365153	0.00666703	99.1361	3		enhA	enhanced entry protein EnhA	Common in both disease groups		0	0	0	0	0	0.0495096	0	0	0	0	0	0	0.0041258	0.0142922	99.1657	1
lic1A	lic-1 operon protein (licA)	Common in both disease groups		0	0	0	0	0	0	0	0	0	0	0.04372	0	0.00364334	0.0126209	99.1397	1		prpL	lysyl endopeptidase (Protease IV) (PvdS-regulated endoprotease)	Common in both disease groups		0	0	0	0	0	0	0	0	0	0	0.0492994	0	0.00410828	0.0142315	99.1698	1
iutA	aerobactin siderophore receptor IutA/TonB-dependent siderophore receptor	Common in both disease groups		0.0166742	0	0	0	0	0	0	0	0	0.0269202	0	0	0.00363287	0.00876124	99.1434	2		rgpE	Glycosyl transferase, putative	Common in both disease groups		0	0	0.0136939	0	0	0	0	0.0355723	0	0	0	0	0.00410551	0.0106628	99.1739	2
SF2979	TnpE-like protein	Specific to peri-implantitis group		0	0.0435846	0	0	0	0	0	0	0	0	0	0	0.00363205	0.0125818	99.147	1		cat	chloramphenicol acetyltransferase	Common in both disease groups		0	0.0490404	0	0	0	0	0	0	0	0	0	0	0.0040867	0.0141568	99.178	1
colA	collagenase	Common in both disease groups		0.00336862	0	0	0	0.0154388	0	0	0	0	0.00815763	0	0.0164498	0.00361791	0.00625065	99.1506	4		SSA_2220	galactosyltransferase, putative	Common in both disease groups		0	0	0.0210707	0	0	0	0	0.027818	0	0	0	0	0.00407406	0.00962308	99.182	2
SSP0063	capsular polysaccharide biosynthesis protein	Common in both disease groups		0.0199772	0	0	0	0.00763029	0.00616271	0	0	0	0	0.00957765	0	0.00361232	0.00625541	99.1542	4		SSP0061	capsular polysaccharide synthesis protein	Specific to periodontitis group		0	0	0	0	0	0	0	0.0486641	0	0	0	0	0.00405534	0.0140481	99.1861	1
sly	hemolysin	Common in both disease groups		0	0	0	0	0.0281559	0.0151378	0	0	0	0	0	0	0.00360781	0.00887137	99.1579	2		STER_1057	Polysaccharide Transporter, PST family	Common in both disease groups		0	0	0	0	0	0	0	0	0	0	0.0483613	0	0.00403011	0.0139607	99.1901	1
fepG	ferric enterobactin transport protein	Common in both disease groups		0	0.0287	0	0	0.0141266	0	0	0	0	0	0	0	0.00356888	0.00889538	99.1614	2		SPy0861	Mac-1 like protein	Common in both disease groups		0	0.0317452	0	0	0	0	0	0.0165343	0	0	0	0	0.0040233	0.00994028	99.1942	2
UM146_02495	hypothetical protein	Specific to peri-implantitis group		0	0.0426715	0	0	0	0	0	0	0	0	0	0	0.00355596	0.0123182	99.165	1		hopP1	type III helper protein HopP1	Common in both disease groups		0	0	0.0131021	0	0	0	0	0	0	0	0.0351169	0	0.00401825	0.0104929	99.1982	2
pilY1	Tfp pilus assembly protein tip-associated adhesin PilY1-like protein	Common in both disease groups		0	0	0	0	0	0	0.0133459	0	0	0	0	0.0292417	0.00354897	0.00895467	99.1685	2		cps2E	undecaprenylphosphate glucosephosphotransferase Cps2E	Specific to periodontitis group		0	0	0.00933111	0	0	0.0384226	0	0	0	0	0	0	0.00397948	0.0111736	99.2022	2
int	integrase of Shigella flexneri bacteriophage X	Common in both disease groups		0	0.0122777	0	0	0	0	0	0	0	0	0.0302706	0	0.00354569	0.00912631	99.1721	2		cap8D	capsular polysaccharide synthesis enzyme Cap8D	Specific to periodontitis group		0	0	0	0	0.0110984	0	0.036418	0	0	0	0	0	0.0039597	0.0107081	99.2061	2
YpsIP31758_B0110	type IV secretion system protein DotB	Specific to peri-implantitis group		0	0	0	0	0	0	0.0422486	0	0	0	0	0	0.00352072	0.0121961	99.1756	1		SMU.824	dTDP-4-keto-L-rhamnose reductase	Common in both disease groups		0	0	0.00747314	0	0	0	0	0	0	0	0.0400419	0	0.00395959	0.0115643	99.2101	2
c3567	Hypothetical protein	Common in both disease groups		0	0	0	0	0	0	0	0	0	0	0.0419972	0	0.00349976	0.0121235	99.1791	1		YPK_3190	CDP-glucose 4,6-dehydratase	Specific to periodontitis group		0	0	0	0	0	0	0	0	0.0473412	0	0	0	0.0039451	0.0136662	99.214	1
nagH	hyaluronidase	Common in both disease groups		0	0	0	0	0	0	0.0301924	0.00552515	0	0	0	0.00610772	0.00348544	0.00870544	99.1826	3		algX	alginate biosynthesis protein AlgX	Specific to periodontitis group		0	0	0	0	0	0	0	0	0	0	0.0468678	0	0.00390565	0.0135296	99.2179	1
fcl	GDP-fucose synthetase	Common in both disease groups		0	0	0	0	0	0	0	0.00849723	0	0	0.0333273	0	0.00348537	0.00971005	99.1861	2		rfaK	alpha 1,2 N-acetylglucosamine transferase	Common in both disease groups		0	0	0	0	0	0	0	0	0	0	0	0.0468611	0.00390509	0.0135276	99.2218	1
Cj1418c	hypothetical protein	Specific to peri-implantitis group		0	0	0	0	0	0	0	0.00384909	0	0.0379399	0	0	0.00348242	0.0109076	99.1895	2		SSU98_0571	Cps2D	Common in both disease groups		0	0	0	0	0	0	0	0	0	0	0.0467814	0	0.00389845	0.0135046	99.2257	1
hasR	heme receptor HasR	Specific to peri-implantitis group		0	0	0	0	0	0	0.041765	0	0	0	0	0	0.00348042	0.0120565	99.193	1		cyaA	bifunctional hemolysin-adenylate cyclase precursor	Common in both disease groups		0	0	0.00491328	0	0	0.00678265	0.00635944	0	0	0	0	0.028674	0.00389411	0.00826172	99.2296	4
eap/map	MAP domain protein	Common in both disease groups		0	0	0	0	0	0	0	0.041385	0	0	0	0	0.00344875	0.0119468	99.1965	1		tesA	thioesterase	Specific to periodontitis group		0	0	0	0	0	0	0.0467098	0	0	0	0	0	0.00389248	0.013484	99.2335	1
pks2	acyl transferase region	Common in both disease groups		0	0.00227053	0	0	0.00448745	0.00361937	0.0234331	0	0	0.00471484	0.00279734	0	0.00344355	0.00657308	99.1999	6		mmpL11	membrane protein mmpL11	Common in both disease groups		0	0.0444254	0.00210569	0	0	0	0	0	0	0	0	0	0.00387759	0.0127836	99.2374	2
basS	sensory kinase in two-component regulatory system with BasR	Common in both disease groups		0	0.0133108	0	0	0	0	0	0	0	0	0	0.0278782	0.00343242	0.00859702	99.2033	2		icaB	intercellular adhesion protein B	Common in both disease groups		0	0	0	0	0.0465186	0	0	0	0	0	0	0	0.00387655	0.0134288	99.2413	1
gtcA	cell wall teichoic acid glycosylation protein	Common in both disease groups		0	0	0	0	0	0	0	0.0411024	0	0	0	0	0.0034252	0.0118652	99.2068	1		boaA	haemagluttinin motif-containing protein	Common in both disease groups		0	0.0130386	0.0296999	0	0	0.00350313	0	0	0	0	0	0	0.00385347	0.00897557	99.2451	3
gtfG	glucosyltransferase G	Common in both disease groups		0.00258042	0	0	0	0	0	0.0207846	0.00380037	0	0.00624958	0.0074287	0	0.00340364	0.00609267	99.2102	5		c3617	Unknown in putative ISEc8	Specific to periodontitis group		0	0	0	0	0.0461975	0	0	0	0	0	0	0	0.00384979	0.0133361	99.249	1
siaB	polysialic acid capsule biosynthesis protein SiaB	Specific to peri-implantitis group		0	0	0	0	0.0408245	0	0	0	0	0	0	0	0.00340204	0.011785	99.2136	1		wcbK	GDP sugar epimerase/dehydratase	Specific to periodontitis group		0	0	0.0125791	0	0	0	0	0.0332425	0	0	0	0	0.00381847	0.00994682	99.2528	2
CJJ81176_1162	acetyltransferase	Common in both disease groups		0	0.011701	0	0	0	0	0	0	0	0	0.0288626	0	0.00338031	0.00870135	99.217	2		SSP0070	capsular polysaccharide synthesis protein	Specific to periodontitis group		0	0	0.045761	0	0	0	0	0	0	0	0	0	0.00381341	0.01321	99.2566	1
sfaC	SfaC protein	Specific to peri-implantitis group		0	0	0	0	0	0	0	0.040547	0	0	0	0	0.00337892	0.0117049	99.2203	1		waaM	lipid A biosynthesis lauroyl acyltransferase	Specific to periodontitis group		0	0	0.00718413	0	0	0	0	0	0	0	0.0385607	0	0.00381207	0.0111362	99.2604	2
fimB	type 1 fimbriae regulatory protein FimB	Common in both disease groups		0.0405455	0	0	0	0	0	0	0	0	0	0	0	0.00337879	0.0117045	99.2237	1		stu1106	exopolysaccharide biosynthesis protein, truncated	Common in both disease groups		0	0	0.0456096	0	0	0	0	0	0	0	0	0	0.0038008	0.0131663	99.2642	1
ureG	urease accessory protein UreG	Common in both disease groups		0.0405455	0	0	0	0	0	0	0	0	0	0	0	0.00337879	0.0117045	99.2271	1		CLL_A2400	hemolysin A	Common in both disease groups		0	0	0.0236443	0	0	0.0216337	0	0	0	0	0	0	0.00377317	0.00882264	99.268	2
pseF	acylneuraminate cytidylyltransferase	Common in both disease groups		0	0	0	0	0.0402899	0	0	0	0	0	0	0	0.00335749	0.0116307	99.2305	1		CJE1610	capsular biosynthesis sugar kinase, putative	Common in both disease groups		0	0	0.0125241	0	0	0	0.0325673	0	0	0	0	0	0.00375761	0.00976099	99.2717	2
MIP_04594	PGL/p-HBAD biosynthesis glycosyl transferase	Common in both disease groups		0	0.0282795	0	0	0	0	0	0.0119078	0	0	0	0	0.00334894	0.00856495	99.2338	2		bvgS	virulence sensor protein	Common in both disease groups		0	0.0176985	0	0	0	0	0	0	0	0	0	0.0272724	0.00374758	0.00898732	99.2755	2
ttrA	Tetrathionate reductase complex, subunit A	Common in both disease groups		0	0.00931037	0	0	0	0	0	0	0	0.00966472	0.0114672	0.00974353	0.00334882	0.00497218	99.2372	4		lpp1310	hypothetical protein	Specific to periodontitis group		0	0	0	0	0	0	0	0	0.0449588	0	0	0	0.00374657	0.0129785	99.2792	1
wbfT	Nucleoside-diphosphate-sugar epimerase	Common in both disease groups		0	0	0	0	0.015374	0.0247976	0	0	0	0	0	0	0.00334763	0.0080724	99.2405	2		VC1760	helicase, putative	Common in both disease groups		0	0	0.020355	0	0	0.00620501	0	0.00598087	0	0	0.0121335	0	0.00372287	0.00653317	99.283	4
mymA	monooxygenase	Common in both disease groups		0	0	0	0	0	0	0	0	0	0	0	0.0401269	0.00334391	0.0115836	99.2438	1		BN45_51368	hypothetical protein	Specific to periodontitis group		0	0	0	0	0	0.0442549	0	0	0	0	0	0	0.00368791	0.0127753	99.2867	1
STER_1067	Sugar transferase involved in lipopolysaccharide synthesis	Specific to peri-implantitis group		0	0	0	0.0400989	0	0	0	0	0	0	0	0	0.00334157	0.0115755	99.2472	1		pks2	acyl transferase region	Common in both disease groups		0	0	0.00101844	0	0.00321029	0.00557146	0	0.00648507	0.0279047	0	0	0	0.00368249	0.00797941	99.2903	5
pcrD	type III secretory apparatus protein PcrD	Common in both disease groups		0	0	0	0	0	0	0	0	0.0400976	0	0	0	0.00334147	0.0115752	99.2505	1		pks15/1	polyketide synthase	Common in both disease groups		0	0	0.00503715	0.0112886	0.0224414	0	0	0.00533758	0	0	0	0	0.00367539	0.00689407	99.294	4
YpsIP31758_3818	type III secretion apparatus H+-transporting two-sector ATPase	Common in both disease groups		0	0.0106559	0	0	0.020963	0.00844928	0	0	0	0	0	0	0.00333902	0.00667832	99.2539	3		wbaP/rfbP	undecaprenyl-phosphate galactosephosphotransferase	Common in both disease groups		0	0.0228512	0.00901456	0	0	0	0	0.0118748	0	0	0	0	0.00364505	0.00729267	99.2977	3
STM4262	putative ABC-type bacteriocin/lantibiotic exporter, contain an N-terminal double-glycine peptidase domain	Common in both disease groups		0	0.00689568	0	0	0	0	0	0.0043558	0	0.0143243	0	0.0144435	0.00333493	0.0056154	99.2572	4		hsdR	type I restriction enzyme HsdR, putative	Common in both disease groups		0	0	0.0104046	0	0	0	0.0108169	0	0	0	0.0223168	0	0.00362819	0.00716897	99.3013	3
cmaA2	cyclopropane mycolic acid synthase	Common in both disease groups		0.039776	0	0	0	0	0	0	0	0	0	0	0	0.00331467	0.0114823	99.2605	1		kfiC	hypothetical protein	Common in both disease groups		0	0.0433276	0	0	0	0	0	0	0	0	0	0	0.00361064	0.0125076	99.3049	1
mbtE	amino acid adenylation domain	Common in both disease groups		0	0.00492549	0	0	0	0	0.0150616	0.00273821	0	0	0.00698409	0.0100096	0.00330992	0.00501012	99.2638	5		dhbC	isochorismate synthase	Common in both disease groups		0	0	0	0	0	0	0	0	0.0432369	0	0	0	0.00360307	0.0124814	99.3085	1
hopP1	type III helper protein HopP1	Common in both disease groups		0.0250723	0.0146203	0	0	0	0	0	0	0	0	0	0	0.00330772	0.00804014	99.2671	2		exiT	ABC transporter permease	Common in both disease groups		0.0394017	0	0.00360583	0	0	0	0	0	0	0	0	0	0.00358396	0.0113272	99.3121	2
gtfC	glucosyltransferase-SI	Common in both disease groups		0.0251849	0	0	0	0.00320764	0	0	0.00412194	0	0.00677498	0	0	0.00327412	0.00725397	99.2704	4		c3608	Hypothetical protein	Common in both disease groups		0	0.0428124	0	0	0	0	0	0	0	0	0	0	0.0035677	0.0123589	99.3156	1
pglG	general glycosylation pathway protein	Specific to peri-implantitis group		0.0134933	0	0	0	0.0156818	0	0	0.00993942	0	0	0	0	0.00325954	0.00602482	99.2737	3		vapA3	virulence-associated protein A	Common in both disease groups		0	0	0.042568	0	0	0	0	0	0	0	0	0	0.00354733	0.0122883	99.3192	1
YPDSF_3704	type III secretion system ATP synthase	Common in both disease groups		0.0181474	0	0	0	0.0208172	0	0	0	0	0	0	0	0.00324705	0.00760482	99.2769	2		phzC1	phenazine biosynthesis protein PhzC	Common in both disease groups		0	0	0	0	0	0.0143852	0	0	0	0	0.0281182	0	0.00354195	0.00877508	99.3227	2
gtf1	glycosyl transferase, UDP-glucuronosyltransferase	Specific to peri-implantitis group		0	0	0	0	0	0	0.038748	0	0	0	0	0	0.003229	0.0111856	99.2801	1		SAG0648	sortase family protein	Specific to periodontitis group		0	0	0	0	0	0	0.0424157	0	0	0	0	0	0.00353464	0.0122444	99.3263	1
PA14_23420	putative zinc-binding dehydrogenase	Common in both disease groups		0.0112694	0	0	0	0	0	0	0	0	0.0136468	0	0.0137673	0.00322362	0.0058626	99.2834	3		scpB	streptococcal C5a peptidase	Common in both disease groups		0	0	0.0166391	0	0.00585495	0.00506835	0	0	0.0147189	0	0	0	0.00352345	0.00606405	99.3298	4
rgpX3	polysaccharide biosynthesis protein, putative transporter	Common in both disease groups		0	0	0	0	0	0	0.0385753	0	0	0	0	0	0.00321461	0.0111357	99.2866	1		cyp143	P450 heme-thiolate protein	Common in both disease groups		0	0	0	0	0	0.0421866	0	0	0	0	0	0	0.00351555	0.0121782	99.3333	1
ppsA	beta-ketoacyl synthase	Common in both disease groups		0.00471044	0	0	0	0.00255963	0	0	0	0.0309377	0	0	0	0.00318398	0.00886376	99.2898	3		SSA_1511	Glycosyltransferase, putative	Common in both disease groups		0	0	0	0	0	0.0421307	0	0	0	0	0	0	0.00351089	0.0121621	99.3368	1
fecA	FecA	Common in both disease groups		0	0	0	0	0	0	0.0382068	0	0	0	0	0	0.0031839	0.0110294	99.2929	1		SAK_0777	cell wall surface anchor family protein	Common in both disease groups		0	0.0350385	0.00690887	0	0	0	0	0	0	0	0	0	0.00349561	0.01013	99.3403	2
lspE	type II protein secretion ATPase LspE	Common in both disease groups		0	0.0191974	0	0	0.0188894	0	0	0	0	0	0	0	0.0031739	0.00741293	99.2961	2		PA0073	probable ATP-binding component of ABC transporter	Common in both disease groups		0	0	0.0177401	0	0	0	0	0.0234193	0	0	0	0	0.00342995	0.00810163	99.3437	2
fxuD	periplasmic binding protein	Specific to peri-implantitis group		0	0	0	0	0	0	0	0.0379842	0	0	0	0	0.00316535	0.0109651	99.2993	1		pseA	flagellin modification protein, PseA	Specific to periodontitis group		0	0	0.0112304	0	0	0	0	0.029661	0	0	0	0	0.00340761	0.00887566	99.3472	2
YE105_C1182	putative glycosyl transferase	Specific to peri-implantitis group		0	0	0	0	0	0	0	0.00884803	0	0.0291048	0	0	0.00316273	0.00855645	99.3025	2		bepB	BepB protein	Specific to periodontitis group		0	0	0	0	0	0	0.0407821	0	0	0	0	0	0.00339851	0.0117728	99.3506	1
srtE	hypothetical protein	Common in both disease groups		0	0	0	0	0	0	0	0.0377503	0	0	0	0	0.00314586	0.0108976	99.3056	1		inhA	immune inhibitor A metalloprotease	Common in both disease groups		0	0.0269734	0.0053124	0	0.00843847	0	0	0	0	0	0	0	0.00339369	0.00791309	99.3539	3
wchL	ss-1,3-N-acetylglucosaminyltransferase	Common in both disease groups		0.0239745	0	0	0	0.013754	0	0	0	0	0	0	0	0.00314404	0.00765938	99.3087	2		YpsIP31758_3818	type III secretion apparatus H+-transporting two-sector ATPase	Common in both disease groups		0	0	0	0	0.0151189	0	0	0	0	0	0.0255878	0	0.00339223	0.00823093	99.3573	2
epsA	transcriptional activator-exopolysaccharide biosynthesis	Common in both disease groups		0	0	0	0.037708	0	0	0	0	0	0	0	0	0.00314233	0.0108854	99.3119	1		sly	hemolysin	Common in both disease groups		0	0	0	0	0.040633	0	0	0	0	0	0	0	0.00338609	0.0117297	99.3607	1
iraAB	IraAB	Common in both disease groups		0	0	0	0	0	0.0374654	0	0	0	0	0	0	0.00312212	0.0108153	99.315	1		STER_1434	ABC-type polysaccharide/polyol phosphate transport system, ATPase component	Common in both disease groups		0	0	0.0265345	0	0	0	0	0.0140133	0	0	0	0	0.00337898	0.00833089	99.3641	2
pvdI	amino acid adenylation domain protein	Common in both disease groups		0.00221447	0.00431281	0	0.00414714	0.00379084	0.00235993	0.0146471	0	0.00551802	0	0	0	0.00308253	0.00417357	99.3181	7		SSU05_0581	CMP-N-acetylneuraminic acid synthetase	Common in both disease groups		0	0	0	0	0	0	0	0	0	0	0	0.040381	0.00336509	0.011657	99.3675	1
fha1	FHA domain protein, putative	Common in both disease groups		0	0	0	0.0369405	0	0	0	0	0	0	0	0	0.00307838	0.0106638	99.3212	1		vctP	iron(III) ABC transporter, periplasmic iron-compound-binding protein	Common in both disease groups		0	0	0.00701897	0	0	0	0.0331508	0	0	0	0	0	0.00334748	0.00960005	99.3708	2
asa1	aggregation substance Asa1	Specific to peri-implantitis group		0	0	0	0.0282035	0	0.00871828	0	0	0	0	0	0	0.00307682	0.0083003	99.3242	2		virB2	hypothetical protein	Specific to periodontitis group		0	0	0.0401595	0	0	0	0	0	0	0	0	0	0.00334663	0.0115931	99.3742	1
fecD	FecD	Specific to peri-implantitis group		0.0127707	0	0	0	0.0146612	0	0	0.00940347	0	0	0	0	0.00306962	0.00566806	99.3273	3		BT9727_4953	conserved hypothetical protein, possible glycosyl transferase	Specific to periodontitis group		0	0	0	0	0	0	0	0	0.0401469	0	0	0	0.00334557	0.0115894	99.3775	1
SaurJH9_0150	UDP-N-acetylglucosamine 2-epimerase	Common in both disease groups		0.0213377	0	0	0	0	0	0	0	0	0	0.0153391	0	0.0030564	0.00725188	99.3304	2		lic1A	lic-1 operon protein (licA)	Common in both disease groups		0	0	0.0397054	0	0	0	0	0	0	0	0	0	0.00330878	0.011462	99.3808	1
waaG	B-band O-antigen polymerase	Common in both disease groups		0	0.00635508	0	0	0	0.0302266	0	0	0	0	0	0	0.00304848	0.00875172	99.3334	2		PPE27	PPE family protein	Specific to periodontitis group		0	0	0	0	0	0	0	0	0	0	0	0.039705	0.00330875	0.0114618	99.3841	1
ciaB	invasion antigen B	Common in both disease groups		0	0.0117371	0	0	0	0.024822	0	0	0	0	0	0	0.00304659	0.00764266	99.3365	2		htrB	lipid A biosynthesis acyltransferase	Common in both disease groups		0	0	0.0206853	0	0	0.0189691	0	0	0	0	0	0	0.00330453	0.00772639	99.3874	2
STER_1442	Glycosyltransferase involved in cell wall biogenesis	Specific to peri-implantitis group		0.0249972	0	0	0	0	0.0115551	0	0	0	0	0	0	0.00304603	0.00766956	99.3395	2		PPE25	hypothetical protein	Common in both disease groups		0	0	0	0	0	0	0	0	0	0	0	0.0394247	0.00328539	0.0113809	99.3907	1
ciuC	putative iron ABC transport system, permease protein	Common in both disease groups		0	0	0	0	0.0284961	0	0	0.00787358	0	0	0	0	0.00303081	0.00833281	99.3425	2		dhbB	isochorismatase	Common in both disease groups		0	0	0	0	0	0	0	0	0	0	0.0392272	0	0.00326894	0.0113239	99.394	1
pilX	type 4 fimbrial biogenesis protein PilX	Specific to peri-implantitis group		0	0.0363645	0	0	0	0	0	0	0	0	0	0	0.00303038	0.0104975	99.3456	1		YPK_3192	oxidoreductase FAD/NAD(P)-binding domain protein	Specific to periodontitis group		0	0.0327086	0.0064547	0	0	0	0	0	0	0	0	0	0.00326361	0.0094566	99.3973	2
CJE1279	lipooligosaccharide biosynthesis glycosyltransferase, putative	Specific to peri-implantitis group		0	0	0	0	0.0115993	0	0	0	0	0.0244867	0	0	0.00300717	0.00754157	99.3486	2		mycP5	possible protease	Common in both disease groups		0	0	0	0	0	0.0391307	0	0	0	0	0	0	0.00326089	0.0112961	99.4005	1
BCE_5400	capsular exopolysaccharide family protein	Common in both disease groups		0.0360602	0	0	0	0	0	0	0	0	0	0	0	0.00300502	0.0104097	99.3516	1		srtE	hypothetical protein	Common in both disease groups		0	0	0	0	0.0229459	0	0	0.0160997	0	0	0	0	0.0032538	0.00773814	99.4038	2
c3607	Hypothetical protein	Common in both disease groups		0	0	0	0	0	0	0	0.036006	0	0	0	0	0.0030005	0.010394	99.3546	1		BCE_5388	hypothetical protein	Common in both disease groups		0	0	0	0	0	0.0388139	0	0	0	0	0	0	0.00323449	0.0112046	99.407	1
yhbX	hypothetical protein	Specific to peri-implantitis group		0	0.00438489	0	0	0.00900731	0	0	0	0	0	0.0225825	0	0.00299789	0.0067587	99.3576	3		icl/aceA	aceA	Specific to periodontitis group		0	0	0	0	0	0	0	0	0	0	0	0.0387816	0.0032318	0.0111953	99.4102	1
clpB	ClpB protein	Common in both disease groups		0	0	0	0.0210161	0	0	0	0.00344956	0	0	0	0.0114395	0.0029921	0.00658516	99.3606	3		mbtG	MbtG protein	Specific to periodontitis group		0	0	0	0	0	0	0	0	0	0	0	0.0387816	0.0032318	0.0111953	99.4135	1
pscL	type III export protein PscL	Common in both disease groups		0	0	0	0	0.0217407	0	0	0.0139542	0	0	0	0	0.00297457	0.00714269	99.3635	2		vibC	vibriobactin-specific isochorismate synthase	Specific to periodontitis group		0	0	0.0107487	0	0	0	0.0279582	0	0	0	0	0	0.00322557	0.00837932	99.4167	2
OCQ_31610	hypothetical protein	Common in both disease groups		0	0	0	0	0.035689	0	0	0	0	0	0	0	0.00297408	0.0103025	99.3665	1		mycP3	peptidase S8/S53 subtilisin kexin sedolisin	Common in both disease groups		0	0	0.00920724	0	0.0293359	0	0	0	0	0	0	0	0.00321193	0.00864223	99.4199	2
BAV0086	Putative glycosyl transferase	Common in both disease groups		0	0	0	0	0	0.0356679	0	0	0	0	0	0	0.00297233	0.0102964	99.3695	1		vscU	translocation protein in type III secretion	Specific to periodontitis group		0	0	0.00604182	0	0	0	0	0	0	0	0.032426	0	0.00320565	0.00936452	99.4231	2
Mycsm_05861	methylase involved in ubiquinone/menaquinone biosynthesis	Common in both disease groups		0	0.0159418	0	0	0	0	0	0	0	0	0.0196555	0	0.00296644	0.0069732	99.3725	2		lptA	hypothetical protein	Specific to periodontitis group		0	0	0.00781721	0	0	0	0.0203152	0.0103101	0	0	0	0	0.00320354	0.0064453	99.4263	3
ciuB	putative iron ABC transport system, permease protein	Common in both disease groups		0	0	0	0	0	0	0	0	0	0	0.0354947	0	0.00295789	0.0102464	99.3754	1		SPs1849	putative UDP-glucose pyrophosphorylase	Common in both disease groups		0	0	0	0	0	0.0383108	0	0	0	0	0	0	0.00319257	0.0110594	99.4295	1
hemX	cell developmental protein SirA	Common in both disease groups		0	0	0	0	0	0	0.0352475	0	0	0	0	0	0.00293729	0.0101751	99.3784	1		irp1	High-molecular-weight nonribosomal peptide/polyketide synthetase 1	Common in both disease groups		0	0	0.00538121	0	0.0021249	0	0.0110619	0.00884961	0.0106618	0	0	0	0.00317329	0.00454264	99.4327	5
mce4F	virulence factor mce family protein	Specific to peri-implantitis group		0	0	0	0	0	0	0	0	0	0	0	0.0352275	0.00293562	0.0101693	99.3813	1		BCE_5400	capsular exopolysaccharide family protein	Common in both disease groups		0	0	0.0376685	0	0	0	0	0	0	0	0	0	0.00313904	0.010874	99.4358	1
sigA	serine protease EatA	Specific to peri-implantitis group		0.00633376	0	0	0	0	0.0285026	0	0	0	0	0	0	0.00290303	0.00826483	99.3842	2		bspR2	ATP-dependent transcriptional regulator LuxR	Specific to periodontitis group		0	0	0.00905585	0	0.0284645	0	0	0	0	0	0	0	0.0031267	0.0083933	99.4389	2
cpsK	ABC transporter, permease protein	Specific to peri-implantitis group		0	0.0175275	0	0	0.0172532	0	0	0	0	0	0	0	0.00289839	0.00676944	99.3871	2		CJE1608	capsular biosynthesis nucleotidyltransferase, putative	Common in both disease groups		0	0	0.0375033	0	0	0	0	0	0	0	0	0	0.00312528	0.0108263	99.4421	1
waaC	3-deoxy-D-manno-octulosonic-acid (KDO) transferase	Specific to peri-implantitis group		0	0	0	0	0.0262605	0	0	0.00842902	0	0	0	0	0.00289079	0.00774821	99.39	2		hilC	possible AraC-family transcriptional regulator	Specific to periodontitis group		0	0	0	0	0	0	0.0373982	0	0	0	0	0	0.00311651	0.0107959	99.4452	1
clpV	ATP-dependent Clp protease, ATP-binding subunit ClpB	Common in both disease groups		0	0.00715998	0	0	0.00487626	0	0	0.00298183	0	0	0	0.0195868	0.00288374	0.00578231	99.3929	4		orf44	hypothetical protein	Common in both disease groups		0	0	0	0	0	0	0.0373982	0	0	0	0	0	0.00311651	0.0107959	99.4483	1
shf	putative protein Shf	Common in both disease groups		0	0	0	0	0	0	0	0.0117227	0	0	0.0228789	0	0.00288347	0.00714202	99.3958	2		siaB/synB	N-acylneuraminate cytidylyltransferase	Common in both disease groups		0	0	0.037173	0	0	0	0	0	0	0	0	0	0.00309775	0.0107309	99.4514	1
pks15	polyketide synthase PKS15	Common in both disease groups		0	0	0	0	0	0	0	0.0344859	0	0	0	0	0.00287382	0.00995522	99.3986	1		EC55989_3316	UvrD/REP helicase	Common in both disease groups		0	0	0	0	0	0	0.0371531	0	0	0	0	0	0.00309609	0.0107252	99.4545	1
prrB	sensor histidine kinase	Common in both disease groups		0	0	0	0	0	0.0119219	0	0	0	0	0	0.0223137	0.00285297	0.00702178	99.4015	2		ddhC	putative CDP-4-keto-6-deoxy-D-glucose-3-dehydratase	Common in both disease groups		0	0	0.0242912	0	0	0	0	0.0128311	0	0	0	0	0.00309352	0.00762685	99.4576	2
SGO_1026	rhamnosyltransferase	Common in both disease groups		0	0	0	0	0	0	0	0	0	0	0	0.0341411	0.0028451	0.0098557	99.4043	1		pchA	isochorismate synthase	Common in both disease groups		0	0	0.0225571	0	0.0145074	0	0	0	0	0	0	0	0.00308871	0.007415	99.4607	2
flpC	flp operon protein C	Specific to peri-implantitis group		0	0.0340579	0	0	0	0	0	0	0	0	0	0	0.00283816	0.00983168	99.4072	1		Cbei_1707	hemolysin A	Common in both disease groups		0	0	0.0157583	0	0	0	0	0.0208114	0	0	0	0	0.00304747	0.00719843	99.4637	2
mps2	amino acid adenylation enzyme/thioester reductase family protein,thioester reductase-like protein	Common in both disease groups		0	0.000925031	0	0	0.00719288	0.00626054	0	0.00469686	0.0110728	0	0	0.00390185	0.0028375	0.00375455	99.41	6		YE105_C0310	Multi-sensor hybrid histidine kinase	Specific to periodontitis group		0	0	0	0	0	0	0	0	0.0365615	0	0	0	0.00304679	0.0105544	99.4668	1
fadD26	acyl-CoA synthetase	Common in both disease groups		0	0	0	0	0	0	0	0	0	0	0	0.0340303	0.00283586	0.0098237	99.4128	1		bvrS	Sensor protein chvG	Specific to periodontitis group		0	0.0179225	0	0	0	0	0.0183899	0	0	0	0	0	0.00302603	0.00706799	99.4698	2
ECNA114_2860	Clp ATPase	Common in both disease groups		0.00463537	0	0	0	0	0	0	0.00683091	0	0.0112271	0	0.0113176	0.00283425	0.00453159	99.4157	4		cps4H	capsular polysaccharide biosynthesis protein Cps4H	Specific to periodontitis group		0	0	0.00571152	0	0	0	0	0	0	0	0.0305992	0	0.00302589	0.00883722	99.4728	2
gbpD	putative glucan-binding protein D; BglB-like protein	Common in both disease groups		0.0112131	0	0	0	0.00643148	0	0	0	0	0	0.0161171	0	0.00281348	0.00549274	99.4185	3		cap5M	capsular polysaccharide biosynthesis protein Cap5M	Specific to periodontitis group		0	0	0	0	0.0362609	0	0	0	0	0	0	0	0.00302175	0.0104676	99.4758	1
prt	paratose synthase	Common in both disease groups		0	0	0	0	0	0	0	0	0	0.0336675	0	0	0.00280563	0.00971898	99.4213	1		pseI	N-acetylneuraminic acid synthetase	Common in both disease groups		0	0	0	0	0.0196133	0	0	0.0163431	0	0	0	0	0.00299637	0.00703265	99.4788	2
tadB	tight adherence protein B	Common in both disease groups		0	0	0	0	0	0	0	0	0	0	0	0.0336202	0.00280168	0.00970531	99.4241	1		pla	coagulase/fibrinolysin precursor (EC 3.4.21.-) (plasminogen activator)	Common in both disease groups		0	0	0	0	0	0	0	0.03592	0	0	0	0	0.00299333	0.0103692	99.4818	1
icsP/sopA	IcsP/SopA	Specific to peri-implantitis group		0	0	0	0	0.0147908	0	0	0	0	0	0.018544	0	0.00277789	0.00653692	99.4269	2		hcp1	hypothetical protein	Common in both disease groups		0	0	0	0	0	0.0358325	0	0	0	0	0	0	0.00298604	0.010344	99.4848	1
mmpL8	MmpL protein	Specific to peri-implantitis group		0	0	0	0	0	0.0330757	0	0	0	0	0	0	0.00275631	0.00954813	99.4296	1		ciuA	iron ABC transporter substrate-binding protein	Common in both disease groups		0	0.035733	0	0	0	0	0	0	0	0	0	0	0.00297775	0.0103152	99.4878	1
STER_1444	dTDP-4-dehydrorhamnose reductase	Common in both disease groups		0	0	0	0	0.0329188	0	0	0	0	0	0	0	0.00274323	0.00950284	99.4324	1		hrpS	type III transcriptional regulator HrpS	Specific to periodontitis group		0	0.035621	0	0	0	0	0	0	0	0	0	0	0.00296841	0.0102829	99.4908	1
stdC	probable fimbrial chaperone protein	Specific to peri-implantitis group		0.0328605	0	0	0	0	0	0	0	0	0	0	0	0.00273837	0.00948601	99.4351	1		EC55989_3335	hypothetical protein	Common in both disease groups		0	0	0	0	0	0.0356089	0	0	0	0	0	0	0.00296741	0.0102794	99.4937	1
lip	lipase	Common in both disease groups		0.0236554	0	0	0	0	0	0	0.00871161	0	0	0	0	0.00269725	0.00705929	99.4378	2		C8J_1335	hypothetical protein	Common in both disease groups		0	0	0	0	0	0	0	0.0355723	0	0	0	0	0.00296436	0.0102688	99.4967	1
wbcG	putative glycosyltransferase	Specific to peri-implantitis group		0	0	0	0	0.0323518	0	0	0	0	0	0	0	0.00269598	0.00933915	99.4405	1		wcbC	polysaccharide export protein	Common in both disease groups		0	0	0	0	0.0355119	0	0	0	0	0	0	0	0.00295932	0.0102514	99.4997	1
lbpB	lactoferrin-binding protein	Common in both disease groups		0.0108847	0	0	0	0	0	0	0	0	0	0.0214525	0	0.00269476	0.00668474	99.4432	2		SSA_1515	hypothetical protein	Specific to periodontitis group		0	0	0.0354665	0	0	0	0	0	0	0	0	0	0.00295554	0.0102383	99.5026	1
pmlR/bspR1	LuxR family transcriptional regulator	Common in both disease groups		0	0.0197981	0	0	0	0	0	0.0125022	0	0	0	0	0.00269169	0.00647602	99.4459	2		tir	translocated intimin receptor Tir	Common in both disease groups		0	0	0.0152766	0	0	0	0	0.0199594	0	0	0	0	0.00293633	0.00693009	99.5055	2
wchA	glucosyl-1-phosphate transferase	Common in both disease groups		0.00893295	0	0	0	0.0102547	0	0	0	0	0	0.0128381	0	0.00266882	0.00490179	99.4486	3		SSP0065	putative glycosyl transferase	Common in both disease groups		0	0	0.0351774	0	0	0	0	0	0	0	0	0	0.00293145	0.0101549	99.5085	1
slrP	leucine-rich repeat protein	Specific to peri-implantitis group		0	0	0	0	0	0	0	0	0	0	0.032012	0	0.00266766	0.00924106	99.4512	1		hpuB	haemoglobin-haptoglobin-utilization protein	Common in both disease groups		0	0	0.00787226	0	0	0	0.0273047	0	0	0	0	0	0.00293142	0.00800229	99.5114	2
exiT	ABC transporter permease	Common in both disease groups		0	0	0	0	0	0	0	0.0152599	0	0.0167162	0	0	0.00266468	0.00623109	99.4539	2		Bcen2424_0772	glycosyl transferase family protein	Common in both disease groups		0	0.0151893	0.0119873	0	0	0	0	0.00791075	0	0	0	0	0.00292395	0.0055136	99.5143	3
tcdA	toxin A	Common in both disease groups		0.00300267	0.00613884	0	0	0	0	0.0120908	0.00332288	0	0	0	0.00733813	0.00265777	0.00396591	99.4565	5		lipR	Putative acetyl-hydrolase/esterase LipR	Common in both disease groups		0	0.0349265	0	0	0	0	0	0	0	0	0	0	0.00291054	0.0100824	99.5172	1
lsgE	lipopolysaccharide biosynthesis protein	Common in both disease groups		0	0	0	0	0.031801	0	0	0	0	0	0	0	0.00265008	0.00918015	99.4592	1		lvhB11	Legionella vir homologue protein	Common in both disease groups		0	0	0	0	0	0.0348636	0	0	0	0	0	0	0.0029053	0.0100642	99.5202	1
irp1	High-molecular-weight nonribosomal peptide/polyketide synthetase 1	Common in both disease groups		0.00386594	0.00748434	0	0	0.0104653	0.00475654	0.00517024	0	0	0	0	0	0.0026452	0.00364162	99.4618	5		viuP	vibriobactin and enterobactin ABC transporter, periplasmic ferric vibriobactin/enterobactin-binding protein	Specific to periodontitis group		0	0	0	0	0	0	0	0.0344769	0	0	0	0	0.00287308	0.00995264	99.523	1
cppA	C3-degrading proteinase	Common in both disease groups		0	0.0193896	0	0	0	0	0	0.0122001	0	0	0	0	0.00263248	0.00633634	99.4645	2		JJD26997_0585	beta-1,3-galactosyltransferase	Common in both disease groups		0	0	0.0147811	0	0	0	0	0.0195074	0	0	0	0	0.00285738	0.00674904	99.5259	2
lpp2174	hypothetical protein	Specific to peri-implantitis group		0	0.0190532	0	0	0.0125065	0	0	0	0	0	0	0	0.00262998	0.0062989	99.4671	2		SSU98_0578	Cps2J	Common in both disease groups		0	0	0	0	0	0	0	0	0	0	0.0342775	0	0.00285646	0.00989507	99.5287	1
YE105_C1178	WbcM protein	Common in both disease groups		0	0	0	0	0	0.0314983	0	0	0	0	0	0	0.00262486	0.00909278	99.4697	1		fetA/frpB	ferric enterobactin receptor	Common in both disease groups		0	0	0.00297274	0	0	0	0	0.0312779	0	0	0	0	0.00285422	0.00899184	99.5316	2
PSPPH_4304	hydrolase, HAD-superfamily, subfamily IIA	Common in both disease groups		0.0312278	0	0	0	0	0	0	0	0	0	0	0	0.00260232	0.00901469	99.4723	1		wbpH	probable glycosyltransferase WbpH	Common in both disease groups		0	0	0.0341452	0	0	0	0	0	0	0	0	0	0.00284544	0.00985688	99.5344	1
vibE	Peptide arylation enzyme	Common in both disease groups		0	0.00436086	0	0	0.0085537	0	0	0	0	0.0180712	0	0	0.00258215	0.0055493	99.4749	3		SSP0063	capsular polysaccharide biosynthesis protein	Common in both disease groups		0	0	0.00695016	0	0	0	0	0	0	0	0	0.02719	0.00284501	0.00792276	99.5373	2
SSU98_0571	Cps2D	Common in both disease groups		0	0	0	0	0	0.0308869	0	0	0	0	0	0	0.00257391	0.00891629	99.4775	1		ibeB	cation efflux system protein CusC	Common in both disease groups		0	0	0.00923477	0	0	0.0126709	0	0.0121878	0	0	0	0	0.00284112	0.00520062	99.5401	3
PFL_6082	hypothetical protein	Specific to peri-implantitis group		0	0	0	0	0	0.00852264	0	0	0	0.022316	0	0	0.00256988	0.00668367	99.4801	2		Psyr_2628	ABC transporter	Common in both disease groups		0	0	0.00920724	0	0	0	0	0.0243234	0	0	0	0	0.00279422	0.00727829	99.5429	2
grab	protein G-related alpha 2M-binding protein	Specific to peri-implantitis group		0	0	0	0	0	0	0	0	0	0	0.0308263	0	0.00256886	0.00889879	99.4826	1		lbtB	multidrug resistance efflux pump	Common in both disease groups		0	0	0.00525735	0	0	0	0	0	0	0	0.0281799	0	0.00278644	0.00813844	99.5457	2
STER_1441	Glycosyltransferase involved in cell wall biogenesis	Common in both disease groups		0	0	0	0	0	0	0	0	0	0	0	0.0308157	0.00256798	0.00889573	99.4852	1		SSU98_0575	Glycosyltransferase	Specific to periodontitis group		0	0	0.0330855	0	0	0	0	0	0	0	0	0	0.00275713	0.00955096	99.5485	1
cfa6	coronafacic acid polyketide synthase I	Common in both disease groups		0.00449462	0.000876977	0	0.013445	0	0	0	0.00110113	0	0.0108815	0	0	0.0025666	0.0046934	99.4878	5		mmpL4b	MmpL family transport protein	Common in both disease groups		0	0	0	0	0	0	0	0	0	0	0	0.0329776	0.00274813	0.0095198	99.5512	1
Cj1434c	putative sugar transferase	Common in both disease groups		0	0	0	0	0	0.00844928	0	0	0	0.0221224	0	0	0.00254764	0.00662574	99.4903	2		mlsA2	Type I modular polyketide synthase	Common in both disease groups		0	0.0223807	0.000880812	0	0.00279753	0	0	0	0	0	0	0.00689231	0.00274595	0.00651237	99.554	4
CFF8240_1400	acyltransferase	Specific to peri-implantitis group		0	0	0	0	0	0	0	0.0305101	0	0	0	0	0.00254251	0.00880751	99.4928	1		rib	surface protein Rib	Common in both disease groups		0	0	0.0122488	0	0	0.00421121	0	0	0	0	0.0164167	0	0.00273972	0.00561817	99.5567	3
hmw1C	HMW1C, putative glycosyltransferase involved in glycosylation of HMW1A and HMW2A	Specific to peri-implantitis group		0	0	0	0	0	0	0	0	0	0	0	0.0304832	0.00254026	0.00879973	99.4954	1		hemG	hypothetical protein	Specific to periodontitis group		0	0	0	0	0	0	0	0.03286	0	0	0	0	0.00273834	0.00948587	99.5594	1
algJ	alginate O-acetylation protein AlgJ precursor	Common in both disease groups		0	0	0	0	0	0	0	0	0	0	0.0303447	0	0.00252872	0.00875975	99.4979	1		ppsD	phenolpthiocerol synthesis type-I polyketide synthase PpsD	Common in both disease groups		0.0139203	0.0110223	0	0	0.00480014	0	0	0.00311214	0	0	0	0	0.00273791	0.00484335	99.5622	4
SSU05_0570	Glycosyltransferase	Specific to peri-implantitis group		0	0	0	0	0	0	0	0	0	0	0.0303447	0	0.00252872	0.00875975	99.5004	1		SAK_0776	cell wall surface anchor family protein	Common in both disease groups		0	0	0	0	0.0121532	0	0	0.020255	0	0	0	0	0.00270068	0.00653968	99.5649	2
sdrF	sdrF protein, truncation	Common in both disease groups		0	0	0	0	0	0	0.0301003	0	0	0	0	0	0.00250836	0.0086892	99.503	1		fadD26	acyl-CoA synthetase	Common in both disease groups		0	0	0.00359206	0	0	0	0	0	0	0	0	0.0284926	0.00267372	0.00819616	99.5675	2
SPs1847	putative hyaluronate synthase	Specific to peri-implantitis group		0	0	0	0	0	0	0	0.0151527	0	0	0.0148018	0	0.00249621	0.00583038	99.5055	2		UTI89_C3197	ClpB protein	Common in both disease groups		0	0	0.0193091	0	0	0	0.0125555	0	0	0	0	0	0.00265538	0.00636659	99.5702	2
STER_1438	Glycosyltransferase involved in cell wall biogenesis	Specific to peri-implantitis group		0	0.0183444	0	0	0	0	0	0.0115862	0	0	0	0	0.00249422	0.0060008	99.5079	2		orfN	putative group 4 glycosyl transferase	Specific to periodontitis group		0	0.0318348	0	0	0	0	0	0	0	0	0	0	0.0026529	0.00918993	99.5729	1
SAG1407	cell wall surface anchor family protein	Common in both disease groups		0.00577076	0	0	0	0.0198614	0	0	0.00424861	0	0	0	0	0.00249007	0.00581083	99.5104	3		vgrG1	hypothetical protein	Common in both disease groups		0	0	0.0034682	0	0.0109914	0	0	0.0173689	0	0	0	0	0.00265237	0.00564154	99.5755	3
chuT	Putative Periplasmic binding protein	Common in both disease groups		0	0	0	0	0	0	0	0	0	0.0298099	0	0	0.00248416	0.00860539	99.5129	1		espR1	hypothetical protein	Common in both disease groups		0	0	0.00506467	0	0	0	0	0.0267575	0	0	0	0	0.00265184	0.00772966	99.5782	2
pvdL	amino acid adenylation domain protein	Common in both disease groups		0.000938335	0.00659535	0	0	0.00324004	0.00694528	0.0075884	0.000701606	0	0	0.00137088	0.00229455	0.00247287	0.00293804	99.5154	8		zmpC	hypothetical protein	Common in both disease groups		0	0.00669853	0.00706026	0	0	0.0121305	0	0	0	0	0.00592482	0	0.00265118	0.00418466	99.5808	4
cps4L	UDP-N-acetylglucosamine 2-epimerase	Common in both disease groups		0	0	0	0	0	0	0	0	0	0	0.0296592	0	0.0024716	0.00856188	99.5179	1		EF3023	polysaccharide lyase, family 8	Common in both disease groups		0	0	0.00155518	0	0.00982959	0	0.0161261	0.00408577	0	0	0	0	0.00263306	0.00515742	99.5834	4
ebh	cell wall associated fibronectin-binding protein	Common in both disease groups		0.0097493	0.0127582	0	0	0.000988212	0	0	0.000633394	0	0	0.00339016	0.00187333	0.00244938	0.00428748	99.5203	6		basS	sensory kinase in two-component regulatory system with BasR	Common in both disease groups		0	0	0	0	0	0	0	0.0314865	0	0	0	0	0.00262388	0.00908937	99.5861	1
gluE	UDP-glucose 4-epimerase	Common in both disease groups		0	0.020651	0	0	0	0	0	0.00869212	0	0	0	0	0.00244526	0.0062542	99.5228	2		pic	serine protease precurser	Specific to periodontitis group		0	0	0	0	0	0	0	0	0	0	0	0.0310649	0.00258874	0.00896765	99.5887	1
YPK_3179	NAD-dependent epimerase/dehydratase	Common in both disease groups		0	0	0	0	0.0292089	0	0	0	0	0	0	0	0.00243408	0.0084319	99.5252	1		wbpZ	glycosyl transferase, group 1 family protein	Common in both disease groups		0	0	0	0	0	0	0	0	0	0	0.0308461	0	0.00257051	0.0089045	99.5912	1
gtfB	glucosyltransferase-I	Common in both disease groups		0.0165522	0	0	0.0123824	0	0	0	0	0	0	0	0	0.00241122	0.00570113	99.5276	2		EC55989_3333	hypothetical protein	Common in both disease groups		0	0	0	0	0	0.0304288	0	0	0	0	0	0	0.00253573	0.00878403	99.5938	1
fxuC	ferric enterobactin transporter permease FepD	Specific to peri-implantitis group		0	0	0	0	0	0	0	0	0	0	0	0.0289313	0.00241094	0.00835175	99.53	1		YPTS_1050	glycosyl transferase group 1	Specific to periodontitis group		0	0	0	0	0	0	0	0.0303738	0	0	0	0	0.00253115	0.00876816	99.5963	1
pseI	N-acetylneuraminic acid synthetase	Common in both disease groups		0	0	0	0	0	0	0	0	0	0.0286762	0	0	0.00238968	0.00827809	99.5324	1		lpl1307	hypothetical protein	Common in both disease groups		0	0	0	0	0	0	0	0	0	0	0.0302783	0	0.00252319	0.00874059	99.5988	1
rmt3	Methyltransferase MtfD	Specific to peri-implantitis group		0	0	0	0	0	0.0286615	0	0	0	0	0	0	0.00238846	0.00827387	99.5348	1		ysaC	possible type III secretion system protein	Common in both disease groups		0	0	0	0	0	0	0	0	0.0300512	0	0	0	0.00250426	0.00867503	99.6013	1
badA	Surface protein/Bartonella adhesin	Common in both disease groups		0.00939273	0.00156174	0	0.00602147	0	0	0	0.00494048	0	0.00324923	0	0.0032811	0.00237056	0.00309277	99.5372	6		fadD29	acyl-CoA synthetase	Specific to periodontitis group		0	0	0.0068263	0	0.0231446	0	0	0	0	0	0	0	0.00249758	0.00679182	99.6038	2
bprC	AraC family transcriptional regulator	Common in both disease groups		0	0	0	0	0	0	0	0	0	0	0	0.0282773	0.00235644	0.00816295	99.5395	1		O3K_04290	hypothetical protein	Common in both disease groups		0	0	0.00469308	0	0	0	0	0	0	0	0.0251434	0	0.00248638	0.00726156	99.6063	2
wchN	capsular polysaccharide synthesis protein	Common in both disease groups		0.0281031	0	0	0	0	0	0	0	0	0	0	0	0.00234193	0.00811268	99.5419	1		CFF8240_1403	putative heptosyltransferase III waaq	Common in both disease groups		0	0	0.02981	0	0	0	0	0	0	0	0	0	0.00248417	0.0086054	99.6088	1
pipB2	hypothetical protein	Specific to peri-implantitis group		0	0	0	0	0	0	0	0	0	0.0280263	0	0	0.00233553	0.0080905	99.5442	1		YPTS_1043	CDP-glucose 4,6-dehydratase	Common in both disease groups		0	0	0.0297274	0	0	0	0	0	0	0	0	0	0.00247728	0.00858157	99.6113	1
dhbC	isochorismate synthase	Common in both disease groups		0	0	0	0	0	0	0	0	0	0	0.0279549	0	0.00232957	0.00806988	99.5465	1		wchN	capsular polysaccharide synthesis protein	Common in both disease groups		0	0	0.0293558	0	0	0	0	0	0	0	0	0	0.00244632	0.0084743	99.6137	1
eccCb5	FtsK/SpoIIIE family protein	Common in both disease groups		0.00303082	0.00678756	0	0	0	0	0.0117108	0.0022315	0	0	0.00418675	0	0.00232895	0.00369052	99.5489	5		phzH	potential phenazine-modifying enzyme	Common in both disease groups		0	0	0.00696392	0	0.0220745	0	0	0	0	0	0	0	0.00241987	0.00650533	99.6161	2
BAV0087	putative lipopolysaccharide biosynthesis protein	Specific to peri-implantitis group		0.00628684	0	0	0	0.0216435	0	0	0	0	0	0	0	0.00232752	0.00634576	99.5512	2		cqsA	aminotransferase, class II	Specific to periodontitis group		0	0	0	0	0	0	0	0.0288264	0	0	0	0	0.0024022	0.00832147	99.6185	1
STER_1443	Membrane protein involved in the export of polysaccharides	Common in both disease groups		0	0	0	0	0	0	0	0	0	0	0.0278993	0	0.00232494	0.00805384	99.5535	1		MULP_01921	methyltransferase	Common in both disease groups		0	0	0.0078585	0	0	0	0	0.0207418	0	0	0	0	0.00238336	0.00620713	99.6209	2
VC1768	conserved hypothetical protein	Common in both disease groups		0.0176032	0.0102594	0	0	0	0	0	0	0	0	0	0	0.00232188	0.00564425	99.5558	2		manCcore	mannose-1-phosphate guanylyltransferase/mannose-6-phosphate isomerase	Common in both disease groups		0	0	0	0	0.0285868	0	0	0	0	0	0	0	0.00238224	0.00825231	99.6233	1
MULP_01910	glycosyl transferase	Specific to peri-implantitis group		0	0	0	0	0	0	0	0	0	0	0.0278252	0	0.00231877	0.00803245	99.5581	1		wbkA	Glycosyl transferase, group 1	Common in both disease groups		0	0	0.0285301	0	0	0	0	0	0	0	0	0	0.00237751	0.00823592	99.6257	1
BAS5305	channel protein, hemolysin III family	Common in both disease groups		0	0	0	0	0	0	0	0.0277817	0	0	0	0	0.00231514	0.00801987	99.5605	1		EC55989_3336	hypothetical protein	Common in both disease groups		0	0	0	0	0	0.019174	0	0.0092321	0	0	0	0	0.00236718	0.00592094	99.628	2
tir	translocated intimin receptor Tir	Common in both disease groups		0	0.017059	0	0	0	0	0	0.0106605	0	0	0	0	0.00230996	0.0055647	99.5628	2		CLI_1944	hemolysin A	Common in both disease groups		0	0	0.00776216	0	0	0	0	0.0205158	0	0	0	0	0.0023565	0.00613864	99.6304	2
CJE1610	capsular biosynthesis sugar kinase, putative	Common in both disease groups		0	0	0	0	0.0274917	0	0	0	0	0	0	0	0.00229098	0.00793618	99.5651	1		splE	serine protease	Specific to periodontitis group		0	0	0	0	0.0282199	0	0	0	0	0	0	0	0.00235166	0.00814639	99.6328	1
lpl1059	hypothetical protein	Specific to peri-implantitis group		0	0.0138514	0	0	0.0136244	0	0	0	0	0	0	0	0.00228965	0.00534769	99.5674	2		HI0867	lipopolysaccharide biosynthesis protein	Specific to periodontitis group		0	0	0	0	0	0	0	0	0	0	0.0281799	0	0.00234833	0.00813484	99.6351	1
ssp-5	agglutinin receptor	Common in both disease groups		0	0.00290724	0	0.0112017	0	0.00231102	0	0	0	0	0.0107633	0	0.00226527	0.00419461	99.5696	4		intL	putative integrase for prophage 933L and the LEE pathogenicity island	Specific to periodontitis group		0	0	0	0	0	0	0.0280982	0	0	0	0	0	0.00234152	0.00811126	99.6374	1
isdF	ORFID:MW1016~hypothetical protein, similar to ferrichrome ABC transporter	Common in both disease groups		0.0126581	0	0	0	0.0145154	0	0	0	0	0	0	0	0.00226446	0.00530344	99.5719	2		cfa8	crotonyl-CoA reductase	Specific to periodontitis group		0	0	0	0	0	0	0.0275381	0	0	0	0	0	0.00229484	0.00794957	99.6397	1
Cbei_0023	channel protein, hemolysin III family	Common in both disease groups		0	0	0	0	0	0	0	0	0	0	0.0271212	0	0.0022601	0.00782923	99.5741	1		SSU98_0574	Glycosyltransferase	Specific to periodontitis group		0	0	0.0269336	0	0	0	0	0	0	0	0	0	0.00224447	0.00777506	99.642	1
[truncated: 369 more rows]

## Sheet: TableS7
Supplementary Table S7. Relative read abundances (%) of mRNA clusters assigned with functional genes in the MvirDB
[truncated: 2,725 more rows]

## Sheet: TableS8
Supplementary Table S8. Relative read abundances (%) of mRNA clusters in healthy samples assigned with functional genes in the VFDB and MvirDB
[truncated: 1,342 more rows]

[truncated: 4 more sheets: TableS9, TableS10, TableS11, TableS12]
